# Supplementary material for: Identification of Candidate Genes for Lint Percentage and Fiber Quality Through QTL Mapping and Transcriptome Analysis in an Allotetraploid Interspecific Cotton CSSLs Population
Source: Front Plant Sci. 2022 Apr 29;13:882051. doi: 10.3389/fpls.2022.882051 (PMC9100888; doi:10.3389/fpls.2022.882051)
Supplement: Supplementary Table S1 — Phenotypic performance of lint percentage and fiber quality traits in the CSSLs. [file Table_1.XLSX]

## Sheet: Sheet1
Table S4 Primers sequences used in the study.
Primer	Chromosome	Position (cM)	Forward (5' to 3')	Reverse (5' to 3')
SWU10903	Chr01	0	GGTTAGCTGACCCCAGTGAT	CGGATTCGCCTTGATACATA
SWU10912	Chr01	1.076	GTAACCACATTTCGACGGTG	GCCTGAAGATTGTCCTCCTC
CCRI003296	Chr01	9.839	TGTCAAGGAACCAAATTGAAA	CCAATGGGTCAAGTCCTTTG
NAU0902	Chr01	14.164	GGAGAGTGAAAATGGAATGTG	ACGAGAAGTTATTCGACAGA
Gh075	Chr01	19.687	CGTCTGGATTGAACAGTGATC	CAACTTGATCTAACTATTGCATACG
NAU4045	Chr01	22.985	CCTCTTCTTCACCCTCTTCA	ATGTGCAGGTTCTTCACTCA
SWU10967	Chr01	27.464	CCAAAGGACCAGCACTTCTT	CTTCCAGGGATTGTCAAACA
CCRI003162	Chr01	29.605	CGATAGCTCTTCACCCTCTTTG	GGCCCTCAAATAGCTGGATT
MON_DPL0695	Chr01	38.821	ACTCGGAGGTCTCTTACGAAAGTT	CTTGCCACGTTGGATGAAA
CCRI003343	Chr01	50.598	ACTTCCACTCAAGGTGGCAT	TCACGGTAGCAATAACTAATCCC
CCRI003337	Chr01	54.938	TGCGTGGATTAATTATGCGT	AAATGAACAACAACATTATGAAGATTT
CCRI002606	Chr01	60.337	TTTGTTATTGGAATTTGGATTAGTG	GCCAAGAGGTCAGGATTCAA
CCRI003447	Chr01	72.353	TCGACAAACGAAAGATGATGA	CGCGATTTAAACGTCCCTTA
CCRI001663	Chr01	84.3	CCACATTGGAATTTAGTAGACGG	AACCTTACCATGCACTTGGC
NAU2113	Chr01	91.129	AAGACCTCCCTTTGACACAA	GGTTAGAAGGGCTCTGAACA
CCRI000744	Chr01	97.725	TCAGATCTAGGCTCGGGAAG	GATCCTGAGGCCTTTCTGG
SWU11692	Chr01	106.617	AACCAAGGACCCAAGAACAG	CGCCTCTATGAGCGAAGTC
SWU11726	Chr01	112.24	CGAATTAATGCCGAGAACAG	TTCTTGACAGCAACTCAGCA
SWU11727	Chr01	112.24	CATTGCTTGGCTGGTCTTAT	CCGAATACAATACACACACGC
SWU11737	Chr01	114.415	GGAGATTCGAGAAACTTGCC	ACCGATTCGTTCTCCACTTC
CCRI011684	Chr01	116.566	CGTTGAAACTAAACTCAAATACCAAA	TGTGTGATCTTAACGGCTGC
SWU11783	Chr01	126.459	CGACCAAAATCCCTGTTCTT	AGCCATATCCACCTTAGCAGA
CCRI012435	Chr02	0	AAGACAATTCAGTCACGGGC	TGGAGACCTGAACTCTTGGA
NAU1159	Chr02	11.096	ATTTTGGCAGACCTTCATTC	CTATGACCCGTTTTGGTTTT
CCRI012945	Chr02	19.946	TCCCACCACCTCTTCCATAG	CTTGCATCCACCACTACCCT
SWU14030	Chr02	40.079	TCCACCAAAGGGGTATCATT	TGCTTCCTTGCATACCTCTG
CCRI012829	Chr02	43.377	GATGGTCATGCCATTCTCAA	GACACACCATGGAGCCAAAT
NAU5134	Chr02	50.928	AGTGAGTTCGGGAGAGACAG	CCAAAGGGCAAGTTATGATT
CCRI006562	Chr02	52.003	TGTGGGCAATAGTAGGCAAA	TCAACAAGGTTGCTAAGGCA
CCRI011021	Chr02	62.897	CAAATGAACGAATTGCACAAA	AGACGGCGACAATGAAGAAG
CCRI006356	Chr02	75.974	GCCTCTGGAATGTCCCTGTA	TCCTCAGCGGTATTCTCACC
SWU11972	Chr02	76.974	CCAAGATGACCGTATAACTGC	TTGAATCCATGCCCTGTAGA
SWU11969	Chr02	85.989	CAGACAGGTTGTACCAAAGAGA	GGACAATTAGGGATTTGGGA
SWU11931	Chr02	89.239	GACACAGATTCCATGCCTAA	AGCCAATCCTTCTCTGCTAA
NAU2253	Chr02	97.037	CTCAGCACATGGTTTTCTTTT	ACTGGCAAAGACAACTGGAT
SWU11894	Chr02	98.112	CCTCCAAACTCCATTGATGA	GGACTGACTACTTGTCTTTGCC
HAU3182	Chr02	106.764	ACCAACTGCCCAGCAGTGTC	ACTCCCTTGTCATTTCCTCACA
SWU12954	Chr03	0	GCTACTGAGCTTGGCCTTCT	AATCATCTGGTTCATGGGGT
CCRI003525	Chr03	2.174	ATACGTAACCGGATCCCGAA	TGGCCACCTCTTCTCTCTCT
CCRI003869	Chr03	15.686	CTCTTCATTGTTGTTGGGCA	GATTGTCCAGCGGAGAACAT
CCRI003393	Chr03	18.936	CTCCCGTCTAAGCTTCCAAA	TGCTAGTGGTTGCAGCAGTT
NAU3839	Chr03	28.265	GGGTAGGGGAAAAGTTTGTT	CGTGAATTCCATCTCTCACA
SWU12765	Chr03	39.578	CCCTTGGAGTGTTCAAAATC	AGAACCCACCATGGAAATGT
CCRI003487	Chr03	39.578	CAAAGTCTCGATTAAGCTCGAAA	TGTTCTGCTCAAGGATGGAA
CCRI003267	Chr03	43.903	CGCAAATAACCGCTCCTTTA	TCTGATGTGGGCTTCAAATG
CCRI003418	Chr03	52.776	TTGATTGGCGAAATATGAAGG	GTAGGCCTGAAGGGAGGATT
CCRI003858	Chr03	63.657	CGATCTCGTTGACTCTCACG	ATGTAGGGCACAGTTCCCAG
CCRI012733	Chr03	67.953	GCCTGAAGAGTTGCCTGAAC	AGTAATGGAAGTGATGGCCG
CCRI012107	Chr03	74.494	TTTGCTTCTTCACTGCTTGTT	AAACCTGTCAAACCCACCAA
CCRI012488	Chr03	78.819	TGGCTTGGAGGTTTGGAATA	TTTCTCTCATTTCACAAACATAACAT
CCRI012285	Chr03	85.294	TGGATTCAATTCAGTCAAGGG	TTTATCCAAGCCTAGCCCAT
CCRI012162	Chr03	89.619	AAACGCAGATTGCAGAGATG	CAAATATACGGAGGACCGGA
NAU1323	Chr03	100.566	ATCTTTCATCCATGGTGGTC	ATGCATGGAATACCTTCGTT
CCRI012906	Chr03	106.014	AACCCACGACCTCCTATATTGA	GCGACAATGATGTGCTAGGTT
CIR133	Chr03	121.496	TAGCCATTCTCACCCA	AGGCAGTCAGAGTCAAAG
CCRI012699	Chr03	131.344	TTCACTCTTAAACACAGCACAAA	ACACAATCTCCATTGAGGGC
SWU18950	Chr04	0	TCCCTTTACAACGACACCAC	CTGCTTGCCTTTCTAACAGC
CCRI005231	Chr04	14.345	TTCCTTGTCTGCTTTGGTTT	GAGACCCTCACCATCTCACC
CCRI005964	Chr04	26.39	AGGTGGGTAAATTCGAGCAA	AATTCCTCGACCTGGTGGTT
CCRI005790	Chr04	35.263	CAAATCCTAACAGTCAACTACCCA	ATTGTCCTCCTCCACGACAC
CCRI005976	Chr04	45.084	TTTGGGCTTCAAAGATACCG	AGCACCGGAACTCGATAACA
SWU21403	Chr04	52.629	AAAGGAAGCATCGGCTCTAA	GTTTACAAGTCCCAATCCCG
BNL0530	Chr04	55.875	CGTAGGATGGAAACGAAAGC	GCCACACTTTTCCCTCTCAA
HAU035	Chr04	66.913	CAGAAAGAAGAAGGGAAGACC	TTTTGGAGAAAATGGTCAGC
HAU2724	Chr04	76.71	AGAAGCCGCCATTGTCGAGG	TGGGTGCCTCAGTTTTCACT
NAU1214	Chr04	81.083	GGAACGTCCAGAGATTTGAG	AAACCACAGCTGCAAATACA
NAU3791	Chr04	91.32	AGTTTCTGAATCCCATTCCA	TACGTTCCATTTTCATGACG
HAU1895	Chr04	94.618	TGGGTTTTTGATCCTTTTTG	ACCTTGCCATGAACAAAGAT
MON_CGR5888	Chr04	96.769	CTCTCCTTCTCCCGCTCTCT	GCGTGAAAGAGAGAAAGCCA
CCRI005055	Chr05	0	GGAATTGAAAGGTCATCGACA	CACCTGTGACTATCAAGCCG
NAU3607	Chr05	12.993	GATCGACCAAACACAGACAA	TTCATCATCATCATCGTCGT
NAU3823	Chr05	15.144	AGAAAAGCGCTGCTGATAGT	GCTGACAAAGTCTATCCTAAAA
MON_CGR5025	Chr05	25.215	AAGGCAACCTCAGAACGATG	GACGAGGCTTAGAGCCCTTT
CCRI002244	Chr05	32.96	TGTCTGCGTTGTTTACCCAT	AATAGGGATCTTGGGCTTGC
CCRI002249	Chr05	38.483	TCTCGAAGTTGTATATGCTAAGGTT	CCTCAACGGAGCAAGTGATT
NAU2494	Chr05	48.432	GTTACCCTTGTTCCCATGAC	AACCACTTTGTTTTGGCATT
HAU1030	Chr05	64.922	AGGTGGTCAAGTTCATTGGT	GATGCAGAAGCTGAAGTCAA
NAU5295	Chr05	71.47	TGGAATGTCAAAGTTTACCG	ATCCACTCTGGAAGCTGAAG
HAU1034	Chr05	81.442	CTTCTTTTGCGCTTAACAAAC	CCACATGGTGTACTTGTGCT
SWU18103	Chr05	87.066	GGGGACTACGATTCGCTTTA	AAAGGCTTCTCATTTCTCGG
SWU18141	Chr05	94.689	CCACACCTGGAGGGATTTAT	ATGGCAGTTACCAGCAACAA
NAU1156	Chr05	103.827	ACACTCTCTCAGCTGGAACC	GGTCTCCCTCTAGCTTGTTG
SWU18215	Chr05	117.3	TGGAGGTTGGGTTGTTTGTA	CACCATTCAAACCCAACAAG
SWU18249	Chr05	131.077	GGCCCATGAACCACTCTTTA	TCACCAGGCTTGATTTAACG
NAU3620	Chr05	132.152	ACTCGAAATCATTCCCTTCA	CATCACCTTACGGTGTCAAG
SWU18299	Chr05	145.292	CCAGGGAGGAAAGATAACCA	GCTCGATGATTGGAGTTGAA
CCRI000801	Chr05	151.815	CCATACCGCTAGCTTAGGTCA	AAATCATGATACCACACGCA
NAU2957	Chr05	160.441	CCATCGTATTTGTCATGGAA	CAAATGTATCAGGCAAACACA
NAU2001	Chr05	172.517	GCTCAACAGCTTCCTCTCTC	AGCAGCCAAAGGTACAAAAG
CCRI001070	Chr05	181.143	ACGTGTATCATATTCGTTGAACA	ATTGAGTGAACCTGTTGGGC
BNL1038	Chr05	191.198	GCGTATGTGGGGAACAGAAC	TGCTTGAGAATCAATTGCCA
CIR253	Chr05	198.871	CCAACCAAGAAACCAG	GTAAGCATGGGCATTT
NAU2121	Chr05	214.34	CCACTTCTCCCTCATTGTCT	CGCAACAGTCACAACCAC
NAU0961	Chr05	214.34	CAAAGCCATGTCAATCACTC	GGGATGGGTGGTAGTTTAAG
NAU3036	Chr05	226.36	ATCTTGGGAATCTCAAATGG	TGCTCCGATGAGTATTCAAA
NAU3817	Chr05	235.339	TGACAGGAGCTTGTGAGGTA	CAAAAGAACATTTGTCCCAGA
NAU2714	Chr06	0	GCAGCCATTACAGAACATCA	TCATTGATCCATTGCTTCTG
HAU2886	Chr06	17.385	CGGTGATGCCGCGGTCTTAT	GGTCGCCTTATCCTCGCTGG
CCRI009357	Chr06	29.633	CAAGGGATTAATTGGGAAAGC	GCATCACTCCTATTCAATTATCTAAA
NAU5270	Chr06	42.89	GGAAGCACTCGAACCTTTTA	GGGAAATAACAACCATCTGC
CCRI000327	Chr06	54.364	CCAAATTTGCAGTAACACTGTAAGAA	AGCGTGGAACCTACAAATGG
SWU19224	Chr06	59.782	GTTTGGTTTCCGAGTGAACA	TCTCATCTGGGTTTTCCTCA
CCRI010576	Chr06	65.231	CACACCACCTTCATAAGCAAA	AATCTCAACCTCATTTCTAGAGTTAAA
CCRI009485	Chr06	74.045	TCCAGCTTATTGAGATGGGTTT	CAAACTTTAATGTAGCCGTCCA
CCRI010496	Chr06	76.195	TGTAAACGTTAGTCGCCAAGT	AATCCCTTCGTAAGATCAACTTT
CCRI010976	Chr06	81.667	TTCACTTTCTCTCCCTCTCTGG	CCAACTGTAAAGGCGTGGAT
CCRI010569	Chr06	83.842	CATTAATTGGAGGGCTCGTG	AAAGCCCTTATCGGTTCTCC
BNL2884	Chr06	92.764	TCAACTCATACCAAATCAATTCC	CCCTGTTTTGTTCAATGGGT
MON_DPL0257	Chr06	92.764	TAGCATGTGTTAGAGGAAACACCA	CAACAAGGTCATGGGATATAGTGA
NAU3612	Chr06	98.286	TGTCGAGGATCTTAACAGCA	GGGATCGTGATTGAGATAGG
CCRI010846	Chr06	103.804	GCATTCATAATGGGAACTATTCA	TCCCATTCAAGTTAGACCAAA
SWU19804	Chr06	109.326	CCACTGGACCTTGTTTCCTT	CGAGTTTCTCAGGTTCGACA
CIR128	Chr06	115.889	AACAAACATGCGTGC	TGATGAGTGTAAATGGGA
CCRI003111	Chr06	125.961	CCAGCATTAACGCATTGAGA	AATTTCAGGCCAATAACGGA
SWU10004	Chr07	0	GGCCGTCATTGGAATTAGAC	CCACCTCTCTTGCCTTCAAT
SWU10059	Chr07	13.464	TCAACCATCCAACTCTCCAA	AGACAATAAGCCAACCACCC
NAU4030	Chr07	21.11	TTGCTGTCATGGGTCATATC	CAAAACAACGGTGGTGTAAG
NAU3581	Chr07	30.032	TGCTGAGTTCTCTGTCTCCA	TCAATTTACCAACCCCATCT
NAU1043	Chr07	40.928	GTATCCGCCCACAAATAAAG	GCATCGTGAGAGAAAGTGAA
SWU10228	Chr07	56.053	TGAAGGATGGGTTAGCAACA	AAATGAAGAACAGCCGAAGC
CCRI000581	Chr07	68.173	GGGAAATTTGACAAAGATCGAA	TTGGCCATCAAACTATACAACG
CCRI000735	Chr07	77.941	TGGCCAAATCAATGAATAACTG	CCTTGTGAAGACAATTGCGA
MON_CGR6815	Chr07	91.985	TCCTGCTCCGGAACTCTTTA	CCTCGTCTTCCTCTTCCTCC
CCRI000786	Chr07	99.856	TCAGAAACACATCCTTGCCA	TTTCGGATTGAGGGTATTGC
CCRI000957	Chr07	113.218	AAATTTAGATGTTCTGATGAACCAA	AAACGTTGCCCATTTACAGC
SWU10828	Chr07	124.169	TGTTCTCCTACAAGAGGTCTGA	TCAAGGTGGCATTCAAGGTA
SWU10856	Chr07	137.205	GTTTGTTGGCAAATACGAGC	GCACAGGATGTTGAATGAGG
SWU10894	Chr07	144.822	CGCTTCCCAGTGATACGTTA	TTCTCCTTCTCCATCCATCC
NAU3422	Chr08	0	TTGAAGTACACCCAACCTTTT	TAAATGCATCAACTGGGATG
NAU3324	Chr08	8.922	AAAATACCCCCTTTCACCTC	CAACATTGAAAAGCCATGAA
NAU3793	Chr08	15.751	TTGCAACAGCTCTGATGTTT	TTTTGCCCTCTCTTTTATCC
HAU1782	Chr08	22.298	GAGAGACGGGCACAGATAGT	TTCTAGCAACTTCCGAAACC
NAU2293	Chr08	29.921	ATCATCCATTAGGCACCAAC	GAGGGAAGAAGCAGCTAACA
SWU13107	Chr08	42.309	AATTGGAATGGGAGCAGTTC	CAAGCACCAAACCAGTGTTC
CCRI012469	Chr08	51.002	AAGTCCCTCCTGATGTGGTG	TGACTATTACGCAAATGGACAG
BNL3792	Chr08	63.173	TTCGAGATCCCCTGTTCTGA	CATATTCCAGTCAAACCAAACG
CCRI006550	Chr08	70.869	TCAATTGGGCAGTCGATCTT	AACAGCATGCATCAGAGCC
GH390	Chr08	78.541	GGTAGTGGCAAGGATTAGCATCC	TCCAAAGCAAGCTATCGATTGTGG
CCRI006336	Chr08	91.539	AGGCCAAGAAGAGTGTGTGAA	AACCTTTGTTGAATGGCTCG
SWU19543	Chr08	94.788	AGTCGACTGTAGTCCCCCTG	TAGGAACTATCCCCGGAATG
HAU3177	Chr08	114.009	TCAGAATCCTCTTCTCTTCTCTG	GCAACGCCTGTAAGTCCCCA
NAU5078	Chr08	118.31	TCTCGCTACCCAATCAAAAC	ATCTCCGAGTTGGAGTAAGC
CCRI006238	Chr08	133.088	GGTGCATGTCCAACACATCT	TTCTGGGCTTTAAAGGAGCC
CCRI006217	Chr08	144.057	TCACCATTGGCGGTGTATTA	TGCGTTCCACAGATCTCAAC
NAU5468	Chr09	1.075	CAACAAACCGGAATCTTAGG	TTTTAGGATTTTCCCAGACG
NAU3538	Chr09	9.797	GGAACGTAAACAGGTTGCTT	CCCACAAAACATTCAAGACA
CCRI009096	Chr09	13.047	TAGTAATGGCGTCGGAGAAA	CCAAGGATACCATGAATCGAA
CCRI001988	Chr09	18.569	TTAGCAAATACGAAGCATTCAA	GCAATGTATATATGTTTATGCAAATGA
CCRI009260	Chr09	20.72	GGCCGAATGTTCCCTTTACT	TGAGGGTAAGAGAGGCAGGA
NAU3159	Chr09	34.832	CTGAATGGATTTTTACAGCA	TGAGTTAGATCCCCAGATGAA
CCRI005992	Chr09	34.832	TGGATGTGCCCAAATCTGT	TCAAGAAGTTTGAAACCGCC
CCRI005266	Chr09	45.702	TGTAGGAGGTCCCAAGTTCG	GCAGAGATTCGAACCCAAGT
BNL3779	Chr09	55.475	ATACACCAGGCTGGAAGGTG	AAAATTGTACTCTTTTGTGAAATCC
BNL1672	Chr09	60.998	TGGATTTGTCCCTCTGTGTG	AACCAACTTTTCCAACACCG
SWU15226	Chr09	71.91	GCTCCCTGTTTCTCACCTTC	GCAAAACGTTCTATTGCGGT
HAU2122	Chr09	72.985	CCACCTTTCGGGGCTCCTTC	GCCGCCCCGGTGAGTAAATA
GH495	Chr09	91.743	AAACTCTTAGCCTTGTCCATGAAAG	TGATCAAAGATGGGAGAAAAGAGTC
NAU0848	Chr09	102.519	CCAAAACTTCTACTTGACCTTG	GCTGAAATAGCTTCCCATTC
Gh247	Chr09	112.361	CTTCTTCCGCCACGTAAGTCC	CAGCCTAACCAAGAACCCAATCG
NAU4862	Chr09	117.761	CAATAGGACTTTGGGTTTGG	GAGGATCAGAAAAGCTTCCA
JESPR290	Chr09	127.595	ACCGGTCAGTCCTCATAATC?	GCCAAGGTCGTAGTCCAGG?
CCRI009610	Chr09	140.714	TATGGCAAATGCCAATGCTA	CCACCATTACTGAAAGCTCCTT
SWU15536	Chr09	146.186	AACCGACACTCAAGTGCAAG	TTTCTGCTGGAATGAACAGC
NAU3414	Chr09	147.261	CAACTTCCCAAGCTCGTATT	GTTCAACTTCTCTCTTCCCTCT
NAU1079	Chr09	157.181	GGTCAGGGTTTAAATGCAAC	CCTCTCTTTCTCTCTATTCTCTTCC
NAU2354	Chr09	170.333	AATATCTCCGTCGCCAATTA	GAAACTTCCTCCTCCTTTCC
GH379	Chr10	0	CTGAAATATTGAAAGACATGAAAGAGAAGC	TGACACATCTGATTTTCTGGTCGTC
CCRI007644	Chr10	9.797	GGAGAGACCGTAGTGGGTCA	GAGGACGCCATGAAAGAGAA
NAU1120	Chr10	26.687	GTTAAGGGAACTCGACCAGA	TGCAACTAAAGGCTGATGAA
NAU1066	Chr10	34.482	GGCATACTTGCTTCCGTATT	CCGAGCTAAATCCATACCAC
NAU1368	Chr10	41.08	TTGGGTTGTCTCAAGAAGGT	CCTCTCTCAGCCATGCTACT
NAU2166	Chr10	50.922	TTTGACAGAATGCACTACCC	AGGTTTGAAATCGTCATGGT
CCRI006146	Chr10	58.541	GGGAGAAAGCTCTTCCCTTT	GAACAGTGAATCGAACAACACAA
Gh236	Chr10	68.243	CTTTTTCCGTTTGCTTTTTCTCAACTC	ATACAACAATGATGGTGGCAATGTG
BNL2705	Chr10	80.214	TGGTGACTGAACTTTGTCCG	CGACGTCGTTTTGCTTTTAC
BNL3790	Chr10	87.887	TTCAGAATGTGTTAGACTAGCTGG	AAAGAAGGAAGTGTGGGCAG
CCRI007160	Chr10	97.637	GCGGACAAAGAACATGACAG	AAATCACACGTTAAACCGAAA
SWU12648	Chr10	103.261	GTCGGTGCTGTAGAAGCGTA	CCCTGGGCAATAGAAGAAGA
CCRI007795	Chr10	115.649	TGAATCCATTCCATGGACAAC	CCAGTTGGCTTTATGTGTCAGA
BNL2691	Chr10	118.875	TAAGATGATCGTCCCCCGTA	TGGGAAGATATTTGGTGGGA
CCRI005850	Chr10	124.499	AACCTGCCAAGAGCTTGTTC	TTTCCCAGACAGTGTCCGAT
HAU2824	Chr10	138.027	CCGTGGAGCAGTCACCAGTC	GCTGGAGGCGGGTGTAACAT
NAU0980	Chr11	0	AAAGAGGGTATCGGGAAAAT	GGTGCCATAAAAATTACAGTGG
NAU5192	Chr11	10.849	ACAATGGAAGAAAAGCCTTG	TTCTTGCTCTGTTTCCCTTT
CIR254	Chr11	23.285	CTCATCACCATCAAGAAA	CTCTCACCACCACCC
HAU0848	Chr11	34.382	AATGAGCTATGGTTGGGGTA	AACCACACATGCTCAAACAG
MON_DPL0900	Chr11	41.328	CGTAGCCATAGATGTTTCCGA	TGTATTTCAACACATCGCGT
CCRI001784	Chr11	49.957	AAGATTCGAACTAGCATCTTTCA	TCTTCTCCTACACGTCTGATGG
CCRI005858	Chr11	63.279	TAAATTGGCTGGGTTTCCAC	TGTCATGTTAATTGGCCACG
BNL1404	Chr11	72.097	CGAGAGCCCACTAACAGAAA	CCATTTGTTTTTTCCCCCTT
NAU3234	Chr11	82.502	GTGATCGGAGAGAGGGTAAA	TCAAACAACACTAACCACGTC
CCRI002378	Chr11	92.398	TGGTGACACTGGACCTTTCA	ACACACGTCACAGCAGATCA
NAU1103	Chr11	101.271	GGAGCCAGAAGTTGAGAAAA	TTCGGCTTCTGCTTTTACTT
SWU16031	Chr11	112.168	AGAAGATCAAGGTCGCCAAT	GCGACCGGAATCAAAAAGTA
CCRI002635	Chr11	122.223	CGAGCAATACGGACACTTCA	TTTAAGTGGTTGGTTGAGTACATAAT
SWU12250	Chr11	133.041	GCACCAATTTGAACGAACAC	CCAGAGCAGGACCCATAAAT
CCRI007842	Chr11	146.01	CTGTTCTGAGGACGGTTTGG	ACTACGAATGCACGGGCTAA
MON_DPL0617	Chr11	155.782	CACAATAGCAAACTGGAATCACTC	TGGATGTCTGCAAACCCTTAAT
CCRI008725	Chr11	165.55	ACGATAAGATGAACCGGCAG	AAATTTACACAAGGCGTGGC
BNL1066	Chr11	185.846	ACATTTCCACCCAAGTCCAA	ACTCTATGCCGCCTCTCGTA
NAU2152	Chr11	192.345	GAAAACAAGGCACTTGAACC	GATCGATCAAAACCGGTAAC
CCRI002586	Chr11	202.07	GAAGGGCTAACATATGCGGA	AGCCGATGCTTTCTTCTTGA
SWU16631	Chr11	208.618	TACACAAGCGTCCACAAGGT	GGTGTTTTTGAAGGATGGGT
NAU3109	Chr12	1.076	CTACTGAGCTGCTTCTGCTG	ATCCAAGATGGAGAGATGGA
MON_CGR5640	Chr12	13.353	TGCCTTAATTCTGGATGCCT	CCAGACAAACATATATGGGTAGTGA
CCRI008547	Chr12	26.684	AATGGCAATGGCAGCAAC	AGATTGAAGCCGTCAAGAGG
NAU5218	Chr12	37.886	CGACACCTCTCCGTAATTCT	CAACCTCTCCAAGCTTTCAT
MON_CGR5111	Chr12	40.061	GGAATTCGTGAACTCCTCTGA	GTGAGGGTGTCCTTTGGAGA
NAU4942	Chr12	50.933	TGCTTCTCCTTTCCTTCATC	GTTTTGAGAGACGAGGCACT
SWU18358	Chr12	55.306	TCCCGAGTTCGAACCTTATC	CACGTGTAGAACACAATTGACG
CCRI008540	Chr12	61.904	GCGTTGAAACGCATTATTCTC	GATGACGGCTTAGGCTTTGA
HAU1666	Chr12	71.672	GAGGGTGCATCAAAAATCAT	ATGGTTGGCGTTTAATTCTC
HAU1306	Chr12	82.754	CCAAAACGCTAAAACCCTAA	AAGCAATTCCAGGTCTGAAG
BNL2709	Chr12	94.77	AGTGGACAAACAATCTTTTTGG	ACATAAGGAAAGGAACAAGAAGC
HAU3002	Chr12	104.495	TTGGAGTCGTTGGTGAGGCG	AATGTCCCCACTCCCAGCCT
HAU1454	Chr12	111.093	TCGGAGATAAAAAGGACTGC	GGGGGCTATTTCAGTTGAC
NAU2671	Chr12	122.034	TTGCAACCCTAATGTCAATG	AAACGATGGGAAAAGTGGTA
MON_DPL0695	Chr12	126.408	ACTCGGAGGTCTCTTACGAAAGTT	CTTGCCACGTTGGATGAAA
NAU3778	Chr12	132.925	GAGAAGCAGCCACTCATGTA	CCCCACCCTATGATGAATAA
NAU1301	Chr12	140.499	AAACCCCGATTAGACATCAA	CAAGTGTGCTCTCTGCAATG
MON_CGR5152	Chr12	147.022	CCCATTTGTTGGGTAGGAGT	TGTCAGTAGATTTCCCAGTGAGTT
SWU21717	Chr13	0	AAAGTATGACCGACCCATCG	AGCTGCATTTGAACAAGCTG
MON_CGR5352	Chr13	5.523	CCCTTCTTCAACACCAATCTC	AAGAAGAAGAGCACCCTGGA
CCRI004514	Chr13	12.351	CGAACTTGCTGGTGTTTCAA	GCATCAAAGCTGCTTCAGGT
CCRI004438	Chr13	21.249	TCAAACAAGTAATCAAATCAATTAGTC	CTATTTGATTGGTGCCTGAAA
CCRI004219	Chr13	32.296	TTTGAATTGTTAACTCATGACACC	TGTGGCAGTTCACGTGTATAAT
HAU1779	Chr13	39.125	TGAGCTTGCTAAGGGGATAG	CCATCCACAGTGAGTCAGAA
NAU5032	Chr13	47.188	CTTCACGAGTGTTCCATCTG	GGCTTTGAACCTCTTCTTCA
CCRI011905	Chr13	57.243	ATAACGTCTGGGCAGGGTTT	GGGTTTGGCTAGGAGGAATC
CCRI007710	Chr13	68.091	AAGCAAGGATTCACAATGCC	CTGAAATGGTGGAGGTTTAGG
CCRI004622	Chr13	78.862	TGAGGCCCATTTCCTATCAC	GGGAAAGTCCGCTAGAAACC
MON_CGR5021	Chr13	88.563	CCAGTCGTAGCCGCAGTTAT	CACTGAATGGGAACATGGTG
MON_CGR5554	Chr13	91.861	GGTTTCCTGGTGTTCCTCCT	AGAAAGAAACACAGATGACGGA
NAU5345	Chr13	104.054	AAAGGCAGAGAAACCTGATG	CCTCCAAAGGTAAAGCAAGA
CCRI006616	Chr13	114.18	GGTTGAGCGTTCGACTGACT	TGATGGGTGACAGTAGCTACAAA
CIR188	Chr13	120.88	TCCAAGTAATCCACAACA	GCAACAAAGAATTGCAT
CCRI010816	Chr13	130.652	AAACCCAACAGCAACAGGAC	AATGGAGAGCCGAACATCAG
SWU22553	Chr13	148.334	TAACAGACAATGTTTGCCCC	AGCTGGAATGGAAAAAGTGC
HAU1438	Chr14	0	GAAATGTTTGCCTGGTCAAT	CCTTCGTTTTATCCGAAAAG
SWU13899	Chr14	5.624	CACACACCCCCAAACATATC	GCCCAGAGCAGATAAAAAGG
CCRI012417	Chr14	8.922	TGGATTGTCATGCCAACATT	AAATTGGGTGACCATTTGTG
NAU1159	Chr14	15.518	ATTTTGGCAGACCTTCATTC	CTATGACCCGTTTTGGTTTT
SWU13946	Chr14	20.918	AGAGCACGATGAAACAAGGA	CTTGCGACAAGCAGAGAGTC
NAU0823	Chr14	23.069	CGACCAAAGAAGTTTAACCA	AAATTTGCAGGTGGGTTTAG
SWU13967	Chr14	24.144	CCCGTGACTTTTTCTTAGC	GCCAAGCTTTTCTTCAAGG
SWU13978	Chr14	25.219	AGCCCAATCCGAAATCTATG	CGAGAGGGGTAGGAGAAGAA
SWU13979	Chr14	30.843	GTCCACAATTTGGTGGCTTT	GTTCCCAATAGGTACGATGTCA
SWU13988	Chr14	37.672	GGGGGTTAAATGATTTGAGG	ATGTTCAGGAAAGGCAAAGG
CCRI012741	Chr14	47.743	CCATGTACCCAAAGTCGGTC	GCTCATTCGCTCCTCTTCTG
NAU3648	Chr14	53.216	ACCATCCGTCTCATTGTTTT	TCCATCAAGCAATTTGAGAA
CCRI012829	Chr14	55.39	GATGGTCATGCCATTCTCAA	GACACACCATGGAGCCAAAT
CCRI012874	Chr14	59.763	GGAAGCTTGCTGCTATCGAG	GCAAGTAATTGAAATATGATGGGA
SWU14260	Chr14	65.212	GAGGCACTTCACCATACCAA	GCACTAGGGTGAAGGGATGT
SWU14457	Chr14	68.461	CGTTAATTCAGTTTGGAGCG	GAAGAGGAACCCAAGACTCG
SWU14483	Chr14	69.536	AGCCAACATCCCTCTCTTGT	CATGAAAGACGTTAGATCGGAG
CCRI012760	Chr14	71.711	CCCTGGAAGAGGGAAAGTCT	CAAAGACATCAAATGCGCTC
SWU14535	Chr14	78.539	CGCTCTCATTTTGAGCGTTA	GATATCGGCCGACTGAGAAT
HAU1455	Chr14	78.539	GAAGGTCAATCCAAGGTGTC	TGGCTCCTAGTTGTTTTTCC
SWU14600	Chr14	89.462	AAACCGCTCAATTTAGCACC	CTCTTCGAAGGTTGCCATTT
CCRI012157	Chr14	97.159	GGTGGGTGGTGTATCGTCAT	TCGCTTCTGGTGGGTATTTC
CCRI012809	Chr14	106.063	CACGCGAATAGCCTGTCATA	GTTCCAACGTACCGCAAACT
SWU14675	Chr14	112.684	AAGTCTTTCCCTACAGGCCA	AGTCAAAGTCGACACAACGG
CCRI012114	Chr14	121.606	TTTGGACCCACCCACTTCTA	TGGCAGTCAAAGGTCAAAGA
CIR228	Chr14	133.086	TCCAGGTAAACTCAACAA	TCATCAGTTCAATCACAAG
BNL0236	Chr14	141.808	TGCCACCAGTATACCTGTGA	TGCAACTCGGTATAAGGTAACTAA
SWU10903	Chr15	0	GGTTAGCTGACCCCAGTGAT	CGGATTCGCCTTGATACATA
SWU10912	Chr15	0	GTAACCACATTTCGACGGTG	GCCTGAAGATTGTCCTCCTC
CCRI003295	Chr15	7.904	CGAGAGTTCTTGAGGGATCG	TTCCGCCCTTACATCTCATC
NAU4045	Chr15	19.865	CCTCTTCTTCACCCTCTTCA	ATGTGCAGGTTCTTCACTCA
SWU10967	Chr15	24.313	CCAAAGGACCAGCACTTCTT	CTTCCAGGGATTGTCAAACA
SWU11035	Chr15	35.271	CGCCACTGTTATTTTTCGTC	AGTTTGGGAATGGGTGAATC
SWU11073	Chr15	39.595	GCTAAAATCCCACCAACACA	ACCAAAGACAATGCTGATGC
SWU11150	Chr15	51.504	GTTTGCATGATCCGGGTTTA	CATTTGGTTTCTTGGCAGC
HAU2528	Chr15	59.09	CGTCTCGCAGCAGGTCTCTC	GACGTTGGAGTCTGGGCCTG
CCRI003676	Chr15	62.311	TCACAATCAAATCTAAGCTTACAACA	GAATGCTCCAACTTTGGCTT
SWU11613	Chr15	73.111	CGGGCCCAGTTTACAAATAA	TGGAGGCTGTTAGGGTTTATG
SWU11682	Chr15	79.61	TCCACTACTACTACCGCCACC	GGCGCTTCTTCTTTGTCTTC
HAU2528	Chr15	87.282	CGTCTCGCAGCAGGTCTCTC	GACGTTGGAGTCTGGGCCTG
SWU11692	Chr15	87.282	AACCAAGGACCCAAGAACAG	CGCCTCTATGAGCGAAGTC
SWU11727	Chr15	98.435	CATTGCTTGGCTGGTCTTAT	CCGAATACAATACACACACGC
SWU11737	Chr15	106.109	GGAGATTCGAGAAACTTGCC	ACCGATTCGTTCTCCACTTC
SWU11766	Chr15	117.261	AAGGGGATGGATAACCACAA	TTGCTCATCAAGGTTCGTTC
NAU3901	Chr15	127.109	AAGACAAAAGGCAAGGACAC	CTTGGAAAAAGGAAGAGCAG
SWU10010	Chr16	0	TTCGCTCCTTCCATTTTACC	GCTGTTTGCAGACATGGATT
NAU4030	Chr16	6.524	TTGCTGTCATGGGTCATATC	CAAAACAACGGTGGTGTAAG
SWU10073	Chr16	12.047	GGAACACTCCAGGGCTACAT	TGATCACATGGATTTGGAGG
BNL1022	Chr16	14.221	TATGGGAATCAAAAGCCTCG	TCGATCAAAATCCAATTCCA
SWU10108	Chr16	27.807	GCTACCAAAAGTAGCAGCCC	GAAGTGGAAACCCTAGCAGC
MON_DPL0501	Chr16	30.333	CAGCATCTTAGTTGTTGCTTCACT	CTTGAGTGCTTGAGCAACCTTT
NAU1043	Chr16	33.258	GTATCCGCCCACAAATAAAG	GCATCGTGAGAGAAAGTGAA
NAU2820	Chr16	44.404	TGCATCCTGAAGAAGAGACA	GCCACCAATAAAGCAACTCT
NAU6468	Chr16	52.202	GCGCATTTCCATTTTAATCT	AAAATGGACGCATAAACCAT
SWU10238	Chr16	61.092	AGAAGGAGAAAGGGAAACCC	GCCATCATTAACCCTTCCAT
SWU10332	Chr16	70.817	CGGAGGTCCTTCATTTCTCT	TCTTGGGTCACCACCTGTTA
NAU0953	Chr16	82.837	ATTGAGGAGTTGGTCGAAAA	CCAACGGCTGATACGTAGAT
CCRI004794	Chr16	89.336	TTTCCATGAAATCGAAATAGTGA	AGGGCCGTATAAGGGACAAT
NAU2995	Chr16	90.411	CGCTTTTATGCATGTAATCCT	CACAAGCTACAATTCCACCA
SWU10457	Chr16	90.411	CGGCCCACTCGTATTAATTT	CTCCCACACATGCTTACCAC
SWU10694	Chr16	100.136	TTATCACCGCAGAATGTTCC	ATGCGGTGGGTAGGTTTAGA
NAU2734	Chr16	110.961	TTTTTGGTCCTATTGGTGGT	ATGTTTCTGCAGGGACTTCT
SWU10820	Chr16	118.559	AGGCGTTTTCCAGTAGCTGT	CGCAAATCTCTTCCTCCTTT
SWU10828	Chr16	127.433	TGTTCTCCTACAAGAGGTCTGA	TCAAGGTGGCATTCAAGGTA
SWU10840	Chr16	130.731	ACCTGCTGATGTTGCTGAGA	CTTGCTTGCTTCGTCTTTTG
SWU10896	Chr16	140.509	CCTATGCGCAAAACCCTAAT	AAAGAGAGCTCAAAGGCAGC
NAU5111	Chr17	0	CTGCCAGCTGATAGTTGATG	AGGCCATTTACCCTCATGTA
SWU11877	Chr17	5.395	ACACCAACTATTGCGTCACA	CCCGGGTAAGCATTTACATA
SWU11894	Chr17	8.621	CCTCCAAACTCCATTGATGA	GGACTGACTACTTGTCTTTGCC
SWU11931	Chr17	20.841	GACACAGATTCCATGCCTAA	AGCCAATCCTTCTCTGCTAA
SWU11972	Chr17	28.512	CCAAGATGACCGTATAACTGC	TTGAATCCATGCCCTGTAGA
CCRI008269	Chr17	36.576	ATCGACGGACGAGATGAAAC	TGAAGACTGACCCGATTCAA
SWU12010	Chr17	45.714	ATTTAGATGGTCCCCCAACA	TGGGGACATTGTAGTCCTTTC
SWU12042	Chr17	51.237	GGGGAATCTTTGGTTGAAAG	GGAACCCATGTTAATGTCCC
CCRI003807	Chr17	52.237	GGTGGAGCCAACTTAAACGA	ATGACATCTGGAGAGGCAGC
SWU12062	Chr17	53.388	ATTGGACCACTCTAAGGGCA	CCAGGCAAAATTAGGCTCTT
CCRI002966	Chr17	56.613	TGCCTTCACAAAGTAAGATTCG	CAAACATATGGGTTTGGGTT
NAU2649	Chr17	56.613	GGTGAAACTTTCTCGTTGCT	ATGGCTTCACTTTCTCTCCA
SWU12648	Chr17	59.863	GTCGGTGCTGTAGAAGCGTA	CCCTGGGCAATAGAAGAAGA
NAU2150	Chr17	64.209	GCACTGGAGCTGATCCTAAT	TGGTAAATGCAACTTGTCCA
SWU12765	Chr17	70.708	CCCTTGGAGTGTTCAAAATC	AGAACCCACCATGGAAATGT
HAU1648	Chr17	82.021	TCCTGCTCCTCCATCTCTAC	CCTCGAACGGACTTAAACAC
NAU3839	Chr17	89.925	GGGTAGGGGAAAAGTTTGTT	CGTGAATTCCATCTCTCACA
NAU2742	Chr17	91	CGATGTCTTTTCCGAGATTT	AGGGATATGGAAGGGAACTC
NAU5260	Chr17	105.328	TTACCCAAACTCAGATTCCA	GATGACCATCAACGAACAAA
NAU3797	Chr17	114.467	TGATTCATCGAGTCAACCAC	GCAATGAACAAACCACTGTC
SWU12966	Chr17	120.942	CACTTCCTCGGATTCACCTT	CATTCAACGCCAAGAAACAG
SWU21710	Chr18	0	CCTCCCTACCCGAAAAAGTA	GTGGGTGCTGTGTTTGTAGC
GH571	Chr18	8.873	CACTGCTCAATGATTTCATATCTACC	AGGGGAAAGTTGAAGAATTTTTAGGC
SWU21786	Chr18	20.235	TCCGAAATTCCGTTCCTTAC	GGGTCTAACGCACAGAGGAG
HAU0693	Chr18	29.983	CTTCACGAGTGTTCCATCTG	GGCAAGTTGAGGTCAAAGTC
NAU5032	Chr18	29.983	CTTCACGAGTGTTCCATCTG	GGCTTTGAACCTCTTCTTCA
SWU21885	Chr18	42.003	GTATTGGTCCCAAGGTGGTC	GCTTGTGTTCCTCAAGCTCA
SWU22137	Chr18	48.455	GGACGGCAACCCTAGTTAAA	CCCTCTGCTAGCTTGTTGAA
HAU1036	Chr18	58.297	CCAGAGGAAGAGAAACCAAA	GTTTGGACAATGCCACTACA
MON_CGR5021	Chr18	71.272	CCAGTCGTAGCCGCAGTTAT	CACTGAATGGGAACATGGTG
NAU5034	Chr18	87.852	CTGCTTCTAATGGCCGTAAT	AAGCCTGGAAAAAGAACCTT
NAU3843	Chr18	95.402	ATGAACCCCAACAAATCACT	GGGAACACGAACAGCTACTT
NAU2980	Chr18	105.176	AGCCCGTCATCTTGTTATTC	AACGGTCCCGTCTATGATAA
SWU22550	Chr18	111.723	CAGATTTCCTCCCTCCAAAA	GGAATTTAGGGTAGAACCCA
SWU17640	Chr19	0	CCCGGTGGATCAAACTCTAC	ACCGGAATCGTAACCAGAAC
HAU2302	Chr19	8.673	TGCAGCCCAACCACTTACTTCC	GTGGGGATGGACATCAAAGGGG
HAU3069	Chr19	21.842	ACAAGCAGGCCAAGAGAACCA	AGAAGGCACGTTGCAAGTGTTA
NAU2942	Chr19	27.358	GGTAAAGAGGGAACCAACAA	AGCAGAAGAGAAGTCGAGGA
NAU2604	Chr19	30.608	GGCTAGCATTATCTGGCATT	GAAAGAAATGCAGCCATCAT
SWU17849	Chr19	40.663	CACGACATTCAACTTGGCTT	CGACCTGCAAAGCAGATTAG
NAU3343	Chr19	48.455	TTTGTGCATCATTTTCCAGT	GCGATGGAGATCAAGAGAGA
SWU17940	Chr19	60.476	TGGAAGTGTAGCTCGTGACA	ATCAGATCCACCGGATAAGC
SWU18068	Chr19	71.349	AGGGACTCACAAAGGCTGAG	CAAGTTTTTGCATGCTCCAC
CCRI012943	Chr19	77.873	GAATAGATGTGTGTTCGGTTCG	TGTTCACGAATATTAAACGAACATT
SWU18153	Chr19	88.697	AGAACCATAAAAAGGGCACG	GGAATGCCTCTGTCTTGCTT
NAU5299	Chr19	98.768	CCCCAATAACATGTTCTCAA	CTCTGGGTCTACGAACGATT
SWU18226	Chr19	106.391	ATGAACCACCTCACCCATTT	CCTCTTTGGTTCCCCTTTTT
SWU18249	Chr19	115.234	GGCCCATGAACCACTCTTTA	TCACCAGGCTTGATTTAACG
NAU3620	Chr19	118.532	ACTCGAAATCATTCCCTTCA	CATCACCTTACGGTGTCAAG
SWU18299	Chr19	129.478	CCAGGGAGGAAAGATAACCA	GCTCGATGATTGGAGTTGAA
SWU18314	Chr19	132.639	GGCGCTGTCGATTTATTTCT	CAGATGGTGCATCACTTCAA
SWU18358	Chr19	142.412	TCCCGAGTTCGAACCTTATC	CACGTGTAGAACACAATTGACG
SWU18408	Chr19	151.11	GTCGATCCAATATTCGTGTG	GGTTGTGGTTTCCTTCGTCT
SWU18613	Chr19	163.058	CCTTCCTCCGTTCACAAGAT	GGTTCTAGCAGTTGGCCTTG
CCRI004794	Chr19	174.562	TTTCCATGAAATCGAAATAGTGA	AGGGCCGTATAAGGGACAAT
NAU1102	Chr19	184.64	ATCTCTCTGTCTCCCCCTTC	GCATATCTGGCGGGTATAAT
HAU1785	Chr19	192.414	ATATGCATGCAATGTTCTGG	CAATCCCAACATCTGAGTGA
NAU2801	Chr19	201.237	GACGGTAAAAGGTCAACAGG	TGGTGTTTTCTCCTTTCTCTG
CCRI003989	Chr19	212.39	TGAAGCATTATAATCGTCCCTTT	CAACTGTTGATCCAAAGCCT
Gh053	Chr19	217.862	CCAGTTTCGCCTTCAGTCTA	GTTTCACCAATTCTTCCTCG
CCRI007642	Chr20	7.598	CAGTGTGTTGAGCAATGCAA	CCAAGTGTGTTCCCTGCTTT
CCRI007880	Chr20	23.787	TCAAGGAATCAAATCCCTCAA	TTGACGTGAACTAGTGAAATTCG
NAU5307	Chr20	33.117	TCTTAAATCCCGTCCGATTA	GTCTTCTCCAAGTTGCGAAT
NAU5359	Chr20	40.74	TTTGTGGGGTTTCTTCTGTT	TCAGTTTCCCCATTCTTTGT
NAU1066	Chr20	48.357	GGCATACTTGCTTCCGTATT	CCGAGCTAAATCCATACCAC
SWU20062	Chr20	60.528	TGGAAACATTGTGGAAGAGG	GCTCTCCAATCAACTGCAAA
NAU5013	Chr20	71.399	GTCGGGTCATTACAAGGAAG	CTTCTGCTTTTGGTTTTGGT
Gh236	Chr20	80.02	CTTTTTCCGTTTGCTTTTTCTCAACTC	ATACAACAATGATGGTGGCAATGTG
SWU20300	Chr20	81.095	GCCAAAAGAGCCTTGCTTTA	AGCTCATATTTTGGATCGGG
SWU20494	Chr20	91.944	TGGTCCGTGTGTTTACATTG	GTGTTGCTCGGACAAGAGAA
CCRI003785	Chr20	100.794	GCTGCCTGTTGGTTACAAGG	TCGAGAAGCTGATTCTGGGT
SWU20579	Chr20	105.118	CAAAGCCTCAAACAAGCTGA	ACTTGGTCCCTTCTTTGCAT
SWU20628	Chr20	111.666	ATACTCTGCCTGTCGCCTTT	TGACGAGAATGGTCAAGAGC
SWU20661	Chr20	122.598	CCTCATCGATCCCTTGATTC	GCTTCACCAAACTGATTTCC
SWU20693	Chr20	130.172	TGGTTCTTCCAACAAAGCAG	CTCCATCCAAATCCGGTAAT
SWU20738	Chr20	142.186	CGGACAGTTGTGACAATAGCA	CAGGTGACTCAAACTCTGCAA
SWU15650	Chr21	1.075	GGTGGATCCAAAGGAGAAGA	CCTCAATCCCCTTGGACTTA
NAU4865	Chr21	12.183	AGGATAACCCCCTAAAAACG	ACTGCTCCTCGTTTGAAATC
MON_CGR5097	Chr21	23.007	TGCAAGAAATCCACTTGATCG	CTTGGTGGTGTGCTCGTAACT
CIR156	Chr21	35.001	CATTGCCCAAGGAGA	GTAACCAATGAATCCCAG
MON_DPL0582	Chr21	40.434	CTAATCTCACCTTATTTCGGCACT	CTTGAAGATGGTTCTATTTGGAGG
NAU3731	Chr21	46.981	CCCAACACAGCATTGAATAA	CCAGAGTGCAAGAACAACAG
HAU1703	Chr21	54.755	ATAGTCGGGTTTTGCTTGAA	CCCTTCTTTCAATTCCTCAA
CCRI002756	Chr21	64.827	TTTCAGTGCTGTCTCACGCT	TACAAGGCACGGAAGACAAA
SWU15839	Chr21	74.698	GGGCACGCTTTCCTAACAT	TGAGGTGGTGTCCTAACTCAA
HAU2442	Chr21	83.476	ACCGGCTCTCTCCGAACACT	CGCTTGGCTCAGCTGCTACT
HAU2004	Chr21	89.969	AATCGCCATTGTTTACTGCT	GCATGTGAGGTTAGCTCCTT
SWU15974	Chr21	98.033	TGGTTTTGCCTACTGTGTCA	CCGCTATTCCCTCCATTAAA
SWU16036	Chr21	114.709	AGGCAACCAACAGATAAGGG	CACTAGCGTTTTGGAGCTTG
SWU16072	Chr21	117.935	GCAAACCCATATCCCTTCAC	AACCCAAAATCTAGGTCCCC
CCRI007985	Chr21	125.534	GCAAACCGAATATCAAAGATTG	GCCATGGGCAGTTCACC
BNL3649	Chr21	136.579	GCAAAAACGAGTTGACCCAT	CCTGGTTTTCAAGCCTGTTC
DOW019	Chr21	144.158	AAGCCAGTAATAACTTGAATAAGCATA	TTACTTTAAACACTTCCAGCCTGAC
MON_DPL0228	Chr21	157.453	TTCAGTGCTGATACAATGACTGTG	CTCAAGCCTTGCAGTCTAGCTT
CCRI002966	Chr21	169.429	TGCCTTCACAAAGTAAGATTCG	CAAACATATGGGTTTGGGTT
CCRI005647	Chr21	179.378	GTGTCACGTTTGACATGGGA	CACATTTATGAACAATAACTGGATCA
HAU1660	Chr21	191.325	GACCCTCCTCTTCTTCTTCC	AGCCAGGATTATCCATACCA
BNL3402	Chr21	203.47	AGCAAAATCGAAATTGCAGC	GGGGGGGATTAGATCCTTTT
NAU2553	Chr22	2.174	TGAGAATCACAGTCCACAGAA	GACCACTGGAGGAGAGATTG
SWU20808	Chr22	10.238	CGGCAATAGTTCAGATGGTG	GCTAGATCAACGATCTTCGGA
NAU0961	Chr22	21.209	CAAAGCCATGTCAATCACTC	GGGATGGGTGGTAGTTTAAG
BNL0448	Chr22	41.065	GCAGCTTGCTTTTCTGCTTC	ACGCAAGCTTGGTCAATACC
CCRI001807	Chr22	51.062	TCTTTCTCATGATTCTCCACCA	CCACCCATCCATCCAAATAC
NAU3781	Chr22	57.891	CCACCAAGAAGCTGAGAAAT	TTTCATTCATCACCCAGATG
BNL1599	Chr22	63.262	GGCAGTTCACCTCGTATGGT	CTCAGGGCCAAAGCTATGAG
NAU3323	Chr22	69.714	AAAACATGCAGCCATACAAG	CGTATGGATGCTTAGGGAAC
SWU21403	Chr22	81.56	AAAGGAAGCATCGGCTCTAA	GTTTACAAGTCCCAATCCCG
SWU21522	Chr22	91.338	ATATGCCGCAGCTTCTGTAA	CCAATCTGGCGTCTAATCTG
CCRI001618	Chr22	102.234	TTGAGCTCCAATAGCCAAGG	ATCAAGGCAGGTTCAAGTCG
SWU21622	Chr22	116.78	AGAGCCATGTTGATGCAAAC	TCCTGCAATTGTTCCTCAAG
SWU20628	Chr22	120.588	ATACTCTGCCTGTCGCCTTT	TGACGAGAATGGTCAAGAGC
NAU3791	Chr22	126.811	AGTTTCTGAATCCCATTCCA	TACGTTCCATTTTCATGACG
HAU1895	Chr22	128.961	TGGGTTTTTGATCCTTTTTG	ACCTTGCCATGAACAAAGAT
MON_CGR5888	Chr22	128.961	CTCTCCTTCTCCCGCTCTCT	GCGTGAAAGAGAGAAAGCCA
NAU2771	Chr23	1.075	CCACTCATCAAGGCTTTCTT	AAGAAAAAGGGAAAGGGAAA
HAU0947	Chr23	10.905	CTGAGGATGGAAAAGCAGTT	GTGCAAATGAGCATTCAAAA
SWU10515	Chr23	19.779	CGAATTCCATCTCACTCAACTC	ATCCAGTAATGCGCCCTAAC
NAU3159	Chr23	21.95	CTGAATGGATTTTTACAGCA	TGAGTTAGATCCCCAGATGAA
CCRI009456	Chr23	30.679	TCTCTCCCAAGCATATTATGTGA	GGGATCAACCTAATGGCCTA
SWU15018	Chr23	38.37	CCCCAAATTTTCTGTCGTTG	AAAACTTGGGTTGAGGGATG
NAU2753	Chr23	48.216	CGGAACTCTCCTTACTTTCG	CCTTCGTTATCCTCGTCAAC
MON_DPL0498	Chr23	59.138	TTCTTTGTTCTTCTCTGTGTGCTC	GATCGTAATGAAAGACGACGCT
BNL3410	Chr23	71.358	TTGCTTCATTTTATTTATTTTTTGG	ATTAAATGAACGCCCATTCG
NAU3099	Chr23	77.882	AACAAACCCTCCATTTACCA	CTTGGTCTGCAGCCATATTT
SWU15365	Chr23	88.009	TAATTCAACCTCCCCGGAA	CTGACCATCTCCCATCTCCT
HAU0261	Chr23	94.508	TGCTGCATCTTTCTGTTGTT	CCTTCAAAAACCAAGCTGTT
HAU1572	Chr23	98.827	CTGCCTGTGGCTACTGTCTA	CAAACCCAACGAAGAGACAT
HAU1414	Chr23	104.299	AAGTTGTTATTGGCCTTCCA	GGACTGAAGCTACCGGACTA
SWU15551	Chr23	111.97	CCATCTCTGTGATTTTGCAGTG	GCTGCCAATGCAAGTAAATC
NAU3414	Chr23	118.799	CAACTTCCCAAGCTCGTATT	GTTCAACTTCTCTCTTCCCTCT
HAU1661	Chr23	131.601	TGTTACCGAAGGAAATGGAT	GACCAGTCATCCTCAGGTTC
NAU2724	Chr23	138.101	GAAGATGATGATGATGAAGAAG	TCAACTGGTTTTGGTGATTG
JESPR291	Chr24	1.075	CATTCCCCACTTTGCTCTTAC	CATGTTTCTTTGCCCATC
NAU3324	Chr24	7.775	AAAATACCCCCTTTCACCTC	CAACATTGAAAAGCCATGAA
CCRI006010	Chr24	17.747	TTGCCTGTGCCTCTCTTAGC	CCCTTATTTCCTTCTTTGAGCA
SWU13027	Chr24	26.669	GAACTCGCGATGAAGATGAA	CATCCCTGAGAGGAGAGGAA
SWU13053	Chr24	34.414	CACTTTGGGTCAGGGATCTT	GCCATCACAAACGAAAGCTA
SWU13107	Chr24	38.787	AATTGGAATGGGAGCAGTTC	CAAGCACCAAACCAGTGTTC
SWU13134	Chr24	46.461	ATCCCCAACTCCTCAACATC	TCAGCGTCTCCTTGTTTCTG
SWU13200	Chr24	51.837	GTTATCTGCTGCTTCCATGC	GTAAGAATTGTGGGGTCGCT
CCRI006367	Chr24	61.533	GCAACTGAGCTATGCTTAATGA	TTGGTACTTGAACTTGTCAAACG
NAU5399	Chr24	75.831	CCTTAAACCCAAAAGAACCA	AGGGTTTCAGAGGAGTTGTCT
NAU4099	Chr24	85.522	CAACATATTCTCGGCTACCA	GGGAACTTTCCAGACAAAGA
SWU13744	Chr24	98.568	GCCCAACCTATGATCACCTT	AACGCCCCTTATACTTTCCC
NAU2351	Chr24	111.788	TAACATCCATTGTCCGAGTG	GCGACAATCGGTTTCTACTT
NAU3287	Chr24	124.825	AAAACGCCAAATTTATCCAG	AGGACATGCCAAATACGAGT
HAU1567	Chr24	137.627	AAGGAGTTGGATTCAAGCAG	TGGGTGAAAAGGTATCTTCC
MON_CGR5804	Chr24	152.028	GTTGACAGGACATTGCTCCC	TGCTACATTTGTCCCAAATCC
SWU18975	Chr25	1.075	CGGGACTCCATTGTTAAGAGA	CTTCTTCACTTCTTCTCAGCCA
NAU2941	Chr25	12.123	ATTTCCAATTCCTCAATCCA	TTCCAAAGGGACATCATCTT
SWU19041	Chr25	24.474	TCTTCTTGGGAGACCACAAA	GGCAACACACAGCATGAAAT
SWU19069	Chr25	33.173	CCTGACTGGACATAACAGGC	TGCAGTGTCCTAAAGTAAGCAG
NAU5270	Chr25	41.919	GGAAGCACTCGAACCTTTTA	GGGAAATAACAACCATCTGC
SWU19110	Chr25	45.145	TCAACCTCAGCCTCAGAAGA	ATTTCTTGCCAGTTTCGTCC
NAU6573	Chr25	53.941	TATGTATGTCGTTGCGGTTC	CTCCCTTTCACAAGCAAATC
SWU19242	Chr25	64.813	GCAGTGCATCACATATCTTGG	ATCCACAGGTGACCCACTTT
SWU19522	Chr25	74.509	AAGCTTGCCTTCTCAAAGGA	GAAGCCATTTTCGCTTCTCT
CCRI010976	Chr25	81.005	TTCACTTTCTCTCCCTCTCTGG	CCAACTGTAAAGGCGTGGAT
NAU0927	Chr25	90.924	TAAATTGCCAGGACAAGACC	CCCAAGTGAGGGAATACTTG
BNL2691	Chr25	96.447	TAAGATGATCGTCCCCCGTA	TGGGAAGATATTTGGTGGGA
MON_DPL0257	Chr25	104.845	TAGCATGTGTTAGAGGAAACACCA	CAACAAGGTCATGGGATATAGTGA
NAU1204	Chr25	112.014	GCTGAAGACGGTTGAGTTTT	ACACCTTCCCCTTATTCTCC
CCRI010846	Chr25	121.103	GCATTCATAATGGGAACTATTCA	TCCCATTCAAGTTAGACCAAA
SWU19799	Chr25	127.725	ACGATTCGAAGTGGGAAAAC	GGTGAAGAACTGGGAGGAAA
SWU19804	Chr25	127.725	CCACTGGACCTTGTTTCCTT	CGAGTTTCTCAGGTTCGACA
SWU19812	Chr25	128.8	TTCCGAGATCATTGCGTAAC	CCTGGTAAACTTCGCTTTCA
SWU19844	Chr25	138.72	AATCGTCTCCGAAAACCTTC	TAATAACGGGCAGTGTGGTG
NAU4925	Chr26	0	GCCACCCTCTCAGCTTATC	TTAGGGTTAGCATCGGAGTC
SWU16704	Chr26	10.071	GCCAAGTACGGGTTGAATTT	TTTGCTAGAATGACCCACCA
HAU1942	Chr26	16.693	ACATCTGCAGAGGGAATAGC	TCATCATCTCCAAAGCTGAA
NAU4089	Chr26	26.446	AGGTCTTGGTCTTCGTTCAG	CTCAATCACCAGATTCCACA
CCRI008228	Chr26	35.096	GCCTCTCGACTAATGCTTGC	TCCTTAGTCGCTTGAGCCAT
CCRI008636	Chr26	40.521	GCTGCAGAATTAGTGGTCCC	AACTTCCTGCTCGAAACCAA
SWU17090	Chr26	48.049	CAATTGCCATATGTCATCGC	CACTTGTAGGTGACAAAACCAC
SWU17135	Chr26	55.746	GGCTGCAGTAGTGGTCAAAA	ACCATCCCATATCTAGGCCA
HAU1292	Chr26	65.519	AACGTTCCAAAAACCCTCTT	GGATCTCCACCATGTTGTCT
NAU4912	Chr26	78.741	CCTTCTCTCAATCGCTCTTT	TGTTATTGAAGCGGTTGTGT
NAU2750	Chr26	88.612	CAAAACTCCAACTTGAAACCA	GCTCTCTTCACCCAATCAAC
Gh386	Chr26	101.811	CGACGACGTTATATTTCAAGCATGA	CCAACCTTATGCTTCTTCTCCTTTG
MON_DPL0890	Chr26	109.846	ACAGCATTAGCAGGCACCTT	TATGAACGATGTGCTAGCCG
NAU4905	Chr26	122.88	CGCCTCAATTCATAGAGCTT	CGGAAGTGCCTATGTCTTTT
HAU3017	Chr26	134.926	AAGTAGTGGGTTTTGCTGGG	TGCGGCCTTGATCCCAATGT
HAU1830	Chr26	146.941	ACTCCCACGATTTAAGCAAG	TAGGAAAATTATGCCCCAAA
HAU0908	Chr26	161.528	CCCTTCACTTTCTTCCCTCT	TCATATCGGAGTTGTCGATG
MON_CGR5152	Chr26	162.603	CCCATTTGTTGGGTAGGAGT	TGTCAGTAGATTTCCCAGTGAGTT
