# Supplementary material for: Identification of Candidate Genes for Lint Percentage and Fiber Quality Through QTL Mapping and Transcriptome Analysis in an Allotetraploid Interspecific Cotton CSSLs Population
Source: Front Plant Sci. 2022 Apr 29;13:882051. doi: 10.3389/fpls.2022.882051 (PMC9100888; doi:10.3389/fpls.2022.882051)
Supplement: Supplementary Table S3 — Correlation coefficients among lint percentage and fiber quality traits in the CSSLs over the four environments. [file Table_3.XLSX]

## Sheet: Sheet1
Table S8 Top 20 GO terms with significant enrichment of up- and down-regulated genes in different stages of fiber development.
Category	Class	GO term ID	Descrption	Gene number	Pvalue	Qvalue	Background gene_number
0 DPA_Up	Cellular Component	GO:0031224	intrinsic component of membrane	292	2.33538e-11	3.68991e-09	5887
	Cellular Component	GO:0044425	membrane part	308	2.69261e-10	2.12716e-08	6424
	Molecular Function	GO:0005337	nucleoside transmembrane transporter activity	9	2.13327e-08	8.19176e-06	19
	Molecular Function	GO:0022857	transmembrane transporter activity	113	2.10122e-07	4.03434e-05	1680
	Molecular Function	GO:1901505	carbohydrate derivative transporter activity	9	1.13952e-06	0.000145858	28
	Cellular Component	GO:0016020	membrane	364	4.44504e-06	0.000234105	8550
	Molecular Function	GO:0005215	transporter activity	122	4.3967e-06	0.000422084	1969
	Biological Process	GO:0006829	zinc II ion transport	9	1.11313e-06	0.00118092	29
	Biological Process	GO:0015858	nucleoside transport	9	2.08643e-06	0.00118092	31
	Molecular Function	GO:0022804	active transmembrane transporter activity	53	2.67079e-05	0.00205116	710
	Molecular Function	GO:0015291	secondary active transmembrane transporter activity	32	0.000222325	0.0137932	393
	Molecular Function	GO:0004564	beta-fructofuranosidase activity	5	0.000251439	0.0137932	15
	Molecular Function	GO:0015932	nucleobase-containing compound transmembrane transporter activity	9	0.000289239	0.0138835	53
	Molecular Function	GO:0022891	substrate-specific transmembrane transporter activity	70	0.000665782	0.0284067	1142
	Biological Process	GO:1901264	carbohydrate derivative transport	9	9.48724e-05	0.0357985	48
	Molecular Function	GO:0004180	carboxypeptidase activity	10	0.000996389	0.0382613	75
	Molecular Function	GO:0016824	hydrolase activity, acting on acid halide bonds	3	0.00127454	0.0407853	6
	Biological Process	GO:0043647	inositol phosphate metabolic process	14	0.000432306	0.122343	125
	Biological Process	GO:0019751	polyol metabolic process	16	0.000818509	0.18531	164
	Biological Process	GO:0008643	carbohydrate transport	8	0.00105628	0.199285	53
0 DPA_Down	Biological Process	GO:0009812	flavonoid metabolic process	24	3.09411e-08	3.70984e-05	140
	Biological Process	GO:0009699	phenylpropanoid biosynthetic process	20	7.08083e-08	4.24496e-05	105
	Biological Process	GO:0006816	calcium ion transport	16	2.8047e-07	0.000112095	75
	Biological Process	GO:0044550	secondary metabolite biosynthetic process	34	9.31855e-07	0.000279324	292
	Biological Process	GO:0044710	single-organism metabolic process	581	2.41126e-06	0.00057822	10711
	Biological Process	GO:0044699	single-organism process	925	4.35081e-06	0.000869437	18091
	Biological Process	GO:0070838	divalent metal ion transport	30	8.13402e-06	0.00121909	267
	Biological Process	GO:0072511	divalent inorganic cation transport	30	8.13402e-06	0.00121909	267
	Molecular Function	GO:0008171	O-methyltransferase activity	8	3.20596e-06	0.00128238	20
	Biological Process	GO:0043436	oxoacid metabolic process	212	1.99595e-05	0.00252547	3474
	Biological Process	GO:0006082	organic acid metabolic process	212	2.10632e-05	0.00252547	3477
	Biological Process	GO:0010118	stomatal movement	10	3.29325e-05	0.00358964	45
	Biological Process	GO:0009813	flavonoid biosynthetic process	14	4.08322e-05	0.00407982	86
	Biological Process	GO:0006529	asparagine biosynthetic process	5	7.88341e-05	0.00727093	11
	Biological Process	GO:0009698	phenylpropanoid metabolic process	22	0.000108797	0.00931766	194
	Molecular Function	GO:0016746	transferase activity, transferring acyl groups	53	7.23358e-05	0.0103841	599
	Molecular Function	GO:0015368	calcium:cation antiporter activity	6	8.84492e-05	0.0103841	16
	Molecular Function	GO:0016884	carbon-nitrogen ligase activity, with glutamine as amido-N-donor	7	0.000103841	0.0103841	23
	Molecular Function	GO:0015085	calcium ion transmembrane transporter activity	6	0.000130811	0.0104649	17
	Cellular Component	GO:0005618	cell wall	25	0.000152753	0.0233712	255
8 DPA_Up	Molecular Function	GO:0003824	catalytic activity	861	7.58586e-11	2.88263e-08	21276
	Biological Process	GO:0009699	phenylpropanoid biosynthetic process	21	5.35945e-11	5.9865e-08	105
	Biological Process	GO:0009698	phenylpropanoid metabolic process	28	1.27446e-10	7.11783e-08	194
	Cellular Component	GO:0044425	membrane part	255	7.82478e-07	6.68523e-05	6424
	Cellular Component	GO:0031224	intrinsic component of membrane	237	8.6261e-07	6.68523e-05	5887
	Biological Process	GO:0044550	secondary metabolite biosynthetic process	29	3.13263e-07	0.000116638	292
	Cellular Component	GO:0030312	external encapsulating structure	43	1.3061e-05	0.000674819	696
	Molecular Function	GO:0004553	hydrolase activity, hydrolyzing O-glycosyl compounds	36	1.14816e-05	0.00218151	457
	Cellular Component	GO:0071944	cell periphery	43	8.4412e-05	0.00327097	754
	Molecular Function	GO:0004557	alpha-galactosidase activity	6	3.91434e-05	0.00495816	19
	Biological Process	GO:0015718	monocarboxylic acid transport	7	1.95704e-05	0.00529584	26
	Biological Process	GO:0046864	isoprenoid transport	5	2.96019e-05	0.00529584	12
	Biological Process	GO:0006558	L-phenylalanine metabolic process	7	3.31879e-05	0.00529584	28
	Biological Process	GO:1902221	erythrose 4-phosphate/phosphoenolpyruvate family amino acid metabolic process	7	3.31879e-05	0.00529584	28
	Cellular Component	GO:0016020	membrane	308	0.00018406	0.00570587	8550
	Biological Process	GO:0044710	single-organism metabolic process	426	5.20459e-05	0.00726691	10711
	Biological Process	GO:0019748	secondary metabolic process	39	9.63332e-05	0.011956	597
	Molecular Function	GO:0008422	beta-glucosidase activity	8	0.0002498	0.0220376	47
	Molecular Function	GO:0015926	glucosidase activity	11	0.000289968	0.0220376	87
	Cellular Component	GO:0005576	extracellular region	28	0.00107463	0.0237953	482
8 DPA_Down	Molecular Function	GO:0003824	catalytic activity	1098	4.47968e-10	1.78291e-07	21276
	Molecular Function	GO:0016746	transferase activity, transferring acyl groups	50	6.19073e-05	0.0123195	599
	Biological Process	GO:0044710	single-organism metabolic process	538	3.49757e-05	0.0427403	10711
	Biological Process	GO:0006816	calcium ion transport	12	9.41971e-05	0.0575544	75
	Biological Process	GO:0006979	response to oxidative stress	29	0.00019623	0.0631918	321
	Biological Process	GO:0009642	response to light intensity	29	0.000206847	0.0631918	322
	Biological Process	GO:0000302	response to reactive oxygen species	27	0.00032249	0.0788166	299
	Cellular Component	GO:0031224	intrinsic component of membrane	283	0.00054264	0.0851945	5887
	Biological Process	GO:0010118	stomatal movement	8	0.000662834	0.134997	45
	Biological Process	GO:0043436	oxoacid metabolic process	189	0.000854386	0.135921	3474
	Biological Process	GO:0006082	organic acid metabolic process	189	0.000889828	0.135921	3477
	Biological Process	GO:0010243	response to organonitrogen compound	25	0.00157184	0.21342	299
	Biological Process	GO:0051273	beta-glucan metabolic process	27	0.00211003	0.216319	339
	Biological Process	GO:0006563	L-serine metabolic process	7	0.00211131	0.216319	42
	Biological Process	GO:0044699	single-organism process	843	0.00212424	0.216319	18091
	Biological Process	GO:0005976	polysaccharide metabolic process	83	0.00261365	0.245683	1391
	Cellular Component	GO:0044425	membrane part	298	0.00363874	0.246315	6424
	Biological Process	GO:0070838	divalent metal ion transport	22	0.00346297	0.282117	267
	Biological Process	GO:0072511	divalent inorganic cation transport	22	0.00346297	0.282117	267
	Molecular Function	GO:0016757	transferase activity, transferring glycosyl groups	71	0.00275084	0.305899	1083
18 DPA_Up	Molecular Function	GO:0003824	catalytic activity	1504	4.20596e-20	1.91792e-17	21276
	Biological Process	GO:0009699	phenylpropanoid biosynthetic process	28	1.44799e-11	1.86791e-08	105
	Biological Process	GO:0044710	single-organism metabolic process	760	8.27682e-09	5.33855e-06	10711
	Biological Process	GO:0009698	phenylpropanoid metabolic process	34	1.80323e-08	7.75389e-06	194
	Cellular Component	GO:0030312	external encapsulating structure	76	1.31072e-07	2.46415e-05	696
	Molecular Function	GO:0036094	small molecule binding	514	2.84691e-07	6.49096e-05	6775
	Biological Process	GO:0044550	secondary metabolite biosynthetic process	41	4.03443e-07	0.00013011	292
	Cellular Component	GO:0071944	cell periphery	77	1.53299e-06	0.000144101	754
	Biological Process	GO:1901605	alpha-amino acid metabolic process	69	6.10706e-07	0.000157562	618
	Biological Process	GO:0044281	small molecule metabolic process	369	1.4019e-06	0.000262949	4897
	Biological Process	GO:0044042	glucan metabolic process	84	1.42686e-06	0.000262949	820
	Cellular Component	GO:0031224	intrinsic component of membrane	412	1.2307e-05	0.000771239	5887
	Cellular Component	GO:0005576	extracellular region	52	1.75969e-05	0.000827054	482
	Biological Process	GO:0006520	cellular amino acid metabolic process	120	5.58122e-06	0.000899972	1328
	Molecular Function	GO:0016830	carbon-carbon lyase activity	31	1.01831e-05	0.00151405	213
	Molecular Function	GO:0016879	ligase activity, forming carbon-nitrogen bonds	28	2.57491e-05	0.00151405	192
	Molecular Function	GO:0016614	oxidoreductase activity, acting on CH-OH group of donors	53	2.68004e-05	0.00151405	471
	Molecular Function	GO:0001882	nucleoside binding	438	2.68847e-05	0.00151405	5896
	Biological Process	GO:0006558	L-phenylalanine metabolic process	9	2.46065e-05	0.00317424	28
	Biological Process	GO:1902221	erythrose 4-phosphate/phosphoenolpyruvate family amino acid metabolic process	9	2.46065e-05	0.00317424	28
18 DPA_Down	Molecular Function	GO:0016634	oxidoreductase activity, acting on the CH-CH group of donors, oxygen as acceptor	11	0.000104482	0.0464946	45
	Biological Process	GO:0010118	stomatal movement	11	6.31888e-05	0.0832829	45
	Cellular Component	GO:0031224	intrinsic component of membrane	392	0.00079843	0.124555	5887
	Molecular Function	GO:0003824	catalytic activity	1439	0.000611728	0.13611	21276
	Biological Process	GO:0010243	response to organonitrogen compound	34	0.000379108	0.249832	299
	Molecular Function	GO:0008242	omega peptidase activity	6	0.00168541	0.250002	21
	Biological Process	GO:0006563	L-serine metabolic process	9	0.000825835	0.362817	42
	Molecular Function	GO:0048037	cofactor binding	32	0.00509766	0.394607	306
	Molecular Function	GO:0036094	small molecule binding	484	0.00561187	0.394607	6775
	Molecular Function	GO:0004672	protein kinase activity	191	0.00619648	0.394607	2484
	Molecular Function	GO:0016301	kinase activity	231	0.00649513	0.394607	3062
	Cellular Component	GO:0044425	membrane part	415	0.00517869	0.403938	6424
	Biological Process	GO:0008152	metabolic process	1640	0.00215553	0.575872	26047
	Biological Process	GO:0015833	peptide transport	14	0.00275535	0.575872	99
	Biological Process	GO:0042886	amide transport	15	0.00338829	0.575872	112
	Biological Process	GO:0000079	regulation of cyclin-dependent protein serine/threonine kinase activity	8	0.00349543	0.575872	42
	Biological Process	GO:1904029	regulation of cyclin-dependent protein kinase activity	8	0.00349543	0.575872	42
	Biological Process	GO:0002252	immune effector process	14	0.00397926	0.582741	103
	Biological Process	GO:0009617	response to bacterium	41	0.00494938	0.649321	440
	Biological Process	GO:0001101	response to acid chemical	92	0.00541922	0.649321	1153
25 DPA_Up	Cellular Component	GO:0031224	intrinsic component of membrane	352	9.00614e-12	1.55806e-09	5887
	Cellular Component	GO:0044425	membrane part	371	1.94638e-10	1.68362e-08	6424
	Molecular Function	GO:0003824	catalytic activity	1110	5.16137e-11	2.14197e-08	21276
	Cellular Component	GO:0005875	microtubule associated complex	31	3.79248e-09	2.187e-07	211
	Cellular Component	GO:0044430	cytoskeletal part	36	6.93752e-09	3.00048e-07	278
	Cellular Component	GO:0016020	membrane	455	5.61411e-08	1.94248e-06	8550
	Cellular Component	GO:0015630	microtubule cytoskeleton	48	7.01179e-08	2.02173e-06	473
	Molecular Function	GO:0003774	motor activity	28	2.07386e-08	4.30327e-06	178
	Molecular Function	GO:0008092	cytoskeletal protein binding	43	5.26653e-08	7.28536e-06	370
	Molecular Function	GO:0015631	tubulin binding	34	1.02789e-07	1.06643e-05	263
	Cellular Component	GO:0030312	external encapsulating structure	60	5.5144e-07	1.36284e-05	696
	Biological Process	GO:0009699	phenylpropanoid biosynthetic process	20	5.16198e-08	6.13759e-05	105
	Cellular Component	GO:0071944	cell periphery	61	3.5657e-06	7.71083e-05	754
	Cellular Component	GO:0005576	extracellular region	44	4.25975e-06	8.18818e-05	482
	Cellular Component	GO:0005856	cytoskeleton	51	8.43413e-06	0.00014591	608
	Molecular Function	GO:0015925	galactosidase activity	15	2.17279e-06	0.000180342	76
	Biological Process	GO:0009698	phenylpropanoid metabolic process	26	8.91073e-07	0.000529743	194
	Cellular Component	GO:0005618	cell wall	26	6.38055e-05	0.00100349	255
	Molecular Function	GO:0051119	sugar transmembrane transporter activity	11	6.05531e-05	0.00418826	57
	Biological Process	GO:0007017	microtubule-based process	41	1.53684e-05	0.00609101	442
25 DPA_Down	Molecular Function	GO:0036094	small molecule binding	676	5.3178e-08	2.56318e-05	6775
	Biological Process	GO:0009411	response to UV	43	2.5245e-07	0.00035343	232
	Molecular Function	GO:0097367	carbohydrate derivative binding	585	7.66186e-06	0.00120381	5979
	Molecular Function	GO:0016634	oxidoreductase activity, acting on the CH-CH group of donors, oxygen as acceptor	14	1.09436e-05	0.00120381	45
	Molecular Function	GO:0001882	nucleoside binding	573	2.15794e-05	0.00120381	5896
	Molecular Function	GO:0003824	catalytic activity	1870	2.3388e-05	0.00120381	21276
	Molecular Function	GO:0001883	purine nucleoside binding	571	2.40336e-05	0.00120381	5879
	Molecular Function	GO:0032549	ribonucleoside binding	571	2.40336e-05	0.00120381	5879
	Molecular Function	GO:0032550	purine ribonucleoside binding	571	2.40336e-05	0.00120381	5879
	Molecular Function	GO:0000166	nucleotide binding	90	2.49754e-05	0.00120381	697
	Molecular Function	GO:1901265	nucleoside phosphate binding	90	2.49754e-05	0.00120381	697
	Biological Process	GO:0043436	oxoacid metabolic process	348	1.07036e-05	0.00411143	3474
	Biological Process	GO:0006082	organic acid metabolic process	348	1.15258e-05	0.00411143	3477
	Biological Process	GO:0019752	carboxylic acid metabolic process	336	1.17469e-05	0.00411143	3343
	Biological Process	GO:0044281	small molecule metabolic process	465	7.08621e-05	0.0198414	4897
	Cellular Component	GO:0031224	intrinsic component of membrane	538	0.000175294	0.03278	5887
	Biological Process	GO:0010118	stomatal movement	12	0.000176821	0.0344867	45
	Biological Process	GO:0006520	cellular amino acid metabolic process	144	0.000188932	0.0344867	1328
	Biological Process	GO:0009719	response to endogenous stimulus	158	0.000210183	0.0344867	1482
	Biological Process	GO:0044710	single-organism metabolic process	949	0.0002217	0.0344867	10711
32 DPA_Up	Cellular Component	GO:0044425	membrane part	281	3.07393e-05	0.00479532	6424
	Biological Process	GO:0006829	zinc II ion transport	8	4.39846e-06	0.00493947	29
	Cellular Component	GO:0016020	membrane	354	0.000182781	0.0131337	8550
	Cellular Component	GO:0031224	intrinsic component of membrane	254	0.00025257	0.0131337	5887
	Molecular Function	GO:0046912	transferase activity, transferring acyl groups, acyl groups converted into alkyl on transfer	6	4.4151e-05	0.0134083	20
	Molecular Function	GO:0003824	catalytic activity	795	7.00172e-05	0.0134083	21276
	Molecular Function	GO:0070456	galactose-1-phosphate phosphatase activity	3	0.000162809	0.0207853	4
	Biological Process	GO:0000041	transition metal ion transport	20	4.7181e-05	0.0264921	211
	Molecular Function	GO:0046915	transition metal ion transmembrane transporter activity	7	0.000478341	0.0453957	41
	Molecular Function	GO:0008236	serine-type peptidase activity	4	0.00109589	0.0453957	14
	Molecular Function	GO:0017171	serine hydrolase activity	4	0.00109589	0.0453957	14
	Molecular Function	GO:0048037	cofactor binding	22	0.00113037	0.0453957	306
	Molecular Function	GO:0004180	carboxypeptidase activity	9	0.00114432	0.0453957	75
	Molecular Function	GO:0003954	NADH dehydrogenase activity	6	0.00118527	0.0453957	35
	Molecular Function	GO:0050136	NADH dehydrogenase (quinone) activity	6	0.00118527	0.0453957	35
	Molecular Function	GO:0016620	oxidoreductase activity, acting on the aldehyde or oxo group of donors, NAD or NADP as acceptor	8	0.00132391	0.0460963	62
	Biological Process	GO:0006790	sulfur compound metabolic process	52	0.000148651	0.0556448	884
	Biological Process	GO:0006089	lactate metabolic process	15	0.000344063	0.0965957	156
	Biological Process	GO:0006825	copper ion transport	6	0.000976672	0.21936	34
	Biological Process	GO:0033206	meiotic cytokinesis	2	0.00118891	0.222525	2
32 DPA_Down	Molecular Function	GO:0036094	small molecule binding	760	1.01484e-15	2.80625e-13	6775
	Molecular Function	GO:0016773	phosphotransferase activity, alcohol group as acceptor	344	1.14075e-15	2.80625e-13	2605
	Cellular Component	GO:0031224	intrinsic component of membrane	617	2.05265e-15	3.75634e-13	5887
	Molecular Function	GO:0001883	purine nucleoside binding	668	9.47189e-15	9.32034e-13	5879
	Molecular Function	GO:0032549	ribonucleoside binding	668	9.47189e-15	9.32034e-13	5879
	Molecular Function	GO:0032550	purine ribonucleoside binding	668	9.47189e-15	9.32034e-13	5879
	Molecular Function	GO:0004672	protein kinase activity	326	1.67101e-14	1.23221e-12	2484
	Molecular Function	GO:0001882	nucleoside binding	668	1.75314e-14	1.23221e-12	5896
	Molecular Function	GO:0097367	carbohydrate derivative binding	672	7.61904e-14	4.68571e-12	5979
	Molecular Function	GO:0016301	kinase activity	380	3.17572e-13	1.73606e-11	3062
	Biological Process	GO:0006464	cellular protein modification process	612	1.58061e-14	2.27608e-11	5551
	Biological Process	GO:0036211	protein modification process	612	3.72154e-14	2.67951e-11	5575
	Biological Process	GO:0006793	phosphorus metabolic process	628	1.36019e-12	4.91125e-10	5854
	Biological Process	GO:0006796	phosphate-containing compound metabolic process	616	1.36424e-12	4.91125e-10	5724
	Cellular Component	GO:0016020	membrane	815	5.40136e-11	4.94225e-09	8550
	Cellular Component	GO:0044425	membrane part	635	1.13906e-10	6.94824e-09	6424
	Biological Process	GO:0043412	macromolecule modification	633	5.64027e-11	1.6244e-08	6029
	Molecular Function	GO:0016772	transferase activity, transferring phosphorus-containing groups	495	6.20783e-10	3.05425e-08	4413
	Molecular Function	GO:0016740	transferase activity	832	2.01073e-09	8.99344e-08	8026
	Molecular Function	GO:0003824	catalytic activity	1991	3.04507e-09	1.24848e-07	21276
