# Supplementary material for: Identification of Candidate Genes for Lint Percentage and Fiber Quality Through QTL Mapping and Transcriptome Analysis in an Allotetraploid Interspecific Cotton CSSLs Population
Source: Front Plant Sci. 2022 Apr 29;13:882051. doi: 10.3389/fpls.2022.882051 (PMC9100888; doi:10.3389/fpls.2022.882051)
Supplement: Supplementary Table S4 — Primers sequences used in the study. [file Table_4.XLSX]

## Sheet: Sheet1
Table S9 Candidate genes within the QTL intervals.
QTL	Gene ID
qLP-Chr02-1	GH_A02G0289	GH_A02G0291	GH_A02G0297	GH_A02G0298	GH_A02G0299	GH_A02G0300	GH_A02G0309	GH_A02G0310	GH_A02G0311	GH_A02G0312	GH_A02G0313	GH_A02G0314	GH_A02G0315	GH_A02G0316	GH_A02G0317	GH_A02G0318	GH_A02G0319	GH_A02G0320	GH_A02G0321	GH_A02G0322	GH_A02G0323	GH_A02G0324	GH_A02G0325	GH_A02G0326	GH_A02G0327	GH_A02G0328	GH_A02G0329	GH_A02G0330	GH_A02G0331	GH_A02G0332	GH_A02G0334	GH_A02G0336	GH_A02G0337	GH_A02G0338	GH_A02G0342	GH_A02G0343	GH_A02G0345	GH_A02G0347	GH_A02G0348	GH_A02G0349	GH_A02G0350	GH_A02G0351	GH_A02G0355	GH_A02G0357	GH_A02G0358	GH_A02G0360	GH_A02G0361	GH_A02G0365	GH_A02G0368
qLP-Chr03-1	GH_A03G0314	GH_A03G0315	GH_A03G0317	GH_A03G0318	GH_A03G0319	GH_A03G0321	GH_A03G0322	GH_A03G0323	GH_A03G0324	GH_A03G0325	GH_A03G0327	GH_A03G0328	GH_A03G0329	GH_A03G0330	GH_A03G0331	GH_A03G0332	GH_A03G0333	GH_A03G0334	GH_A03G0335	GH_A03G0339	GH_A03G0341	GH_A03G0342	GH_A03G0343	GH_A03G0344	GH_A03G0346	GH_A03G0347	GH_A03G0348	GH_A03G0349	GH_A03G0350	GH_A03G0352	GH_A03G0353	GH_A03G0355	GH_A03G0356	GH_A03G0357	GH_A03G0361	GH_A03G0362	GH_A03G0364	GH_A03G0365	GH_A03G0366	GH_A03G0367	GH_A03G0369	GH_A03G0370	GH_A03G0371	GH_A03G0372	GH_A03G0374	GH_A03G0379	GH_A03G0381	GH_A03G0382	GH_A03G0383
qLP-Chr06-1	GH_A06G1033	GH_A06G1034	GH_A06G1035	GH_A06G1036	GH_A06G1037	GH_A06G1038	GH_A06G1043	GH_A06G1044	GH_A06G1045	GH_A06G1047	GH_A06G1048	GH_A06G1049	GH_A06G1050	GH_A06G1051	GH_A06G1052	GH_A06G1053	GH_A06G1054	GH_A06G1055	GH_A06G1056	GH_A06G1057	GH_A06G1058	GH_A06G1059	GH_A06G1061	GH_A06G1064	GH_A06G1066	GH_A06G1069	GH_A06G1071	GH_A06G1073	GH_A06G1075	GH_A06G1076	GH_A06G1081	GH_A06G1082	GH_A06G1083	GH_A06G1084	GH_A06G1085	GH_A06G1086	GH_A06G1087	GH_A06G1088	GH_A06G1089	GH_A06G1090	GH_A06G1091	GH_A06G1092	GH_A06G1093	GH_A06G1094	GH_A06G1096	GH_A06G1098	GH_A06G1100	GH_A06G1101	GH_A06G1102
qLP-Chr06-2	GH_A06G1833	GH_A06G1834	GH_A06G1835	GH_A06G1836	GH_A06G1837	GH_A06G1839	GH_A06G1840	GH_A06G1841	GH_A06G1842	GH_A06G1843	GH_A06G1844	GH_A06G1845	GH_A06G1848	GH_A06G1849	GH_A06G1852	GH_A06G1854	GH_A06G1856	GH_A06G1860	GH_A06G1861	GH_A06G1864	GH_A06G1865	GH_A06G1866	GH_A06G1868	GH_A06G1869	GH_A06G1872	GH_A06G1875	GH_A06G1876	GH_A06G1882	GH_A06G1883	GH_A06G1884	GH_A06G1887	GH_A06G1888	GH_A06G1894	GH_A06G1895	GH_A06G1896	GH_A06G1897	GH_A06G1898	GH_A06G1899	GH_A06G1900	GH_A06G1901	GH_A06G1904	GH_A06G1908	GH_A06G1909	GH_A06G1910	GH_A06G1911	GH_A06G1912	GH_A06G1913	GH_A06G1914	GH_A06G1916
qLP-Chr06-3	GH_A06G1973	GH_A06G1974	GH_A06G1975	GH_A06G1977	GH_A06G1978	GH_A06G1979	GH_A06G1981	GH_A06G1982	GH_A06G1984	GH_A06G1989	GH_A06G1990	GH_A06G1993	GH_A06G1994	GH_A06G1995	GH_A06G1998	GH_A06G1999	GH_A06G2000	GH_A06G2001	GH_A06G2002	GH_A06G2004	GH_A06G2005	GH_A06G2006	GH_A06G2007	GH_A06G2008	GH_A06G2009	GH_A06G2011	GH_A06G2019	GH_A06G2021	GH_A06G2026	GH_A06G2028	GH_A06G2029	GH_A06G2030	GH_A06G2035	GH_A06G2036	GH_A06G2042	GH_A06G2043	GH_A06G2045	GH_A06G2046	GH_A06G2048	GH_A06G2049	GH_A06G2051	GH_A06G2052	GH_A06G2053	GH_A06G2055	GH_A06G2056	GH_A06G2058	GH_A06G2062	GH_A06G2063	GH_A06G2067
qLP-Chr08-1	GH_A08G0492	GH_A08G0493	GH_A08G0495	GH_A08G0496	GH_A08G0498	GH_A08G0499	GH_A08G0500	GH_A08G0502	GH_A08G0503	GH_A08G0504	GH_A08G0509	GH_A08G0510	GH_A08G0513	GH_A08G0514	GH_A08G0515	GH_A08G0516	GH_A08G0517	GH_A08G0518	GH_A08G0519	GH_A08G0520	GH_A08G0523	GH_A08G0524	GH_A08G0526	GH_A08G0527	GH_A08G0529	GH_A08G0530	GH_A08G0531	GH_A08G0532	GH_A08G0534	GH_A08G0542	GH_A08G0543	GH_A08G0544	GH_A08G0545	GH_A08G0546	GH_A08G0549	GH_A08G0550	GH_A08G0551	GH_A08G0553	GH_A08G0558	GH_A08G0560	GH_A08G0563	GH_A08G0565	GH_A08G0566	GH_A08G0567	GH_A08G0569	GH_A08G0572	GH_A08G0573	GH_A08G0574	GH_A08G0577
qLP-Chr08-2	GH_A08G1383	GH_A08G1387	GH_A08G1389	GH_A08G1393	GH_A08G1395	GH_A08G1401	GH_A08G1404	GH_A08G1408	GH_A08G1409	GH_A08G1412	GH_A08G1413	GH_A08G1414	GH_A08G1415	GH_A08G1416	GH_A08G1417	GH_A08G1418	GH_A08G1419	GH_A08G1420	GH_A08G1421	GH_A08G1422	GH_A08G1424	GH_A08G1430	GH_A08G1431	GH_A08G1432	GH_A08G1433	GH_A08G1435	GH_A08G1438	GH_A08G1439	GH_A08G1447	GH_A08G1449	GH_A08G1451	GH_A08G1454	GH_A08G1455	GH_A08G1456	GH_A08G1462	GH_A08G1468	GH_A08G1469	GH_A08G1473	GH_A08G1474	GH_A08G1487	GH_A08G1490	GH_A08G1491	GH_A08G1495	GH_A08G1497	GH_A08G1498	GH_A08G1507	GH_A08G1510	GH_A08G1511	GH_A08G1512
qLP-Chr09-1	GH_A09G0019	GH_A09G0023	GH_A09G0024	GH_A09G0027	GH_A09G0030	GH_A09G0031	GH_A09G0033	GH_A09G0034	GH_A09G0035	GH_A09G0036	GH_A09G0041	GH_A09G0043	GH_A09G0044	GH_A09G0047	GH_A09G0049	GH_A09G0052	GH_A09G0054	GH_A09G0055	GH_A09G0056	GH_A09G0058	GH_A09G0059	GH_A09G0060	GH_A09G0062	GH_A09G0065	GH_A09G0066	GH_A09G0068	GH_A09G0069	GH_A09G0071	GH_A09G0074	GH_A09G0075	GH_A09G0078	GH_A09G0079	GH_A09G0080	GH_A09G0081	GH_A09G0082	GH_A09G0087	GH_A09G0088	GH_A09G0089	GH_A09G0090	GH_A09G0091	GH_A09G0092	GH_A09G0094	GH_A09G0095	GH_A09G0096	GH_A09G0097	GH_A09G0099	GH_A09G0100	GH_A09G0103	GH_A09G0104
qLP-Chr10-1	GH_A10G0096	GH_A10G0097	GH_A10G0098	GH_A10G0099	GH_A10G0101	GH_A10G0102	GH_A10G0103	GH_A10G0104	GH_A10G0105	GH_A10G0106	GH_A10G0107	GH_A10G0110	GH_A10G0111	GH_A10G0112	GH_A10G0114	GH_A10G0115	GH_A10G0118	GH_A10G0119	GH_A10G0121	GH_A10G0122	GH_A10G0123	GH_A10G0125	GH_A10G0127	GH_A10G0129	GH_A10G0130	GH_A10G0131	GH_A10G0133	GH_A10G0134	GH_A10G0135	GH_A10G0138	GH_A10G0141	GH_A10G0142	GH_A10G0143	GH_A10G0144	GH_A10G0146	GH_A10G0147	GH_A10G0168	GH_A10G0172	GH_A10G0174	GH_A10G0175	GH_A10G0176	GH_A10G0182	GH_A10G0183	GH_A10G0185	GH_A10G0206	GH_A10G0209	GH_A10G0212	GH_A10G0213	GH_A10G0216
qLP-Chr12-1	GH_A12G2288	GH_A12G2289	GH_A12G2292	GH_A12G2293	GH_A12G2294	GH_A12G2295	GH_A12G2296	GH_A12G2297	GH_A12G2298	GH_A12G2299	GH_A12G2301	GH_A12G2302	GH_A12G2307	GH_A12G2311	GH_A12G2312	GH_A12G2313	GH_A12G2315	GH_A12G2319	GH_A12G2320	GH_A12G2322	GH_A12G2323	GH_A12G2324	GH_A12G2325	GH_A12G2326	GH_A12G2327	GH_A12G2328	GH_A12G2329	GH_A12G2331	GH_A12G2333	GH_A12G2334	GH_A12G2336	GH_A12G2338	GH_A12G2339	GH_A12G2340	GH_A12G2341	GH_A12G2342	GH_A12G2343	GH_A12G2346	GH_A12G2348	GH_A12G2349	GH_A12G2351	GH_A12G2354	GH_A12G2355	GH_A12G2356	GH_A12G2357	GH_A12G2358	GH_A12G2359	GH_A12G2360	GH_A12G2361
qLP-Chr14-1	GH_D02G0672	GH_D02G0673	GH_D02G0675	GH_D02G0678	GH_D02G0679	GH_D02G0680	GH_D02G0681	GH_D02G0683	GH_D02G0684	GH_D02G0685	GH_D02G0686	GH_D02G0687	GH_D02G0688	GH_D02G0689	GH_D02G0691	GH_D02G0694	GH_D02G0696	GH_D02G0697	GH_D02G0698	GH_D02G0700	GH_D02G0703	GH_D02G0704	GH_D02G0705	GH_D02G0707	GH_D02G0710	GH_D02G0713	GH_D02G0715	GH_D02G0716	GH_D02G0717	GH_D02G0719	GH_D02G0723	GH_D02G0724	GH_D02G0728	GH_D02G0729	GH_D02G0730	GH_D02G0732	GH_D02G0734	GH_D02G0738	GH_D02G0741	GH_D02G0742	GH_D02G0743	GH_D02G0746	GH_D02G0747	GH_D02G0749	GH_D02G0750	GH_D02G0751	GH_D02G0752	GH_D02G0753	GH_D02G0757
qLP-Chr14-2	GH_D02G2044	GH_D02G2046	GH_D02G2047	GH_D02G2048	GH_D02G2050	GH_D02G2051	GH_D02G2052	GH_D02G2053	GH_D02G2054	GH_D02G2055	GH_D02G2059	GH_D02G2061	GH_D02G2063	GH_D02G2064	GH_D02G2065	GH_D02G2068	GH_D02G2073	GH_D02G2076	GH_D02G2077	GH_D02G2079	GH_D02G2080	GH_D02G2081	GH_D02G2083	GH_D02G2084	GH_D02G2085	GH_D02G2086	GH_D02G2087	GH_D02G2089	GH_D02G2090	GH_D02G2092	GH_D02G2093	GH_D02G2094	GH_D02G2095	GH_D02G2096	GH_D02G2098	GH_D02G2101	GH_D02G2102	GH_D02G2103	GH_D02G2104	GH_D02G2105	GH_D02G2107	GH_D02G2108	GH_D02G2109	GH_D02G2110	GH_D02G2111	GH_D02G2112	GH_D02G2113	GH_D02G2115	GH_D02G2116
qLP-Chr17-1	GH_D03G0389	GH_D03G0393	GH_D03G0394	GH_D03G0395	GH_D03G0396	GH_D03G0397	GH_D03G0399	GH_D03G0400	GH_D03G0401	GH_D03G0404	GH_D03G0405	GH_D03G0409	GH_D03G0412	GH_D03G0414	GH_D03G0415	GH_D03G0423	GH_D03G0424	GH_D03G0426	GH_D03G0429	GH_D03G0430	GH_D03G0431	GH_D03G0433	GH_D03G0434	GH_D03G0437	GH_D03G0439	GH_D03G0440	GH_D03G0441	GH_D03G0442	GH_D03G0443	GH_D03G0450	GH_D03G0451	GH_D03G0452	GH_D03G0455	GH_D03G0461	GH_D03G0462	GH_D03G0465	GH_D03G0467	GH_D03G0468	GH_D03G0473	GH_D03G0474	GH_D03G0483	GH_D03G0484	GH_D03G0485	GH_D03G0486	GH_D03G0490	GH_D03G0491	GH_D03G0494	GH_D03G0499	GH_D03G0502
qLP-Chr17-2	GH_D03G0854	GH_D03G0856	GH_D03G0857	GH_D03G0859	GH_D03G0861	GH_D03G0864	GH_D03G0866	GH_D03G0867	GH_D03G0868	GH_D03G0873	GH_D03G0877	GH_D03G0878	GH_D03G0879	GH_D03G0880	GH_D03G0881	GH_D03G0882	GH_D03G0883	GH_D03G0884	GH_D03G0886	GH_D03G0887	GH_D03G0891	GH_D03G0893	GH_D03G0894	GH_D03G0895	GH_D03G0896	GH_D03G0897	GH_D03G0898	GH_D03G0899	GH_D03G0901	GH_D03G0906	GH_D03G0908	GH_D03G0915	GH_D03G0916	GH_D03G0923	GH_D03G0926	GH_D03G0928	GH_D03G0929	GH_D03G0933	GH_D03G0934	GH_D03G0936	GH_D03G0937	GH_D03G0938	GH_D03G0941	GH_D03G0947	GH_D03G0950	GH_D03G0955	GH_D03G0956	GH_D03G0958	GH_D03G0959
qLP-Chr17-3	GH_D03G1744	GH_D03G1746	GH_D03G1747	GH_D03G1754	GH_D03G1758	GH_D03G1762	GH_D03G1764	GH_D03G1766	GH_D03G1768	GH_D03G1776	GH_D03G1777	GH_D03G1778	GH_D03G1781	GH_D03G1784	GH_D03G1785	GH_D03G1786	GH_D03G1787	GH_D03G1789	GH_D03G1790	GH_D03G1791	GH_D03G1792	GH_D03G1794	GH_D03G1796	GH_D03G1798	GH_D03G1804	GH_D03G1805	GH_D03G1807	GH_D03G1813	GH_D03G1814	GH_D03G1816	GH_D03G1817	GH_D03G1818	GH_D03G1819	GH_D03G1820	GH_D03G1821	GH_D03G1822	GH_D03G1824	GH_D03G1825	GH_D03G1826	GH_D03G1827	GH_D03G1828	GH_D03G1829	GH_D03G1830	GH_D03G1831	GH_D03G1832	GH_D03G1834	GH_D03G1836	GH_D03G1843	GH_D03G1844
qLP-Chr19-1	GH_D05G1272	GH_D05G1279	GH_D05G1280	GH_D05G1283	GH_D05G1286	GH_D05G1287	GH_D05G1288	GH_D05G1289	GH_D05G1291	GH_D05G1292	GH_D05G1293	GH_D05G1298	GH_D05G1300	GH_D05G1302	GH_D05G1303	GH_D05G1304	GH_D05G1306	GH_D05G1308	GH_D05G1310	GH_D05G1311	GH_D05G1312	GH_D05G1313	GH_D05G1314	GH_D05G1316	GH_D05G1318	GH_D05G1321	GH_D05G1322	GH_D05G1323	GH_D05G1324	GH_D05G1325	GH_D05G1326	GH_D05G1327	GH_D05G1330	GH_D05G1332	GH_D05G1334	GH_D05G1335	GH_D05G1336	GH_D05G1337	GH_D05G1339	GH_D05G1340	GH_D05G1342	GH_D05G1345	GH_D05G1346	GH_D05G1347	GH_D05G1351	GH_D05G1354	GH_D05G1356	GH_D05G1357	GH_D05G1360
qLP-Chr22-1	GH_D04G0041	GH_D04G0042	GH_D04G0044	GH_D04G0045	GH_D04G0047	GH_D04G0048	GH_D04G0050	GH_D04G0053	GH_D04G0054	GH_D04G0055	GH_D04G0057	GH_D04G0058	GH_D04G0059	GH_D04G0062	GH_D04G0064	GH_D04G0065	GH_D04G0066	GH_D04G0067	GH_D04G0069	GH_D04G0071	GH_D04G0072	GH_D04G0075	GH_D04G0076	GH_D04G0077	GH_D04G0079	GH_D04G0081	GH_D04G0085	GH_D04G0086	GH_D04G0087	GH_D04G0088	GH_D04G0090	GH_D04G0091	GH_D04G0092	GH_D04G0095	GH_D04G0096	GH_D04G0098	GH_D04G0099	GH_D04G0102	GH_D04G0107	GH_D04G0109	GH_D04G0110	GH_D04G0111	GH_D04G0113	GH_D04G0114	GH_D04G0115	GH_D04G0116	GH_D04G0117	GH_D04G0118	GH_D04G0119
qLP-Chr24-1	GH_D08G0270	GH_D08G0271	GH_D08G0275	GH_D08G0276	GH_D08G0281	GH_D08G0283	GH_D08G0286	GH_D08G0287	GH_D08G0290	GH_D08G0292	GH_D08G0293	GH_D08G0294	GH_D08G0296	GH_D08G0297	GH_D08G0299	GH_D08G0301	GH_D08G0302	GH_D08G0303	GH_D08G0304	GH_D08G0307	GH_D08G0309	GH_D08G0311	GH_D08G0313	GH_D08G0315	GH_D08G0316	GH_D08G0317	GH_D08G0318	GH_D08G0319	GH_D08G0320	GH_D08G0321	GH_D08G0323	GH_D08G0325	GH_D08G0327	GH_D08G0328	GH_D08G0329	GH_D08G0330	GH_D08G0331	GH_D08G0332	GH_D08G0333	GH_D08G0334	GH_D08G0335	GH_D08G0336	GH_D08G0337	GH_D08G0338	GH_D08G0340	GH_D08G0342	GH_D08G0343	GH_D08G0345	GH_D08G0347
qLP-Chr24-2	GH_D08G0505	GH_D08G0506	GH_D08G0508	GH_D08G0509	GH_D08G0510	GH_D08G0511	GH_D08G0512	GH_D08G0514	GH_D08G0517	GH_D08G0519	GH_D08G0520	GH_D08G0521	GH_D08G0523	GH_D08G0524	GH_D08G0525	GH_D08G0526	GH_D08G0527	GH_D08G0528	GH_D08G0529	GH_D08G0530	GH_D08G0533	GH_D08G0534	GH_D08G0535	GH_D08G0536	GH_D08G0538	GH_D08G0539	GH_D08G0540	GH_D08G0541	GH_D08G0543	GH_D08G0546	GH_D08G0547	GH_D08G0548	GH_D08G0549	GH_D08G0550	GH_D08G0554	GH_D08G0555	GH_D08G0557	GH_D08G0560	GH_D08G0563	GH_D08G0565	GH_D08G0566	GH_D08G0567	GH_D08G0569	GH_D08G0572	GH_D08G0573	GH_D08G0574	GH_D08G0577	GH_D08G0578	GH_D08G0580
qLP-Chr24-3	GH_D08G2571	GH_D08G2572	GH_D08G2573	GH_D08G2574	GH_D08G2575	GH_D08G2576	GH_D08G2577	GH_D08G2578	GH_D08G2579	GH_D08G2580	GH_D08G2581	GH_D08G2582	GH_D08G2583	GH_D08G2585	GH_D08G2586	GH_D08G2589	GH_D08G2590	GH_D08G2592	GH_D08G2593	GH_D08G2594	GH_D08G2596	GH_D08G2597	GH_D08G2599	GH_D08G2600	GH_D08G2601	GH_D08G2602	GH_D08G2603	GH_D08G2604	GH_D08G2605	GH_D08G2606	GH_D08G2607	GH_D08G2609	GH_D08G2612	GH_D08G2614	GH_D08G2624	GH_D08G2626	GH_D08G2627	GH_D08G2628	GH_D08G2631	GH_D08G2632	GH_D08G2633	GH_D08G2638	GH_D08G2640	GH_D08G2641	GH_D08G2642	GH_D08G2643	GH_D08G2646	GH_D08G2648	GH_D08G2650
qFL-Chr01-1	GH_A01G0831	GH_A01G0832	GH_A01G0833	GH_A01G0835	GH_A01G0836	GH_A01G0837	GH_A01G0840	GH_A01G0843	GH_A01G0844	GH_A01G0845	GH_A01G0854	GH_A01G0857	GH_A01G0859	GH_A01G0861	GH_A01G0862	GH_A01G0863	GH_A01G0864	GH_A01G0867	GH_A01G0868	GH_A01G0869	GH_A01G0870	GH_A01G0872	GH_A01G0873	GH_A01G0875	GH_A01G0876	GH_A01G0877	GH_A01G0879	GH_A01G0880	GH_A01G0881	GH_A01G0883	GH_A01G0884	GH_A01G0885	GH_A01G0887	GH_A01G0888	GH_A01G0889	GH_A01G0890	GH_A01G0891	GH_A01G0892	GH_A01G0893	GH_A01G0895	GH_A01G0896	GH_A01G0897	GH_A01G0899	GH_A01G0900	GH_A01G0902	GH_A01G0903	GH_A01G0905	GH_A01G0907	GH_A01G0908
qFL-Chr01-2	GH_A01G2007	GH_A01G2008	GH_A01G2012	GH_A01G2015	GH_A01G2016	GH_A01G2017	GH_A01G2021	GH_A01G2022	GH_A01G2026	GH_A01G2028	GH_A01G2030	GH_A01G2032	GH_A01G2033	GH_A01G2034	GH_A01G2038	GH_A01G2041	GH_A01G2042	GH_A01G2043	GH_A01G2045	GH_A01G2046	GH_A01G2048	GH_A01G2049	GH_A01G2051	GH_A01G2052	GH_A01G2053	GH_A01G2054	GH_A01G2056	GH_A01G2058	GH_A01G2061	GH_A01G2066	GH_A01G2068	GH_A01G2074	GH_A01G2075	GH_A01G2078	GH_A01G2079	GH_A01G2080	GH_A01G2081	GH_A01G2082	GH_A01G2083	GH_A01G2086	GH_A01G2088	GH_A01G2089	GH_A01G2090	GH_A01G2091	GH_A01G2092	GH_A01G2093	GH_A01G2094	GH_A01G2096	GH_A01G2099
qFL-Chr02-1	GH_A02G0289	GH_A02G0291	GH_A02G0297	GH_A02G0298	GH_A02G0299	GH_A02G0300	GH_A02G0309	GH_A02G0310	GH_A02G0311	GH_A02G0312	GH_A02G0313	GH_A02G0314	GH_A02G0315	GH_A02G0316	GH_A02G0317	GH_A02G0318	GH_A02G0319	GH_A02G0320	GH_A02G0321	GH_A02G0322	GH_A02G0323	GH_A02G0324	GH_A02G0325	GH_A02G0326	GH_A02G0327	GH_A02G0328	GH_A02G0329	GH_A02G0330	GH_A02G0331	GH_A02G0332	GH_A02G0334	GH_A02G0336	GH_A02G0337	GH_A02G0338	GH_A02G0342	GH_A02G0343	GH_A02G0345	GH_A02G0347	GH_A02G0348	GH_A02G0349	GH_A02G0350	GH_A02G0351	GH_A02G0355	GH_A02G0357	GH_A02G0358	GH_A02G0360	GH_A02G0361	GH_A02G0365	GH_A02G0368
qFL-Chr05-1	GH_A05G1429	GH_A05G1430	GH_A05G1431	GH_A05G1432	GH_A05G1433	GH_A05G1435	GH_A05G1436	GH_A05G1437	GH_A05G1439	GH_A05G1441	GH_A05G1445	GH_A05G1446	GH_A05G1447	GH_A05G1450	GH_A05G1452	GH_A05G1453	GH_A05G1455	GH_A05G1456	GH_A05G1457	GH_A05G1459	GH_A05G1460	GH_A05G1462	GH_A05G1463	GH_A05G1464	GH_A05G1466	GH_A05G1467	GH_A05G1468	GH_A05G1469	GH_A05G1471	GH_A05G1472	GH_A05G1473	GH_A05G1474	GH_A05G1475	GH_A05G1476	GH_A05G1479	GH_A05G1481	GH_A05G1482	GH_A05G1483	GH_A05G1484	GH_A05G1486	GH_A05G1488	GH_A05G1489	GH_A05G1494	GH_A05G1496	GH_A05G1497	GH_A05G1498	GH_A05G1499	GH_A05G1500	GH_A05G1501
qFL-Chr05-2	GH_A05G4035	GH_A05G4037	GH_A05G4038	GH_A05G4040	GH_A05G4044	GH_A05G4048	GH_A05G4049	GH_A05G4050	GH_A05G4051	GH_A05G4052	GH_A05G4054	GH_A05G4055	GH_A05G4056	GH_A05G4060	GH_A05G4062	GH_A05G4067	GH_A05G4068	GH_A05G4070	GH_A05G4073	GH_A05G4075	GH_A05G4081	GH_A05G4091	GH_A05G4092	GH_A05G4094	GH_A05G4099	GH_A05G4101	GH_A05G4102	GH_A05G4103	GH_A05G4104	GH_A05G4112	GH_A05G4114	GH_A05G4115	GH_A05G4120	GH_A05G4121	GH_A05G4122	GH_A05G4126	GH_A05G4130	GH_A05G4131	GH_A05G4132	GH_A05G4133	GH_A05G4134	GH_A05G4135	GH_A05G4136	GH_A05G4138	GH_A05G4139	GH_A05G4141	GH_A05G4143	GH_A05G4147	GH_A05G4150
qFL-Chr06-1	GH_A06G0953	GH_A06G0954	GH_A06G0956	GH_A06G0957	GH_A06G0958	GH_A06G0962	GH_A06G0963	GH_A06G0964	GH_A06G0966	GH_A06G0967	GH_A06G0968	GH_A06G0969	GH_A06G0973	GH_A06G0974	GH_A06G0975	GH_A06G0977	GH_A06G0978	GH_A06G0980	GH_A06G0981	GH_A06G0982	GH_A06G0984	GH_A06G0985	GH_A06G0986	GH_A06G0987	GH_A06G0988	GH_A06G0989	GH_A06G0990	GH_A06G0991	GH_A06G0993	GH_A06G0995	GH_A06G0998	GH_A06G1001	GH_A06G1007	GH_A06G1008	GH_A06G1009	GH_A06G1014	GH_A06G1017	GH_A06G1018	GH_A06G1019	GH_A06G1020	GH_A06G1021	GH_A06G1024	GH_A06G1026	GH_A06G1027	GH_A06G1033	GH_A06G1034	GH_A06G1035	GH_A06G1036	GH_A06G1037
qFL-Chr08-1	GH_A08G0492	GH_A08G0493	GH_A08G0495	GH_A08G0496	GH_A08G0498	GH_A08G0499	GH_A08G0500	GH_A08G0502	GH_A08G0503	GH_A08G0504	GH_A08G0509	GH_A08G0510	GH_A08G0513	GH_A08G0514	GH_A08G0515	GH_A08G0516	GH_A08G0517	GH_A08G0518	GH_A08G0519	GH_A08G0520	GH_A08G0523	GH_A08G0524	GH_A08G0526	GH_A08G0527	GH_A08G0529	GH_A08G0530	GH_A08G0531	GH_A08G0532	GH_A08G0534	GH_A08G0542	GH_A08G0543	GH_A08G0544	GH_A08G0545	GH_A08G0546	GH_A08G0549	GH_A08G0550	GH_A08G0551	GH_A08G0553	GH_A08G0558	GH_A08G0560	GH_A08G0563	GH_A08G0565	GH_A08G0566	GH_A08G0567	GH_A08G0569	GH_A08G0572	GH_A08G0573	GH_A08G0574	GH_A08G0577
qFL-Chr08-2	GH_A08G1383	GH_A08G1387	GH_A08G1389	GH_A08G1393	GH_A08G1395	GH_A08G1401	GH_A08G1404	GH_A08G1408	GH_A08G1409	GH_A08G1412	GH_A08G1413	GH_A08G1414	GH_A08G1415	GH_A08G1416	GH_A08G1417	GH_A08G1418	GH_A08G1419	GH_A08G1420	GH_A08G1421	GH_A08G1422	GH_A08G1424	GH_A08G1430	GH_A08G1431	GH_A08G1432	GH_A08G1433	GH_A08G1435	GH_A08G1438	GH_A08G1439	GH_A08G1447	GH_A08G1449	GH_A08G1451	GH_A08G1454	GH_A08G1455	GH_A08G1456	GH_A08G1462	GH_A08G1468	GH_A08G1469	GH_A08G1473	GH_A08G1474	GH_A08G1487	GH_A08G1490	GH_A08G1491	GH_A08G1495	GH_A08G1497	GH_A08G1498	GH_A08G1507	GH_A08G1510	GH_A08G1511	GH_A08G1512
qFL-Chr10-1	GH_A10G2382	GH_A10G2384	GH_A10G2388	GH_A10G2389	GH_A10G2390	GH_A10G2391	GH_A10G2394	GH_A10G2397	GH_A10G2398	GH_A10G2404	GH_A10G2405	GH_A10G2411	GH_A10G2412	GH_A10G2417	GH_A10G2418	GH_A10G2419	GH_A10G2420	GH_A10G2421	GH_A10G2427	GH_A10G2428	GH_A10G2429	GH_A10G2430	GH_A10G2431	GH_A10G2432	GH_A10G2433	GH_A10G2434	GH_A10G2442	GH_A10G2443	GH_A10G2444	GH_A10G2446	GH_A10G2447	GH_A10G2448	GH_A10G2449	GH_A10G2451	GH_A10G2457	GH_A10G2459	GH_A10G2460	GH_A10G2461	GH_A10G2462	GH_A10G2463	GH_A10G2465	GH_A10G2466	GH_A10G2467	GH_A10G2468	GH_A10G2469	GH_A10G2471	GH_A10G2472	GH_A10G2473	GH_A10G2474
qFL-Chr11-1	GH_A11G1395	GH_A11G1396	GH_A11G1397	GH_A11G1398	GH_A11G1400	GH_A11G1402	GH_A11G1403	GH_A11G1406	GH_A11G1407	GH_A11G1408	GH_A11G1409	GH_A11G1410	GH_A11G1412	GH_A11G1416	GH_A11G1418	GH_A11G1419	GH_A11G1421	GH_A11G1422	GH_A11G1424	GH_A11G1425	GH_A11G1426	GH_A11G1428	GH_A11G1430	GH_A11G1431	GH_A11G1432	GH_A11G1433	GH_A11G1435	GH_A11G1436	GH_A11G1437	GH_A11G1441	GH_A11G1442	GH_A11G1445	GH_A11G1454	GH_A11G1455	GH_A11G1456	GH_A11G1458	GH_A11G1460	GH_A11G1461	GH_A11G1462	GH_A11G1464	GH_A11G1465	GH_A11G1469	GH_A11G1471	GH_A11G1474	GH_A11G1476	GH_A11G1477	GH_A11G1478	GH_A11G1479	GH_A11G1484
qFL-Chr12-1	GH_A12G1802	GH_A12G1805	GH_A12G1807	GH_A12G1808	GH_A12G1812	GH_A12G1813	GH_A12G1815	GH_A12G1818	GH_A12G1819	GH_A12G1821	GH_A12G1824	GH_A12G1827	GH_A12G1828	GH_A12G1829	GH_A12G1830	GH_A12G1831	GH_A12G1832	GH_A12G1833	GH_A12G1834	GH_A12G1839	GH_A12G1840	GH_A12G1841	GH_A12G1842	GH_A12G1843	GH_A12G1844	GH_A12G1845	GH_A12G1847	GH_A12G1848	GH_A12G1849	GH_A12G1850	GH_A12G1851	GH_A12G1852	GH_A12G1854	GH_A12G1855	GH_A12G1856	GH_A12G1857	GH_A12G1858	GH_A12G1860	GH_A12G1861	GH_A12G1862	GH_A12G1863	GH_A12G1865	GH_A12G1866	GH_A12G1867	GH_A12G1869	GH_A12G1872	GH_A12G1873	GH_A12G1874	GH_A12G1880
qFL-Chr14-1	GH_D02G0247	GH_D02G0250	GH_D02G0251	GH_D02G0252	GH_D02G0253	GH_D02G0255	GH_D02G0256	GH_D02G0258	GH_D02G0259	GH_D02G0260	GH_D02G0261	GH_D02G0262	GH_D02G0265	GH_D02G0269	GH_D02G0273	GH_D02G0274	GH_D02G0279	GH_D02G0281	GH_D02G0283	GH_D02G0286	GH_D02G0288	GH_D02G0289	GH_D02G0294	GH_D02G0295	GH_D02G0296	GH_D02G0298	GH_D02G0300	GH_D02G0301	GH_D02G0302	GH_D02G0303	GH_D02G0305	GH_D02G0306	GH_D02G0310	GH_D02G0311	GH_D02G0312	GH_D02G0317	GH_D02G0318	GH_D02G0323	GH_D02G0324	GH_D02G0325	GH_D02G0326	GH_D02G0329	GH_D02G0335	GH_D02G0336	GH_D02G0338	GH_D02G0339	GH_D02G0340	GH_D02G0341	GH_D02G0342
qFL-Chr14-2	GH_D02G0390	GH_D02G0394	GH_D02G0396	GH_D02G0398	GH_D02G0400	GH_D02G0402	GH_D02G0404	GH_D02G0405	GH_D02G0409	GH_D02G0410	GH_D02G0412	GH_D02G0417	GH_D02G0419	GH_D02G0426	GH_D02G0427	GH_D02G0428	GH_D02G0429	GH_D02G0431	GH_D02G0432	GH_D02G0433	GH_D02G0434	GH_D02G0436	GH_D02G0437	GH_D02G0438	GH_D02G0439	GH_D02G0440	GH_D02G0441	GH_D02G0442	GH_D02G0443	GH_D02G0444	GH_D02G0447	GH_D02G0448	GH_D02G0449	GH_D02G0451	GH_D02G0453	GH_D02G0456	GH_D02G0458	GH_D02G0459	GH_D02G0461	GH_D02G0462	GH_D02G0464	GH_D02G0469	GH_D02G0472	GH_D02G0474	GH_D02G0477	GH_D02G0478	GH_D02G0480	GH_D02G0483	GH_D02G0485
qFL-Chr14-3	GH_D02G0594	GH_D02G0595	GH_D02G0597	GH_D02G0598	GH_D02G0601	GH_D02G0603	GH_D02G0605	GH_D02G0609	GH_D02G0610	GH_D02G0611	GH_D02G0612	GH_D02G0614	GH_D02G0616	GH_D02G0617	GH_D02G0619	GH_D02G0620	GH_D02G0621	GH_D02G0622	GH_D02G0623	GH_D02G0624	GH_D02G0625	GH_D02G0627	GH_D02G0628	GH_D02G0631	GH_D02G0632	GH_D02G0633	GH_D02G0634	GH_D02G0635	GH_D02G0636	GH_D02G0637	GH_D02G0638	GH_D02G0639	GH_D02G0641	GH_D02G0643	GH_D02G0644	GH_D02G0645	GH_D02G0646	GH_D02G0647	GH_D02G0654	GH_D02G0656	GH_D02G0659	GH_D02G0661	GH_D02G0663	GH_D02G0665	GH_D02G0667	GH_D02G0668	GH_D02G0669	GH_D02G0670	GH_D02G0672
qFL-Chr14-4	GH_D02G2243	GH_D02G2244	GH_D02G2245	GH_D02G2246	GH_D02G2247	GH_D02G2248	GH_D02G2249	GH_D02G2251	GH_D02G2252	GH_D02G2253	GH_D02G2254	GH_D02G2255	GH_D02G2257	GH_D02G2259	GH_D02G2261	GH_D02G2262	GH_D02G2264	GH_D02G2265	GH_D02G2267	GH_D02G2269	GH_D02G2271	GH_D02G2272	GH_D02G2273	GH_D02G2274	GH_D02G2275	GH_D02G2276	GH_D02G2277	GH_D02G2278	GH_D02G2279	GH_D02G2281	GH_D02G2282	GH_D02G2283	GH_D02G2285	GH_D02G2286	GH_D02G2287	GH_D02G2288	GH_D02G2289	GH_D02G2290	GH_D02G2291	GH_D02G2295	GH_D02G2296	GH_D02G2297	GH_D02G2298	GH_D02G2304	GH_D02G2307	GH_D02G2308	GH_D02G2311	GH_D02G2312	GH_D02G2314
qFL-Chr17-1	GH_D03G1744	GH_D03G1746	GH_D03G1747	GH_D03G1754	GH_D03G1758	GH_D03G1762	GH_D03G1764	GH_D03G1766	GH_D03G1768	GH_D03G1776	GH_D03G1777	GH_D03G1778	GH_D03G1781	GH_D03G1784	GH_D03G1785	GH_D03G1786	GH_D03G1787	GH_D03G1789	GH_D03G1790	GH_D03G1791	GH_D03G1792	GH_D03G1794	GH_D03G1796	GH_D03G1798	GH_D03G1804	GH_D03G1805	GH_D03G1807	GH_D03G1813	GH_D03G1814	GH_D03G1816	GH_D03G1817	GH_D03G1818	GH_D03G1819	GH_D03G1820	GH_D03G1821	GH_D03G1822	GH_D03G1824	GH_D03G1825	GH_D03G1826	GH_D03G1827	GH_D03G1828	GH_D03G1829	GH_D03G1830	GH_D03G1831	GH_D03G1832	GH_D03G1834	GH_D03G1836	GH_D03G1843	GH_D03G1844
qFL-Chr18-1	GH_D13G0014	GH_D13G0015	GH_D13G0017	GH_D13G0022	GH_D13G0023	GH_D13G0024	GH_D13G0025	GH_D13G0026	GH_D13G0028	GH_D13G0029	GH_D13G0030	GH_D13G0031	GH_D13G0034	GH_D13G0035	GH_D13G0036	GH_D13G0041	GH_D13G0042	GH_D13G0048	GH_D13G0049	GH_D13G0053	GH_D13G0054	GH_D13G0057	GH_D13G0059	GH_D13G0060	GH_D13G0067	GH_D13G0068	GH_D13G0070	GH_D13G0071	GH_D13G0079	GH_D13G0080	GH_D13G0084	GH_D13G0085	GH_D13G0086	GH_D13G0090	GH_D13G0091	GH_D13G0092	GH_D13G0093	GH_D13G0094	GH_D13G0095	GH_D13G0096	GH_D13G0098	GH_D13G0099	GH_D13G0100	GH_D13G0101	GH_D13G0103	GH_D13G0105	GH_D13G0106	GH_D13G0107	GH_D13G0109
qFL-Chr21-1	GH_D11G0166	GH_D11G0167	GH_D11G0168	GH_D11G0169	GH_D11G0170	GH_D11G0171	GH_D11G0172	GH_D11G0173	GH_D11G0174	GH_D11G0176	GH_D11G0178	GH_D11G0179	GH_D11G0181	GH_D11G0182	GH_D11G0183	GH_D11G0184	GH_D11G0185	GH_D11G0188	GH_D11G0189	GH_D11G0191	GH_D11G0192	GH_D11G0193	GH_D11G0194	GH_D11G0195	GH_D11G0196	GH_D11G0198	GH_D11G0199	GH_D11G0200	GH_D11G0201	GH_D11G0206	GH_D11G0208	GH_D11G0209	GH_D11G0210	GH_D11G0211	GH_D11G0213	GH_D11G0214	GH_D11G0215	GH_D11G0216	GH_D11G0218	GH_D11G0219	GH_D11G0225	GH_D11G0228	GH_D11G0229	GH_D11G0230	GH_D11G0231	GH_D11G0233	GH_D11G0234	GH_D11G0237	GH_D11G0238
qFL-Chr21-2	GH_D11G0914	GH_D11G0916	GH_D11G0917	GH_D11G0918	GH_D11G0919	GH_D11G0921	GH_D11G0923	GH_D11G0924	GH_D11G0926	GH_D11G0927	GH_D11G0929	GH_D11G0930	GH_D11G0931	GH_D11G0932	GH_D11G0934	GH_D11G0935	GH_D11G0938	GH_D11G0941	GH_D11G0943	GH_D11G0944	GH_D11G0945	GH_D11G0946	GH_D11G0947	GH_D11G0948	GH_D11G0950	GH_D11G0951	GH_D11G0952	GH_D11G0953	GH_D11G0954	GH_D11G0955	GH_D11G0956	GH_D11G0957	GH_D11G0958	GH_D11G0959	GH_D11G0960	GH_D11G0961	GH_D11G0962	GH_D11G0963	GH_D11G0965	GH_D11G0966	GH_D11G0967	GH_D11G0968	GH_D11G0969	GH_D11G0970	GH_D11G0971	GH_D11G0972	GH_D11G0973	GH_D11G0976	GH_D11G0978
qFL-Chr21-3	GH_D11G1815	GH_D11G1816	GH_D11G1822	GH_D11G1823	GH_D11G1825	GH_D11G1826	GH_D11G1828	GH_D11G1831	GH_D11G1832	GH_D11G1833	GH_D11G1835	GH_D11G1836	GH_D11G1838	GH_D11G1839	GH_D11G1841	GH_D11G1844	GH_D11G1845	GH_D11G1846	GH_D11G1848	GH_D11G1849	GH_D11G1851	GH_D11G1852	GH_D11G1853	GH_D11G1854	GH_D11G1855	GH_D11G1858	GH_D11G1862	GH_D11G1863	GH_D11G1864	GH_D11G1865	GH_D11G1867	GH_D11G1868	GH_D11G1869	GH_D11G1871	GH_D11G1872	GH_D11G1873	GH_D11G1874	GH_D11G1878	GH_D11G1879	GH_D11G1883	GH_D11G1885	GH_D11G1886	GH_D11G1887	GH_D11G1888	GH_D11G1889	GH_D11G1892	GH_D11G1894	GH_D11G1895	GH_D11G1896
qFL-Chr22-1	GH_D04G0041	GH_D04G0042	GH_D04G0044	GH_D04G0045	GH_D04G0047	GH_D04G0048	GH_D04G0050	GH_D04G0053	GH_D04G0054	GH_D04G0055	GH_D04G0057	GH_D04G0058	GH_D04G0059	GH_D04G0062	GH_D04G0064	GH_D04G0065	GH_D04G0066	GH_D04G0067	GH_D04G0069	GH_D04G0071	GH_D04G0072	GH_D04G0075	GH_D04G0076	GH_D04G0077	GH_D04G0079	GH_D04G0081	GH_D04G0085	GH_D04G0086	GH_D04G0087	GH_D04G0088	GH_D04G0090	GH_D04G0091	GH_D04G0092	GH_D04G0095	GH_D04G0096	GH_D04G0098	GH_D04G0099	GH_D04G0102	GH_D04G0107	GH_D04G0109	GH_D04G0110	GH_D04G0111	GH_D04G0113	GH_D04G0114	GH_D04G0115	GH_D04G0116	GH_D04G0117	GH_D04G0118	GH_D04G0119
qFL-Chr25-1	GH_D06G2261	GH_D06G2264	GH_D06G2265	GH_D06G2266	GH_D06G2267	GH_D06G2268	GH_D06G2271	GH_D06G2272	GH_D06G2275	GH_D06G2277	GH_D06G2278	GH_D06G2279	GH_D06G2280	GH_D06G2281	GH_D06G2282	GH_D06G2286	GH_D06G2287	GH_D06G2288	GH_D06G2293	GH_D06G2295	GH_D06G2296	GH_D06G2297	GH_D06G2298	GH_D06G2299	GH_D06G2300	GH_D06G2303	GH_D06G2304	GH_D06G2306	GH_D06G2307	GH_D06G2308	GH_D06G2311	GH_D06G2312	GH_D06G2313	GH_D06G2314	GH_D06G2316	GH_D06G2317	GH_D06G2320	GH_D06G2322	GH_D06G2323	GH_D06G2324	GH_D06G2325	GH_D06G2326	GH_D06G2327	GH_D06G2332	GH_D06G2333	GH_D06G2334	GH_D06G2335	GH_D06G2336	GH_D06G2338
qFL-Chr26-1	GH_D12G1454	GH_D12G1459	GH_D12G1460	GH_D12G1461	GH_D12G1462	GH_D12G1464	GH_D12G1465	GH_D12G1466	GH_D12G1468	GH_D12G1475	GH_D12G1476	GH_D12G1477	GH_D12G1478	GH_D12G1479	GH_D12G1480	GH_D12G1481	GH_D12G1482	GH_D12G1483	GH_D12G1484	GH_D12G1485	GH_D12G1486	GH_D12G1487	GH_D12G1488	GH_D12G1490	GH_D12G1492	GH_D12G1493	GH_D12G1496	GH_D12G1497	GH_D12G1499	GH_D12G1502	GH_D12G1504	GH_D12G1505	GH_D12G1507	GH_D12G1508	GH_D12G1509	GH_D12G1510	GH_D12G1511	GH_D12G1512	GH_D12G1514	GH_D12G1517	GH_D12G1518	GH_D12G1520	GH_D12G1522	GH_D12G1524	GH_D12G1525	GH_D12G1526	GH_D12G1527	GH_D12G1528	GH_D12G1529
qFU-Chr01-1	GH_A01G2295	GH_A01G2296	GH_A01G2297	GH_A01G2299	GH_A01G2300	GH_A01G2301	GH_A01G2302	GH_A01G2303	GH_A01G2305	GH_A01G2307	GH_A01G2309	GH_A01G2313	GH_A01G2314	GH_A01G2316	GH_A01G2320	GH_A01G2321	GH_A01G2322	GH_A01G2323	GH_A01G2324	GH_A01G2327	GH_A01G2328	GH_A01G2329	GH_A01G2330	GH_A01G2331	GH_A01G2332	GH_A01G2333	GH_A01G2334	GH_A01G2335	GH_A01G2336	GH_A01G2337	GH_A01G2338	GH_A01G2339	GH_A01G2341	GH_A01G2345	GH_A01G2346	GH_A01G2347	GH_A01G2348	GH_A01G2349	GH_A01G2350	GH_A01G2351	GH_A01G2354	GH_A01G2355	GH_A01G2357	GH_A01G2361	GH_A01G2363	GH_A01G2365	GH_A01G2366	GH_A01G2367	GH_A01G2368
qFU-Chr03-1	GH_A03G0065	GH_A03G0067	GH_A03G0069	GH_A03G0073	GH_A03G0074	GH_A03G0075	GH_A03G0076	GH_A03G0077	GH_A03G0078	GH_A03G0079	GH_A03G0080	GH_A03G0081	GH_A03G0082	GH_A03G0083	GH_A03G0084	GH_A03G0085	GH_A03G0091	GH_A03G0094	GH_A03G0095	GH_A03G0096	GH_A03G0097	GH_A03G0098	GH_A03G0105	GH_A03G0106	GH_A03G0108	GH_A03G0111	GH_A03G0112	GH_A03G0113	GH_A03G0114	GH_A03G0115	GH_A03G0117	GH_A03G0119	GH_A03G0122	GH_A03G0124	GH_A03G0126	GH_A03G0127	GH_A03G0128	GH_A03G0131	GH_A03G0132	GH_A03G0133	GH_A03G0134	GH_A03G0135	GH_A03G0136	GH_A03G0140	GH_A03G0141	GH_A03G0142	GH_A03G0144	GH_A03G0145	GH_A03G0147
qFU-Chr12-1	GH_A12G0294	GH_A12G0295	GH_A12G0296	GH_A12G0297	GH_A12G0298	GH_A12G0300	GH_A12G0301	GH_A12G0302	GH_A12G0306	GH_A12G0307	GH_A12G0308	GH_A12G0312	GH_A12G0313	GH_A12G0315	GH_A12G0316	GH_A12G0317	GH_A12G0322	GH_A12G0323	GH_A12G0337	GH_A12G0342	GH_A12G0343	GH_A12G0346	GH_A12G0347	GH_A12G0348	GH_A12G0349	GH_A12G0350	GH_A12G0351	GH_A12G0352	GH_A12G0353	GH_A12G0354	GH_A12G0357	GH_A12G0358	GH_A12G0360	GH_A12G0362	GH_A12G0365	GH_A12G0366	GH_A12G0368	GH_A12G0369	GH_A12G0371	GH_A12G0372	GH_A12G0373	GH_A12G0375	GH_A12G0376	GH_A12G0377	GH_A12G0378	GH_A12G0379	GH_A12G0380	GH_A12G0381	GH_A12G0386
qFU-Chr15-1	GH_D01G0037	GH_D01G0038	GH_D01G0040	GH_D01G0042	GH_D01G0043	GH_D01G0044	GH_D01G0045	GH_D01G0046	GH_D01G0048	GH_D01G0049	GH_D01G0050	GH_D01G0052	GH_D01G0055	GH_D01G0058	GH_D01G0060	GH_D01G0062	GH_D01G0063	GH_D01G0066	GH_D01G0067	GH_D01G0068	GH_D01G0069	GH_D01G0071	GH_D01G0072	GH_D01G0074	GH_D01G0075	GH_D01G0077	GH_D01G0078	GH_D01G0079	GH_D01G0080	GH_D01G0081	GH_D01G0083	GH_D01G0086	GH_D01G0088	GH_D01G0089	GH_D01G0095	GH_D01G0096	GH_D01G0098	GH_D01G0099	GH_D01G0103	GH_D01G0104	GH_D01G0105	GH_D01G0106	GH_D01G0107	GH_D01G0108	GH_D01G0109	GH_D01G0110	GH_D01G0111	GH_D01G0114	GH_D01G0120
qFU-Chr17-1	GH_D03G0185	GH_D03G0186	GH_D03G0187	GH_D03G0188	GH_D03G0189	GH_D03G0190	GH_D03G0191	GH_D03G0194	GH_D03G0200	GH_D03G0206	GH_D03G0207	GH_D03G0217	GH_D03G0218	GH_D03G0228	GH_D03G0234	GH_D03G0237	GH_D03G0238	GH_D03G0241	GH_D03G0242	GH_D03G0243	GH_D03G0245	GH_D03G0246	GH_D03G0247	GH_D03G0248	GH_D03G0249	GH_D03G0251	GH_D03G0252	GH_D03G0254	GH_D03G0255	GH_D03G0256	GH_D03G0257	GH_D03G0258	GH_D03G0259	GH_D03G0262	GH_D03G0263	GH_D03G0265	GH_D03G0266	GH_D03G0267	GH_D03G0269	GH_D03G0270	GH_D03G0271	GH_D03G0272	GH_D03G0275	GH_D03G0276	GH_D03G0277	GH_D03G0280	GH_D03G0283	GH_D03G0284	GH_D03G0285
qFU-Chr18-1	GH_D13G0710	GH_D13G0711	GH_D13G0712	GH_D13G0713	GH_D13G0714	GH_D13G0715	GH_D13G0717	GH_D13G0719	GH_D13G0720	GH_D13G0721	GH_D13G0722	GH_D13G0723	GH_D13G0724	GH_D13G0725	GH_D13G0726	GH_D13G0728	GH_D13G0731	GH_D13G0732	GH_D13G0733	GH_D13G0734	GH_D13G0735	GH_D13G0737	GH_D13G0739	GH_D13G0741	GH_D13G0744	GH_D13G0746	GH_D13G0747	GH_D13G0748	GH_D13G0750	GH_D13G0751	GH_D13G0754	GH_D13G0755	GH_D13G0756	GH_D13G0757	GH_D13G0760	GH_D13G0762	GH_D13G0764	GH_D13G0769	GH_D13G0770	GH_D13G0771	GH_D13G0772	GH_D13G0774	GH_D13G0775	GH_D13G0776	GH_D13G0777	GH_D13G0780	GH_D13G0781	GH_D13G0784	GH_D13G0788
qFU-Chr20-1	GH_D10G2514	GH_D10G2516	GH_D10G2517	GH_D10G2518	GH_D10G2519	GH_D10G2520	GH_D10G2525	GH_D10G2526	GH_D10G2527	GH_D10G2528	GH_D10G2529	GH_D10G2530	GH_D10G2531	GH_D10G2532	GH_D10G2533	GH_D10G2534	GH_D10G2536	GH_D10G2538	GH_D10G2539	GH_D10G2540	GH_D10G2543	GH_D10G2545	GH_D10G2546	GH_D10G2547	GH_D10G2549	GH_D10G2550	GH_D10G2551	GH_D10G2553	GH_D10G2554	GH_D10G2555	GH_D10G2556	GH_D10G2558	GH_D10G2560	GH_D10G2561	GH_D10G2562	GH_D10G2565	GH_D10G2566	GH_D10G2568	GH_D10G2569	GH_D10G2570	GH_D10G2571	GH_D10G2572	GH_D10G2574	GH_D10G2575	GH_D10G2576	GH_D10G2578	GH_D10G2580	GH_D10G2581	GH_D10G2582
qFU-Chr24-1	GH_D08G0735	GH_D08G0736	GH_D08G0739	GH_D08G0742	GH_D08G0743	GH_D08G0748	GH_D08G0749	GH_D08G0750	GH_D08G0754	GH_D08G0755	GH_D08G0756	GH_D08G0759	GH_D08G0760	GH_D08G0761	GH_D08G0762	GH_D08G0764	GH_D08G0765	GH_D08G0766	GH_D08G0768	GH_D08G0769	GH_D08G0770	GH_D08G0771	GH_D08G0772	GH_D08G0774	GH_D08G0776	GH_D08G0777	GH_D08G0778	GH_D08G0780	GH_D08G0781	GH_D08G0784	GH_D08G0786	GH_D08G0788	GH_D08G0790	GH_D08G0793	GH_D08G0794	GH_D08G0795	GH_D08G0796	GH_D08G0797	GH_D08G0799	GH_D08G0800	GH_D08G0803	GH_D08G0804	GH_D08G0806	GH_D08G0807	GH_D08G0808	GH_D08G0809	GH_D08G0810	GH_D08G0811	GH_D08G0812
qFS-Chr05-1	GH_A05G1429	GH_A05G1430	GH_A05G1431	GH_A05G1432	GH_A05G1433	GH_A05G1435	GH_A05G1436	GH_A05G1437	GH_A05G1439	GH_A05G1441	GH_A05G1445	GH_A05G1446	GH_A05G1447	GH_A05G1450	GH_A05G1452	GH_A05G1453	GH_A05G1455	GH_A05G1456	GH_A05G1457	GH_A05G1459	GH_A05G1460	GH_A05G1462	GH_A05G1463	GH_A05G1464	GH_A05G1466	GH_A05G1467	GH_A05G1468	GH_A05G1469	GH_A05G1471	GH_A05G1472	GH_A05G1473	GH_A05G1474	GH_A05G1475	GH_A05G1476	GH_A05G1479	GH_A05G1481	GH_A05G1482	GH_A05G1483	GH_A05G1484	GH_A05G1486	GH_A05G1488	GH_A05G1489	GH_A05G1494	GH_A05G1496	GH_A05G1497	GH_A05G1498	GH_A05G1499	GH_A05G1500	GH_A05G1501
qFS-Chr06-1	GH_A06G0301	GH_A06G0305	GH_A06G0308	GH_A06G0309	GH_A06G0310	GH_A06G0312	GH_A06G0313	GH_A06G0314	GH_A06G0315	GH_A06G0316	GH_A06G0319	GH_A06G0321	GH_A06G0322	GH_A06G0325	GH_A06G0327	GH_A06G0329	GH_A06G0330	GH_A06G0332	GH_A06G0333	GH_A06G0334	GH_A06G0336	GH_A06G0337	GH_A06G0338	GH_A06G0339	GH_A06G0340	GH_A06G0342	GH_A06G0343	GH_A06G0344	GH_A06G0345	GH_A06G0346	GH_A06G0349	GH_A06G0351	GH_A06G0352	GH_A06G0354	GH_A06G0355	GH_A06G0356	GH_A06G0357	GH_A06G0358	GH_A06G0359	GH_A06G0360	GH_A06G0361	GH_A06G0362	GH_A06G0363	GH_A06G0364	GH_A06G0365	GH_A06G0368	GH_A06G0371	GH_A06G0372	GH_A06G0374
qFS-Chr07-1	GH_A07G0495	GH_A07G0496	GH_A07G0497	GH_A07G0499	GH_A07G0501	GH_A07G0502	GH_A07G0503	GH_A07G0505	GH_A07G0507	GH_A07G0510	GH_A07G0511	GH_A07G0512	GH_A07G0513	GH_A07G0514	GH_A07G0515	GH_A07G0516	GH_A07G0517	GH_A07G0518	GH_A07G0520	GH_A07G0521	GH_A07G0524	GH_A07G0525	GH_A07G0528	GH_A07G0529	GH_A07G0530	GH_A07G0531	GH_A07G0532	GH_A07G0533	GH_A07G0537	GH_A07G0538	GH_A07G0539	GH_A07G0540	GH_A07G0541	GH_A07G0542	GH_A07G0543	GH_A07G0545	GH_A07G0546	GH_A07G0548	GH_A07G0549	GH_A07G0551	GH_A07G0552	GH_A07G0553	GH_A07G0558	GH_A07G0559	GH_A07G0560	GH_A07G0561	GH_A07G0563	GH_A07G0566	GH_A07G0567
qFS-Chr08-1	GH_A08G0492	GH_A08G0493	GH_A08G0495	GH_A08G0496	GH_A08G0498	GH_A08G0499	GH_A08G0500	GH_A08G0502	GH_A08G0503	GH_A08G0504	GH_A08G0509	GH_A08G0510	GH_A08G0513	GH_A08G0514	GH_A08G0515	GH_A08G0516	GH_A08G0517	GH_A08G0518	GH_A08G0519	GH_A08G0520	GH_A08G0523	GH_A08G0524	GH_A08G0526	GH_A08G0527	GH_A08G0529	GH_A08G0530	GH_A08G0531	GH_A08G0532	GH_A08G0534	GH_A08G0542	GH_A08G0543	GH_A08G0544	GH_A08G0545	GH_A08G0546	GH_A08G0549	GH_A08G0550	GH_A08G0551	GH_A08G0553	GH_A08G0558	GH_A08G0560	GH_A08G0563	GH_A08G0565	GH_A08G0566	GH_A08G0567	GH_A08G0569	GH_A08G0572	GH_A08G0573	GH_A08G0574	GH_A08G0577
qFS-Chr12-1	GH_A12G2200	GH_A12G2203	GH_A12G2204	GH_A12G2206	GH_A12G2207	GH_A12G2208	GH_A12G2209	GH_A12G2211	GH_A12G2212	GH_A12G2214	GH_A12G2216	GH_A12G2218	GH_A12G2219	GH_A12G2220	GH_A12G2221	GH_A12G2222	GH_A12G2223	GH_A12G2225	GH_A12G2226	GH_A12G2227	GH_A12G2228	GH_A12G2229	GH_A12G2230	GH_A12G2233	GH_A12G2234	GH_A12G2235	GH_A12G2236	GH_A12G2237	GH_A12G2238	GH_A12G2239	GH_A12G2242	GH_A12G2243	GH_A12G2245	GH_A12G2246	GH_A12G2249	GH_A12G2254	GH_A12G2255	GH_A12G2256	GH_A12G2257	GH_A12G2258	GH_A12G2259	GH_A12G2261	GH_A12G2262	GH_A12G2263	GH_A12G2264	GH_A12G2265	GH_A12G2266	GH_A12G2267	GH_A12G2269
qFS-Chr13-1	GH_A13G0219	GH_A13G0220	GH_A13G0222	GH_A13G0223	GH_A13G0224	GH_A13G0225	GH_A13G0229	GH_A13G0231	GH_A13G0232	GH_A13G0234	GH_A13G0240	GH_A13G0243	GH_A13G0244	GH_A13G0245	GH_A13G0246	GH_A13G0252	GH_A13G0253	GH_A13G0254	GH_A13G0255	GH_A13G0258	GH_A13G0259	GH_A13G0260	GH_A13G0261	GH_A13G0263	GH_A13G0265	GH_A13G0266	GH_A13G0267	GH_A13G0272	GH_A13G0273	GH_A13G0274	GH_A13G0275	GH_A13G0277	GH_A13G0278	GH_A13G0286	GH_A13G0287	GH_A13G0289	GH_A13G0291	GH_A13G0294	GH_A13G0295	GH_A13G0297	GH_A13G0299	GH_A13G0300	GH_A13G0301	GH_A13G0302	GH_A13G0303	GH_A13G0305	GH_A13G0306	GH_A13G0307	GH_A13G0309
qFS-Chr14-1	GH_D02G0154	GH_D02G0156	GH_D02G0160	GH_D02G0162	GH_D02G0163	GH_D02G0165	GH_D02G0166	GH_D02G0167	GH_D02G0169	GH_D02G0170	GH_D02G0171	GH_D02G0172	GH_D02G0174	GH_D02G0175	GH_D02G0176	GH_D02G0177	GH_D02G0178	GH_D02G0179	GH_D02G0189	GH_D02G0190	GH_D02G0191	GH_D02G0193	GH_D02G0196	GH_D02G0202	GH_D02G0204	GH_D02G0206	GH_D02G0207	GH_D02G0210	GH_D02G0211	GH_D02G0219	GH_D02G0222	GH_D02G0224	GH_D02G0227	GH_D02G0228	GH_D02G0229	GH_D02G0230	GH_D02G0231	GH_D02G0232	GH_D02G0233	GH_D02G0234	GH_D02G0235	GH_D02G0236	GH_D02G0241
qFS-Chr14-2	GH_D02G1621	GH_D02G1622	GH_D02G1623	GH_D02G1625	GH_D02G1626	GH_D02G1632	GH_D02G1633	GH_D02G1635	GH_D02G1636	GH_D02G1637	GH_D02G1638	GH_D02G1639	GH_D02G1640	GH_D02G1641	GH_D02G1643	GH_D02G1644	GH_D02G1645	GH_D02G1647	GH_D02G1649	GH_D02G1651	GH_D02G1652	GH_D02G1654	GH_D02G1655	GH_D02G1658	GH_D02G1659	GH_D02G1660	GH_D02G1661	GH_D02G1662	GH_D02G1663	GH_D02G1664	GH_D02G1665	GH_D02G1667	GH_D02G1668	GH_D02G1669	GH_D02G1671	GH_D02G1672	GH_D02G1673	GH_D02G1674	GH_D02G1676	GH_D02G1678	GH_D02G1679	GH_D02G1682	GH_D02G1686	GH_D02G1689	GH_D02G1690	GH_D02G1691	GH_D02G1694	GH_D02G1696	GH_D02G1697
qFS-Chr14-3	GH_D02G2243	GH_D02G2244	GH_D02G2245	GH_D02G2246	GH_D02G2247	GH_D02G2248	GH_D02G2249	GH_D02G2251	GH_D02G2252	GH_D02G2253	GH_D02G2254	GH_D02G2255	GH_D02G2257	GH_D02G2259	GH_D02G2261	GH_D02G2262	GH_D02G2264	GH_D02G2265	GH_D02G2267	GH_D02G2269	GH_D02G2271	GH_D02G2272	GH_D02G2273	GH_D02G2274	GH_D02G2275	GH_D02G2276	GH_D02G2277	GH_D02G2278	GH_D02G2279	GH_D02G2281	GH_D02G2282	GH_D02G2283	GH_D02G2285	GH_D02G2286	GH_D02G2287	GH_D02G2288	GH_D02G2289	GH_D02G2290	GH_D02G2291	GH_D02G2295	GH_D02G2296	GH_D02G2297	GH_D02G2298	GH_D02G2304	GH_D02G2307	GH_D02G2308	GH_D02G2311	GH_D02G2312	GH_D02G2314
qFS-Chr17-1	GH_D03G1744	GH_D03G1746	GH_D03G1747	GH_D03G1754	GH_D03G1758	GH_D03G1762	GH_D03G1764	GH_D03G1766	GH_D03G1768	GH_D03G1776	GH_D03G1777	GH_D03G1778	GH_D03G1781	GH_D03G1784	GH_D03G1785	GH_D03G1786	GH_D03G1787	GH_D03G1789	GH_D03G1790	GH_D03G1791	GH_D03G1792	GH_D03G1794	GH_D03G1796	GH_D03G1798	GH_D03G1804	GH_D03G1805	GH_D03G1807	GH_D03G1813	GH_D03G1814	GH_D03G1816	GH_D03G1817	GH_D03G1818	GH_D03G1819	GH_D03G1820	GH_D03G1821	GH_D03G1822	GH_D03G1824	GH_D03G1825	GH_D03G1826	GH_D03G1827	GH_D03G1828	GH_D03G1829	GH_D03G1830	GH_D03G1831	GH_D03G1832	GH_D03G1834	GH_D03G1836	GH_D03G1843	GH_D03G1844
qFS-Chr21-1	GH_D11G0914	GH_D11G0916	GH_D11G0917	GH_D11G0918	GH_D11G0919	GH_D11G0921	GH_D11G0923	GH_D11G0924	GH_D11G0926	GH_D11G0927	GH_D11G0929	GH_D11G0930	GH_D11G0931	GH_D11G0932	GH_D11G0934	GH_D11G0935	GH_D11G0938	GH_D11G0941	GH_D11G0943	GH_D11G0944	GH_D11G0945	GH_D11G0946	GH_D11G0947	GH_D11G0948	GH_D11G0950	GH_D11G0951	GH_D11G0952	GH_D11G0953	GH_D11G0954	GH_D11G0955	GH_D11G0956	GH_D11G0957	GH_D11G0958	GH_D11G0959	GH_D11G0960	GH_D11G0961	GH_D11G0962	GH_D11G0963	GH_D11G0965	GH_D11G0966	GH_D11G0967	GH_D11G0968	GH_D11G0969	GH_D11G0970	GH_D11G0971	GH_D11G0972	GH_D11G0973	GH_D11G0976	GH_D11G0978
qFS-Chr22-1	GH_D04G1907	GH_D04G1937	GH_D04G1938	GH_D04G1940	GH_D04G1951	GH_D04G1952	GH_D04G1974	GH_D04G1976	GH_D04G1977	GH_D04G1978	GH_D04G1980	GH_D04G1981	GH_D04G1982	GH_D04G1983	GH_D04G1985	GH_D04G1986	GH_D04G1987	GH_D04G1988	GH_D04G1989	GH_D04G1991	GH_D04G1995	GH_D04G1996	GH_D04G1997	GH_D04G1999	GH_D04G2001	GH_D04G2002	GH_D04G2003	GH_D04G2004	GH_D04G2005	GH_D04G2006	GH_D04G2007	GH_D04G2008	GH_D04G2009	GH_D04G2010	GH_D04G2012	GH_D04G2014	GH_D04G2015	GH_D04G2016	GH_D04G2018	GH_D04G2019	GH_D04G2020	GH_D04G2021	GH_D04G2022	GH_D04G2023	GH_D04G2024	GH_D04G2025	GH_D04G2026	GH_D04G2027	GH_D04G2031
qFS-Chr23-1	GH_D09G1950	GH_D09G1953	GH_D09G1957	GH_D09G1959	GH_D09G1960	GH_D09G1961	GH_D09G1962	GH_D09G1963	GH_D09G1964	GH_D09G1966	GH_D09G1967	GH_D09G1968	GH_D09G1973	GH_D09G1974	GH_D09G1976	GH_D09G1977	GH_D09G1985	GH_D09G1988	GH_D09G1989	GH_D09G1992	GH_D09G1993	GH_D09G1995	GH_D09G1997	GH_D09G1999	GH_D09G2001	GH_D09G2006	GH_D09G2008	GH_D09G2012	GH_D09G2013	GH_D09G2014	GH_D09G2017	GH_D09G2019	GH_D09G2020	GH_D09G2021	GH_D09G2023	GH_D09G2024	GH_D09G2026	GH_D09G2027	GH_D09G2028	GH_D09G2029	GH_D09G2030	GH_D09G2031	GH_D09G2032	GH_D09G2034	GH_D09G2038	GH_D09G2039	GH_D09G2041	GH_D09G2043	GH_D09G2044
qFS-Chr24-1	GH_D08G0597	GH_D08G0599	GH_D08G0600	GH_D08G0602	GH_D08G0605	GH_D08G0608	GH_D08G0609	GH_D08G0612	GH_D08G0613	GH_D08G0616	GH_D08G0617	GH_D08G0618	GH_D08G0620	GH_D08G0621	GH_D08G0622	GH_D08G0623	GH_D08G0624	GH_D08G0633	GH_D08G0636	GH_D08G0637	GH_D08G0638	GH_D08G0639	GH_D08G0644	GH_D08G0649	GH_D08G0652	GH_D08G0654	GH_D08G0655	GH_D08G0656	GH_D08G0657	GH_D08G0658	GH_D08G0659	GH_D08G0660	GH_D08G0664	GH_D08G0665	GH_D08G0666	GH_D08G0672	GH_D08G0674	GH_D08G0676	GH_D08G0677	GH_D08G0679	GH_D08G0680	GH_D08G0681	GH_D08G0684	GH_D08G0685	GH_D08G0686	GH_D08G0687	GH_D08G0688	GH_D08G0689	GH_D08G0691
qFS-Chr25-1	GH_D06G0273	GH_D06G0274	GH_D06G0277	GH_D06G0278	GH_D06G0282	GH_D06G0283	GH_D06G0284	GH_D06G0286	GH_D06G0287	GH_D06G0290	GH_D06G0293	GH_D06G0294	GH_D06G0298	GH_D06G0299	GH_D06G0300	GH_D06G0301	GH_D06G0302	GH_D06G0304	GH_D06G0306	GH_D06G0307	GH_D06G0308	GH_D06G0310	GH_D06G0311	GH_D06G0313	GH_D06G0315	GH_D06G0316	GH_D06G0317	GH_D06G0318	GH_D06G0319	GH_D06G0320	GH_D06G0321	GH_D06G0323	GH_D06G0324	GH_D06G0325	GH_D06G0327	GH_D06G0328	GH_D06G0329	GH_D06G0330	GH_D06G0331	GH_D06G0334	GH_D06G0336	GH_D06G0337	GH_D06G0339	GH_D06G0340	GH_D06G0341	GH_D06G0342	GH_D06G0343	GH_D06G0344	GH_D06G0345
qFS-Chr25-2	GH_D06G1743	GH_D06G1744	GH_D06G1745	GH_D06G1746	GH_D06G1747	GH_D06G1748	GH_D06G1749	GH_D06G1750	GH_D06G1752	GH_D06G1753	GH_D06G1754	GH_D06G1755	GH_D06G1758	GH_D06G1759	GH_D06G1760	GH_D06G1762	GH_D06G1764	GH_D06G1765	GH_D06G1766	GH_D06G1767	GH_D06G1770	GH_D06G1771	GH_D06G1773	GH_D06G1778	GH_D06G1780	GH_D06G1781	GH_D06G1783	GH_D06G1784	GH_D06G1786	GH_D06G1789	GH_D06G1790	GH_D06G1791	GH_D06G1792	GH_D06G1803	GH_D06G1804	GH_D06G1808	GH_D06G1809	GH_D06G1810	GH_D06G1811	GH_D06G1813	GH_D06G1814	GH_D06G1815	GH_D06G1817	GH_D06G1818	GH_D06G1819	GH_D06G1820	GH_D06G1822	GH_D06G1824	GH_D06G1825
qFS-Chr25-3	GH_D06G2261	GH_D06G2264	GH_D06G2265	GH_D06G2266	GH_D06G2267	GH_D06G2268	GH_D06G2271	GH_D06G2272	GH_D06G2275	GH_D06G2277	GH_D06G2278	GH_D06G2279	GH_D06G2280	GH_D06G2281	GH_D06G2282	GH_D06G2286	GH_D06G2287	GH_D06G2288	GH_D06G2293	GH_D06G2295	GH_D06G2296	GH_D06G2297	GH_D06G2298	GH_D06G2299	GH_D06G2300	GH_D06G2303	GH_D06G2304	GH_D06G2306	GH_D06G2307	GH_D06G2308	GH_D06G2311	GH_D06G2312	GH_D06G2313	GH_D06G2314	GH_D06G2316	GH_D06G2317	GH_D06G2320	GH_D06G2322	GH_D06G2323	GH_D06G2324	GH_D06G2325	GH_D06G2326	GH_D06G2327	GH_D06G2332	GH_D06G2333	GH_D06G2334	GH_D06G2335	GH_D06G2336	GH_D06G2338
qFS-Chr26-1	GH_D12G1795	GH_D12G1797	GH_D12G1798	GH_D12G1799	GH_D12G1802	GH_D12G1804	GH_D12G1806	GH_D12G1807	GH_D12G1809	GH_D12G1810	GH_D12G1811	GH_D12G1817	GH_D12G1818	GH_D12G1819	GH_D12G1820	GH_D12G1824	GH_D12G1826	GH_D12G1827	GH_D12G1829	GH_D12G1831	GH_D12G1836	GH_D12G1837	GH_D12G1838	GH_D12G1839	GH_D12G1840	GH_D12G1841	GH_D12G1843	GH_D12G1844	GH_D12G1845	GH_D12G1846	GH_D12G1847	GH_D12G1848	GH_D12G1849	GH_D12G1853	GH_D12G1854	GH_D12G1855	GH_D12G1857	GH_D12G1859	GH_D12G1860	GH_D12G1861	GH_D12G1862	GH_D12G1864	GH_D12G1865	GH_D12G1866	GH_D12G1868	GH_D12G1871	GH_D12G1874	GH_D12G1875	GH_D12G1876
qFM-Chr02-1	GH_A02G0289	GH_A02G0291	GH_A02G0297	GH_A02G0298	GH_A02G0299	GH_A02G0300	GH_A02G0309	GH_A02G0310	GH_A02G0311	GH_A02G0312	GH_A02G0313	GH_A02G0314	GH_A02G0315	GH_A02G0316	GH_A02G0317	GH_A02G0318	GH_A02G0319	GH_A02G0320	GH_A02G0321	GH_A02G0322	GH_A02G0323	GH_A02G0324	GH_A02G0325	GH_A02G0326	GH_A02G0327	GH_A02G0328	GH_A02G0329	GH_A02G0330	GH_A02G0331	GH_A02G0332	GH_A02G0334	GH_A02G0336	GH_A02G0337	GH_A02G0338	GH_A02G0342	GH_A02G0343	GH_A02G0345	GH_A02G0347	GH_A02G0348	GH_A02G0349	GH_A02G0350	GH_A02G0351	GH_A02G0355	GH_A02G0357	GH_A02G0358	GH_A02G0360	GH_A02G0361	GH_A02G0365	GH_A02G0368
qFM-Chr06-1	GH_A06G1973	GH_A06G1974	GH_A06G1975	GH_A06G1977	GH_A06G1978	GH_A06G1979	GH_A06G1981	GH_A06G1982	GH_A06G1984	GH_A06G1989	GH_A06G1990	GH_A06G1993	GH_A06G1994	GH_A06G1995	GH_A06G1998	GH_A06G1999	GH_A06G2000	GH_A06G2001	GH_A06G2002	GH_A06G2004	GH_A06G2005	GH_A06G2006	GH_A06G2007	GH_A06G2008	GH_A06G2009	GH_A06G2011	GH_A06G2019	GH_A06G2021	GH_A06G2026	GH_A06G2028	GH_A06G2029	GH_A06G2030	GH_A06G2035	GH_A06G2036	GH_A06G2042	GH_A06G2043	GH_A06G2045	GH_A06G2046	GH_A06G2048	GH_A06G2049	GH_A06G2051	GH_A06G2052	GH_A06G2053	GH_A06G2055	GH_A06G2056	GH_A06G2058	GH_A06G2062	GH_A06G2063	GH_A06G2067
qFM-Chr08-1	GH_A08G2452	GH_A08G2453	GH_A08G2454	GH_A08G2456	GH_A08G2459	GH_A08G2460	GH_A08G2462	GH_A08G2463	GH_A08G2466	GH_A08G2472	GH_A08G2473	GH_A08G2476	GH_A08G2477	GH_A08G2479	GH_A08G2480	GH_A08G2481	GH_A08G2483	GH_A08G2484	GH_A08G2485	GH_A08G2490	GH_A08G2491	GH_A08G2493	GH_A08G2494	GH_A08G2495	GH_A08G2497	GH_A08G2499	GH_A08G2504	GH_A08G2505	GH_A08G2507	GH_A08G2509	GH_A08G2510	GH_A08G2511	GH_A08G2512	GH_A08G2513	GH_A08G2514	GH_A08G2515	GH_A08G2516	GH_A08G2517	GH_A08G2518	GH_A08G2519	GH_A08G2520	GH_A08G2521	GH_A08G2523	GH_A08G2524	GH_A08G2525	GH_A08G2526	GH_A08G2527	GH_A08G2531	GH_A08G2533
qFM-Chr09-1	GH_A09G0267	GH_A09G0269	GH_A09G0271	GH_A09G0278	GH_A09G0279	GH_A09G0280	GH_A09G0282	GH_A09G0284	GH_A09G0285	GH_A09G0288	GH_A09G0289	GH_A09G0294	GH_A09G0295	GH_A09G0298	GH_A09G0299	GH_A09G0300	GH_A09G0301	GH_A09G0302	GH_A09G0306	GH_A09G0307	GH_A09G0309
qFM-Chr09-2	GH_A09G0312	GH_A09G0315	GH_A09G0316	GH_A09G0318	GH_A09G0320	GH_A09G0321	GH_A09G0323	GH_A09G0324	GH_A09G0331	GH_A09G0332	GH_A09G0337	GH_A09G0340	GH_A09G0341	GH_A09G0343	GH_A09G0344	GH_A09G0345	GH_A09G0346	GH_A09G0347	GH_A09G0349	GH_A09G0350	GH_A09G0351	GH_A09G0352	GH_A09G0361	GH_A09G0363	GH_A09G0404	GH_A09G0407	GH_A09G0408	GH_A09G0409	GH_A09G0410	GH_A09G0411	GH_A09G0415	GH_A09G0416	GH_A09G0417	GH_A09G0418	GH_A09G0421	GH_A09G0423	GH_A09G0425	GH_A09G0426	GH_A09G0427	GH_A09G0428	GH_A09G0429	GH_A09G0430	GH_A09G0432	GH_A09G0433	GH_A09G0434	GH_A09G0436	GH_A09G0443	GH_A09G0445	GH_A09G0446
qFM-Chr12-1	GH_A12G0294	GH_A12G0295	GH_A12G0296	GH_A12G0297	GH_A12G0298	GH_A12G0300	GH_A12G0301	GH_A12G0302	GH_A12G0306	GH_A12G0307	GH_A12G0308	GH_A12G0312	GH_A12G0313	GH_A12G0315	GH_A12G0316	GH_A12G0317	GH_A12G0322	GH_A12G0323	GH_A12G0337	GH_A12G0342	GH_A12G0343	GH_A12G0346	GH_A12G0347	GH_A12G0348	GH_A12G0349	GH_A12G0350	GH_A12G0351	GH_A12G0352	GH_A12G0353	GH_A12G0354	GH_A12G0357	GH_A12G0358	GH_A12G0360	GH_A12G0362	GH_A12G0365	GH_A12G0366	GH_A12G0368	GH_A12G0369	GH_A12G0371	GH_A12G0372	GH_A12G0373	GH_A12G0375	GH_A12G0376	GH_A12G0377	GH_A12G0378	GH_A12G0379	GH_A12G0380	GH_A12G0381	GH_A12G0386
qFM-Chr12-2	GH_A12G2288	GH_A12G2289	GH_A12G2292	GH_A12G2293	GH_A12G2294	GH_A12G2295	GH_A12G2296	GH_A12G2297	GH_A12G2298	GH_A12G2299	GH_A12G2301	GH_A12G2302	GH_A12G2307	GH_A12G2311	GH_A12G2312	GH_A12G2313	GH_A12G2315	GH_A12G2319	GH_A12G2320	GH_A12G2322	GH_A12G2323	GH_A12G2324	GH_A12G2325	GH_A12G2326	GH_A12G2327	GH_A12G2328	GH_A12G2329	GH_A12G2331	GH_A12G2333	GH_A12G2334	GH_A12G2336	GH_A12G2338	GH_A12G2339	GH_A12G2340	GH_A12G2341	GH_A12G2342	GH_A12G2343	GH_A12G2346	GH_A12G2348	GH_A12G2349	GH_A12G2351	GH_A12G2354	GH_A12G2355	GH_A12G2356	GH_A12G2357	GH_A12G2358	GH_A12G2359	GH_A12G2360	GH_A12G2361
qFM-Chr14-1	GH_D02G0247	GH_D02G0250	GH_D02G0251	GH_D02G0252	GH_D02G0253	GH_D02G0255	GH_D02G0256	GH_D02G0258	GH_D02G0259	GH_D02G0260	GH_D02G0261	GH_D02G0262	GH_D02G0265	GH_D02G0269	GH_D02G0273	GH_D02G0274	GH_D02G0279	GH_D02G0281	GH_D02G0283	GH_D02G0286	GH_D02G0288	GH_D02G0289	GH_D02G0294	GH_D02G0295	GH_D02G0296	GH_D02G0298	GH_D02G0300	GH_D02G0301	GH_D02G0302	GH_D02G0303	GH_D02G0305	GH_D02G0306	GH_D02G0310	GH_D02G0311	GH_D02G0312	GH_D02G0317	GH_D02G0318	GH_D02G0323	GH_D02G0324	GH_D02G0325	GH_D02G0326	GH_D02G0329	GH_D02G0335	GH_D02G0336	GH_D02G0338	GH_D02G0339	GH_D02G0340	GH_D02G0341	GH_D02G0342
qFM-Chr14-2	GH_D02G0672	GH_D02G0673	GH_D02G0675	GH_D02G0678	GH_D02G0679	GH_D02G0680	GH_D02G0681	GH_D02G0683	GH_D02G0684	GH_D02G0685	GH_D02G0686	GH_D02G0687	GH_D02G0688	GH_D02G0689	GH_D02G0691	GH_D02G0694	GH_D02G0696	GH_D02G0697	GH_D02G0698	GH_D02G0700	GH_D02G0703	GH_D02G0704	GH_D02G0705	GH_D02G0707	GH_D02G0710	GH_D02G0713	GH_D02G0715	GH_D02G0716	GH_D02G0717	GH_D02G0719	GH_D02G0723	GH_D02G0724	GH_D02G0728	GH_D02G0729	GH_D02G0730	GH_D02G0732	GH_D02G0734	GH_D02G0738	GH_D02G0741	GH_D02G0742	GH_D02G0743	GH_D02G0746	GH_D02G0747	GH_D02G0749	GH_D02G0750	GH_D02G0751	GH_D02G0752	GH_D02G0753	GH_D02G0757
qFM-Chr15-1	GH_D01G0330	GH_D01G0331	GH_D01G0334	GH_D01G0339	GH_D01G0342	GH_D01G0343	GH_D01G0344	GH_D01G0347	GH_D01G0348	GH_D01G0349	GH_D01G0351	GH_D01G0352	GH_D01G0356	GH_D01G0357	GH_D01G0358	GH_D01G0362	GH_D01G0363	GH_D01G0370	GH_D01G0373	GH_D01G0380	GH_D01G0385	GH_D01G0386	GH_D01G0387	GH_D01G0388	GH_D01G0389	GH_D01G0390	GH_D01G0396	GH_D01G0401	GH_D01G0406	GH_D01G0407	GH_D01G0410	GH_D01G0411	GH_D01G0413	GH_D01G0416	GH_D01G0417	GH_D01G0420	GH_D01G0423	GH_D01G0426	GH_D01G0428	GH_D01G0437	GH_D01G0438	GH_D01G0444	GH_D01G0453	GH_D01G0454	GH_D01G0455	GH_D01G0461	GH_D01G0462	GH_D01G0468	GH_D01G0469
qFM-Chr17-1	GH_D03G0319	GH_D03G0320	GH_D03G0322	GH_D03G0323	GH_D03G0324	GH_D03G0326	GH_D03G0327	GH_D03G0328	GH_D03G0330	GH_D03G0331	GH_D03G0332	GH_D03G0333	GH_D03G0334	GH_D03G0335	GH_D03G0336	GH_D03G0337	GH_D03G0338	GH_D03G0339	GH_D03G0340	GH_D03G0344	GH_D03G0345	GH_D03G0351	GH_D03G0356	GH_D03G0357	GH_D03G0360	GH_D03G0362	GH_D03G0363	GH_D03G0364	GH_D03G0365	GH_D03G0366	GH_D03G0367	GH_D03G0368	GH_D03G0371	GH_D03G0372	GH_D03G0373	GH_D03G0375	GH_D03G0378	GH_D03G0379	GH_D03G0385	GH_D03G0386	GH_D03G0387	GH_D03G0389	GH_D03G0393	GH_D03G0394	GH_D03G0395	GH_D03G0396	GH_D03G0397	GH_D03G0399	GH_D03G0400
qFM-Chr17-2	GH_D03G0854	GH_D03G0856	GH_D03G0857	GH_D03G0859	GH_D03G0861	GH_D03G0864	GH_D03G0866	GH_D03G0867	GH_D03G0868	GH_D03G0873	GH_D03G0877	GH_D03G0878	GH_D03G0879	GH_D03G0880	GH_D03G0881	GH_D03G0882	GH_D03G0883	GH_D03G0884	GH_D03G0886	GH_D03G0887	GH_D03G0891	GH_D03G0893	GH_D03G0894	GH_D03G0895	GH_D03G0896	GH_D03G0897	GH_D03G0898	GH_D03G0899	GH_D03G0901	GH_D03G0906	GH_D03G0908	GH_D03G0915	GH_D03G0916	GH_D03G0923	GH_D03G0926	GH_D03G0928	GH_D03G0929	GH_D03G0933	GH_D03G0934	GH_D03G0936	GH_D03G0937	GH_D03G0938	GH_D03G0941	GH_D03G0947	GH_D03G0950	GH_D03G0955	GH_D03G0956	GH_D03G0958	GH_D03G0959
qFM-Chr18-1	GH_D13G0455	GH_D13G0456	GH_D13G0457	GH_D13G0461	GH_D13G0462	GH_D13G0465	GH_D13G0466	GH_D13G0469	GH_D13G0472	GH_D13G0473	GH_D13G0474	GH_D13G0477	GH_D13G0478	GH_D13G0479	GH_D13G0482	GH_D13G0483	GH_D13G0484	GH_D13G0485	GH_D13G0486	GH_D13G0489	GH_D13G0490	GH_D13G0493	GH_D13G0497	GH_D13G0498	GH_D13G0499	GH_D13G0500	GH_D13G0501	GH_D13G0502	GH_D13G0503	GH_D13G0504	GH_D13G0505	GH_D13G0507	GH_D13G0516	GH_D13G0518	GH_D13G0538	GH_D13G0539	GH_D13G0540	GH_D13G0541	GH_D13G0542	GH_D13G0543	GH_D13G0546	GH_D13G0547	GH_D13G0553	GH_D13G0554	GH_D13G0555	GH_D13G0556	GH_D13G0557	GH_D13G0558	GH_D13G0562
qFM-Chr19-1	GH_D05G1272	GH_D05G1279	GH_D05G1280	GH_D05G1283	GH_D05G1286	GH_D05G1287	GH_D05G1288	GH_D05G1289	GH_D05G1291	GH_D05G1292	GH_D05G1293	GH_D05G1298	GH_D05G1300	GH_D05G1302	GH_D05G1303	GH_D05G1304	GH_D05G1306	GH_D05G1308	GH_D05G1310	GH_D05G1311	GH_D05G1312	GH_D05G1313	GH_D05G1314	GH_D05G1316	GH_D05G1318	GH_D05G1321	GH_D05G1322	GH_D05G1323	GH_D05G1324	GH_D05G1325	GH_D05G1326	GH_D05G1327	GH_D05G1330	GH_D05G1332	GH_D05G1334	GH_D05G1335	GH_D05G1336	GH_D05G1337	GH_D05G1339	GH_D05G1340	GH_D05G1342	GH_D05G1345	GH_D05G1346	GH_D05G1347	GH_D05G1351	GH_D05G1354	GH_D05G1356	GH_D05G1357	GH_D05G1360
qFM-Chr20-1	GH_D10G0283	GH_D10G0286	GH_D10G0287	GH_D10G0288	GH_D10G0289	GH_D10G0290	GH_D10G0291	GH_D10G0292	GH_D10G0297	GH_D10G0298	GH_D10G0299	GH_D10G0300	GH_D10G0302	GH_D10G0303	GH_D10G0304	GH_D10G0307	GH_D10G0308	GH_D10G0309	GH_D10G0310	GH_D10G0311	GH_D10G0312	GH_D10G0315	GH_D10G0316	GH_D10G0317	GH_D10G0318	GH_D10G0319	GH_D10G0320	GH_D10G0321	GH_D10G0322	GH_D10G0323	GH_D10G0324	GH_D10G0325	GH_D10G0329	GH_D10G0330	GH_D10G0332	GH_D10G0333	GH_D10G0334	GH_D10G0338	GH_D10G0343	GH_D10G0344	GH_D10G0345	GH_D10G0346	GH_D10G0348	GH_D10G0353	GH_D10G0355	GH_D10G0356	GH_D10G0359	GH_D10G0360	GH_D10G0361
qFM-Chr22-1	GH_D04G0041	GH_D04G0042	GH_D04G0044	GH_D04G0045	GH_D04G0047	GH_D04G0048	GH_D04G0050	GH_D04G0053	GH_D04G0054	GH_D04G0055	GH_D04G0057	GH_D04G0058	GH_D04G0059	GH_D04G0062	GH_D04G0064	GH_D04G0065	GH_D04G0066	GH_D04G0067	GH_D04G0069	GH_D04G0071	GH_D04G0072	GH_D04G0075	GH_D04G0076	GH_D04G0077	GH_D04G0079	GH_D04G0081	GH_D04G0085	GH_D04G0086	GH_D04G0087	GH_D04G0088	GH_D04G0090	GH_D04G0091	GH_D04G0092	GH_D04G0095	GH_D04G0096	GH_D04G0098	GH_D04G0099	GH_D04G0102	GH_D04G0107	GH_D04G0109	GH_D04G0110	GH_D04G0111	GH_D04G0113	GH_D04G0114	GH_D04G0115	GH_D04G0116	GH_D04G0117	GH_D04G0118	GH_D04G0119
qFM-Chr23-1	GH_D09G2328	GH_D09G2330	GH_D09G2331	GH_D09G2332	GH_D09G2333	GH_D09G2334	GH_D09G2335	GH_D09G2336	GH_D09G2337	GH_D09G2339	GH_D09G2340	GH_D09G2341	GH_D09G2342	GH_D09G2343	GH_D09G2344	GH_D09G2345	GH_D09G2346	GH_D09G2347	GH_D09G2349	GH_D09G2350	GH_D09G2351	GH_D09G2356	GH_D09G2357	GH_D09G2358	GH_D09G2360	GH_D09G2361	GH_D09G2362	GH_D09G2363	GH_D09G2364	GH_D09G2365	GH_D09G2366	GH_D09G2367	GH_D09G2368	GH_D09G2369	GH_D09G2371	GH_D09G2372	GH_D09G2373	GH_D09G2375	GH_D09G2376	GH_D09G2377	GH_D09G2380	GH_D09G2381	GH_D09G2384	GH_D09G2387	GH_D09G2393	GH_D09G2394	GH_D09G2395	GH_D09G2396	GH_D09G2397
qFM-Chr24-1	GH_D08G1860	GH_D08G1864	GH_D08G1865	GH_D08G1866	GH_D08G1867	GH_D08G1868	GH_D08G1869	GH_D08G1870	GH_D08G1871	GH_D08G1873	GH_D08G1876	GH_D08G1882	GH_D08G1883	GH_D08G1884	GH_D08G1885	GH_D08G1887	GH_D08G1888	GH_D08G1890	GH_D08G1891	GH_D08G1892	GH_D08G1893	GH_D08G1894	GH_D08G1895	GH_D08G1896	GH_D08G1897	GH_D08G1898	GH_D08G1901	GH_D08G1902	GH_D08G1903	GH_D08G1906	GH_D08G1907	GH_D08G1908	GH_D08G1910	GH_D08G1911	GH_D08G1912	GH_D08G1913	GH_D08G1914	GH_D08G1915	GH_D08G1916	GH_D08G1917	GH_D08G1918	GH_D08G1919	GH_D08G1920	GH_D08G1922	GH_D08G1926	GH_D08G1927	GH_D08G1932	GH_D08G1933	GH_D08G1937
qFM-Chr25-1	GH_D06G2201	GH_D06G2202	GH_D06G2208	GH_D06G2209	GH_D06G2210	GH_D06G2213	GH_D06G2214	GH_D06G2215	GH_D06G2216	GH_D06G2218	GH_D06G2222	GH_D06G2223	GH_D06G2224	GH_D06G2228	GH_D06G2229	GH_D06G2230	GH_D06G2231	GH_D06G2242	GH_D06G2243	GH_D06G2244	GH_D06G2245	GH_D06G2246	GH_D06G2247	GH_D06G2252	GH_D06G2253	GH_D06G2257	GH_D06G2258	GH_D06G2259	GH_D06G2261	GH_D06G2264	GH_D06G2265	GH_D06G2266	GH_D06G2267	GH_D06G2268	GH_D06G2271	GH_D06G2272	GH_D06G2275	GH_D06G2277	GH_D06G2278	GH_D06G2279	GH_D06G2280	GH_D06G2281	GH_D06G2282	GH_D06G2286	GH_D06G2287	GH_D06G2288	GH_D06G2293	GH_D06G2295	GH_D06G2296
qFM-Chr26-1	GH_D12G0156	GH_D12G0157	GH_D12G0162	GH_D12G0164	GH_D12G0165	GH_D12G0166	GH_D12G0167	GH_D12G0168	GH_D12G0171	GH_D12G0172	GH_D12G0173	GH_D12G0174	GH_D12G0176	GH_D12G0177	GH_D12G0178	GH_D12G0179	GH_D12G0180	GH_D12G0182	GH_D12G0184	GH_D12G0185	GH_D12G0186	GH_D12G0187	GH_D12G0188	GH_D12G0191	GH_D12G0193	GH_D12G0196	GH_D12G0197	GH_D12G0198	GH_D12G0199	GH_D12G0200	GH_D12G0201	GH_D12G0204	GH_D12G0205	GH_D12G0207	GH_D12G0209	GH_D12G0210	GH_D12G0214	GH_D12G0217	GH_D12G0218	GH_D12G0219	GH_D12G0220	GH_D12G0221	GH_D12G0223	GH_D12G0224	GH_D12G0225	GH_D12G0227	GH_D12G0228	GH_D12G0229	GH_D12G0230
qFE-Chr03-1	GH_A03G0163	GH_A03G0165	GH_A03G0177	GH_A03G0178	GH_A03G0179	GH_A03G0180	GH_A03G0182	GH_A03G0184	GH_A03G0185	GH_A03G0188	GH_A03G0193	GH_A03G0197	GH_A03G0198	GH_A03G0199	GH_A03G0201	GH_A03G0202	GH_A03G0206	GH_A03G0210	GH_A03G0213	GH_A03G0217	GH_A03G0218	GH_A03G0221	GH_A03G0222	GH_A03G0227	GH_A03G0231	GH_A03G0236	GH_A03G0245	GH_A03G0246	GH_A03G0247	GH_A03G0248	GH_A03G0254	GH_A03G0255	GH_A03G0257	GH_A03G0258	GH_A03G0260	GH_A03G0261	GH_A03G0262	GH_A03G0263	GH_A03G0264	GH_A03G0265	GH_A03G0266	GH_A03G0268	GH_A03G0269	GH_A03G0274	GH_A03G0276	GH_A03G0277	GH_A03G0278	GH_A03G0279	GH_A03G0280
qFE-Chr03-2	GH_A03G0438	GH_A03G0439	GH_A03G0440	GH_A03G0441	GH_A03G0442	GH_A03G0443	GH_A03G0446	GH_A03G0447	GH_A03G0448	GH_A03G0450	GH_A03G0451	GH_A03G0452	GH_A03G0453	GH_A03G0454	GH_A03G0455	GH_A03G0456	GH_A03G0457	GH_A03G0458	GH_A03G0459	GH_A03G0460	GH_A03G0461	GH_A03G0462	GH_A03G0465	GH_A03G0466	GH_A03G0467	GH_A03G0468	GH_A03G0471	GH_A03G0472	GH_A03G0476	GH_A03G0477	GH_A03G0478	GH_A03G0480	GH_A03G0482	GH_A03G0487	GH_A03G0488	GH_A03G0489	GH_A03G0490	GH_A03G0492	GH_A03G0493	GH_A03G0494	GH_A03G0495	GH_A03G0498	GH_A03G0500	GH_A03G0501	GH_A03G0502	GH_A03G0505	GH_A03G0507	GH_A03G0508	GH_A03G0509
qFE-Chr04-1	GH_A04G1220	GH_A04G1221	GH_A04G1222	GH_A04G1223	GH_A04G1224	GH_A04G1227	GH_A04G1229	GH_A04G1230	GH_A04G1233	GH_A04G1234	GH_A04G1241	GH_A04G1244	GH_A04G1245	GH_A04G1246	GH_A04G1247	GH_A04G1249	GH_A04G1250	GH_A04G1252	GH_A04G1253	GH_A04G1255	GH_A04G1257	GH_A04G1258	GH_A04G1259	GH_A04G1260	GH_A04G1263	GH_A04G1265	GH_A04G1266	GH_A04G1269	GH_A04G1271	GH_A04G1272	GH_A04G1276	GH_A04G1282	GH_A04G1285	GH_A04G1287	GH_A04G1288	GH_A04G1289	GH_A04G1290	GH_A04G1291	GH_A04G1292	GH_A04G1295	GH_A04G1297	GH_A04G1303	GH_A04G1308	GH_A04G1309	GH_A04G1310	GH_A04G1311	GH_A04G1312	GH_A04G1313	GH_A04G1315
qFE-Chr05-1	GH_A05G1429	GH_A05G1430	GH_A05G1431	GH_A05G1432	GH_A05G1433	GH_A05G1435	GH_A05G1436	GH_A05G1437	GH_A05G1439	GH_A05G1441	GH_A05G1445	GH_A05G1446	GH_A05G1447	GH_A05G1450	GH_A05G1452	GH_A05G1453	GH_A05G1455	GH_A05G1456	GH_A05G1457	GH_A05G1459	GH_A05G1460	GH_A05G1462	GH_A05G1463	GH_A05G1464	GH_A05G1466	GH_A05G1467	GH_A05G1468	GH_A05G1469	GH_A05G1471	GH_A05G1472	GH_A05G1473	GH_A05G1474	GH_A05G1475	GH_A05G1476	GH_A05G1479	GH_A05G1481	GH_A05G1482	GH_A05G1483	GH_A05G1484	GH_A05G1486	GH_A05G1488	GH_A05G1489	GH_A05G1494	GH_A05G1496	GH_A05G1497	GH_A05G1498	GH_A05G1499	GH_A05G1500	GH_A05G1501
qFE-Chr07-1	GH_A07G1135	GH_A07G1136	GH_A07G1138	GH_A07G1139	GH_A07G1141	GH_A07G1143	GH_A07G1144	GH_A07G1145	GH_A07G1147	GH_A07G1148	GH_A07G1149	GH_A07G1150	GH_A07G1151	GH_A07G1152	GH_A07G1153	GH_A07G1154	GH_A07G1155	GH_A07G1161	GH_A07G1164	GH_A07G1166	GH_A07G1168	GH_A07G1169	GH_A07G1171	GH_A07G1173	GH_A07G1174	GH_A07G1175	GH_A07G1178	GH_A07G1182	GH_A07G1186	GH_A07G1189	GH_A07G1190	GH_A07G1191	GH_A07G1192	GH_A07G1194	GH_A07G1195	GH_A07G1196	GH_A07G1197	GH_A07G1198	GH_A07G1202	GH_A07G1203	GH_A07G1205	GH_A07G1206	GH_A07G1207	GH_A07G1208	GH_A07G1209	GH_A07G1210	GH_A07G1212	GH_A07G1213	GH_A07G1215
qFE-Chr08-1	GH_A08G0492	GH_A08G0493	GH_A08G0495	GH_A08G0496	GH_A08G0498	GH_A08G0499	GH_A08G0500	GH_A08G0502	GH_A08G0503	GH_A08G0504	GH_A08G0509	GH_A08G0510	GH_A08G0513	GH_A08G0514	GH_A08G0515	GH_A08G0516	GH_A08G0517	GH_A08G0518	GH_A08G0519	GH_A08G0520	GH_A08G0523	GH_A08G0524	GH_A08G0526	GH_A08G0527	GH_A08G0529	GH_A08G0530	GH_A08G0531	GH_A08G0532	GH_A08G0534	GH_A08G0542	GH_A08G0543	GH_A08G0544	GH_A08G0545	GH_A08G0546	GH_A08G0549	GH_A08G0550	GH_A08G0551	GH_A08G0553	GH_A08G0558	GH_A08G0560	GH_A08G0563	GH_A08G0565	GH_A08G0566	GH_A08G0567	GH_A08G0569	GH_A08G0572	GH_A08G0573	GH_A08G0574	GH_A08G0577
qFE-Chr08-2	GH_A08G1383	GH_A08G1387	GH_A08G1389	GH_A08G1393	GH_A08G1395	GH_A08G1401	GH_A08G1404	GH_A08G1408	GH_A08G1409	GH_A08G1412	GH_A08G1413	GH_A08G1414	GH_A08G1415	GH_A08G1416	GH_A08G1417	GH_A08G1418	GH_A08G1419	GH_A08G1420	GH_A08G1421	GH_A08G1422	GH_A08G1424	GH_A08G1430	GH_A08G1431	GH_A08G1432	GH_A08G1433	GH_A08G1435	GH_A08G1438	GH_A08G1439	GH_A08G1447	GH_A08G1449	GH_A08G1451	GH_A08G1454	GH_A08G1455	GH_A08G1456	GH_A08G1462	GH_A08G1468	GH_A08G1469	GH_A08G1473	GH_A08G1474	GH_A08G1487	GH_A08G1490	GH_A08G1491	GH_A08G1495	GH_A08G1497	GH_A08G1498	GH_A08G1507	GH_A08G1510	GH_A08G1511	GH_A08G1512
qFE-Chr09-1	GH_A09G1919	GH_A09G1920	GH_A09G1921	GH_A09G1924	GH_A09G1925	GH_A09G1926	GH_A09G1928	GH_A09G1929	GH_A09G1931	GH_A09G1932	GH_A09G1933	GH_A09G1934	GH_A09G1935	GH_A09G1936	GH_A09G1937	GH_A09G1938	GH_A09G1939	GH_A09G1943	GH_A09G1944	GH_A09G1945	GH_A09G1946	GH_A09G1949	GH_A09G1950	GH_A09G1951	GH_A09G1952	GH_A09G1954	GH_A09G1956	GH_A09G1957	GH_A09G1958	GH_A09G1959	GH_A09G1973	GH_A09G1974	GH_A09G1975	GH_A09G1976	GH_A09G1977	GH_A09G1978	GH_A09G1983	GH_A09G1984	GH_A09G1985	GH_A09G1986	GH_A09G1989	GH_A09G1990	GH_A09G1992	GH_A09G1994	GH_A09G1995	GH_A09G1996	GH_A09G1997	GH_A09G2000	GH_A09G2001
qFE-Chr11-1	GH_A11G0015	GH_A11G0016	GH_A11G0017	GH_A11G0019	GH_A11G0020	GH_A11G0021	GH_A11G0022	GH_A11G0023	GH_A11G0024	GH_A11G0025	GH_A11G0026	GH_A11G0027	GH_A11G0028	GH_A11G0029	GH_A11G0033	GH_A11G0034	GH_A11G0035	GH_A11G0036	GH_A11G0037	GH_A11G0040	GH_A11G0042	GH_A11G0044	GH_A11G0045	GH_A11G0046	GH_A11G0048	GH_A11G0049	GH_A11G0050	GH_A11G0051	GH_A11G0052	GH_A11G0053	GH_A11G0054	GH_A11G0055	GH_A11G0059	GH_A11G0060	GH_A11G0061	GH_A11G0067	GH_A11G0068	GH_A11G0069	GH_A11G0070	GH_A11G0077	GH_A11G0080	GH_A11G0082	GH_A11G0083	GH_A11G0085	GH_A11G0087	GH_A11G0089	GH_A11G0090	GH_A11G0091	GH_A11G0094
qFE-Chr11-2	GH_A11G1586	GH_A11G1587	GH_A11G1588	GH_A11G1589	GH_A11G1590	GH_A11G1591	GH_A11G1592	GH_A11G1593	GH_A11G1594	GH_A11G1597	GH_A11G1601	GH_A11G1603	GH_A11G1604	GH_A11G1607	GH_A11G1608	GH_A11G1612	GH_A11G1614	GH_A11G1615	GH_A11G1618	GH_A11G1619	GH_A11G1620	GH_A11G1622	GH_A11G1623	GH_A11G1624	GH_A11G1625	GH_A11G1628	GH_A11G1629	GH_A11G1630	GH_A11G1631	GH_A11G1632	GH_A11G1633	GH_A11G1635	GH_A11G1636	GH_A11G1637	GH_A11G1645	GH_A11G1646	GH_A11G1647	GH_A11G1648	GH_A11G1649	GH_A11G1650	GH_A11G1652	GH_A11G1653	GH_A11G1654	GH_A11G1656	GH_A11G1660	GH_A11G1663	GH_A11G1664	GH_A11G1665	GH_A11G1666
qFE-Chr11-3	GH_A11G3104	GH_A11G3106	GH_A11G3107	GH_A11G3113	GH_A11G3114	GH_A11G3115	GH_A11G3116	GH_A11G3118	GH_A11G3120	GH_A11G3124	GH_A11G3128	GH_A11G3137	GH_A11G3139	GH_A11G3141	GH_A11G3157	GH_A11G3158	GH_A11G3160	GH_A11G3162	GH_A11G3163	GH_A11G3169	GH_A11G3170	GH_A11G3173	GH_A11G3177	GH_A11G3178	GH_A11G3180	GH_A11G3183	GH_A11G3185	GH_A11G3186	GH_A11G3187	GH_A11G3197	GH_A11G3198	GH_A11G3202	GH_A11G3219	GH_A11G3222	GH_A11G3223	GH_A11G3224	GH_A11G3238	GH_A11G3252	GH_A11G3253	GH_A11G3269	GH_A11G3271	GH_A11G3272	GH_A11G3274	GH_A11G3275	GH_A11G3276	GH_A11G3277	GH_A11G3282	GH_A11G3283	GH_A11G3290
qFE-Chr12-1	GH_A12G2200	GH_A12G2203	GH_A12G2204	GH_A12G2206	GH_A12G2207	GH_A12G2208	GH_A12G2209	GH_A12G2211	GH_A12G2212	GH_A12G2214	GH_A12G2216	GH_A12G2218	GH_A12G2219	GH_A12G2220	GH_A12G2221	GH_A12G2222	GH_A12G2223	GH_A12G2225	GH_A12G2226	GH_A12G2227	GH_A12G2228	GH_A12G2229	GH_A12G2230	GH_A12G2233	GH_A12G2234	GH_A12G2235	GH_A12G2236	GH_A12G2237	GH_A12G2238	GH_A12G2239	GH_A12G2242	GH_A12G2243	GH_A12G2245	GH_A12G2246	GH_A12G2249	GH_A12G2254	GH_A12G2255	GH_A12G2256	GH_A12G2257	GH_A12G2258	GH_A12G2259	GH_A12G2261	GH_A12G2262	GH_A12G2263	GH_A12G2264	GH_A12G2265	GH_A12G2266	GH_A12G2267	GH_A12G2269
qFE-Chr14-1	GH_D02G0120	GH_D02G0124	GH_D02G0126	GH_D02G0127	GH_D02G0128	GH_D02G0129	GH_D02G0130	GH_D02G0131	GH_D02G0132	GH_D02G0134	GH_D02G0136	GH_D02G0137	GH_D02G0138	GH_D02G0139	GH_D02G0140	GH_D02G0143	GH_D02G0147	GH_D02G0148	GH_D02G0151	GH_D02G0152	GH_D02G0154	GH_D02G0156	GH_D02G0160	GH_D02G0162	GH_D02G0163	GH_D02G0165	GH_D02G0166	GH_D02G0167	GH_D02G0169	GH_D02G0170	GH_D02G0171	GH_D02G0172	GH_D02G0174	GH_D02G0175	GH_D02G0176	GH_D02G0177	GH_D02G0178	GH_D02G0179	GH_D02G0189	GH_D02G0190	GH_D02G0191	GH_D02G0193	GH_D02G0196	GH_D02G0202	GH_D02G0204	GH_D02G0206	GH_D02G0207	GH_D02G0210	GH_D02G0211
qFE-Chr15-1	GH_D01G0037	GH_D01G0038	GH_D01G0040	GH_D01G0042	GH_D01G0043	GH_D01G0044	GH_D01G0045	GH_D01G0046	GH_D01G0048	GH_D01G0049	GH_D01G0050	GH_D01G0052	GH_D01G0055	GH_D01G0058	GH_D01G0060	GH_D01G0062	GH_D01G0063	GH_D01G0066	GH_D01G0067	GH_D01G0068	GH_D01G0069	GH_D01G0071	GH_D01G0072	GH_D01G0074	GH_D01G0075	GH_D01G0077	GH_D01G0078	GH_D01G0079	GH_D01G0080	GH_D01G0081	GH_D01G0083	GH_D01G0086	GH_D01G0088	GH_D01G0089	GH_D01G0095	GH_D01G0096	GH_D01G0098	GH_D01G0099	GH_D01G0103	GH_D01G0104	GH_D01G0105	GH_D01G0106	GH_D01G0107	GH_D01G0108	GH_D01G0109	GH_D01G0110	GH_D01G0111	GH_D01G0114	GH_D01G0120
qFE-Chr15-2	GH_D01G1376	GH_D01G1377	GH_D01G1381	GH_D01G1382	GH_D01G1384	GH_D01G1385	GH_D01G1387	GH_D01G1389	GH_D01G1390	GH_D01G1391	GH_D01G1394	GH_D01G1398	GH_D01G1399	GH_D01G1400	GH_D01G1403	GH_D01G1405	GH_D01G1408	GH_D01G1410	GH_D01G1412	GH_D01G1414	GH_D01G1415	GH_D01G1417	GH_D01G1418	GH_D01G1420	GH_D01G1421	GH_D01G1424	GH_D01G1427	GH_D01G1428	GH_D01G1429	GH_D01G1433	GH_D01G1437	GH_D01G1438	GH_D01G1443	GH_D01G1445	GH_D01G1446	GH_D01G1448	GH_D01G1456	GH_D01G1460	GH_D01G1465	GH_D01G1466	GH_D01G1467	GH_D01G1468	GH_D01G1470	GH_D01G1474	GH_D01G1479	GH_D01G1481	GH_D01G1482	GH_D01G1483	GH_D01G1484
qFE-Chr17-1	GH_D03G0307	GH_D03G0308	GH_D03G0309	GH_D03G0310	GH_D03G0312	GH_D03G0313	GH_D03G0316	GH_D03G0317	GH_D03G0318	GH_D03G0319	GH_D03G0320	GH_D03G0322	GH_D03G0323	GH_D03G0324	GH_D03G0326	GH_D03G0327	GH_D03G0328	GH_D03G0330	GH_D03G0331	GH_D03G0332	GH_D03G0333	GH_D03G0334	GH_D03G0335	GH_D03G0336	GH_D03G0337	GH_D03G0338	GH_D03G0339	GH_D03G0340	GH_D03G0344	GH_D03G0345	GH_D03G0351	GH_D03G0356	GH_D03G0357	GH_D03G0360	GH_D03G0362	GH_D03G0363	GH_D03G0364	GH_D03G0365	GH_D03G0366	GH_D03G0367	GH_D03G0368
[truncated: 724 more columns]
