# Supplementary material for: Identification of Candidate Genes for Lint Percentage and Fiber Quality Through QTL Mapping and Transcriptome Analysis in an Allotetraploid Interspecific Cotton CSSLs Population
Source: Front Plant Sci. 2022 Apr 29;13:882051. doi: 10.3389/fpls.2022.882051 (PMC9100888; doi:10.3389/fpls.2022.882051)
Supplement: Supplementary Table S5 — Distribution of SSR markers on the 26 chromosomes. [file Table_5.XLSX]

## Sheet: LP
Table S10 GO annotation information of candidate genes in QTL for each trait.
GO ID	Category	GO Term	Number	Pvalue	Genes
GO:0003676	Molecular Function	nucleic acid binding	284	3.40533e-07	GH_A02G0317(NFYC3);GH_A02G0447(Os10g0467600);GH_A02G0493(Os01g0367900);GH_A02G0529(--);GH_A02G0554(GATA15);GH_A02G0596(RPS1);GH_A02G0608(RH40);GH_A02G0625(RPL3B);GH_A02G0628(truA1);GH_A02G0668(PUS3);GH_A02G0673(rpsA);GH_A02G0687(At1g43190);GH_A02G0689(GBF4);GH_A02G0695(VIP1);GH_A02G0740(OsI_028228);GH_A02G0810(RPS13);GH_A02G0827(RAP2-4);GH_A02G0859(GATA25);GH_A02G0909(PAB2);GH_A02G0928(RPS4);GH_A…
GO:0042546	Biological Process	cell wall biogenesis	37	8.6521e-06	GH_A02G0861(IRX9H);GH_A02G1007(SAC1);GH_A06G1232(BCCP1);GH_A06G1551(NAC073);GH_A06G2063(IRK);GH_A08G0515(CESA4);GH_A08G0558(FLA7);GH_A08G0578(COBL4);GH_A08G0762(At1g54790);GH_A08G0860(YLS3);GH_A08G0881(RPL18);GH_A08G1278(NAC043);GH_A08G1361(MYB86);GH_A08G1710(CESA3);GH_A08G1713(MYB83);GH_A09G0071(MPK20);GH_A10G0298(HSL1);GH_A12G2445(HD1);GH_A12G2605(NAC012);GH_D02G0880(IRX9H);GH_D02G1055(SAC1);GH…
GO:0010383	Biological Process	cell wall polysaccharide metabolic process	43	1.7473e-05	GH_A02G0497(ALY3);GH_A02G0861(IRX9H);GH_A02G0920(PATL4);GH_A02G1007(SAC1);GH_A03G0471(NFRKB);GH_A06G1131(Ipo5);GH_A06G1158(smndc1);GH_A08G0515(CESA4);GH_A08G0578(COBL4);GH_A08G0762(At1g54790);GH_A08G1278(NAC043);GH_A08G1319(--);GH_A08G1473(--);GH_A08G1644(HUB1);GH_A08G1772(WDR26);GH_A08G1961(NPF6.3);GH_A09G0123(PUB1);GH_A10G0250(--);GH_A12G2445(HD1);GH_A12G2605(NAC012);GH_D02G0880(IRX9H);GH_D02G1…
GO:0009832	Biological Process	plant-type cell wall biogenesis	20	4.45045e-05	GH_A02G0861(IRX9H);GH_A06G1551(NAC073);GH_A08G0515(CESA4);GH_A08G0578(COBL4);GH_A08G1278(NAC043);GH_A08G1361(MYB86);GH_A08G1710(CESA3);GH_A08G1713(MYB83);GH_A12G2445(HD1);GH_A12G2605(NAC012);GH_D02G0880(IRX9H);GH_D03G0647(GUX1);GH_D03G0661(RWA2);GH_D03G0964(NAC043);GH_D03G1754(HD1);GH_D05G1384(MYB26);GH_D05G1574(CESA8);GH_D05G1623(NAC073);GH_D08G0525(CESA4);GH_D08G0577(COBL4)
GO:0051171	Biological Process	regulation of nitrogen compound metabolic process	152	5.56458e-05	GH_A02G0429(KIN10A);GH_A02G0437(MORF6);GH_A02G0521(CAPH2);GH_A02G0529(--);GH_A02G0660(MED22B);GH_A02G0695(VIP1);GH_A02G0715(Supt5h);GH_A02G0773(--);GH_A02G0781(SWI3C);GH_A02G0802(prorsd1p);GH_A02G0877(KIN7N);GH_A02G0997(PP2C27);GH_A02G1045(GTL1);GH_A03G0471(NFRKB);GH_A03G0519(PPF-1);GH_A03G0576(v1g171563);GH_A03G0578(CRR2);GH_A06G1038(v1g169424);GH_A06G1102(PDS5);GH_A06G1259(CSTF64);GH_A06G1417(T…
GO:0010410	Biological Process	hemicellulose metabolic process	38	7.76722e-05	GH_A02G0497(ALY3);GH_A02G0861(IRX9H);GH_A02G1007(SAC1);GH_A03G0471(NFRKB);GH_A06G1158(smndc1);GH_A08G0515(CESA4);GH_A08G0578(COBL4);GH_A08G0762(At1g54790);GH_A08G1278(NAC043);GH_A08G1319(--);GH_A08G1473(--);GH_A08G1644(HUB1);GH_A08G1772(WDR26);GH_A09G0123(PUB1);GH_A10G0250(--);GH_A12G2445(HD1);GH_A12G2605(NAC012);GH_D02G0880(IRX9H);GH_D02G1055(SAC1);GH_D02G1068(At5g49770);GH_D02G1274(SIS3);GH_D02…
GO:0045491	Biological Process	xylan metabolic process	38	7.76722e-05	GH_A02G0497(ALY3);GH_A02G0861(IRX9H);GH_A02G1007(SAC1);GH_A03G0471(NFRKB);GH_A06G1158(smndc1);GH_A08G0515(CESA4);GH_A08G0578(COBL4);GH_A08G0762(At1g54790);GH_A08G1278(NAC043);GH_A08G1319(--);GH_A08G1473(--);GH_A08G1644(HUB1);GH_A08G1772(WDR26);GH_A09G0123(PUB1);GH_A10G0250(--);GH_A12G2445(HD1);GH_A12G2605(NAC012);GH_D02G0880(IRX9H);GH_D02G1055(SAC1);GH_D02G1068(At5g49770);GH_D02G1274(SIS3);GH_D02…
GO:0031326	Biological Process	regulation of cellular biosynthetic process	141	8.87829e-05	GH_A02G0429(KIN10A);GH_A02G0437(MORF6);GH_A02G0529(--);GH_A02G0629(GCR1);GH_A02G0660(MED22B);GH_A02G0695(VIP1);GH_A02G0715(Supt5h);GH_A02G0773(--);GH_A02G0781(SWI3C);GH_A02G0802(prorsd1p);GH_A02G0877(KIN7N);GH_A02G0997(PP2C27);GH_A02G1045(GTL1);GH_A03G0471(NFRKB);GH_A03G0519(PPF-1);GH_A03G0576(v1g171563);GH_A03G0578(CRR2);GH_A06G1038(v1g169424);GH_A06G1102(PDS5);GH_A06G1259(CSTF64);GH_A06G1417(TI…
GO:0003723	Molecular Function	RNA binding	75	0.000145788	GH_A02G0447(Os10g0467600);GH_A02G0529(--);GH_A02G0625(RPL3B);GH_A02G0810(RPS13);GH_A02G0928(RPS4);GH_A02G0937(SRP14);GH_A02G1048(RPL9);GH_A03G0348(At1g06960);GH_A03G0432(ARF10);GH_A03G0439(DRB2);GH_A03G0576(v1g171563);GH_A06G1033(RPL37A);GH_A06G1038(v1g169424);GH_A06G1238(RH39);GH_A06G1259(CSTF64);GH_A06G1417(TIF3D1);GH_A06G1430(RPL21M);GH_A06G1909(eif3g);GH_A06G1964(BTR1);GH_A06G1982(CSTF77);GH_…
GO:0019219	Biological Process	regulation of nucleobase-containing compound metabolic process	131	0.000215174	GH_A02G0429(KIN10A);GH_A02G0437(MORF6);GH_A02G0521(CAPH2);GH_A02G0660(MED22B);GH_A02G0695(VIP1);GH_A02G0715(Supt5h);GH_A02G0773(--);GH_A02G0781(SWI3C);GH_A02G0877(KIN7N);GH_A02G0997(PP2C27);GH_A02G1045(GTL1);GH_A03G0471(NFRKB);GH_A03G0519(PPF-1);GH_A03G0578(CRR2);GH_A06G1102(PDS5);GH_A06G1259(CSTF64);GH_A06G1551(NAC073);GH_A06G1668(--);GH_A06G1689(MTR4);GH_A06G1982(CSTF77);GH_A06G2049(NRPE1);GH_A…
GO:2000112	Biological Process	regulation of cellular macromolecule biosynthetic process	134	0.000227983	GH_A02G0429(KIN10A);GH_A02G0437(MORF6);GH_A02G0529(--);GH_A02G0660(MED22B);GH_A02G0695(VIP1);GH_A02G0715(Supt5h);GH_A02G0773(--);GH_A02G0781(SWI3C);GH_A02G0802(prorsd1p);GH_A02G0877(KIN7N);GH_A02G0997(PP2C27);GH_A02G1045(GTL1);GH_A03G0471(NFRKB);GH_A03G0519(PPF-1);GH_A03G0576(v1g171563);GH_A03G0578(CRR2);GH_A06G1038(v1g169424);GH_A06G1102(PDS5);GH_A06G1259(CSTF64);GH_A06G1417(TIF3D1);GH_A06G1551(…
GO:0010556	Biological Process	regulation of macromolecule biosynthetic process	136	0.000244031	GH_A02G0429(KIN10A);GH_A02G0437(MORF6);GH_A02G0529(--);GH_A02G0660(MED22B);GH_A02G0695(VIP1);GH_A02G0715(Supt5h);GH_A02G0773(--);GH_A02G0781(SWI3C);GH_A02G0802(prorsd1p);GH_A02G0877(KIN7N);GH_A02G0997(PP2C27);GH_A02G1045(GTL1);GH_A03G0471(NFRKB);GH_A03G0519(PPF-1);GH_A03G0576(v1g171563);GH_A03G0578(CRR2);GH_A06G1038(v1g169424);GH_A06G1102(PDS5);GH_A06G1259(CSTF64);GH_A06G1417(TIF3D1);GH_A06G1551(…
GO:0044036	Biological Process	cell wall macromolecule metabolic process	44	0.000285453	GH_A02G0497(ALY3);GH_A02G0861(IRX9H);GH_A02G0920(PATL4);GH_A02G1007(SAC1);GH_A03G0471(NFRKB);GH_A06G1131(Ipo5);GH_A06G1158(smndc1);GH_A08G0515(CESA4);GH_A08G0578(COBL4);GH_A08G0762(At1g54790);GH_A08G1278(NAC043);GH_A08G1319(--);GH_A08G1473(--);GH_A08G1644(HUB1);GH_A08G1772(WDR26);GH_A08G1961(NPF6.3);GH_A09G0123(PUB1);GH_A10G0250(--);GH_A12G2445(HD1);GH_A12G2605(NAC012);GH_D02G0880(IRX9H);GH_D02G1…
GO:0009889	Biological Process	regulation of biosynthetic process	148	0.000293047	GH_A02G0429(KIN10A);GH_A02G0437(MORF6);GH_A02G0529(--);GH_A02G0629(GCR1);GH_A02G0660(MED22B);GH_A02G0695(VIP1);GH_A02G0715(Supt5h);GH_A02G0773(--);GH_A02G0781(SWI3C);GH_A02G0802(prorsd1p);GH_A02G0877(KIN7N);GH_A02G0997(PP2C27);GH_A02G1045(GTL1);GH_A03G0471(NFRKB);GH_A03G0519(PPF-1);GH_A03G0576(v1g171563);GH_A03G0578(CRR2);GH_A06G1038(v1g169424);GH_A06G1102(PDS5);GH_A06G1259(CSTF64);GH_A06G1391(SD…
GO:0009658	Biological Process	chloroplast organization	33	0.000315598	GH_A02G0437(MORF6);GH_A02G0596(RPS1);GH_A02G0773(--);GH_A03G0465(PHOT1);GH_A03G0519(PPF-1);GH_A08G0657(FKBP20-2);GH_A08G0739(FZL);GH_A08G1227(minD);GH_A08G1260(FTSHI1);GH_A08G1395(APG3);GH_A08G1517(STR4);GH_A08G1694(RPL1);GH_A08G1703(ATAB2);GH_A08G1729(CLPP4);GH_A08G1840(ABCI7);GH_A12G2426(CLPR2);GH_A12G2469(--);GH_A12G2488(MURE);GH_D02G0789(--);GH_D02G2046(HCF136);GH_D02G2121(ARC5);GH_D03G0565(s…
GO:0006325	Biological Process	chromatin organization	102	0.000369317	GH_A02G0298(ING1);GH_A02G0351(CDC73);GH_A02G0417(CRY2);GH_A02G0429(KIN10A);GH_A02G0493(Os01g0367900);GH_A02G0564(--);GH_A02G0770(ASHH2);GH_A02G0781(SWI3C);GH_A02G0808(ASHR1);GH_A02G0877(KIN7N);GH_A02G1005(ATXR7);GH_A02G1029(RH3);GH_A03G0355(SWC6);GH_A03G0471(NFRKB);GH_A03G0478(SlH4);GH_A03G0510(SlH4);GH_A06G1102(PDS5);GH_A06G1230(smarcal1);GH_A06G1250(ASHH1);GH_A06G1430(RPL21M);GH_A06G1688(SWC2);…
GO:0060255	Biological Process	regulation of macromolecule metabolic process	412	0.000373824	GH_A02G0298(ING1);GH_A02G0312(MED33A);GH_A02G0317(NFYC3);GH_A02G0372(AUX22B);GH_A02G0373(IAA14);GH_A02G0429(KIN10A);GH_A02G0437(MORF6);GH_A02G0447(Os10g0467600);GH_A02G0521(CAPH2);GH_A02G0529(--);GH_A02G0554(GATA15);GH_A02G0564(--);GH_A02G0649(--);GH_A02G0652(STOP1);GH_A02G0660(MED22B);GH_A02G0667(NAC017);GH_A02G0676(GI);GH_A02G0687(At1g43190);GH_A02G0689(GBF4);GH_A02G0695(VIP1);GH_A02G0715(Supt5…
GO:0010468	Biological Process	regulation of gene expression	381	0.000422508	GH_A02G0298(ING1);GH_A02G0312(MED33A);GH_A02G0317(NFYC3);GH_A02G0372(AUX22B);GH_A02G0373(IAA14);GH_A02G0429(KIN10A);GH_A02G0437(MORF6);GH_A02G0447(Os10g0467600);GH_A02G0529(--);GH_A02G0554(GATA15);GH_A02G0564(--);GH_A02G0649(--);GH_A02G0652(STOP1);GH_A02G0660(MED22B);GH_A02G0667(NAC017);GH_A02G0676(GI);GH_A02G0687(At1g43190);GH_A02G0689(GBF4);GH_A02G0695(VIP1);GH_A02G0715(Supt5h);GH_A02G0724(SEU)…
GO:0071704	Biological Process	organic substance metabolic process	1623	0.000431824	GH_A02G0298(ING1);GH_A02G0299(GLCAT14A);GH_A02G0311(RNR2A);GH_A02G0312(MED33A);GH_A02G0317(NFYC3);GH_A02G0318(VIT_05s0020g02800);GH_A02G0321(KAPP);GH_A02G0326(LOX5);GH_A02G0328(At1g31672);GH_A02G0329(At1g31672);GH_A02G0331(WNK1);GH_A02G0338(--);GH_A02G0343(PBD1);GH_A02G0351(CDC73);GH_A02G0357(GSVIVT00020038001);GH_A02G0358(GSVIVT00020038001);GH_A02G0361(VIT_05s0020g04080);GH_A02G0371(CIPK7);GH_A0…
GO:0005975	Biological Process	carbohydrate metabolic process	218	0.000485255	GH_A02G0419(MD1);GH_A02G0497(ALY3);GH_A02G0557(AAE7);GH_A02G0629(GCR1);GH_A02G0676(GI);GH_A02G0701(CYFBP);GH_A02G0852(UBP16);GH_A02G0861(IRX9H);GH_A02G0920(PATL4);GH_A02G0925(GAUT7);GH_A02G0943(PGM1);GH_A02G0987(DPMS1);GH_A02G0988(SBEII);GH_A02G0999(OST1A);GH_A02G1007(SAC1);GH_A02G1029(RH3);GH_A03G0323(SCC4);GH_A03G0383(FKFBP);GH_A03G0399(GLY);GH_A03G0403(ABCF1);GH_A03G0404(ABCF1);GH_A03G0447(PDI…
GO:0043170	Biological Process	macromolecule metabolic process	1284	0.000537767	GH_A02G0298(ING1);GH_A02G0311(RNR2A);GH_A02G0312(MED33A);GH_A02G0317(NFYC3);GH_A02G0321(KAPP);GH_A02G0331(WNK1);GH_A02G0338(--);GH_A02G0343(PBD1);GH_A02G0351(CDC73);GH_A02G0357(GSVIVT00020038001);GH_A02G0358(GSVIVT00020038001);GH_A02G0371(CIPK7);GH_A02G0372(AUX22B);GH_A02G0373(IAA14);GH_A02G0376(RPS15A);GH_A02G0389(ETR2);GH_A02G0417(CRY2);GH_A02G0423(trc);GH_A02G0427(RPL14B);GH_A02G0429(KIN10A);G…
GO:0080090	Biological Process	regulation of primary metabolic process	179	0.000586066	GH_A02G0429(KIN10A);GH_A02G0437(MORF6);GH_A02G0521(CAPH2);GH_A02G0529(--);GH_A02G0629(GCR1);GH_A02G0660(MED22B);GH_A02G0695(VIP1);GH_A02G0715(Supt5h);GH_A02G0773(--);GH_A02G0781(SWI3C);GH_A02G0802(prorsd1p);GH_A02G0810(RPS13);GH_A02G0877(KIN7N);GH_A02G0997(PP2C27);GH_A02G1045(GTL1);GH_A03G0460(MPK3);GH_A03G0471(NFRKB);GH_A03G0519(PPF-1);GH_A03G0576(v1g171563);GH_A03G0578(CRR2);GH_A06G1038(v1g1694…
GO:0052745	Molecular Function	inositol phosphate phosphatase activity	8	0.000605265	GH_A06G1864(mipp1);GH_A08G0720(IP5P4);GH_A08G1851(IP5P2);GH_A12G2312(IP5P2);GH_D05G1483(IMPL1);GH_D05G1484(IMPL1);GH_D05G1786(VTC4);GH_D08G0710(IP5P4)
GO:0051252	Biological Process	regulation of RNA metabolic process	117	0.000619607	GH_A02G0429(KIN10A);GH_A02G0437(MORF6);GH_A02G0660(MED22B);GH_A02G0695(VIP1);GH_A02G0715(Supt5h);GH_A02G0773(--);GH_A02G0781(SWI3C);GH_A02G0877(KIN7N);GH_A02G0997(PP2C27);GH_A02G1045(GTL1);GH_A03G0471(NFRKB);GH_A03G0519(PPF-1);GH_A03G0578(CRR2);GH_A06G1102(PDS5);GH_A06G1259(CSTF64);GH_A06G1551(NAC073);GH_A06G1668(--);GH_A06G1689(MTR4);GH_A06G1982(CSTF77);GH_A06G2154(RTEL1);GH_A08G0500(RANGAP2);GH…
GO:0005488	Molecular Function	binding	1445	0.000667996	GH_A02G0298(ING1);GH_A02G0311(RNR2A);GH_A02G0314(CBSDUF1);GH_A02G0315(cirbp);GH_A02G0317(NFYC3);GH_A02G0318(VIT_05s0020g02800);GH_A02G0321(KAPP);GH_A02G0326(LOX5);GH_A02G0328(At1g31672);GH_A02G0329(At1g31672);GH_A02G0331(WNK1);GH_A02G0336(IDM1);GH_A02G0350(--);GH_A02G0361(VIT_05s0020g04080);GH_A02G0371(CIPK7);GH_A02G0372(AUX22B);GH_A02G0373(IAA14);GH_A02G0396(At1g06620);GH_A02G0403(At1g06620);GH_…
GO:0006771	Biological Process	riboflavin metabolic process	6	0.000766754	GH_A03G0489(RIBA3);GH_D02G2166(RIBA1);GH_D03G1487(RIBA3);GH_D05G1693(FHY);GH_D08G0388(PYRD);GH_D08G2582(PYRR)
GO:0042726	Biological Process	flavin-containing compound metabolic process	6	0.000766754	GH_A03G0489(RIBA3);GH_D02G2166(RIBA1);GH_D03G1487(RIBA3);GH_D05G1693(FHY);GH_D08G0388(PYRD);GH_D08G2582(PYRR)
GO:2001141	Biological Process	regulation of RNA biosynthetic process	115	0.000770622	GH_A02G0429(KIN10A);GH_A02G0437(MORF6);GH_A02G0660(MED22B);GH_A02G0695(VIP1);GH_A02G0715(Supt5h);GH_A02G0773(--);GH_A02G0781(SWI3C);GH_A02G0877(KIN7N);GH_A02G0997(PP2C27);GH_A02G1045(GTL1);GH_A03G0471(NFRKB);GH_A03G0519(PPF-1);GH_A03G0578(CRR2);GH_A06G1102(PDS5);GH_A06G1259(CSTF64);GH_A06G1551(NAC073);GH_A06G1668(--);GH_A06G1689(MTR4);GH_A06G1982(CSTF77);GH_A06G2154(RTEL1);GH_A08G0500(RANGAP2);GH…
GO:0051276	Biological Process	chromosome organization	114	0.000886336	GH_A02G0298(ING1);GH_A02G0351(CDC73);GH_A02G0417(CRY2);GH_A02G0429(KIN10A);GH_A02G0493(Os01g0367900);GH_A02G0521(CAPH2);GH_A02G0564(--);GH_A02G0770(ASHH2);GH_A02G0781(SWI3C);GH_A02G0808(ASHR1);GH_A02G0877(KIN7N);GH_A02G1005(ATXR7);GH_A02G1029(RH3);GH_A03G0355(SWC6);GH_A03G0471(NFRKB);GH_A03G0478(SlH4);GH_A03G0510(SlH4);GH_A06G1102(PDS5);GH_A06G1230(smarcal1);GH_A06G1250(ASHH1);GH_A06G1430(RPL21M)…
GO:0031323	Biological Process	regulation of cellular metabolic process	184	0.000902013	GH_A02G0429(KIN10A);GH_A02G0437(MORF6);GH_A02G0521(CAPH2);GH_A02G0529(--);GH_A02G0629(GCR1);GH_A02G0660(MED22B);GH_A02G0695(VIP1);GH_A02G0715(Supt5h);GH_A02G0773(--);GH_A02G0781(SWI3C);GH_A02G0802(prorsd1p);GH_A02G0810(RPS13);GH_A02G0819(--);GH_A02G0877(KIN7N);GH_A02G0997(PP2C27);GH_A02G1045(GTL1);GH_A03G0460(MPK3);GH_A03G0471(NFRKB);GH_A03G0519(PPF-1);GH_A03G0576(v1g171563);GH_A03G0578(CRR2);GH_…
GO:0044237	Biological Process	cellular metabolic process	1462	0.000905286	GH_A02G0298(ING1);GH_A02G0299(GLCAT14A);GH_A02G0311(RNR2A);GH_A02G0312(MED33A);GH_A02G0318(VIT_05s0020g02800);GH_A02G0321(KAPP);GH_A02G0326(LOX5);GH_A02G0327(psaD);GH_A02G0331(WNK1);GH_A02G0351(CDC73);GH_A02G0361(VIT_05s0020g04080);GH_A02G0371(CIPK7);GH_A02G0372(AUX22B);GH_A02G0373(IAA14);GH_A02G0389(ETR2);GH_A02G0416(Os03g0268000);GH_A02G0417(CRY2);GH_A02G0419(MD1);GH_A02G0423(trc);GH_A02G0429(K…
GO:0006355	Biological Process	regulation of transcription, DNA-templated	113	0.000987514	GH_A02G0429(KIN10A);GH_A02G0437(MORF6);GH_A02G0660(MED22B);GH_A02G0695(VIP1);GH_A02G0715(Supt5h);GH_A02G0773(--);GH_A02G0781(SWI3C);GH_A02G0877(KIN7N);GH_A02G0997(PP2C27);GH_A02G1045(GTL1);GH_A03G0471(NFRKB);GH_A03G0519(PPF-1);GH_A03G0578(CRR2);GH_A06G1102(PDS5);GH_A06G1259(CSTF64);GH_A06G1551(NAC073);GH_A06G1689(MTR4);GH_A06G1982(CSTF77);GH_A06G2154(RTEL1);GH_A08G0500(RANGAP2);GH_A08G0657(FKBP20…
GO:1903506	Biological Process	regulation of nucleic acid-templated transcription	113	0.000987514	GH_A02G0429(KIN10A);GH_A02G0437(MORF6);GH_A02G0660(MED22B);GH_A02G0695(VIP1);GH_A02G0715(Supt5h);GH_A02G0773(--);GH_A02G0781(SWI3C);GH_A02G0877(KIN7N);GH_A02G0997(PP2C27);GH_A02G1045(GTL1);GH_A03G0471(NFRKB);GH_A03G0519(PPF-1);GH_A03G0578(CRR2);GH_A06G1102(PDS5);GH_A06G1259(CSTF64);GH_A06G1551(NAC073);GH_A06G1689(MTR4);GH_A06G1982(CSTF77);GH_A06G2154(RTEL1);GH_A08G0500(RANGAP2);GH_A08G0657(FKBP20…
GO:0005976	Biological Process	polysaccharide metabolic process	136	0.00119835	GH_A02G0497(ALY3);GH_A02G0676(GI);GH_A02G0701(CYFBP);GH_A02G0861(IRX9H);GH_A02G0920(PATL4);GH_A02G0925(GAUT7);GH_A02G0987(DPMS1);GH_A02G0988(SBEII);GH_A02G0999(OST1A);GH_A02G1007(SAC1);GH_A03G0447(PDIL1-4);GH_A03G0471(NFRKB);GH_A03G0577(--);GH_A06G1131(Ipo5);GH_A06G1158(smndc1);GH_A06G1232(BCCP1);GH_A06G1235(CESA2);GH_A06G1269(DPE2);GH_A06G1570(SH3P3);GH_A06G1677(MPE3);GH_A06G1695(THI1-2);GH_A06G…
GO:0050789	Biological Process	regulation of biological process	695	0.00120002	GH_A02G0298(ING1);GH_A02G0312(MED33A);GH_A02G0317(NFYC3);GH_A02G0321(KAPP);GH_A02G0326(LOX5);GH_A02G0351(CDC73);GH_A02G0371(CIPK7);GH_A02G0372(AUX22B);GH_A02G0373(IAA14);GH_A02G0389(ETR2);GH_A02G0417(CRY2);GH_A02G0424(BIP131);GH_A02G0429(KIN10A);GH_A02G0437(MORF6);GH_A02G0447(Os10g0467600);GH_A02G0466(SMAP1);GH_A02G0473(At4g15545);GH_A02G0521(CAPH2);GH_A02G0529(--);GH_A02G0554(GATA15);GH_A02G0564…
GO:0042743	Biological Process	hydrogen peroxide metabolic process	58	0.00138373	GH_A02G0417(CRY2);GH_A02G0473(At4g15545);GH_A02G0724(SEU);GH_A02G0925(GAUT7);GH_A03G0374(FOLK);GH_A03G0460(MPK3);GH_A03G0513(--);GH_A03G0519(PPF-1);GH_A06G1076(APX6);GH_A06G1551(NAC073);GH_A06G1719(PLA1);GH_A06G1883(NFXL2);GH_A06G2099(WRKY40);GH_A08G0848(HRPN);GH_A08G1086(--);GH_A08G1323(DMR6);GH_A08G1517(STR4);GH_A08G1605(--);GH_A08G1644(HUB1);GH_A08G1772(WDR26);GH_A09G0055(mnmG);GH_A09G0104(SCC…
GO:0010043	Biological Process	response to zinc ion	3	0.00163017	GH_A02G1056(MTP1);GH_A08G1288(MTP1);GH_D03G1003(MTP1)
GO:0019222	Biological Process	regulation of metabolic process	470	0.00168015	GH_A02G0298(ING1);GH_A02G0312(MED33A);GH_A02G0317(NFYC3);GH_A02G0372(AUX22B);GH_A02G0373(IAA14);GH_A02G0429(KIN10A);GH_A02G0437(MORF6);GH_A02G0447(Os10g0467600);GH_A02G0521(CAPH2);GH_A02G0529(--);GH_A02G0554(GATA15);GH_A02G0564(--);GH_A02G0629(GCR1);GH_A02G0649(--);GH_A02G0652(STOP1);GH_A02G0660(MED22B);GH_A02G0667(NAC017);GH_A02G0676(GI);GH_A02G0687(At1g43190);GH_A02G0689(GBF4);GH_A02G0695(VIP1)…
GO:0034728	Biological Process	nucleosome organization	16	0.00175665	GH_A02G1029(RH3);GH_A03G0478(SlH4);GH_A03G0510(SlH4);GH_A08G0678(At2g30620);GH_D02G1001(RH3);GH_D02G2229(TRB1);GH_D03G0389(SlH4);GH_D03G0404(RH3);GH_D03G0405(RH3);GH_D03G0658(FAS1);GH_D03G1058(NRP1);GH_D03G1059(NRP1);GH_D03G1463(SlH4);GH_D03G1498(SlH4);GH_D05G1393(At1g17520);GH_D08G0679(At2g30620)
GO:0043933	Biological Process	macromolecular complex subunit organization	197	0.00220472	GH_A02G0298(ING1);GH_A02G0312(MED33A);GH_A02G0351(CDC73);GH_A02G0417(CRY2);GH_A02G0429(KIN10A);GH_A02G0437(MORF6);GH_A02G0493(Os01g0367900);GH_A02G0510(--);GH_A02G0564(--);GH_A02G0770(ASHH2);GH_A02G0773(--);GH_A02G0781(SWI3C);GH_A02G0808(ASHR1);GH_A02G0865(TUBA);GH_A02G0877(KIN7N);GH_A02G0935(tig);GH_A02G1005(ATXR7);GH_A02G1007(SAC1);GH_A02G1029(RH3);GH_A02G1058(ABIL3);GH_A03G0355(SWC6);GH_A03G04…
GO:0008422	Molecular Function	beta-glucosidase activity	10	0.00220559	GH_A06G1126(At3g13560);GH_A08G0585(At1g66250);GH_A08G0866(At3g13560);GH_A08G0895(At5g58090);GH_D03G1316(GLC1);GH_D04G0091(At5g58090);GH_D05G1749(At1g11820);GH_D05G1983(At4g34480);GH_D08G0583(At1g66250);GH_D08G2764(At5g56590)
GO:0006766	Biological Process	vitamin metabolic process	14	0.00224953	GH_A03G0489(RIBA3);GH_A06G1695(THI1-2);GH_A08G0739(FZL);GH_A08G1561(PMM);GH_D02G2166(RIBA1);GH_D03G1487(RIBA3);GH_D05G1300(PDX12);GH_D05G1693(FHY);GH_D05G1720(THI1-2);GH_D05G1786(VTC4);GH_D08G0388(PYRD);GH_D08G0488(TPK1);GH_D08G0732(FZL);GH_D08G2582(PYRR)
GO:0006767	Biological Process	water-soluble vitamin metabolic process	14	0.00224953	GH_A03G0489(RIBA3);GH_A06G1695(THI1-2);GH_A08G0739(FZL);GH_A08G1561(PMM);GH_D02G2166(RIBA1);GH_D03G1487(RIBA3);GH_D05G1300(PDX12);GH_D05G1693(FHY);GH_D05G1720(THI1-2);GH_D05G1786(VTC4);GH_D08G0388(PYRD);GH_D08G0488(TPK1);GH_D08G0732(FZL);GH_D08G2582(PYRR)
GO:0032774	Biological Process	RNA biosynthetic process	132	0.00264165	GH_A02G0429(KIN10A);GH_A02G0437(MORF6);GH_A02G0660(MED22B);GH_A02G0686(ERF110);GH_A02G0695(VIP1);GH_A02G0715(Supt5h);GH_A02G0773(--);GH_A02G0781(SWI3C);GH_A02G0810(RPS13);GH_A02G0877(KIN7N);GH_A02G0997(PP2C27);GH_A02G1045(GTL1);GH_A03G0471(NFRKB);GH_A03G0519(PPF-1);GH_A03G0578(CRR2);GH_A06G1102(PDS5);GH_A06G1259(CSTF64);GH_A06G1551(NAC073);GH_A06G1654(--);GH_A06G1668(--);GH_A06G1689(MTR4);GH_A06G…
GO:0071824	Biological Process	protein-DNA complex subunit organization	16	0.00272753	GH_A02G1029(RH3);GH_A03G0478(SlH4);GH_A03G0510(SlH4);GH_A08G0678(At2g30620);GH_D02G1001(RH3);GH_D02G2229(TRB1);GH_D03G0389(SlH4);GH_D03G0404(RH3);GH_D03G0405(RH3);GH_D03G0658(FAS1);GH_D03G1058(NRP1);GH_D03G1059(NRP1);GH_D03G1463(SlH4);GH_D03G1498(SlH4);GH_D05G1393(At1g17520);GH_D08G0679(At2g30620)
GO:0005774	Cellular Component	vacuolar membrane	12	0.00284075	GH_A02G1056(MTP1);GH_A08G0995(At5g34940);GH_A08G1288(MTP1);GH_A08G1852(TOM2A);GH_A10G0114(ATG8C);GH_A10G0133(TOM1);GH_A12G2313(TOM2A);GH_D03G0641(TIP2-1);GH_D03G0646(VPS45);GH_D03G1003(MTP1);GH_D04G0059(VPS33);GH_D05G1728(TOM1)
GO:0044437	Cellular Component	vacuolar part	12	0.00284075	GH_A02G1056(MTP1);GH_A08G0995(At5g34940);GH_A08G1288(MTP1);GH_A08G1852(TOM2A);GH_A10G0114(ATG8C);GH_A10G0133(TOM1);GH_A12G2313(TOM2A);GH_D03G0641(TIP2-1);GH_D03G0646(VPS45);GH_D03G1003(MTP1);GH_D04G0059(VPS33);GH_D05G1728(TOM1)
GO:0048037	Molecular Function	cofactor binding	37	0.0028491	GH_A02G0328(At1g31672);GH_A02G0329(At1g31672);GH_A02G0732(ndhH);GH_A02G0906(NRPD1);GH_A03G0512(UXS5);GH_A06G1141(MUR4);GH_A06G1505(AHRI);GH_A06G1834(Os01g0801600);GH_A06G2049(NRPE1);GH_A06G2088(MUR4);GH_A08G0581(At3g02360);GH_A08G1030(CCR2);GH_A08G1266(UGE5);GH_A12G2464(UGE1);GH_A12G2531(At5g41670);GH_D02G0932(DCL);GH_D02G1095(At4g20930);GH_D02G1326(ltnD);GH_D02G2102(HMG1);GH_D02G2103(HMG1);GH_D0…
GO:0034641	Biological Process	cellular nitrogen compound metabolic process	490	0.00292073	GH_A02G0311(RNR2A);GH_A02G0318(VIT_05s0020g02800);GH_A02G0417(CRY2);GH_A02G0429(KIN10A);GH_A02G0437(MORF6);GH_A02G0447(Os10g0467600);GH_A02G0521(CAPH2);GH_A02G0529(--);GH_A02G0587(--);GH_A02G0589(PAPS3);GH_A02G0596(RPS1);GH_A02G0608(RH40);GH_A02G0624(--);GH_A02G0628(truA1);GH_A02G0660(MED22B);GH_A02G0668(PUS3);GH_A02G0686(ERF110);GH_A02G0687(At1g43190);GH_A02G0695(VIP1);GH_A02G0715(Supt5h);GH_A02…
GO:0006996	Biological Process	organelle organization	280	0.00318562	GH_A02G0298(ING1);GH_A02G0312(MED33A);GH_A02G0351(CDC73);GH_A02G0417(CRY2);GH_A02G0428(GLTP1);GH_A02G0429(KIN10A);GH_A02G0437(MORF6);GH_A02G0493(Os01g0367900);GH_A02G0521(CAPH2);GH_A02G0564(--);GH_A02G0596(RPS1);GH_A02G0608(RH40);GH_A02G0770(ASHH2);GH_A02G0773(--);GH_A02G0781(SWI3C);GH_A02G0790(At1g21780);GH_A02G0808(ASHR1);GH_A02G0877(KIN7N);GH_A02G0935(tig);GH_A02G0939(IM30);GH_A02G1005(ATXR7);…
GO:0006351	Biological Process	transcription, DNA-templated	122	0.00321793	GH_A02G0429(KIN10A);GH_A02G0437(MORF6);GH_A02G0660(MED22B);GH_A02G0686(ERF110);GH_A02G0695(VIP1);GH_A02G0715(Supt5h);GH_A02G0773(--);GH_A02G0781(SWI3C);GH_A02G0877(KIN7N);GH_A02G0997(PP2C27);GH_A02G1045(GTL1);GH_A03G0471(NFRKB);GH_A03G0519(PPF-1);GH_A03G0578(CRR2);GH_A06G1102(PDS5);GH_A06G1259(CSTF64);GH_A06G1551(NAC073);GH_A06G1654(--);GH_A06G1689(MTR4);GH_A06G1982(CSTF77);GH_A06G2154(RTEL1);GH_…
GO:0065007	Biological Process	biological regulation	742	0.00325375	GH_A02G0298(ING1);GH_A02G0312(MED33A);GH_A02G0317(NFYC3);GH_A02G0321(KAPP);GH_A02G0326(LOX5);GH_A02G0351(CDC73);GH_A02G0371(CIPK7);GH_A02G0372(AUX22B);GH_A02G0373(IAA14);GH_A02G0389(ETR2);GH_A02G0417(CRY2);GH_A02G0424(BIP131);GH_A02G0429(KIN10A);GH_A02G0437(MORF6);GH_A02G0447(Os10g0467600);GH_A02G0466(SMAP1);GH_A02G0473(At4g15545);GH_A02G0482(NHX2);GH_A02G0521(CAPH2);GH_A02G0529(--);GH_A02G0554(G…
GO:0016043	Biological Process	cellular component organization	424	0.00345303	GH_A02G0298(ING1);GH_A02G0312(MED33A);GH_A02G0351(CDC73);GH_A02G0417(CRY2);GH_A02G0428(GLTP1);GH_A02G0429(KIN10A);GH_A02G0437(MORF6);GH_A02G0493(Os01g0367900);GH_A02G0510(--);GH_A02G0521(CAPH2);GH_A02G0564(--);GH_A02G0596(RPS1);GH_A02G0603(At1g48100);GH_A02G0608(RH40);GH_A02G0770(ASHH2);GH_A02G0773(--);GH_A02G0781(SWI3C);GH_A02G0790(At1g21780);GH_A02G0808(ASHR1);GH_A02G0861(IRX9H);GH_A02G0865(TUB…
GO:0097659	Biological Process	nucleic acid-templated transcription	122	0.00366209	GH_A02G0429(KIN10A);GH_A02G0437(MORF6);GH_A02G0660(MED22B);GH_A02G0686(ERF110);GH_A02G0695(VIP1);GH_A02G0715(Supt5h);GH_A02G0773(--);GH_A02G0781(SWI3C);GH_A02G0877(KIN7N);GH_A02G0997(PP2C27);GH_A02G1045(GTL1);GH_A03G0471(NFRKB);GH_A03G0519(PPF-1);GH_A03G0578(CRR2);GH_A06G1102(PDS5);GH_A06G1259(CSTF64);GH_A06G1551(NAC073);GH_A06G1654(--);GH_A06G1689(MTR4);GH_A06G1982(CSTF77);GH_A06G2154(RTEL1);GH_…
GO:0005984	Biological Process	disaccharide metabolic process	22	0.00370305	GH_A02G0701(CYFBP);GH_A06G1084(SPS1);GH_A06G1269(DPE2);GH_A08G0954(TPS11);GH_A08G1250(--);GH_A08G1808(TPS5);GH_A10G0361(TPS7);GH_A12G2327(BAM3);GH_A12G2333(UGLYAH);GH_A12G2390(TPPF);GH_D02G0715(CYFBP);GH_D02G1490(TPS6);GH_D03G0468(DPE1);GH_D03G0631(FTSHI2);GH_D03G1814(TPPF);GH_D04G0086(ISA1);GH_D04G0130(At5g05200);GH_D05G1483(IMPL1);GH_D05G1484(IMPL1);GH_D05G1558(TPS1);GH_D05G1566(TPS7);GH_D08G28…
GO:0042723	Biological Process	thiamine-containing compound metabolic process	5	0.00388741	GH_A06G1695(THI1-2);GH_A08G0739(FZL);GH_D05G1720(THI1-2);GH_D08G0488(TPK1);GH_D08G0732(FZL)
GO:0008104	Biological Process	protein localization	199	0.00393357	GH_A02G0467(LFG5);GH_A02G0555(IMPA1);GH_A02G0560(SAR1A);GH_A02G0608(RH40);GH_A02G0611(CSE1);GH_A02G0738(RABC1);GH_A02G0739(At1g43900);GH_A02G0790(At1g21780);GH_A02G0911(COG4);GH_A02G0935(tig);GH_A02G0937(SRP14);GH_A02G0968(SYT2);GH_A02G1029(RH3);GH_A03G0342(TIC110);GH_A03G0458(FRS3);GH_A03G0460(MPK3);GH_A03G0519(PPF-1);GH_A03G0524(BMS1);GH_A03G0526(PUB13);GH_A03G0534(TIM9);GH_A03G0582(RAB11C);GH_…
GO:0006807	Biological Process	nitrogen compound metabolic process	567	0.00410759	GH_A02G0311(RNR2A);GH_A02G0318(VIT_05s0020g02800);GH_A02G0328(At1g31672);GH_A02G0329(At1g31672);GH_A02G0361(VIT_05s0020g04080);GH_A02G0417(CRY2);GH_A02G0429(KIN10A);GH_A02G0437(MORF6);GH_A02G0447(Os10g0467600);GH_A02G0521(CAPH2);GH_A02G0529(--);GH_A02G0570(ALDH22A1);GH_A02G0587(--);GH_A02G0589(PAPS3);GH_A02G0596(RPS1);GH_A02G0608(RH40);GH_A02G0624(--);GH_A02G0628(truA1);GH_A02G0629(GCR1);GH_A02G0…
GO:0016568	Biological Process	chromatin modification	70	0.00413086	GH_A02G0351(CDC73);GH_A02G0417(CRY2);GH_A02G0429(KIN10A);GH_A02G0493(Os01g0367900);GH_A02G0564(--);GH_A02G0770(ASHH2);GH_A02G0781(SWI3C);GH_A02G0808(ASHR1);GH_A02G0877(KIN7N);GH_A02G1005(ATXR7);GH_A03G0355(SWC6);GH_A06G1250(ASHH1);GH_A06G1430(RPL21M);GH_A06G1688(SWC2);GH_A06G1689(MTR4);GH_A06G2049(NRPE1);GH_A06G2084(ASHH3);GH_A06G2095(HAC1);GH_A08G0500(RANGAP2);GH_A08G0719(HMT-2);GH_A08G0736(RANG…
GO:0043087	Biological Process	regulation of GTPase activity	17	0.00445737	GH_A06G1904(ROPGEF5);GH_A08G0500(RANGAP2);GH_A08G0736(RANGAP1);GH_A08G0775(ROPGAP2);GH_A08G1487(ROPGAP3);GH_A08G1601(BIG2);GH_A08G1741(ROPGEF14);GH_A09G0068(UVR8);GH_A09G0133(GNL1);GH_D02G2104(BIG1);GH_D03G1262(AGD1);GH_D05G1311(ROPGEF12);GH_D05G1855(ROPGEF1);GH_D08G0377(BIG2);GH_D08G0512(RANGAP1);GH_D08G0729(RANGAP1);GH_D08G0772(ROPGAP2)
GO:0071840	Biological Process	cellular component organization or biogenesis	450	0.00453445	GH_A02G0298(ING1);GH_A02G0312(MED33A);GH_A02G0351(CDC73);GH_A02G0417(CRY2);GH_A02G0428(GLTP1);GH_A02G0429(KIN10A);GH_A02G0437(MORF6);GH_A02G0493(Os01g0367900);GH_A02G0510(--);GH_A02G0521(CAPH2);GH_A02G0564(--);GH_A02G0596(RPS1);GH_A02G0603(At1g48100);GH_A02G0608(RH40);GH_A02G0727(SBDS);GH_A02G0770(ASHH2);GH_A02G0773(--);GH_A02G0781(SWI3C);GH_A02G0790(At1g21780);GH_A02G0808(ASHR1);GH_A02G0861(IRX9…
GO:0097159	Molecular Function	organic cyclic compound binding	835	0.00478384	GH_A02G0314(CBSDUF1);GH_A02G0315(cirbp);GH_A02G0317(NFYC3);GH_A02G0318(VIT_05s0020g02800);GH_A02G0331(WNK1);GH_A02G0371(CIPK7);GH_A02G0417(CRY2);GH_A02G0423(trc);GH_A02G0429(KIN10A);GH_A02G0441(RNP1);GH_A02G0445(RNP1);GH_A02G0447(Os10g0467600);GH_A02G0453(--);GH_A02G0481(RUK);GH_A02G0493(Os01g0367900);GH_A02G0523(IBR3);GH_A02G0529(--);GH_A02G0554(GATA15);GH_A02G0560(SAR1A);GH_A02G0590(--);GH_A02G…
GO:0009834	Biological Process	plant-type secondary cell wall biogenesis	6	0.00482124	GH_A06G1551(NAC073);GH_A08G1361(MYB86);GH_A08G1713(MYB83);GH_A12G2445(HD1);GH_D03G1754(HD1);GH_D05G1623(NAC073)
GO:0006790	Biological Process	sulfur compound metabolic process	88	0.0050703	GH_A02G0299(GLCAT14A);GH_A02G0361(VIT_05s0020g04080);GH_A02G0570(ALDH22A1);GH_A02G0680(--);GH_A02G0743(ACR3);GH_A02G0824(DFC);GH_A02G0998(--);GH_A02G0999(OST1A);GH_A03G0366(acy1);GH_A03G0459(thrA);GH_A06G1159(MMT1);GH_A06G1225(ISPD);GH_A06G1232(BCCP1);GH_A06G1304(PAP8);GH_A06G1570(SH3P3);GH_A06G1695(THI1-2);GH_A06G1944(UPF2);GH_A06G1958(SDP6);GH_A08G0558(FLA7);GH_A08G0657(FKBP20-2);GH_A08G0708(EO…
GO:0032506	Biological Process	cytokinetic process	35	0.00522996	GH_A02G0429(KIN10A);GH_A02G0510(--);GH_A02G0877(KIN7N);GH_A03G0332(engB);GH_A03G0347(At5g58410);GH_A06G1034(EMB2001);GH_A06G1553(Gbp4);GH_A06G1618(CIPK23);GH_A08G0500(RANGAP2);GH_A08G0736(RANGAP1);GH_A08G0738(--);GH_A08G0775(ROPGAP2);GH_A08G1227(minD);GH_A08G1540(AUR3);GH_A08G1669(EIF4G);GH_A08G1944(--);GH_A09G0030(MCM2);GH_A10G0299(GBP6);GH_A10G0407(MCM3);GH_A12G2367(--);GH_A12G2456(SCL28);GH_D0…
GO:0098754	Biological Process	detoxification	5	0.00530589	GH_A02G0598(LPD1);GH_A02G1056(MTP1);GH_A08G1288(MTP1);GH_D02G1335(At3g24170);GH_D03G1003(MTP1)
GO:0071554	Biological Process	cell wall organization or biogenesis	93	0.00570103	GH_A02G0497(ALY3);GH_A02G0861(IRX9H);GH_A02G0920(PATL4);GH_A02G1007(SAC1);GH_A03G0471(NFRKB);GH_A03G0516(At1g18250);GH_A03G0547(EXPA4);GH_A03G0581(MTPB);GH_A06G1131(Ipo5);GH_A06G1158(smndc1);GH_A06G1232(BCCP1);GH_A06G1269(DPE2);GH_A06G1551(NAC073);GH_A06G1677(MPE3);GH_A06G2063(IRK);GH_A06G2142(--);GH_A08G0515(CESA4);GH_A08G0558(FLA7);GH_A08G0578(COBL4);GH_A08G0609(CHX28);GH_A08G0708(EOL1);GH_A08G…
GO:0006458	Biological Process	'de novo' protein folding	2	0.00571695	GH_A08G0596(GFA2);GH_D08G0594(GFA2)
GO:0006706	Biological Process	steroid catabolic process	2	0.00571695	GH_A08G0514(PSAT);GH_D08G0524(PSAT)
GO:0009303	Biological Process	rRNA transcription	2	0.00571695	GH_A08G0768(MTERF4);GH_D08G0759(MTERF4)
GO:0033477	Biological Process	S-methylmethionine metabolic process	2	0.00571695	GH_A08G0719(HMT-2);GH_D08G0709(HMT-2)
GO:0034433	Biological Process	steroid esterification	2	0.00571695	GH_A08G0514(PSAT);GH_D08G0524(PSAT)
GO:0047484	Biological Process	regulation of response to osmotic stress	2	0.00571695	GH_A02G0852(UBP16);GH_D02G0873(UBP16)
GO:0051084	Biological Process	'de novo' posttranslational protein folding	2	0.00571695	GH_A08G0596(GFA2);GH_D08G0594(GFA2)
GO:0098781	Biological Process	ncRNA transcription	2	0.00571695	GH_A08G0768(MTERF4);GH_D08G0759(MTERF4)
GO:0016791	Molecular Function	phosphatase activity	54	0.00605936	GH_A02G0321(KAPP);GH_A02G0470(At3g06270);GH_A02G0527(At3g05640);GH_A02G0580(At3g17090);GH_A02G0599(At1g48040);GH_A02G0701(CYFBP);GH_A02G0739(At1g43900);GH_A02G0958(At1g16220);GH_A02G0997(PP2C27);GH_A02G1007(SAC1);GH_A03G0383(FKFBP);GH_A03G0571(AIP1);GH_A06G1053(At2g24230);GH_A06G1321(WIN2);GH_A06G1463(AHL);GH_A06G1864(mipp1);GH_A06G1946(PP2C38);GH_A06G2096(At4g31860);GH_A08G0720(IP5P4);GH_A08G088…
GO:0044260	Biological Process	cellular macromolecule metabolic process	1000	0.00632117	GH_A02G0298(ING1);GH_A02G0311(RNR2A);GH_A02G0312(MED33A);GH_A02G0321(KAPP);GH_A02G0331(WNK1);GH_A02G0351(CDC73);GH_A02G0371(CIPK7);GH_A02G0372(AUX22B);GH_A02G0373(IAA14);GH_A02G0389(ETR2);GH_A02G0417(CRY2);GH_A02G0423(trc);GH_A02G0429(KIN10A);GH_A02G0437(MORF6);GH_A02G0447(Os10g0467600);GH_A02G0470(At3g06270);GH_A02G0473(At4g15545);GH_A02G0481(RUK);GH_A02G0497(ALY3);GH_A02G0521(CAPH2);GH_A02G0529…
GO:0072593	Biological Process	reactive oxygen species metabolic process	58	0.00657815	GH_A02G0417(CRY2);GH_A02G0473(At4g15545);GH_A02G0724(SEU);GH_A02G0925(GAUT7);GH_A03G0374(FOLK);GH_A03G0460(MPK3);GH_A03G0513(--);GH_A03G0519(PPF-1);GH_A06G1076(APX6);GH_A06G1551(NAC073);GH_A06G1719(PLA1);GH_A06G1883(NFXL2);GH_A06G2099(WRKY40);GH_A08G0848(HRPN);GH_A08G1086(--);GH_A08G1323(DMR6);GH_A08G1517(STR4);GH_A08G1605(--);GH_A08G1644(HUB1);GH_A08G1772(WDR26);GH_A09G0055(mnmG);GH_A09G0104(SCC…
GO:1903047	Biological Process	mitotic cell cycle process	41	0.00669205	GH_A02G0429(KIN10A);GH_A02G0510(--);GH_A02G0877(KIN7N);GH_A03G0347(At5g58410);GH_A06G1553(Gbp4);GH_A06G1618(CIPK23);GH_A08G0500(RANGAP2);GH_A08G0736(RANGAP1);GH_A08G0738(--);GH_A08G0775(ROPGAP2);GH_A08G1525(At3g61590);GH_A08G1540(AUR3);GH_A08G1644(HUB1);GH_A08G1669(EIF4G);GH_A08G1710(CESA3);GH_A08G1944(--);GH_A09G0030(MCM2);GH_A10G0223(APC4);GH_A10G0299(GBP6);GH_A10G0407(MCM3);GH_A12G2367(--);GH_…
GO:0006772	Biological Process	thiamine metabolic process	4	0.00698799	GH_A06G1695(THI1-2);GH_A08G0739(FZL);GH_D05G1720(THI1-2);GH_D08G0732(FZL)
GO:0036079	Biological Process	purine nucleotide-sugar transport	3	0.00725866	GH_A02G0796(UDP-GALT1);GH_D02G0813(UDP-GALT1);GH_D03G1334(GONST2)
GO:1990267	Biological Process	response to transition metal nanoparticle	3	0.00725866	GH_A02G1056(MTP1);GH_A08G1288(MTP1);GH_D03G1003(MTP1)
GO:0010467	Biological Process	gene expression	567	0.00755057	GH_A02G0298(ING1);GH_A02G0312(MED33A);GH_A02G0317(NFYC3);GH_A02G0321(KAPP);GH_A02G0338(--);GH_A02G0357(GSVIVT00020038001);GH_A02G0358(GSVIVT00020038001);GH_A02G0372(AUX22B);GH_A02G0373(IAA14);GH_A02G0376(RPS15A);GH_A02G0427(RPL14B);GH_A02G0429(KIN10A);GH_A02G0436(RPL28);GH_A02G0437(MORF6);GH_A02G0447(Os10g0467600);GH_A02G0525(RPL19B);GH_A02G0529(--);GH_A02G0554(GATA15);GH_A02G0564(--);GH_A02G0589…
GO:0000910	Biological Process	cytokinesis	36	0.0076251	GH_A02G0429(KIN10A);GH_A02G0510(--);GH_A02G0877(KIN7N);GH_A03G0332(engB);GH_A03G0347(At5g58410);GH_A06G1034(EMB2001);GH_A06G1553(Gbp4);GH_A06G1618(CIPK23);GH_A08G0500(RANGAP2);GH_A08G0736(RANGAP1);GH_A08G0738(--);GH_A08G0775(ROPGAP2);GH_A08G1227(minD);GH_A08G1540(AUR3);GH_A08G1669(EIF4G);GH_A08G1710(CESA3);GH_A08G1944(--);GH_A09G0030(MCM2);GH_A10G0299(GBP6);GH_A10G0407(MCM3);GH_A12G2367(--);GH_A1…
GO:0009636	Biological Process	response to toxic substance	6	0.00763573	GH_A02G0598(LPD1);GH_A02G1056(MTP1);GH_A08G1288(MTP1);GH_A08G1518(GH3.5);GH_D02G1335(At3g24170);GH_D03G1003(MTP1)
GO:0016278	Molecular Function	lysine N-methyltransferase activity	11	0.00765104	GH_A02G0770(ASHH2);GH_A02G0808(ASHR1);GH_A02G1005(ATXR7);GH_A06G1250(ASHH1);GH_A06G2084(ASHH3);GH_A08G1897(SUVH6);GH_A12G2698(ATX4);GH_D02G0786(ASHH2);GH_D02G0823(ASHR1);GH_D02G1050(ATXR7);GH_D03G1318(ATXR6)
GO:0016279	Molecular Function	protein-lysine N-methyltransferase activity	11	0.00765104	GH_A02G0770(ASHH2);GH_A02G0808(ASHR1);GH_A02G1005(ATXR7);GH_A06G1250(ASHH1);GH_A06G2084(ASHH3);GH_A08G1897(SUVH6);GH_A12G2698(ATX4);GH_D02G0786(ASHH2);GH_D02G0823(ASHR1);GH_D02G1050(ATXR7);GH_D03G1318(ATXR6)
GO:0044238	Biological Process	primary metabolic process	1263	0.00771037	GH_A02G0299(GLCAT14A);GH_A02G0311(RNR2A);GH_A02G0318(VIT_05s0020g02800);GH_A02G0321(KAPP);GH_A02G0326(LOX5);GH_A02G0331(WNK1);GH_A02G0343(PBD1);GH_A02G0351(CDC73);GH_A02G0361(VIT_05s0020g04080);GH_A02G0371(CIPK7);GH_A02G0389(ETR2);GH_A02G0417(CRY2);GH_A02G0419(MD1);GH_A02G0423(trc);GH_A02G0429(KIN10A);GH_A02G0437(MORF6);GH_A02G0447(Os10g0467600);GH_A02G0466(SMAP1);GH_A02G0470(At3g06270);GH_A02G04…
GO:0005886	Cellular Component	plasma membrane	9	0.00824251	GH_A02G0629(GCR1);GH_A02G0848(REN1);GH_A03G0465(PHOT1);GH_A06G1973(TTL);GH_D02G0868(REN1);GH_D02G1306(ABCG11);GH_D03G1435(FLA4);GH_D03G1511(PHOT1);GH_D05G1655(CALS11)
GO:0036338	Cellular Component	viral membrane	4	0.00845429	GH_A02G0368(VTE3);GH_A08G0699(VTE3);GH_A08G1640(--);GH_D08G0693(VTE3)
GO:0052646	Biological Process	alditol phosphate metabolic process	5	0.00916823	GH_A06G1165(GLPK);GH_A06G1834(Os01g0801600);GH_A06G1958(SDP6);GH_A09G0054(PSS1);GH_D04G0145(GLY1)
GO:0033036	Biological Process	macromolecule localization	207	0.00927523	GH_A02G0428(GLTP1);GH_A02G0467(LFG5);GH_A02G0555(IMPA1);GH_A02G0560(SAR1A);GH_A02G0608(RH40);GH_A02G0611(CSE1);GH_A02G0738(RABC1);GH_A02G0739(At1g43900);GH_A02G0790(At1g21780);GH_A02G0911(COG4);GH_A02G0935(tig);GH_A02G0937(SRP14);GH_A02G0968(SYT2);GH_A02G1029(RH3);GH_A03G0342(TIC110);GH_A03G0458(FRS3);GH_A03G0460(MPK3);GH_A03G0519(PPF-1);GH_A03G0524(BMS1);GH_A03G0526(PUB13);GH_A03G0534(TIM9);GH_A…
GO:0009657	Biological Process	plastid organization	59	0.0096406	GH_A02G0437(MORF6);GH_A02G0596(RPS1);GH_A02G0773(--);GH_A02G0935(tig);GH_A02G0939(IM30);GH_A03G0342(TIC110);GH_A03G0465(PHOT1);GH_A03G0519(PPF-1);GH_A06G1178(dnaJ);GH_A06G1238(RH39);GH_A06G1318(MGD1);GH_A08G0638(At1g02150);GH_A08G0657(FKBP20-2);GH_A08G0739(FZL);GH_A08G0761(PAC);GH_A08G0847(PAP12);GH_A08G1227(minD);GH_A08G1260(FTSHI1);GH_A08G1395(APG3);GH_A08G1517(STR4);GH_A08G1694(RPL1);GH_A08G17…
GO:0071669	Biological Process	plant-type cell wall organization or biogenesis	30	0.0102146	GH_A02G0861(IRX9H);GH_A02G0920(PATL4);GH_A03G0581(MTPB);GH_A06G1131(Ipo5);GH_A06G1551(NAC073);GH_A08G0515(CESA4);GH_A08G0578(COBL4);GH_A08G0609(CHX28);GH_A08G1278(NAC043);GH_A08G1361(MYB86);GH_A08G1710(CESA3);GH_A08G1713(MYB83);GH_A08G1961(NPF6.3);GH_A12G2445(HD1);GH_A12G2605(NAC012);GH_D02G0880(IRX9H);GH_D02G1116(PATL4);GH_D03G0647(GUX1);GH_D03G0661(RWA2);GH_D03G0843(WIP2);GH_D03G0964(NAC043);GH…
GO:0005773	Cellular Component	vacuole	13	0.0104304	GH_A02G1056(MTP1);GH_A08G0995(At5g34940);GH_A08G1288(MTP1);GH_A08G1852(TOM2A);GH_A10G0114(ATG8C);GH_A10G0133(TOM1);GH_A12G2313(TOM2A);GH_D03G0564(VHA-H);GH_D03G0641(TIP2-1);GH_D03G0646(VPS45);GH_D03G1003(MTP1);GH_D04G0059(VPS33);GH_D05G1728(TOM1)
GO:0044763	Biological Process	single-organism cellular process	1025	0.0106734	GH_A02G0311(RNR2A);GH_A02G0312(MED33A);GH_A02G0318(VIT_05s0020g02800);GH_A02G0326(LOX5);GH_A02G0351(CDC73);GH_A02G0361(VIT_05s0020g04080);GH_A02G0372(AUX22B);GH_A02G0373(IAA14);GH_A02G0389(ETR2);GH_A02G0406(At4g08300);GH_A02G0417(CRY2);GH_A02G0419(MD1);GH_A02G0429(KIN10A);GH_A02G0431(PHO1);GH_A02G0437(MORF6);GH_A02G0466(SMAP1);GH_A02G0473(At4g15545);GH_A02G0475(At5g18840);GH_A02G0482(NHX2);GH_A02…
GO:0090304	Biological Process	nucleic acid metabolic process	346	0.0108033	GH_A02G0311(RNR2A);GH_A02G0417(CRY2);GH_A02G0429(KIN10A);GH_A02G0437(MORF6);GH_A02G0521(CAPH2);GH_A02G0589(PAPS3);GH_A02G0596(RPS1);GH_A02G0608(RH40);GH_A02G0628(truA1);GH_A02G0660(MED22B);GH_A02G0668(PUS3);GH_A02G0686(ERF110);GH_A02G0687(At1g43190);GH_A02G0695(VIP1);GH_A02G0715(Supt5h);GH_A02G0728(SDN5);GH_A02G0773(--);GH_A02G0781(SWI3C);GH_A02G0810(RPS13);GH_A02G0873(--);GH_A02G0877(KIN7N);GH_A…
GO:0051336	Biological Process	regulation of hydrolase activity	20	0.0108425	GH_A02G0629(GCR1);GH_A06G1904(ROPGEF5);GH_A08G0500(RANGAP2);GH_A08G0736(RANGAP1);GH_A08G0775(ROPGAP2);GH_A08G1208(I-2);GH_A08G1487(ROPGAP3);GH_A08G1601(BIG2);GH_A08G1741(ROPGEF14);GH_A09G0068(UVR8);GH_A09G0133(GNL1);GH_D02G2104(BIG1);GH_D03G0768(XRCC1);GH_D03G1262(AGD1);GH_D05G1311(ROPGEF12);GH_D05G1855(ROPGEF1);GH_D08G0377(BIG2);GH_D08G0512(RANGAP1);GH_D08G0729(RANGAP1);GH_D08G0772(ROPGAP2)
GO:0007349	Biological Process	cellularization	6	0.0114727	GH_A02G0481(RUK);GH_A06G2071(ARL2);GH_A08G0596(GFA2);GH_A08G1606(ARL2);GH_D04G0075(TIO);GH_D08G0594(GFA2)
GO:0016812	Molecular Function	hydrolase activity, acting on carbon-nitrogen (but not peptide) bonds, in cyclic amides	3	0.0117474	GH_A06G1973(TTL);GH_A10G0263(ALN);GH_D02G2077(OXP1)
GO:0090544	Cellular Component	BAF-type complex	4	0.01189	GH_A02G0781(SWI3C);GH_D02G0798(SWI3C);GH_D05G1816(SWI3B);GH_D08G2594(PIE1)
GO:0016741	Molecular Function	transferase activity, transferring one-carbon groups	64	0.0121876	GH_A02G0368(VTE3);GH_A02G0606(DRM3);GH_A02G0613(METTL13);GH_A02G0770(ASHH2);GH_A02G0808(ASHR1);GH_A02G0816(SHM7);GH_A02G0860(SHM2);GH_A02G1005(ATXR7);GH_A03G0333(--);GH_A03G0450(At2g28450);GH_A06G1159(MMT1);GH_A06G1216(PLMT);GH_A06G1250(ASHH1);GH_A06G1351(HEN1);GH_A06G1577(--);GH_A06G2084(ASHH3);GH_A08G0610(SMT1);GH_A08G0699(VTE3);GH_A08G0719(HMT-2);GH_A08G0927(--);GH_A08G1322(OMT);GH_A08G1595(KP…
GO:0019751	Biological Process	polyol metabolic process	21	0.0123508	GH_A02G0629(GCR1);GH_A02G1007(SAC1);GH_A06G1165(GLPK);GH_A06G1958(SDP6);GH_A06G2001(IP5P10);GH_A08G0720(IP5P4);GH_A08G1286(WAXY);GH_A08G1851(IP5P2);GH_A09G0154(SS2);GH_A12G2312(IP5P2);GH_D02G1055(SAC1);GH_D02G2214(ITPK3);GH_D03G0433(IP5P5);GH_D03G0442(INPS1);GH_D03G0811(LHCB7);GH_D05G1347(MIOX1);GH_D05G1483(IMPL1);GH_D05G1484(IMPL1);GH_D05G1786(VTC4);GH_D08G0387(--);GH_D08G0710(IP5P4)
GO:0016570	Biological Process	histone modification	60	0.0128538	GH_A02G0351(CDC73);GH_A02G0429(KIN10A);GH_A02G0770(ASHH2);GH_A02G0808(ASHR1);GH_A02G0877(KIN7N);GH_A02G1005(ATXR7);GH_A06G1250(ASHH1);GH_A06G1430(RPL21M);GH_A06G1689(MTR4);GH_A06G2049(NRPE1);GH_A06G2084(ASHH3);GH_A06G2095(HAC1);GH_A08G0500(RANGAP2);GH_A08G0719(HMT-2);GH_A08G0736(RANGAP1);GH_A08G0738(--);GH_A08G0859(HUB2);GH_A08G1439(SWC4);GH_A08G1539(MRPL17);GH_A08G1540(AUR3);GH_A08G1588(AN);GH_A…
GO:1901363	Molecular Function	heterocyclic compound binding	793	0.0129301	GH_A02G0317(NFYC3);GH_A02G0318(VIT_05s0020g02800);GH_A02G0331(WNK1);GH_A02G0371(CIPK7);GH_A02G0417(CRY2);GH_A02G0423(trc);GH_A02G0429(KIN10A);GH_A02G0447(Os10g0467600);GH_A02G0481(RUK);GH_A02G0493(Os01g0367900);GH_A02G0523(IBR3);GH_A02G0529(--);GH_A02G0554(GATA15);GH_A02G0560(SAR1A);GH_A02G0590(--);GH_A02G0596(RPS1);GH_A02G0598(LPD1);GH_A02G0608(RH40);GH_A02G0616(SAMS);GH_A02G0618(PTI1);GH_A02G06…
GO:0046030	Molecular Function	inositol trisphosphate phosphatase activity	4	0.0130633	GH_A08G0720(IP5P4);GH_A08G1851(IP5P2);GH_A12G2312(IP5P2);GH_D08G0710(IP5P4)
GO:0052743	Molecular Function	inositol tetrakisphosphate phosphatase activity	4	0.0130633	GH_A08G0720(IP5P4);GH_A08G1851(IP5P2);GH_A12G2312(IP5P2);GH_D08G0710(IP5P4)
GO:0044262	Biological Process	cellular carbohydrate metabolic process	87	0.0132926	GH_A02G0557(AAE7);GH_A02G0629(GCR1);GH_A02G0676(GI);GH_A02G0701(CYFBP);GH_A02G0987(DPMS1);GH_A02G0988(SBEII);GH_A02G0999(OST1A);GH_A03G0447(PDIL1-4);GH_A03G0577(--);GH_A06G1084(SPS1);GH_A06G1165(GLPK);GH_A06G1235(CESA2);GH_A06G1269(DPE2);GH_A06G1570(SH3P3);GH_A06G1695(THI1-2);GH_A06G1958(SDP6);GH_A06G1999(HSP70-17);GH_A06G2063(IRK);GH_A08G0515(CESA4);GH_A08G0841(CALS3);GH_A08G0845(CALS3);GH_A08G0…
GO:1901360	Biological Process	organic cyclic compound metabolic process	502	0.0134329	GH_A02G0299(GLCAT14A);GH_A02G0311(RNR2A);GH_A02G0312(MED33A);GH_A02G0318(VIT_05s0020g02800);GH_A02G0417(CRY2);GH_A02G0429(KIN10A);GH_A02G0431(PHO1);GH_A02G0437(MORF6);GH_A02G0521(CAPH2);GH_A02G0587(--);GH_A02G0589(PAPS3);GH_A02G0596(RPS1);GH_A02G0608(RH40);GH_A02G0628(truA1);GH_A02G0629(GCR1);GH_A02G0660(MED22B);GH_A02G0668(PUS3);GH_A02G0686(ERF110);GH_A02G0687(At1g43190);GH_A02G0695(VIP1);GH_A02…
GO:0009311	Biological Process	oligosaccharide metabolic process	23	0.0136032	GH_A02G0701(CYFBP);GH_A06G1084(SPS1);GH_A06G1269(DPE2);GH_A08G0954(TPS11);GH_A08G1250(--);GH_A08G1808(TPS5);GH_A10G0361(TPS7);GH_A12G2327(BAM3);GH_A12G2333(UGLYAH);GH_A12G2390(TPPF);GH_D02G0715(CYFBP);GH_D02G1490(TPS6);GH_D03G0468(DPE1);GH_D03G0631(FTSHI2);GH_D03G1814(TPPF);GH_D04G0086(ISA1);GH_D04G0130(At5g05200);GH_D05G1483(IMPL1);GH_D05G1484(IMPL1);GH_D05G1518(MNS3);GH_D05G1558(TPS1);GH_D05G15…
GO:0046483	Biological Process	heterocycle metabolic process	454	0.0137053	GH_A02G0311(RNR2A);GH_A02G0318(VIT_05s0020g02800);GH_A02G0417(CRY2);GH_A02G0429(KIN10A);GH_A02G0437(MORF6);GH_A02G0521(CAPH2);GH_A02G0587(--);GH_A02G0589(PAPS3);GH_A02G0596(RPS1);GH_A02G0608(RH40);GH_A02G0628(truA1);GH_A02G0660(MED22B);GH_A02G0668(PUS3);GH_A02G0686(ERF110);GH_A02G0687(At1g43190);GH_A02G0695(VIP1);GH_A02G0715(Supt5h);GH_A02G0728(SDN5);GH_A02G0773(--);GH_A02G0781(SWI3C);GH_A02G0810…
GO:0016569	Biological Process	covalent chromatin modification	60	0.0141565	GH_A02G0351(CDC73);GH_A02G0429(KIN10A);GH_A02G0770(ASHH2);GH_A02G0808(ASHR1);GH_A02G0877(KIN7N);GH_A02G1005(ATXR7);GH_A06G1250(ASHH1);GH_A06G1430(RPL21M);GH_A06G1689(MTR4);GH_A06G2049(NRPE1);GH_A06G2084(ASHH3);GH_A06G2095(HAC1);GH_A08G0500(RANGAP2);GH_A08G0719(HMT-2);GH_A08G0736(RANGAP1);GH_A08G0738(--);GH_A08G0859(HUB2);GH_A08G1439(SWC4);GH_A08G1539(MRPL17);GH_A08G1540(AUR3);GH_A08G1588(AN);GH_A…
GO:0072503	Biological Process	cellular divalent inorganic cation homeostasis	5	0.0146231	GH_A03G0440(MON1);GH_A08G0701(ACA12);GH_D03G0646(VPS45);GH_D03G1537(MON1);GH_D08G0519(ACA12)
GO:0008283	Biological Process	cell proliferation	21	0.0149495	GH_A03G0471(NFRKB);GH_A06G1291(CDC2A);GH_A06G1535(ATHB-8);GH_A06G1688(SWC2);GH_A06G1945(ELP6);GH_A08G0738(--);GH_A08G1199(RPD1);GH_A08G1314(BIN4);GH_A09G0030(MCM2);GH_A10G0241(SRF1);GH_A10G0253(VIP5);GH_D02G1104(OsI_36121);GH_D02G1305(FHY3);GH_D02G2264(HAT3.1);GH_D03G1064(Trip4);GH_D03G1506(NFRKB);GH_D04G0075(TIO);GH_D08G0704(VAB);GH_D08G0731(--);GH_D08G0800(SWC2);GH_D08G2693(HY5)
GO:1901698	Biological Process	response to nitrogen compound	52	0.0152967	GH_A02G0978(4CLL5);GH_A02G0987(DPMS1);GH_A02G0997(PP2C27);GH_A03G0405(EVN);GH_A03G0439(DRB2);GH_A03G0578(CRR2);GH_A06G1492(ILK1);GH_A06G1689(MTR4);GH_A06G2049(NRPE1);GH_A06G2154(RTEL1);GH_A08G0620(MTACP1);GH_A08G0701(ACA12);GH_A08G0708(EOL1);GH_A08G1104(--);GH_A08G1323(DMR6);GH_A08G1517(STR4);GH_A10G0253(VIP5);GH_A10G0348(ILK1);GH_A10G0391(rimM);GH_A12G2358(HOS1);GH_A12G2512(ACS1);GH_A12G2691(DMS…
GO:0016070	Biological Process	RNA metabolic process	257	0.0154462	GH_A02G0429(KIN10A);GH_A02G0437(MORF6);GH_A02G0589(PAPS3);GH_A02G0596(RPS1);GH_A02G0608(RH40);GH_A02G0628(truA1);GH_A02G0660(MED22B);GH_A02G0668(PUS3);GH_A02G0686(ERF110);GH_A02G0687(At1g43190);GH_A02G0695(VIP1);GH_A02G0715(Supt5h);GH_A02G0728(SDN5);GH_A02G0773(--);GH_A02G0781(SWI3C);GH_A02G0810(RPS13);GH_A02G0877(KIN7N);GH_A02G0932(At3g11710);GH_A02G0935(tig);GH_A02G0936(At3g11710);GH_A02G0997(P…
GO:0000281	Biological Process	mitotic cytokinesis	33	0.0157315	GH_A02G0429(KIN10A);GH_A02G0510(--);GH_A02G0877(KIN7N);GH_A03G0347(At5g58410);GH_A06G1553(Gbp4);GH_A06G1618(CIPK23);GH_A08G0500(RANGAP2);GH_A08G0736(RANGAP1);GH_A08G0738(--);GH_A08G0775(ROPGAP2);GH_A08G1540(AUR3);GH_A08G1669(EIF4G);GH_A08G1710(CESA3);GH_A08G1944(--);GH_A09G0030(MCM2);GH_A10G0299(GBP6);GH_A10G0407(MCM3);GH_A12G2367(--);GH_A12G2456(SCL28);GH_D02G0896(KIN7N);GH_D02G1104(OsI_36121);G…
GO:0010629	Biological Process	negative regulation of gene expression	60	0.0160607	GH_A02G0429(KIN10A);GH_A02G0781(SWI3C);GH_A02G0877(KIN7N);GH_A03G0344(RDM4);GH_A03G0439(DRB2);GH_A03G0471(NFRKB);GH_A03G0578(CRR2);GH_A06G1102(PDS5);GH_A06G1430(RPL21M);GH_A06G1635(AGO2);GH_A06G1689(MTR4);GH_A06G2049(NRPE1);GH_A06G2154(RTEL1);GH_A08G0500(RANGAP2);GH_A08G0620(MTACP1);GH_A08G0708(EOL1);GH_A08G0736(RANGAP1);GH_A08G1104(--);GH_A08G1540(AUR3);GH_A08G1588(AN);GH_A08G1772(WDR26);GH_A08G…
GO:0004601	Molecular Function	peroxidase activity	7	0.016136	GH_A06G1076(APX6);GH_A08G0759(GPX4);GH_A08G0807(GPX3);GH_A12G2478(GPX6);GH_A12G2480(GPX8);GH_D08G0756(GPX4);GH_D08G0797(GPX3)
GO:0009987	Biological Process	cellular process	1804	0.0168417	GH_A02G0298(ING1);GH_A02G0299(GLCAT14A);GH_A02G0311(RNR2A);GH_A02G0312(MED33A);GH_A02G0318(VIT_05s0020g02800);GH_A02G0321(KAPP);GH_A02G0326(LOX5);GH_A02G0327(psaD);GH_A02G0331(WNK1);GH_A02G0351(CDC73);GH_A02G0361(VIT_05s0020g04080);GH_A02G0371(CIPK7);GH_A02G0372(AUX22B);GH_A02G0373(IAA14);GH_A02G0389(ETR2);GH_A02G0406(At4g08300);GH_A02G0416(Os03g0268000);GH_A02G0417(CRY2);GH_A02G0419(MD1);GH_A02G…	_D08G0691(GG2);GH_D08G0700(EOL1);GH_D08G0705(NEK4);GH_D08G0707(MCCA);GH_D08G0708(STY13);GH_D08G0709(HMT-2);GH_D08G0710(IP5P4);GH_D08G0722(Prpf18);GH_D08G0728(CYCU3-1);GH_D08G0729(RANGAP1);GH_D08G0730(CSP41A);GH_D08G0731(--);GH_D08G0732(FZL);GH_D08G0735(MIRO2);GH_D08G0759(MTERF4);GH_D08G0764(At1g54790);GH_D08G0765(LSM2);GH_D08G0766(PAC);GH_D08G0772(ROPGAP2);GH_D08G0778(ARF2A);GH_D08G0784(TIR1);GH_…
GO:0044723	Biological Process	single-organism carbohydrate metabolic process	105	0.0169636	GH_A02G0629(GCR1);GH_A02G0701(CYFBP);GH_A02G0852(UBP16);GH_A02G0925(GAUT7);GH_A02G0943(PGM1);GH_A02G0987(DPMS1);GH_A02G0988(SBEII);GH_A02G1007(SAC1);GH_A02G1029(RH3);GH_A03G0323(SCC4);GH_A03G0383(FKFBP);GH_A03G0399(GLY);GH_A03G0403(ABCF1);GH_A03G0404(ABCF1);GH_A03G0526(PUB13);GH_A06G1084(SPS1);GH_A06G1141(MUR4);GH_A06G1165(GLPK);GH_A06G1269(DPE2);GH_A06G1505(AHRI);GH_A06G1958(SDP6);GH_A06G2001(IP…
GO:1902410	Biological Process	mitotic cytokinetic process	32	0.0171312	GH_A02G0429(KIN10A);GH_A02G0510(--);GH_A02G0877(KIN7N);GH_A03G0347(At5g58410);GH_A06G1553(Gbp4);GH_A06G1618(CIPK23);GH_A08G0500(RANGAP2);GH_A08G0736(RANGAP1);GH_A08G0738(--);GH_A08G0775(ROPGAP2);GH_A08G1540(AUR3);GH_A08G1669(EIF4G);GH_A08G1944(--);GH_A09G0030(MCM2);GH_A10G0299(GBP6);GH_A10G0407(MCM3);GH_A12G2367(--);GH_A12G2456(SCL28);GH_D02G0896(KIN7N);GH_D02G1104(OsI_36121);GH_D02G2229(TRB1);GH…
GO:0018205	Biological Process	peptidyl-lysine modification	47	0.0173879	GH_A02G0351(CDC73);GH_A02G0429(KIN10A);GH_A02G0877(KIN7N);GH_A02G0925(GAUT7);GH_A02G1005(ATXR7);GH_A03G0374(FOLK);GH_A03G0513(--);GH_A06G1430(RPL21M);GH_A06G1551(NAC073);GH_A06G1719(PLA1);GH_A06G2049(NRPE1);GH_A08G0500(RANGAP2);GH_A08G0719(HMT-2);GH_A08G0736(RANGAP1);GH_A08G1439(SWC4);GH_A08G1540(AUR3);GH_A08G1588(AN);GH_A08G1644(HUB1);GH_A08G1772(WDR26);GH_A09G0030(MCM2);GH_A09G0104(SCC2);GH_A10…
GO:0040029	Biological Process	regulation of gene expression, epigenetic	41	0.0176691	GH_A02G0429(KIN10A);GH_A02G0781(SWI3C);GH_A02G0877(KIN7N);GH_A03G0439(DRB2);GH_A03G0471(NFRKB);GH_A06G1102(PDS5);GH_A06G2049(NRPE1);GH_A06G2154(RTEL1);GH_A08G0500(RANGAP2);GH_A08G0620(MTACP1);GH_A08G0708(EOL1);GH_A08G0736(RANGAP1);GH_A08G1104(--);GH_A08G1772(WDR26);GH_A08G1866(UPF1);GH_A09G0027(At1g20050);GH_A10G0131(--);GH_A10G0341(EXO1);GH_A10G0391(rimM);GH_A10G0393(PHYE);GH_A12G2358(HOS1);GH_A…
GO:0015197	Molecular Function	peptide transporter activity	3	0.0177559	GH_A08G1240(OPT7);GH_A08G1241(OPT7);GH_D02G2195(OPT4)
GO:0010228	Biological Process	vegetative to reproductive phase transition of meristem	3	0.0181173	GH_A02G0676(GI);GH_A10G0256(MED16);GH_D02G0687(GI)
GO:0048573	Biological Process	photoperiodism, flowering	3	0.0181173	GH_A02G0676(GI);GH_A10G0256(MED16);GH_D02G0687(GI)
GO:0044459	Cellular Component	plasma membrane part	5	0.0181239	GH_A02G0629(GCR1);GH_A06G1973(TTL);GH_D02G1306(ABCG11);GH_D03G1435(FLA4);GH_D05G1655(CALS11)
GO:0016571	Biological Process	histone methylation	42	0.0182275	GH_A02G0351(CDC73);GH_A02G0429(KIN10A);GH_A02G0770(ASHH2);GH_A02G0808(ASHR1);GH_A02G0877(KIN7N);GH_A02G1005(ATXR7);GH_A06G1250(ASHH1);GH_A06G1430(RPL21M);GH_A06G2049(NRPE1);GH_A06G2084(ASHH3);GH_A08G0500(RANGAP2);GH_A08G0719(HMT-2);GH_A08G0736(RANGAP1);GH_A08G1539(MRPL17);GH_A08G1540(AUR3);GH_A08G1588(AN);GH_A08G1897(SUVH6);GH_A09G0030(MCM2);GH_A10G0099(PFP-BETA);GH_A10G0311(SNI1);GH_A10G0407(MCM…
GO:0044802	Biological Process	single-organism membrane organization	43	0.0187654	GH_A02G0437(MORF6);GH_A02G0596(RPS1);GH_A02G0773(--);GH_A02G0937(SRP14);GH_A02G0939(IM30);GH_A03G0519(PPF-1);GH_A06G1061(Gtp-bp);GH_A06G1178(dnaJ);GH_A06G1318(MGD1);GH_A06G2002(--);GH_A08G0657(FKBP20-2);GH_A08G0739(FZL);GH_A08G0847(PAP12);GH_A08G1395(APG3);GH_A08G1517(STR4);GH_A08G1547(ARSA2);GH_A08G1694(RPL1);GH_A08G1703(ATAB2);GH_A08G1729(CLPP4);GH_A08G1840(ABCI7);GH_A09G0183(DEGP8);GH_A12G2426…
GO:0061640	Biological Process	cytoskeleton-dependent cytokinesis	33	0.018809	GH_A02G0429(KIN10A);GH_A02G0510(--);GH_A02G0877(KIN7N);GH_A03G0347(At5g58410);GH_A06G1553(Gbp4);GH_A06G1618(CIPK23);GH_A08G0500(RANGAP2);GH_A08G0736(RANGAP1);GH_A08G0738(--);GH_A08G0775(ROPGAP2);GH_A08G1540(AUR3);GH_A08G1669(EIF4G);GH_A08G1710(CESA3);GH_A08G1944(--);GH_A09G0030(MCM2);GH_A10G0299(GBP6);GH_A10G0407(MCM3);GH_A12G2367(--);GH_A12G2456(SCL28);GH_D02G0896(KIN7N);GH_D02G1104(OsI_36121);G…
GO:0000278	Biological Process	mitotic cell cycle	43	0.0202008	GH_A02G0429(KIN10A);GH_A02G0510(--);GH_A02G0877(KIN7N);GH_A03G0347(At5g58410);GH_A06G1553(Gbp4);GH_A06G1618(CIPK23);GH_A06G2045(aepA);GH_A08G0500(RANGAP2);GH_A08G0736(RANGAP1);GH_A08G0738(--);GH_A08G0775(ROPGAP2);GH_A08G0859(HUB2);GH_A08G1525(At3g61590);GH_A08G1540(AUR3);GH_A08G1644(HUB1);GH_A08G1669(EIF4G);GH_A08G1710(CESA3);GH_A08G1944(--);GH_A09G0030(MCM2);GH_A10G0223(APC4);GH_A10G0299(GBP6);G…
GO:0031225	Cellular Component	anchored component of membrane	13	0.0202536	GH_A02G0942(--);GH_A06G1126(At3g13560);GH_A08G0558(FLA7);GH_A08G0585(At1g66250);GH_A08G0866(At3g13560);GH_A10G0125(At1g61900);GH_A12G2388(SKU5);GH_D02G1144(--);GH_D03G1435(FLA4);GH_D05G1853(CCT2);GH_D08G0560(FLA7);GH_D08G0583(At1g66250);GH_D08G2764(At5g56590)
GO:0036211	Biological Process	protein modification process	459	0.0207841	GH_A02G0321(KAPP);GH_A02G0331(WNK1);GH_A02G0351(CDC73);GH_A02G0371(CIPK7);GH_A02G0389(ETR2);GH_A02G0417(CRY2);GH_A02G0423(trc);GH_A02G0429(KIN10A);GH_A02G0437(MORF6);GH_A02G0470(At3g06270);GH_A02G0473(At4g15545);GH_A02G0481(RUK);GH_A02G0580(At3g17090);GH_A02G0599(At1g48040);GH_A02G0600(GALT3);GH_A02G0618(PTI1);GH_A02G0619(At5g18500);GH_A02G0646(CPK4);GH_A02G0698(STY46);GH_A02G0703(PUB29);GH_A02G0…
GO:0048519	Biological Process	negative regulation of biological process	90	0.0209574	GH_A02G0326(LOX5);GH_A02G0429(KIN10A);GH_A02G0447(Os10g0467600);GH_A02G0564(--);GH_A02G0781(SWI3C);GH_A02G0877(KIN7N);GH_A02G1045(GTL1);GH_A03G0344(RDM4);GH_A03G0439(DRB2);GH_A03G0465(PHOT1);GH_A03G0471(NFRKB);GH_A03G0578(CRR2);GH_A06G1102(PDS5);GH_A06G1430(RPL21M);GH_A06G1635(AGO2);GH_A06G1677(MPE3);GH_A06G1689(MTR4);GH_A06G1945(ELP6);GH_A06G1955(At4g10100);GH_A06G2049(NRPE1);GH_A06G2154(RTEL1);…
GO:0051301	Biological Process	cell division	42	0.0211628	GH_A02G0429(KIN10A);GH_A02G0510(--);GH_A02G0877(KIN7N);GH_A03G0332(engB);GH_A03G0347(At5g58410);GH_A06G1034(EMB2001);GH_A06G1291(CDC2A);GH_A06G1553(Gbp4);GH_A06G1618(CIPK23);GH_A06G2063(IRK);GH_A08G0500(RANGAP2);GH_A08G0736(RANGAP1);GH_A08G0738(--);GH_A08G0775(ROPGAP2);GH_A08G1227(minD);GH_A08G1540(AUR3);GH_A08G1588(AN);GH_A08G1669(EIF4G);GH_A08G1710(CESA3);GH_A08G1944(--);GH_A09G0030(MCM2);GH_A1…
GO:0072507	Biological Process	divalent inorganic cation homeostasis	5	0.0219061	GH_A03G0440(MON1);GH_A08G0701(ACA12);GH_D03G0646(VPS45);GH_D03G1537(MON1);GH_D08G0519(ACA12)
GO:0070603	Cellular Component	SWI/SNF superfamily-type complex	5	0.0222619	GH_A02G0493(Os01g0367900);GH_A02G0781(SWI3C);GH_D02G0798(SWI3C);GH_D05G1816(SWI3B);GH_D08G2594(PIE1)
GO:0002376	Biological Process	immune system process	52	0.0227444	GH_A02G0447(Os10g0467600);GH_A03G0439(DRB2);GH_A03G0460(MPK3);GH_A06G1391(SDT);GH_A06G1538(PUB17);GH_A06G1554(ARF3);GH_A06G1973(TTL);GH_A06G1999(HSP70-17);GH_A06G2099(WRKY40);GH_A06G2154(RTEL1);GH_A08G0620(MTACP1);GH_A08G0701(ACA12);GH_A08G0708(EOL1);GH_A08G0719(HMT-2);GH_A08G1323(DMR6);GH_A08G1418(PDIL2-1);GH_A08G1419(ERDJ3B);GH_A08G1462(CYP20-3);GH_A08G1517(STR4);GH_A08G1518(GH3.5);GH_A10G0146(…
GO:0050794	Biological Process	regulation of cellular process	403	0.0228144	GH_A02G0321(KAPP);GH_A02G0371(CIPK7);GH_A02G0372(AUX22B);GH_A02G0373(IAA14);GH_A02G0389(ETR2);GH_A02G0417(CRY2);GH_A02G0429(KIN10A);GH_A02G0437(MORF6);GH_A02G0466(SMAP1);GH_A02G0521(CAPH2);GH_A02G0529(--);GH_A02G0590(--);GH_A02G0629(GCR1);GH_A02G0660(MED22B);GH_A02G0676(GI);GH_A02G0686(ERF110);GH_A02G0695(VIP1);GH_A02G0714(PIN6);GH_A02G0715(Supt5h);GH_A02G0738(RABC1);GH_A02G0739(At1g43900);GH_A02…
GO:0006952	Biological Process	defense response	79	0.0229396	GH_A02G0805(--);GH_A02G1041(RH50);GH_A03G0405(EVN);GH_A03G0460(MPK3);GH_A06G1391(SDT);GH_A06G1538(PUB17);GH_A06G1554(ARF3);GH_A06G1973(TTL);GH_A06G1999(HSP70-17);GH_A06G2080(ACS);GH_A06G2099(WRKY40);GH_A06G2154(RTEL1);GH_A08G0708(EOL1);GH_A08G0719(HMT-2);GH_A08G1086(--);GH_A08G1128(QCT);GH_A08G1258(--);GH_A08G1323(DMR6);GH_A08G1418(PDIL2-1);GH_A08G1419(ERDJ3B);GH_A08G1462(CYP20-3);GH_A08G1517(STR…
GO:0018193	Biological Process	peptidyl-amino acid modification	49	0.0230598	GH_A02G0351(CDC73);GH_A02G0429(KIN10A);GH_A02G0877(KIN7N);GH_A02G0925(GAUT7);GH_A02G1005(ATXR7);GH_A03G0374(FOLK);GH_A03G0513(--);GH_A06G1430(RPL21M);GH_A06G1551(NAC073);GH_A06G1719(PLA1);GH_A06G2049(NRPE1);GH_A08G0500(RANGAP2);GH_A08G0719(HMT-2);GH_A08G0736(RANGAP1);GH_A08G1128(QCT);GH_A08G1439(SWC4);GH_A08G1462(CYP20-3);GH_A08G1540(AUR3);GH_A08G1588(AN);GH_A08G1644(HUB1);GH_A08G1772(WDR26);GH_A…
GO:0016567	Biological Process	protein ubiquitination	8	0.0234802	GH_A06G1604(CUL4);GH_A08G0859(HUB2);GH_A08G0950(XBAT32);GH_A08G1644(HUB1);GH_A08G1718(SAP5);GH_A10G0427(CUL4);GH_D08G0335(SAP5);GH_D08G0363(HUB1)
GO:0008757	Molecular Function	S-adenosylmethionine-dependent methyltransferase activity	19	0.0235979	GH_A02G0770(ASHH2);GH_A02G0808(ASHR1);GH_A02G1005(ATXR7);GH_A06G1159(MMT1);GH_A06G1250(ASHH1);GH_A06G2084(ASHH3);GH_A08G0927(--);GH_A08G1322(OMT);GH_A08G1778(--);GH_A08G1897(SUVH6);GH_A12G2586(MTA);GH_A12G2656(OMT);GH_A12G2698(ATX4);GH_D02G0786(ASHH2);GH_D02G0823(ASHR1);GH_D02G1050(ATXR7);GH_D03G0401(NSUN2);GH_D03G1318(ATXR6);GH_D05G1863(SMT2)
GO:0016458	Biological Process	gene silencing	57	0.0250901	GH_A02G0429(KIN10A);GH_A02G0781(SWI3C);GH_A02G0877(KIN7N);GH_A03G0344(RDM4);GH_A03G0439(DRB2);GH_A03G0471(NFRKB);GH_A03G0578(CRR2);GH_A06G1102(PDS5);GH_A06G1430(RPL21M);GH_A06G1635(AGO2);GH_A06G1689(MTR4);GH_A06G2049(NRPE1);GH_A06G2154(RTEL1);GH_A08G0500(RANGAP2);GH_A08G0620(MTACP1);GH_A08G0708(EOL1);GH_A08G0736(RANGAP1);GH_A08G1104(--);GH_A08G1540(AUR3);GH_A08G1588(AN);GH_A08G1772(WDR26);GH_A08G…
GO:0006479	Biological Process	protein methylation	42	0.025349	GH_A02G0351(CDC73);GH_A02G0429(KIN10A);GH_A02G0770(ASHH2);GH_A02G0808(ASHR1);GH_A02G0877(KIN7N);GH_A02G1005(ATXR7);GH_A06G1250(ASHH1);GH_A06G1430(RPL21M);GH_A06G2049(NRPE1);GH_A06G2084(ASHH3);GH_A08G0500(RANGAP2);GH_A08G0719(HMT-2);GH_A08G0736(RANGAP1);GH_A08G1539(MRPL17);GH_A08G1540(AUR3);GH_A08G1588(AN);GH_A08G1897(SUVH6);GH_A09G0030(MCM2);GH_A10G0099(PFP-BETA);GH_A10G0311(SNI1);GH_A10G0407(MCM…
GO:1901362	Biological Process	organic cyclic compound biosynthetic process	216	0.0256521	GH_A02G0299(GLCAT14A);GH_A02G0311(RNR2A);GH_A02G0429(KIN10A);GH_A02G0431(PHO1);GH_A02G0437(MORF6);GH_A02G0596(RPS1);GH_A02G0660(MED22B);GH_A02G0686(ERF110);GH_A02G0695(VIP1);GH_A02G0715(Supt5h);GH_A02G0773(--);GH_A02G0781(SWI3C);GH_A02G0810(RPS13);GH_A02G0877(KIN7N);GH_A02G0920(PATL4);GH_A02G0997(PP2C27);GH_A02G1045(GTL1);GH_A03G0460(MPK3);GH_A03G0471(NFRKB);GH_A03G0519(PPF-1);GH_A03G0536(KCR1);G…
GO:0008276	Molecular Function	protein methyltransferase activity	11	0.0260232	GH_A02G0770(ASHH2);GH_A02G0808(ASHR1);GH_A02G1005(ATXR7);GH_A06G1250(ASHH1);GH_A06G2084(ASHH3);GH_A08G1897(SUVH6);GH_A12G2698(ATX4);GH_D02G0786(ASHH2);GH_D02G0823(ASHR1);GH_D02G1050(ATXR7);GH_D03G1318(ATXR6)
GO:0030258	Biological Process	lipid modification	6	0.0265899	GH_A06G1318(MGD1);GH_A08G0514(PSAT);GH_A08G0523(UGT80A2);GH_D05G1382(HTH);GH_D08G0524(PSAT);GH_D08G0533(UGT80A2)
GO:0051186	Biological Process	cofactor metabolic process	92	0.0269704	GH_A02G0299(GLCAT14A);GH_A02G0318(VIT_05s0020g02800);GH_A02G0596(RPS1);GH_A02G0616(SAMS);GH_A02G0894(--);GH_A02G0923(NSI);GH_A02G0985(AAE1);GH_A03G0356(fabD);GH_A06G1225(ISPD);GH_A06G1232(BCCP1);GH_A06G1345(At2g24580);GH_A06G1570(SH3P3);GH_A06G1679(ALDH7B4);GH_A06G1908(FPGS1);GH_A06G1955(At4g10100);GH_A06G2052(XYLA);GH_A08G0558(FLA7);GH_A08G0565(CPX);GH_A08G0581(At3g02360);GH_A08G0605(CCD1);GH_A0…
GO:0006139	Biological Process	nucleobase-containing compound metabolic process	408	0.0279105	GH_A02G0311(RNR2A);GH_A02G0318(VIT_05s0020g02800);GH_A02G0417(CRY2);GH_A02G0429(KIN10A);GH_A02G0437(MORF6);GH_A02G0521(CAPH2);GH_A02G0587(--);GH_A02G0589(PAPS3);GH_A02G0596(RPS1);GH_A02G0608(RH40);GH_A02G0628(truA1);GH_A02G0660(MED22B);GH_A02G0668(PUS3);GH_A02G0686(ERF110);GH_A02G0687(At1g43190);GH_A02G0695(VIP1);GH_A02G0715(Supt5h);GH_A02G0728(SDN5);GH_A02G0773(--);GH_A02G0781(SWI3C);GH_A02G0810…
GO:0051649	Biological Process	establishment of localization in cell	152	0.0281195	GH_A02G0467(LFG5);GH_A02G0555(IMPA1);GH_A02G0608(RH40);GH_A02G0693(SEC5A);GH_A02G0695(VIP1);GH_A02G0790(At1g21780);GH_A02G0839(FIP1);GH_A02G0935(tig);GH_A02G0937(SRP14);GH_A02G0949(trappc2);GH_A02G0974(FREE1);GH_A02G1029(RH3);GH_A02G1037(At1g30630);GH_A03G0341(BLOS1);GH_A03G0342(TIC110);GH_A03G0458(FRS3);GH_A03G0460(MPK3);GH_A03G0465(PHOT1);GH_A03G0519(PPF-1);GH_A03G0524(BMS1);GH_A03G0534(TIM9);G…
GO:0016032	Biological Process	viral process	7	0.0288028	GH_A02G0923(NSI);GH_A08G1852(TOM2A);GH_A10G0133(TOM1);GH_A12G2313(TOM2A);GH_D02G1113(NSI);GH_D02G2287(PAB8);GH_D05G1728(TOM1)
GO:0044271	Biological Process	cellular nitrogen compound biosynthetic process	228	0.0290196	GH_A02G0311(RNR2A);GH_A02G0429(KIN10A);GH_A02G0437(MORF6);GH_A02G0447(Os10g0467600);GH_A02G0529(--);GH_A02G0596(RPS1);GH_A02G0624(--);GH_A02G0660(MED22B);GH_A02G0686(ERF110);GH_A02G0695(VIP1);GH_A02G0715(Supt5h);GH_A02G0773(--);GH_A02G0781(SWI3C);GH_A02G0802(prorsd1p);GH_A02G0810(RPS13);GH_A02G0877(KIN7N);GH_A02G0932(At3g11710);GH_A02G0936(At3g11710);GH_A02G0997(PP2C27);GH_A02G1045(GTL1);GH_A03G0…
GO:0008213	Biological Process	protein alkylation	43	0.0297354	GH_A02G0351(CDC73);GH_A02G0429(KIN10A);GH_A02G0770(ASHH2);GH_A02G0808(ASHR1);GH_A02G0877(KIN7N);GH_A02G1005(ATXR7);GH_A06G1250(ASHH1);GH_A06G1430(RPL21M);GH_A06G2049(NRPE1);GH_A06G2084(ASHH3);GH_A08G0500(RANGAP2);GH_A08G0719(HMT-2);GH_A08G0736(RANGAP1);GH_A08G1539(MRPL17);GH_A08G1540(AUR3);GH_A08G1588(AN);GH_A08G1897(SUVH6);GH_A09G0030(MCM2);GH_A10G0099(PFP-BETA);GH_A10G0311(SNI1);GH_A10G0407(MCM…
GO:0003724	Molecular Function	RNA helicase activity	2	0.0305104	GH_A02G1041(RH50);GH_D02G1084(RH50)
GO:0003913	Molecular Function	DNA photolyase activity	2	0.0305104	GH_A06G1196(UVR3);GH_D03G1786(PHR1)
GO:0010436	Molecular Function	carotenoid dioxygenase activity	2	0.0305104	GH_A08G0605(CCD1);GH_D08G0602(CCD1)
GO:0016864	Molecular Function	intramolecular oxidoreductase activity, transposing S-S bonds	2	0.0305104	GH_A03G0447(PDIL1-4);GH_D03G1530(PDIL1-4)
GO:0016906	Molecular Function	sterol 3-beta-glucosyltransferase activity	2	0.0305104	GH_A08G0523(UGT80A2);GH_D08G0533(UGT80A2)
GO:0036080	Molecular Function	purine nucleotide-sugar transmembrane transporter activity	2	0.0305104	GH_A02G0796(UDP-GALT1);GH_D02G0813(UDP-GALT1)
GO:0000187	Biological Process	activation of MAPK activity	2	0.0309435	GH_A03G0460(MPK3);GH_D03G1517(MPK3)
GO:0006083	Biological Process	acetate metabolic process	2	0.0309435	GH_A06G2080(ACS);GH_D04G0118(ACS)
GO:0009403	Biological Process	toxin biosynthetic process	2	0.0309435	GH_A03G0460(MPK3);GH_D03G1517(MPK3)
GO:0009700	Biological Process	indole phytoalexin biosynthetic process	2	0.0309435	GH_A03G0460(MPK3);GH_D03G1517(MPK3)
GO:0010375	Biological Process	stomatal complex patterning	2	0.0309435	GH_A03G0460(MPK3);GH_D03G1517(MPK3)
GO:0010603	Biological Process	regulation of cytoplasmic mRNA processing body assembly	2	0.0309435	GH_D02G1257(DCP5);GH_D02G1258(DCP5)
GO:0033962	Biological Process	cytoplasmic mRNA processing body assembly	2	0.0309435	GH_D02G1257(DCP5);GH_D02G1258(DCP5)
GO:0043406	Biological Process	positive regulation of MAP kinase activity	2	0.0309435	GH_A03G0460(MPK3);GH_D03G1517(MPK3)
GO:0043410	Biological Process	positive regulation of MAPK cascade	2	0.0309435	GH_A03G0460(MPK3);GH_D03G1517(MPK3)
GO:0046217	Biological Process	indole phytoalexin metabolic process	2	0.0309435	GH_A03G0460(MPK3);GH_D03G1517(MPK3)
GO:0052314	Biological Process	phytoalexin metabolic process	2	0.0309435	GH_A03G0460(MPK3);GH_D03G1517(MPK3)
GO:0052315	Biological Process	phytoalexin biosynthetic process	2	0.0309435	GH_A03G0460(MPK3);GH_D03G1517(MPK3)
GO:0061392	Biological Process	regulation of transcription from RNA polymerase II promoter in response to osmotic stress	2	0.0309435	GH_A02G0997(PP2C27);GH_D02G1044(PP2C27)
GO:0071470	Biological Process	cellular response to osmotic stress	2	0.0309435	GH_A02G0997(PP2C27);GH_D02G1044(PP2C27)
GO:0071902	Biological Process	positive regulation of protein serine/threonine kinase activity	2	0.0309435	GH_A03G0460(MPK3);GH_D03G1517(MPK3)
GO:1902115	Biological Process	regulation of organelle assembly	2	0.0309435	GH_D02G1257(DCP5);GH_D02G1258(DCP5)
GO:1902533	Biological Process	positive regulation of intracellular signal transduction	2	0.0309435	GH_A03G0460(MPK3);GH_D03G1517(MPK3)
GO:0006464	Biological Process	cellular protein modification process	454	0.0309489	GH_A02G0321(KAPP);GH_A02G0331(WNK1);GH_A02G0351(CDC73);GH_A02G0371(CIPK7);GH_A02G0389(ETR2);GH_A02G0417(CRY2);GH_A02G0423(trc);GH_A02G0429(KIN10A);GH_A02G0437(MORF6);GH_A02G0470(At3g06270);GH_A02G0473(At4g15545);GH_A02G0481(RUK);GH_A02G0580(At3g17090);GH_A02G0599(At1g48040);GH_A02G0600(GALT3);GH_A02G0618(PTI1);GH_A02G0619(At5g18500);GH_A02G0646(CPK4);GH_A02G0698(STY46);GH_A02G0703(PUB29);GH_A02G0…
GO:0006732	Biological Process	coenzyme metabolic process	64	0.0322503	GH_A02G0299(GLCAT14A);GH_A02G0318(VIT_05s0020g02800);GH_A02G0596(RPS1);GH_A02G0616(SAMS);GH_A02G0923(NSI);GH_A03G0356(fabD);GH_A06G1225(ISPD);GH_A06G1232(BCCP1);GH_A06G1345(At2g24580);GH_A06G1570(SH3P3);GH_A06G1908(FPGS1);GH_A06G1955(At4g10100);GH_A06G2052(XYLA);GH_A08G0558(FLA7);GH_A08G0581(At3g02360);GH_A08G0605(CCD1);GH_A08G0847(PAP12);GH_A08G1023(RPL35);GH_A08G1239(mfsd5);GH_A08G1252(At1g5509…
GO:0043241	Biological Process	protein complex disassembly	7	0.032542	GH_A08G1395(APG3);GH_D02G1399(EIF-5A2);GH_D03G1065(ERF1-3);GH_D03G1083(EIF-5A2);GH_D03G1784(mrpl58);GH_D08G2593(PRFB1);GH_D08G2605(prfA)
GO:0043624	Biological Process	cellular protein complex disassembly	7	0.032542	GH_A08G1395(APG3);GH_D02G1399(EIF-5A2);GH_D03G1065(ERF1-3);GH_D03G1083(EIF-5A2);GH_D03G1784(mrpl58);GH_D08G2593(PRFB1);GH_D08G2605(prfA)
GO:0016405	Molecular Function	CoA-ligase activity	6	0.0341045	GH_A02G0557(AAE7);GH_A02G0985(AAE1);GH_A06G2080(ACS);GH_D02G1026(AAE1);GH_D03G0525(4CL3);GH_D04G0118(ACS)
GO:0008408	Molecular Function	3'-5' exonuclease activity	4	0.0342121	GH_A02G0728(SDN5);GH_A06G1218(CAF1-6);GH_A06G2100(CAF1-6);GH_D02G0742(SDN5)
GO:0051641	Biological Process	cellular localization	157	0.0343035	GH_A02G0467(LFG5);GH_A02G0555(IMPA1);GH_A02G0608(RH40);GH_A02G0693(SEC5A);GH_A02G0695(VIP1);GH_A02G0790(At1g21780);GH_A02G0839(FIP1);GH_A02G0935(tig);GH_A02G0937(SRP14);GH_A02G0949(trappc2);GH_A02G0974(FREE1);GH_A02G1029(RH3);GH_A02G1037(At1g30630);GH_A03G0341(BLOS1);GH_A03G0342(TIC110);GH_A03G0458(FRS3);GH_A03G0460(MPK3);GH_A03G0465(PHOT1);GH_A03G0519(PPF-1);GH_A03G0524(BMS1);GH_A03G0534(TIM9);G…
GO:0009668	Biological Process	plastid membrane organization	37	0.0345719	GH_A02G0437(MORF6);GH_A02G0596(RPS1);GH_A02G0773(--);GH_A02G0939(IM30);GH_A03G0519(PPF-1);GH_A06G1178(dnaJ);GH_A06G1318(MGD1);GH_A08G0657(FKBP20-2);GH_A08G0739(FZL);GH_A08G0847(PAP12);GH_A08G1395(APG3);GH_A08G1517(STR4);GH_A08G1694(RPL1);GH_A08G1703(ATAB2);GH_A08G1729(CLPP4);GH_A08G1840(ABCI7);GH_A09G0183(DEGP8);GH_A12G2426(CLPR2);GH_A12G2469(--);GH_A12G2488(MURE);GH_A12G2525(infA);GH_A12G2575(RP…
GO:0000038	Biological Process	very long-chain fatty acid metabolic process	4	0.0350371	GH_A03G0536(KCR1);GH_A03G0544(KCR1);GH_D03G1424(KCR1);GH_D03G1431(KCR1)
GO:0019058	Biological Process	viral life cycle	4	0.0350371	GH_A08G1852(TOM2A);GH_A10G0133(TOM1);GH_A12G2313(TOM2A);GH_D05G1728(TOM1)
GO:0019079	Biological Process	viral genome replication	4	0.0350371	GH_A08G1852(TOM2A);GH_A10G0133(TOM1);GH_A12G2313(TOM2A);GH_D05G1728(TOM1)
GO:0008047	Molecular Function	enzyme activator activity	7	0.035341	GH_A08G0500(RANGAP2);GH_A08G0736(RANGAP1);GH_A08G0775(ROPGAP2);GH_D03G1262(AGD1);GH_D08G0512(RANGAP1);GH_D08G0729(RANGAP1);GH_D08G0772(ROPGAP2)
GO:0016684	Molecular Function	oxidoreductase activity, acting on peroxide as acceptor	7	0.035341	GH_A06G1076(APX6);GH_A08G0759(GPX4);GH_A08G0807(GPX3);GH_A12G2478(GPX6);GH_A12G2480(GPX8);GH_D08G0756(GPX4);GH_D08G0797(GPX3)
GO:0046907	Biological Process	intracellular transport	150	0.0357454	GH_A02G0467(LFG5);GH_A02G0555(IMPA1);GH_A02G0608(RH40);GH_A02G0693(SEC5A);GH_A02G0695(VIP1);GH_A02G0790(At1g21780);GH_A02G0839(FIP1);GH_A02G0935(tig);GH_A02G0937(SRP14);GH_A02G0949(trappc2);GH_A02G0974(FREE1);GH_A02G1029(RH3);GH_A02G1037(At1g30630);GH_A03G0341(BLOS1);GH_A03G0342(TIC110);GH_A03G0458(FRS3);GH_A03G0460(MPK3);GH_A03G0519(PPF-1);GH_A03G0524(BMS1);GH_A03G0534(TIM9);GH_A03G0594(TIM10);G…
GO:0010608	Biological Process	posttranscriptional regulation of gene expression	48	0.0364539	GH_A02G0447(Os10g0467600);GH_A02G0529(--);GH_A02G0773(--);GH_A02G0802(prorsd1p);GH_A03G0439(DRB2);GH_A03G0576(v1g171563);GH_A06G1038(v1g169424);GH_A06G1417(TIF3D1);GH_A06G1909(eif3g);GH_A06G2049(NRPE1);GH_A06G2154(RTEL1);GH_A08G0620(MTACP1);GH_A08G0708(EOL1);GH_A08G1104(--);GH_A08G1669(EIF4G);GH_A08G1866(UPF1);GH_A08G1904(CDC7);GH_A09G0027(At1g20050);GH_A09G0089(eif3m);GH_A10G0280(TIF3D1);GH_A10G…
GO:0000097	Biological Process	sulfur amino acid biosynthetic process	46	0.0366643	GH_A02G0361(VIT_05s0020g04080);GH_A02G0570(ALDH22A1);GH_A02G0680(--);GH_A02G0743(ACR3);GH_A02G0824(DFC);GH_A02G0998(--);GH_A02G0999(OST1A);GH_A03G0366(acy1);GH_A03G0459(thrA);GH_A06G1304(PAP8);GH_A06G1944(UPF2);GH_A08G0708(EOL1);GH_A08G0719(HMT-2);GH_A08G0860(YLS3);GH_A08G1462(CYP20-3);GH_A08G1517(STR4);GH_A08G1692(--);GH_A08G1741(ROPGEF14);GH_A08G1790(--);GH_A10G0296(TPT);GH_A10G0319(IQD1);GH_A1…
GO:0042578	Molecular Function	phosphoric ester hydrolase activity	61	0.0373236	GH_A02G0321(KAPP);GH_A02G0470(At3g06270);GH_A02G0527(At3g05640);GH_A02G0580(At3g17090);GH_A02G0599(At1g48040);GH_A02G0701(CYFBP);GH_A02G0739(At1g43900);GH_A02G0958(At1g16220);GH_A02G0997(PP2C27);GH_A02G1007(SAC1);GH_A03G0383(FKFBP);GH_A03G0571(AIP1);GH_A06G1053(At2g24230);GH_A06G1321(WIN2);GH_A06G1463(AHL);GH_A06G1575(ctdspl2);GH_A06G1864(mipp1);GH_A06G1884(PLC2);GH_A06G1946(PP2C38);GH_A06G2096(A…
GO:0070646	Biological Process	protein modification by small protein removal	23	0.0374507	GH_A02G0852(UBP16);GH_A02G0932(At3g11710);GH_A02G0936(At3g11710);GH_A06G1125(COP10);GH_A06G1689(MTR4);GH_A08G1540(AUR3);GH_A08G1644(HUB1);GH_A10G0311(SNI1);GH_A12G2358(HOS1);GH_D02G0873(UBP16);GH_D02G0968(CSN4);GH_D02G1153(At3g11710);GH_D03G0610(VIP2);GH_D03G0758(NRG2);GH_D03G1067(EMB514);GH_D03G1183(RPN7);GH_D03G1850(HOS1);GH_D04G0146(RH17);GH_D05G1498(RH1);GH_D05G1752(UTP6);GH_D08G0304(TIM50);G…
GO:0000096	Biological Process	sulfur amino acid metabolic process	48	0.0375664	GH_A02G0361(VIT_05s0020g04080);GH_A02G0570(ALDH22A1);GH_A02G0680(--);GH_A02G0743(ACR3);GH_A02G0824(DFC);GH_A02G0998(--);GH_A02G0999(OST1A);GH_A03G0366(acy1);GH_A03G0459(thrA);GH_A06G1304(PAP8);GH_A06G1944(UPF2);GH_A08G0708(EOL1);GH_A08G0719(HMT-2);GH_A08G0860(YLS3);GH_A08G0950(XBAT32);GH_A08G1462(CYP20-3);GH_A08G1517(STR4);GH_A08G1692(--);GH_A08G1741(ROPGEF14);GH_A08G1790(--);GH_A10G0296(TPT);GH_…
GO:0008168	Molecular Function	methyltransferase activity	33	0.0384634	GH_A02G0770(ASHH2);GH_A02G0808(ASHR1);GH_A02G1005(ATXR7);GH_A03G0450(At2g28450);GH_A06G1159(MMT1);GH_A06G1216(PLMT);GH_A06G1250(ASHH1);GH_A06G1351(HEN1);GH_A06G2084(ASHH3);GH_A08G0719(HMT-2);GH_A08G0927(--);GH_A08G1322(OMT);GH_A08G1719(trmL);GH_A08G1776(CMT2);GH_A08G1777(CMT2);GH_A08G1778(--);GH_A08G1897(SUVH6);GH_A12G2334(TARBP1);GH_A12G2339(SUVH6);GH_A12G2586(MTA);GH_A12G2656(OMT);GH_A12G2698(A…
GO:0035556	Biological Process	intracellular signal transduction	69	0.0400721	GH_A02G0389(ETR2);GH_A02G0590(--);GH_A02G0738(RABC1);GH_A02G0739(At1g43900);GH_A02G0827(RAP2-4);GH_A02G0973(ARAC3);GH_A03G0460(MPK3);GH_A03G0465(PHOT1);GH_A03G0582(RAB11C);GH_A06G1531(RABA1C);GH_A06G1633(RABF2B);GH_A06G1679(ALDH7B4);GH_A06G2071(ARL2);GH_A06G2099(WRKY40);GH_A08G0619(RABH1B);GH_A08G0644(RABD2A);GH_A08G0708(EOL1);GH_A08G0742(MIRO2);GH_A08G0792(TIR1);GH_A08G0916(AIL5);GH_A08G0967(ARF…
GO:0072657	Biological Process	protein localization to membrane	8	0.040377	GH_A02G0937(SRP14);GH_A03G0519(PPF-1);GH_A06G1061(Gtp-bp);GH_A06G2002(--);GH_A08G1547(ARSA2);GH_A12G2554(OXA1);GH_D02G1149(SRP14);GH_D03G1455(PPF-1)
GO:0090150	Biological Process	establishment of protein localization to membrane	8	0.040377	GH_A02G0937(SRP14);GH_A03G0519(PPF-1);GH_A06G1061(Gtp-bp);GH_A06G2002(--);GH_A08G1547(ARSA2);GH_A12G2554(OXA1);GH_D02G1149(SRP14);GH_D03G1455(PPF-1)
GO:0022411	Biological Process	cellular component disassembly	7	0.040959	GH_A08G1395(APG3);GH_D02G1399(EIF-5A2);GH_D03G1065(ERF1-3);GH_D03G1083(EIF-5A2);GH_D03G1784(mrpl58);GH_D08G2593(PRFB1);GH_D08G2605(prfA)
GO:0032984	Biological Process	macromolecular complex disassembly	7	0.040959	GH_A08G1395(APG3);GH_D02G1399(EIF-5A2);GH_D03G1065(ERF1-3);GH_D03G1083(EIF-5A2);GH_D03G1784(mrpl58);GH_D08G2593(PRFB1);GH_D08G2605(prfA)
GO:0008443	Molecular Function	phosphofructokinase activity	4	0.0414474	GH_A02G1006(PFP-ALPHA);GH_A03G0383(FKFBP);GH_A10G0099(PFP-BETA);GH_D02G1053(PFP-ALPHA)
GO:0008170	Molecular Function	N-methyltransferase activity	12	0.0422793	GH_A02G0770(ASHH2);GH_A02G0808(ASHR1);GH_A02G1005(ATXR7);GH_A06G1216(PLMT);GH_A06G1250(ASHH1);GH_A06G2084(ASHH3);GH_A08G1897(SUVH6);GH_A12G2698(ATX4);GH_D02G0786(ASHH2);GH_D02G0823(ASHR1);GH_D02G1050(ATXR7);GH_D03G1318(ATXR6)
GO:0016119	Biological Process	carotene metabolic process	4	0.0424282	GH_A02G0705(Z-ISO);GH_A08G0605(CCD1);GH_D02G0719(Z-ISO);GH_D08G0602(CCD1)
GO:0000338	Biological Process	protein deneddylation	21	0.0426697	GH_A02G0932(At3g11710);GH_A02G0936(At3g11710);GH_A06G1125(COP10);GH_A06G1689(MTR4);GH_A08G1540(AUR3);GH_A08G1644(HUB1);GH_A10G0311(SNI1);GH_A12G2358(HOS1);GH_D02G0968(CSN4);GH_D02G1153(At3g11710);GH_D03G0610(VIP2);GH_D03G0758(NRG2);GH_D03G1067(EMB514);GH_D03G1183(RPN7);GH_D03G1850(HOS1);GH_D04G0146(RH17);GH_D05G1498(RH1);GH_D05G1752(UTP6);GH_D08G0304(TIM50);GH_D08G0357(CSN7);GH_D08G0363(HUB1)
GO:0043566	Molecular Function	structure-specific DNA binding	8	0.0429105	GH_A02G1027(RAD52-1);GH_A08G0768(MTERF4);GH_A08G1314(BIN4);GH_D02G1074(RAD52-1);GH_D05G2035(OSB1);GH_D08G0361(MTERF18);GH_D08G0759(MTERF4);GH_D08G2693(HY5)
GO:0006342	Biological Process	chromatin silencing	25	0.0430274	GH_A02G0429(KIN10A);GH_A02G0781(SWI3C);GH_A02G0877(KIN7N);GH_A03G0471(NFRKB);GH_A06G1102(PDS5);GH_A06G2154(RTEL1);GH_A08G0500(RANGAP2);GH_A08G0736(RANGAP1);GH_A08G1772(WDR26);GH_A10G0341(EXO1);GH_A10G0393(PHYE);GH_A12G2358(HOS1);GH_A12G2612(GALT31A);GH_D02G0798(SWI3C);GH_D02G0896(KIN7N);GH_D03G0451(Tsr3);GH_D03G0452(Acin1);GH_D03G0776(--);GH_D03G1353(SKI2);GH_D03G1506(NFRKB);GH_D03G1850(HOS1);GH_…
GO:0045814	Biological Process	negative regulation of gene expression, epigenetic	25	0.0430274	GH_A02G0429(KIN10A);GH_A02G0781(SWI3C);GH_A02G0877(KIN7N);GH_A03G0471(NFRKB);GH_A06G1102(PDS5);GH_A06G2154(RTEL1);GH_A08G0500(RANGAP2);GH_A08G0736(RANGAP1);GH_A08G1772(WDR26);GH_A10G0341(EXO1);GH_A10G0393(PHYE);GH_A12G2358(HOS1);GH_A12G2612(GALT31A);GH_D02G0798(SWI3C);GH_D02G0896(KIN7N);GH_D03G0451(Tsr3);GH_D03G0452(Acin1);GH_D03G0776(--);GH_D03G1353(SKI2);GH_D03G1506(NFRKB);GH_D03G1850(HOS1);GH_…
GO:0009892	Biological Process	negative regulation of metabolic process	79	0.0439809	GH_A02G0429(KIN10A);GH_A02G0564(--);GH_A02G0781(SWI3C);GH_A02G0877(KIN7N);GH_A03G0344(RDM4);GH_A03G0439(DRB2);GH_A03G0471(NFRKB);GH_A03G0578(CRR2);GH_A06G1102(PDS5);GH_A06G1430(RPL21M);GH_A06G1635(AGO2);GH_A06G1677(MPE3);GH_A06G1689(MTR4);GH_A06G1945(ELP6);GH_A06G1955(At4g10100);GH_A06G2049(NRPE1);GH_A06G2154(RTEL1);GH_A08G0500(RANGAP2);GH_A08G0620(MTACP1);GH_A08G0708(EOL1);GH_A08G0736(RANGAP1);G…
GO:0042562	Molecular Function	hormone binding	3	0.0441705	GH_A08G0792(TIR1);GH_A08G1389(TIR1);GH_D08G0784(TIR1)
GO:0052834	Molecular Function	inositol monophosphate phosphatase activity	3	0.0441705	GH_D05G1483(IMPL1);GH_D05G1484(IMPL1);GH_D05G1786(VTC4)
GO:0005991	Biological Process	trehalose metabolic process	8	0.044527	GH_A08G0954(TPS11);GH_A08G1808(TPS5);GH_A10G0361(TPS7);GH_A12G2390(TPPF);GH_D02G1490(TPS6);GH_D03G1814(TPPF);GH_D05G1558(TPS1);GH_D05G1566(TPS7)
GO:0009404	Biological Process	toxin metabolic process	22	0.0449783	GH_A02G0785(NAC002);GH_A03G0460(MPK3);GH_A08G0500(RANGAP2);GH_A08G0666(ATG9);GH_A08G0736(RANGAP1);GH_A08G0807(GPX3);GH_A08G1004(ARPC3);GH_A08G1404(PARB);GH_A12G2478(GPX6);GH_A12G2480(GPX8);GH_D02G0800(NAC002);GH_D02G1335(At3g24170);GH_D03G1183(RPN7);GH_D03G1517(MPK3);GH_D04G0076(ostc-a);GH_D04G0079(OSTC);GH_D05G1882(ptges2);GH_D05G1919(At4g24160);GH_D08G0512(RANGAP1);GH_D08G0665(ATG9);GH_D08G0729…
GO:0000023	Biological Process	maltose metabolic process	3	0.0450124	GH_A06G1269(DPE2);GH_A12G2327(BAM3);GH_D03G0468(DPE1)
GO:0006513	Biological Process	protein monoubiquitination	3	0.0450124	GH_A08G0859(HUB2);GH_A08G1644(HUB1);GH_D08G0363(HUB1)
GO:0015780	Biological Process	nucleotide-sugar transport	3	0.0450124	GH_A02G0796(UDP-GALT1);GH_D02G0813(UDP-GALT1);GH_D03G1334(GONST2)
GO:0016574	Biological Process	histone ubiquitination	3	0.0450124	GH_A08G0859(HUB2);GH_A08G1644(HUB1);GH_D08G0363(HUB1)
GO:0048582	Biological Process	positive regulation of post-embryonic development	3	0.0450124	GH_A02G0676(GI);GH_D02G0687(GI);GH_D05G1618(VOZ1)
GO:0051240	Biological Process	positive regulation of multicellular organismal process	3	0.0450124	GH_A02G0676(GI);GH_D02G0687(GI);GH_D05G1618(VOZ1)
GO:0006955	Biological Process	immune response	41	0.0454185	GH_A03G0460(MPK3);GH_A06G1391(SDT);GH_A06G1538(PUB17);GH_A06G1554(ARF3);GH_A06G1973(TTL);GH_A06G1999(HSP70-17);GH_A06G2154(RTEL1);GH_A08G0708(EOL1);GH_A08G0719(HMT-2);GH_A08G1323(DMR6);GH_A08G1418(PDIL2-1);GH_A08G1419(ERDJ3B);GH_A08G1462(CYP20-3);GH_A08G1517(STR4);GH_A08G1518(GH3.5);GH_A10G0146(TDP1);GH_A10G0304(ARF15);GH_A10G0311(SNI1);GH_A10G0356(PUB17);GH_A12G2338(CLPR4);GH_A12G2358(HOS1);GH_A…
GO:0045087	Biological Process	innate immune response	41	0.0454185	GH_A03G0460(MPK3);GH_A06G1391(SDT);GH_A06G1538(PUB17);GH_A06G1554(ARF3);GH_A06G1973(TTL);GH_A06G1999(HSP70-17);GH_A06G2154(RTEL1);GH_A08G0708(EOL1);GH_A08G0719(HMT-2);GH_A08G1323(DMR6);GH_A08G1418(PDIL2-1);GH_A08G1419(ERDJ3B);GH_A08G1462(CYP20-3);GH_A08G1517(STR4);GH_A08G1518(GH3.5);GH_A10G0146(TDP1);GH_A10G0304(ARF15);GH_A10G0311(SNI1);GH_A10G0356(PUB17);GH_A12G2338(CLPR4);GH_A12G2358(HOS1);GH_A…
GO:0018130	Biological Process	heterocycle biosynthetic process	186	0.0459075	GH_A02G0311(RNR2A);GH_A02G0429(KIN10A);GH_A02G0437(MORF6);GH_A02G0596(RPS1);GH_A02G0660(MED22B);GH_A02G0686(ERF110);GH_A02G0695(VIP1);GH_A02G0715(Supt5h);GH_A02G0773(--);GH_A02G0781(SWI3C);GH_A02G0810(RPS13);GH_A02G0877(KIN7N);GH_A02G0997(PP2C27);GH_A02G1045(GTL1);GH_A03G0374(FOLK);GH_A03G0460(MPK3);GH_A03G0471(NFRKB);GH_A03G0519(PPF-1);GH_A03G0578(CRR2);GH_A06G1043(--);GH_A06G1081(APT5);GH_A06G1…
GO:0031406	Molecular Function	carboxylic acid binding	14	0.0464753	GH_A02G0698(STY46);GH_A02G0743(ACR3);GH_A03G0509(ACR9);GH_A08G1939(PURU2);GH_D02G0710(STY46);GH_D02G0753(ACR3);GH_D02G1436(ACR4);GH_D03G1464(ACR9);GH_D03G1790(ACR8);GH_D05G1791(ACR11);GH_D05G1859(STY46);GH_D05G1960(ARGF);GH_D08G0481(relA);GH_D08G2624(AKHSDH2)
GO:0043177	Molecular Function	organic acid binding	14	0.0464753	GH_A02G0698(STY46);GH_A02G0743(ACR3);GH_A03G0509(ACR9);GH_A08G1939(PURU2);GH_D02G0710(STY46);GH_D02G0753(ACR3);GH_D02G1436(ACR4);GH_D03G1464(ACR9);GH_D03G1790(ACR8);GH_D05G1791(ACR11);GH_D05G1859(STY46);GH_D05G1960(ARGF);GH_D08G0481(relA);GH_D08G2624(AKHSDH2)
GO:0008202	Biological Process	steroid metabolic process	33	0.0467726	GH_A02G0299(GLCAT14A);GH_A02G0920(PATL4);GH_A03G0536(KCR1);GH_A03G0544(KCR1);GH_A06G1232(BCCP1);GH_A06G1570(SH3P3);GH_A08G0514(PSAT);GH_A08G0523(UGT80A2);GH_A08G0558(FLA7);GH_A08G0950(XBAT32);GH_A08G1006(SYT5);GH_A08G1239(mfsd5);GH_A08G1322(OMT);GH_A08G1710(CESA3);GH_A08G1961(NPF6.3);GH_A09G0027(At1g20050);GH_A12G2448(HMGS);GH_A12G2656(OMT);GH_A12G2668(CYB5);GH_D02G1111(At5g58300);GH_D02G1116(PAT…
GO:0034968	Biological Process	histone lysine methylation	30	0.046824	GH_A02G0351(CDC73);GH_A02G0429(KIN10A);GH_A02G0877(KIN7N);GH_A02G1005(ATXR7);GH_A06G1430(RPL21M);GH_A06G2049(NRPE1);GH_A08G0500(RANGAP2);GH_A08G0719(HMT-2);GH_A08G0736(RANGAP1);GH_A08G1540(AUR3);GH_A08G1588(AN);GH_A09G0030(MCM2);GH_A10G0099(PFP-BETA);GH_A10G0311(SNI1);GH_A10G0407(MCM3);GH_A12G2612(GALT31A);GH_A12G2691(DMS3);GH_D02G0896(KIN7N);GH_D02G1050(ATXR7);GH_D02G1104(OsI_36121);GH_D03G0776(…
GO:0045892	Biological Process	negative regulation of transcription, DNA-templated	25	0.0468717	GH_A02G0429(KIN10A);GH_A02G0781(SWI3C);GH_A02G0877(KIN7N);GH_A03G0471(NFRKB);GH_A06G1102(PDS5);GH_A06G2154(RTEL1);GH_A08G0500(RANGAP2);GH_A08G0736(RANGAP1);GH_A08G1772(WDR26);GH_A10G0341(EXO1);GH_A10G0393(PHYE);GH_A12G2358(HOS1);GH_A12G2612(GALT31A);GH_D02G0798(SWI3C);GH_D02G0896(KIN7N);GH_D03G0451(Tsr3);GH_D03G0452(Acin1);GH_D03G0776(--);GH_D03G1353(SKI2);GH_D03G1506(NFRKB);GH_D03G1850(HOS1);GH_…
GO:1903507	Biological Process	negative regulation of nucleic acid-templated transcription	25	0.0468717	GH_A02G0429(KIN10A);GH_A02G0781(SWI3C);GH_A02G0877(KIN7N);GH_A03G0471(NFRKB);GH_A06G1102(PDS5);GH_A06G2154(RTEL1);GH_A08G0500(RANGAP2);GH_A08G0736(RANGAP1);GH_A08G1772(WDR26);GH_A10G0341(EXO1);GH_A10G0393(PHYE);GH_A12G2358(HOS1);GH_A12G2612(GALT31A);GH_D02G0798(SWI3C);GH_D02G0896(KIN7N);GH_D03G0451(Tsr3);GH_D03G0452(Acin1);GH_D03G0776(--);GH_D03G1353(SKI2);GH_D03G1506(NFRKB);GH_D03G1850(HOS1);GH_…
GO:0044267	Biological Process	cellular protein metabolic process	557	0.0474763	GH_A02G0321(KAPP);GH_A02G0331(WNK1);GH_A02G0351(CDC73);GH_A02G0371(CIPK7);GH_A02G0389(ETR2);GH_A02G0417(CRY2);GH_A02G0423(trc);GH_A02G0429(KIN10A);GH_A02G0437(MORF6);GH_A02G0447(Os10g0467600);GH_A02G0470(At3g06270);GH_A02G0473(At4g15545);GH_A02G0481(RUK);GH_A02G0529(--);GH_A02G0580(At3g17090);GH_A02G0599(At1g48040);GH_A02G0600(GALT3);GH_A02G0618(PTI1);GH_A02G0619(At5g18500);GH_A02G0624(--);GH_A02…
GO:0044764	Biological Process	multi-organism cellular process	10	0.0475753	GH_A02G0695(VIP1);GH_A02G0923(NSI);GH_A08G1852(TOM2A);GH_A10G0133(TOM1);GH_A12G2313(TOM2A);GH_D02G0707(VIP1);GH_D02G1113(NSI);GH_D02G2096(HDA19);GH_D02G2287(PAB8);GH_D05G1728(TOM1)
GO:0000255	Biological Process	allantoin metabolic process	2	0.0490089	GH_A06G1973(TTL);GH_A12G2333(UGLYAH)
GO:0018131	Biological Process	oxazole or thiazole biosynthetic process	2	0.0490089	GH_A06G1695(THI1-2);GH_D05G1720(THI1-2)
GO:0046484	Biological Process	oxazole or thiazole metabolic process	2	0.0490089	GH_A06G1695(THI1-2);GH_D05G1720(THI1-2)
GO:1902930	Biological Process	regulation of alcohol biosynthetic process	2	0.0490089	GH_A02G0629(GCR1);GH_D05G1574(CESA8)
GO:0006020	Biological Process	inositol metabolic process	5	0.0491944	GH_D03G0442(INPS1);GH_D05G1347(MIOX1);GH_D05G1483(IMPL1);GH_D05G1484(IMPL1);GH_D05G1786(VTC4)
GO:0044042	Biological Process	glucan metabolic process	75	0.0503254	GH_A02G0676(GI);GH_A02G0701(CYFBP);GH_A02G0987(DPMS1);GH_A02G0988(SBEII);GH_A02G0999(OST1A);GH_A03G0447(PDIL1-4);GH_A03G0577(--);GH_A06G1235(CESA2);GH_A06G1269(DPE2);GH_A06G1570(SH3P3);GH_A06G1695(THI1-2);GH_A06G1705(XTH8);GH_A06G1999(HSP70-17);GH_A06G2063(IRK);GH_A08G0515(CESA4);GH_A08G0841(CALS3);GH_A08G0845(CALS3);GH_A08G0939(OS9);GH_A08G1234(At1g64390);GH_A08G1286(WAXY);GH_A08G1710(CESA3);GH_…
GO:0043647	Biological Process	inositol phosphate metabolic process	15	0.0505158	GH_A02G0629(GCR1);GH_A02G1007(SAC1);GH_A06G2001(IP5P10);GH_A08G0720(IP5P4);GH_A08G1286(WAXY);GH_A08G1851(IP5P2);GH_A09G0154(SS2);GH_A12G2312(IP5P2);GH_D02G1055(SAC1);GH_D02G2214(ITPK3);GH_D03G0433(IP5P5);GH_D03G0811(LHCB7);GH_D05G1786(VTC4);GH_D08G0387(--);GH_D08G0710(IP5P4)
GO:0009900	Biological Process	dehiscence	4	0.0506275	GH_A08G1278(NAC043);GH_A12G2605(NAC012);GH_D03G0964(NAC043);GH_D03G1318(ATXR6)
GO:0032268	Biological Process	regulation of cellular protein metabolic process	59	0.0513039	GH_A02G0437(MORF6);GH_A02G0529(--);GH_A02G0773(--);GH_A02G0802(prorsd1p);GH_A02G0810(RPS13);GH_A03G0460(MPK3);GH_A03G0519(PPF-1);GH_A03G0576(v1g171563);GH_A06G1038(v1g169424);GH_A06G1291(CDC2A);GH_A06G1304(PAP8);GH_A06G1417(TIF3D1);GH_A06G1909(eif3g);GH_A08G0657(FKBP20-2);GH_A08G0739(FZL);GH_A08G1086(--);GH_A08G1204(EMS1);GH_A08G1208(I-2);GH_A08G1517(STR4);GH_A08G1665(CKB1);GH_A08G1703(ATAB2);GH_…
GO:0051246	Biological Process	regulation of protein metabolic process	59	0.0513039	GH_A02G0437(MORF6);GH_A02G0529(--);GH_A02G0773(--);GH_A02G0802(prorsd1p);GH_A02G0810(RPS13);GH_A03G0460(MPK3);GH_A03G0519(PPF-1);GH_A03G0576(v1g171563);GH_A06G1038(v1g169424);GH_A06G1291(CDC2A);GH_A06G1304(PAP8);GH_A06G1417(TIF3D1);GH_A06G1909(eif3g);GH_A08G0657(FKBP20-2);GH_A08G0739(FZL);GH_A08G1086(--);GH_A08G1204(EMS1);GH_A08G1208(I-2);GH_A08G1517(STR4);GH_A08G1665(CKB1);GH_A08G1703(ATAB2);GH_…
GO:0000229	Cellular Component	cytoplasmic chromosome	5	0.0517982	GH_A02G0773(--);GH_A02G0939(IM30);GH_D02G0789(--);GH_D02G1147(IM30);GH_D05G1494(PTAC12)
GO:0034613	Biological Process	cellular protein localization	117	0.0524604	GH_A02G0467(LFG5);GH_A02G0555(IMPA1);GH_A02G0608(RH40);GH_A02G0790(At1g21780);GH_A02G0935(tig);GH_A02G0937(SRP14);GH_A02G1029(RH3);GH_A03G0342(TIC110);GH_A03G0458(FRS3);GH_A03G0460(MPK3);GH_A03G0519(PPF-1);GH_A03G0524(BMS1);GH_A03G0534(TIM9);GH_A06G1061(Gtp-bp);GH_A06G1308(--);GH_A06G1430(RPL21M);GH_A06G1437(trappc13);GH_A06G1492(ILK1);GH_A06G1619(--);GH_A06G1689(MTR4);GH_A06G2002(--);GH_A06G2081…
GO:0070727	Biological Process	cellular macromolecule localization	117	0.0524604	GH_A02G0467(LFG5);GH_A02G0555(IMPA1);GH_A02G0608(RH40);GH_A02G0790(At1g21780);GH_A02G0935(tig);GH_A02G0937(SRP14);GH_A02G1029(RH3);GH_A03G0342(TIC110);GH_A03G0458(FRS3);GH_A03G0460(MPK3);GH_A03G0519(PPF-1);GH_A03G0524(BMS1);GH_A03G0534(TIM9);GH_A06G1061(Gtp-bp);GH_A06G1308(--);GH_A06G1430(RPL21M);GH_A06G1437(trappc13);GH_A06G1492(ILK1);GH_A06G1619(--);GH_A06G1689(MTR4);GH_A06G2002(--);GH_A06G2081…
GO:0009416	Biological Process	response to light stimulus	113	0.0527111	GH_A02G0318(VIT_05s0020g02800);GH_A02G0417(CRY2);GH_A02G0473(At4g15545);GH_A02G0629(GCR1);GH_A02G0676(GI);GH_A02G0805(--);GH_A02G0932(At3g11710);GH_A02G0936(At3g11710);GH_A03G0347(At5g58410);GH_A03G0460(MPK3);GH_A03G0465(PHOT1);GH_A06G1105(CLPB4);GH_A06G1125(COP10);GH_A06G1196(UVR3);GH_A06G1232(BCCP1);GH_A06G1308(--);GH_A06G1604(CUL4);GH_A06G1689(MTR4);GH_A06G1695(THI1-2);GH_A06G1869(samm50-b);GH…
GO:0034062	Molecular Function	RNA polymerase activity	18	0.0528143	GH_A02G0620(--);GH_A03G0467(NRPC1);GH_A03G0595(Polr1d);GH_A06G1563(rpoB);GH_A06G1564(rpoC1);GH_A06G1896(RPOT1);GH_A06G2049(NRPE1);GH_A08G1166(NRPB6A);GH_A12G2485(rpoA);GH_A12G2550(Prim1);GH_D03G0831(polr1c);GH_D03G0845(NRPA1);GH_D03G1194(NRPB5A);GH_D03G1368(Polr1d);GH_D03G1509(NRPC1);GH_D03G1912(--);GH_D04G0131(polr1c);GH_D08G2749(NRPB5A)
GO:0004527	Molecular Function	exonuclease activity	9	0.053001	GH_A02G0587(--);GH_A02G0728(SDN5);GH_A02G0931(polA);GH_A06G1218(CAF1-6);GH_A06G2100(CAF1-6);GH_A08G0942(CCR4-6);GH_D02G0742(SDN5);GH_D02G1154(polA);GH_D05G1909(XRN3)
GO:0005618	Cellular Component	cell wall	28	0.0531674	GH_A02G0851(AED3);GH_A03G0516(At1g18250);GH_A06G2141(At1g80170);GH_A08G0574(--);GH_A08G0995(At5g34940);GH_A08G1418(PDIL2-1);GH_A08G1433(Nomo1);GH_A08G1487(ROPGAP3);GH_A08G1546(SBT4.14);GH_A08G1956(At4g16563);GH_A12G2315(At4g18030);GH_A12G2388(SKU5);GH_D02G0691(PER12);GH_D02G0871(AED3);GH_D02G1109(FER);GH_D02G1111(At5g58300);GH_D03G0592(BGAL1);GH_D03G0641(TIP2-1);GH_D03G1457(At1g18250);GH_D03G1827…
GO:0006405	Biological Process	RNA export from nucleus	15	0.0535057	GH_A03G0524(BMS1);GH_A06G1689(MTR4);GH_A08G0500(RANGAP2);GH_A08G0736(RANGAP1);GH_A08G1644(HUB1);GH_D03G0845(NRPA1);GH_D03G1446(BMS1);GH_D04G0146(RH17);GH_D05G1498(RH1);GH_D05G1752(UTP6);GH_D08G0363(HUB1);GH_D08G0512(RANGAP1);GH_D08G0729(RANGAP1);GH_D08G2693(HY5);GH_D08G2727(RAN2)
GO:0051168	Biological Process	nuclear export	15	0.0535057	GH_A03G0524(BMS1);GH_A06G1689(MTR4);GH_A08G0500(RANGAP2);GH_A08G0736(RANGAP1);GH_A08G1644(HUB1);GH_D03G0845(NRPA1);GH_D03G1446(BMS1);GH_D04G0146(RH17);GH_D05G1498(RH1);GH_D05G1752(UTP6);GH_D08G0363(HUB1);GH_D08G0512(RANGAP1);GH_D08G0729(RANGAP1);GH_D08G2693(HY5);GH_D08G2727(RAN2)
GO:0031501	Cellular Component	mannosyltransferase complex	2	0.0541116	GH_A02G0987(DPMS1);GH_D02G1034(DPMS1)
GO:0018022	Biological Process	peptidyl-lysine methylation	30	0.0542903	GH_A02G0351(CDC73);GH_A02G0429(KIN10A);GH_A02G0877(KIN7N);GH_A02G1005(ATXR7);GH_A06G1430(RPL21M);GH_A06G2049(NRPE1);GH_A08G0500(RANGAP2);GH_A08G0719(HMT-2);GH_A08G0736(RANGAP1);GH_A08G1540(AUR3);GH_A08G1588(AN);GH_A09G0030(MCM2);GH_A10G0099(PFP-BETA);GH_A10G0311(SNI1);GH_A10G0407(MCM3);GH_A12G2612(GALT31A);GH_A12G2691(DMS3);GH_D02G0896(KIN7N);GH_D02G1050(ATXR7);GH_D02G1104(OsI_36121);GH_D03G0776(…
GO:0044822	Molecular Function	poly(A) RNA binding	5	0.0548358	GH_A06G1259(CSTF64);GH_A06G1982(CSTF77);GH_D02G1194(APUM5);GH_D04G0055(APUM4);GH_D08G0498(VIT_07s0104g01170)
GO:0070546	Molecular Function	L-phenylalanine aminotransferase activity	5	0.0548358	GH_A02G0804(dapC);GH_A06G1037(TOM2AH3);GH_A06G1098(ASP5);GH_A09G0041(ASP1);GH_D02G0819(dapC)
GO:0019787	Molecular Function	ubiquitin-like protein transferase activity	21	0.055411	GH_A02G0992(PUB15);GH_A03G0526(PUB13);GH_A06G1431(UBC24);GH_A06G1538(PUB17);GH_A08G0792(TIR1);GH_A08G1353(PIAL2);GH_A08G1389(TIR1);GH_A08G1408(RFI2);GH_A08G1644(HUB1);GH_A08G1718(SAP5);GH_A09G0123(PUB1);GH_A10G0183(PUB8);GH_A10G0273(UBC24);GH_A10G0356(PUB17);GH_D02G0921(UBC37);GH_D02G1038(PUB15);GH_D02G1274(SIS3);GH_D02G2288(SUD1);GH_D03G1442(PUB13);GH_D08G0363(HUB1);GH_D08G0784(TIR1)
GO:0004779	Molecular Function	sulfate adenylyltransferase activity	3	0.0556917	GH_A02G0365(APS1);GH_A08G1955(HINT4);GH_D05G1910(APS2)
GO:1902589	Biological Process	single-organism organelle organization	123	0.0559335	GH_A02G0312(MED33A);GH_A02G0351(CDC73);GH_A02G0429(KIN10A);GH_A02G0608(RH40);GH_A02G0770(ASHH2);GH_A02G0790(At1g21780);GH_A02G0808(ASHR1);GH_A02G0877(KIN7N);GH_A02G1005(ATXR7);GH_A02G1007(SAC1);GH_A02G1058(ABIL3);GH_A03G0422(NCRK);GH_A03G0436(REV);GH_A03G0458(FRS3);GH_A03G0471(NFRKB);GH_A03G0472(KIN5D);GH_A03G0501(ADF2);GH_A06G1250(ASHH1);GH_A06G1291(CDC2A);GH_A06G1308(--);GH_A06G1430(RPL21M);GH_…
GO:0042127	Biological Process	regulation of cell proliferation	13	0.0567731	GH_A03G0471(NFRKB);GH_A06G1291(CDC2A);GH_A06G1535(ATHB-8);GH_A06G1688(SWC2);GH_A06G1945(ELP6);GH_A08G1314(BIN4);GH_A10G0253(VIP5);GH_D02G1305(FHY3);GH_D02G2264(HAT3.1);GH_D03G1064(Trip4);GH_D03G1506(NFRKB);GH_D08G0800(SWC2);GH_D08G2693(HY5)
GO:0006725	Biological Process	cellular aromatic compound metabolic process	473	0.0573452	GH_A02G0311(RNR2A);GH_A02G0312(MED33A);GH_A02G0318(VIT_05s0020g02800);GH_A02G0417(CRY2);GH_A02G0429(KIN10A);GH_A02G0431(PHO1);GH_A02G0437(MORF6);GH_A02G0521(CAPH2);GH_A02G0587(--);GH_A02G0589(PAPS3);GH_A02G0596(RPS1);GH_A02G0608(RH40);GH_A02G0628(truA1);GH_A02G0629(GCR1);GH_A02G0660(MED22B);GH_A02G0668(PUS3);GH_A02G0686(ERF110);GH_A02G0687(At1g43190);GH_A02G0695(VIP1);GH_A02G0715(Supt5h);GH_A02G0…
GO:0071822	Biological Process	protein complex subunit organization	112	0.0576853	GH_A02G0312(MED33A);GH_A02G0437(MORF6);GH_A02G0510(--);GH_A02G0773(--);GH_A02G0865(TUBA);GH_A02G0877(KIN7N);GH_A02G0935(tig);GH_A02G1007(SAC1);GH_A02G1029(RH3);GH_A02G1058(ABIL3);GH_A03G0422(NCRK);GH_A03G0436(REV);GH_A03G0478(SlH4);GH_A03G0501(ADF2);GH_A03G0510(SlH4);GH_A03G0519(PPF-1);GH_A03G0596(TUBB8);GH_A06G1125(COP10);GH_A06G1285(TUBA3);GH_A06G1535(ATHB-8);GH_A06G1544(--);GH_A06G1973(TTL);GH…
GO:0010605	Biological Process	negative regulation of macromolecule metabolic process	60	0.0579745	GH_A02G0429(KIN10A);GH_A02G0781(SWI3C);GH_A02G0877(KIN7N);GH_A03G0344(RDM4);GH_A03G0439(DRB2);GH_A03G0471(NFRKB);GH_A03G0578(CRR2);GH_A06G1102(PDS5);GH_A06G1430(RPL21M);GH_A06G1635(AGO2);GH_A06G1689(MTR4);GH_A06G2049(NRPE1);GH_A06G2154(RTEL1);GH_A08G0500(RANGAP2);GH_A08G0620(MTACP1);GH_A08G0708(EOL1);GH_A08G0736(RANGAP1);GH_A08G1104(--);GH_A08G1540(AUR3);GH_A08G1588(AN);GH_A08G1772(WDR26);GH_A08G…
GO:0030247	Molecular Function	polysaccharide binding	4	0.058301	GH_A03G0383(FKFBP);GH_A06G1269(DPE2);GH_A10G0118(SS3);GH_D05G1743(SS3)
GO:0044767	Biological Process	single-organism developmental process	305	0.0583303	GH_A02G0312(MED33A);GH_A02G0321(KAPP);GH_A02G0326(LOX5);GH_A02G0351(CDC73);GH_A02G0417(CRY2);GH_A02G0429(KIN10A);GH_A02G0437(MORF6);GH_A02G0473(At4g15545);GH_A02G0481(RUK);GH_A02G0523(IBR3);GH_A02G0629(GCR1);GH_A02G0676(GI);GH_A02G0695(VIP1);GH_A02G0714(PIN6);GH_A02G0724(SEU);GH_A02G0773(--);GH_A02G0790(At1g21780);GH_A02G0820(--);GH_A02G0852(UBP16);GH_A02G0861(IRX9H);GH_A02G0877(KIN7N);GH_A02G096…
GO:0032787	Biological Process	monocarboxylic acid metabolic process	176	0.0586831	GH_A02G0326(LOX5);GH_A02G0557(AAE7);GH_A02G0596(RPS1);GH_A02G0608(RH40);GH_A02G0743(ACR3);GH_A02G0810(RPS13);GH_A02G0828(ECHIA);GH_A02G0918(FAH1);GH_A02G0927(ACPD);GH_A02G0935(tig);GH_A02G0978(4CLL5);GH_A02G0985(AAE1);GH_A02G1006(PFP-ALPHA);GH_A02G1010(BF2109);GH_A03G0315(At4g26390);GH_A03G0331(CIPK11);GH_A03G0399(GLY);GH_A03G0400(4CLL7);GH_A03G0403(ABCF1);GH_A03G0404(ABCF1);GH_A03G0405(EVN);GH_A…
GO:0007602	Biological Process	phototransduction	11	0.0591861	GH_A02G0676(GI);GH_A06G1125(COP10);GH_A10G0393(PHYE);GH_A12G2536(SPA2);GH_D02G0687(GI);GH_D02G0968(CSN4);GH_D02G1252(MED25);GH_D02G1305(FHY3);GH_D05G1618(VOZ1);GH_D08G0357(CSN7);GH_D08G2693(HY5)
GO:0009582	Biological Process	detection of abiotic stimulus	11	0.0591861	GH_A02G0676(GI);GH_A06G1125(COP10);GH_A10G0393(PHYE);GH_A12G2536(SPA2);GH_D02G0687(GI);GH_D02G0968(CSN4);GH_D02G1252(MED25);GH_D02G1305(FHY3);GH_D05G1618(VOZ1);GH_D08G0357(CSN7);GH_D08G2693(HY5)
GO:0009583	Biological Process	detection of light stimulus	11	0.0591861	GH_A02G0676(GI);GH_A06G1125(COP10);GH_A10G0393(PHYE);GH_A12G2536(SPA2);GH_D02G0687(GI);GH_D02G0968(CSN4);GH_D02G1252(MED25);GH_D02G1305(FHY3);GH_D05G1618(VOZ1);GH_D08G0357(CSN7);GH_D08G2693(HY5)
GO:0042214	Biological Process	terpene metabolic process	4	0.0596286	GH_A02G0705(Z-ISO);GH_A08G0605(CCD1);GH_D02G0719(Z-ISO);GH_D08G0602(CCD1)
GO:0048438	Biological Process	floral whorl development	4	0.0596286	GH_A02G0724(SEU);GH_D02G0738(SEU);GH_D03G0686(SEU);GH_D03G0843(WIP2)
GO:2000113	Biological Process	negative regulation of cellular macromolecule biosynthetic process	25	0.059898	GH_A02G0429(KIN10A);GH_A02G0781(SWI3C);GH_A02G0877(KIN7N);GH_A03G0471(NFRKB);GH_A06G1102(PDS5);GH_A06G2154(RTEL1);GH_A08G0500(RANGAP2);GH_A08G0736(RANGAP1);GH_A08G1772(WDR26);GH_A10G0341(EXO1);GH_A10G0393(PHYE);GH_A12G2358(HOS1);GH_A12G2612(GALT31A);GH_D02G0798(SWI3C);GH_D02G0896(KIN7N);GH_D03G0451(Tsr3);GH_D03G0452(Acin1);GH_D03G0776(--);GH_D03G1353(SKI2);GH_D03G1506(NFRKB);GH_D03G1850(HOS1);GH_…
GO:0015926	Molecular Function	glucosidase activity	11	0.060685	GH_A06G1126(At3g13560);GH_A08G0585(At1g66250);GH_A08G0866(At3g13560);GH_A08G0895(At5g58090);GH_D03G0664(BGLU42);GH_D03G1316(GLC1);GH_D04G0091(At5g58090);GH_D05G1749(At1g11820);GH_D05G1983(At4g34480);GH_D08G0583(At1g66250);GH_D08G2764(At5g56590)
GO:0032501	Biological Process	multicellular organismal process	282	0.0621195	GH_A02G0311(RNR2A);GH_A02G0312(MED33A);GH_A02G0326(LOX5);GH_A02G0351(CDC73);GH_A02G0417(CRY2);GH_A02G0429(KIN10A);GH_A02G0437(MORF6);GH_A02G0473(At4g15545);GH_A02G0481(RUK);GH_A02G0629(GCR1);GH_A02G0676(GI);GH_A02G0714(PIN6);GH_A02G0724(SEU);GH_A02G0773(--);GH_A02G0781(SWI3C);GH_A02G0790(At1g21780);GH_A02G0820(--);GH_A02G0852(UBP16);GH_A02G0861(IRX9H);GH_A02G0877(KIN7N);GH_A02G1005(ATXR7);GH_A02G…
GO:1902679	Biological Process	negative regulation of RNA biosynthetic process	25	0.0622954	GH_A02G0429(KIN10A);GH_A02G0781(SWI3C);GH_A02G0877(KIN7N);GH_A03G0471(NFRKB);GH_A06G1102(PDS5);GH_A06G2154(RTEL1);GH_A08G0500(RANGAP2);GH_A08G0736(RANGAP1);GH_A08G1772(WDR26);GH_A10G0341(EXO1);GH_A10G0393(PHYE);GH_A12G2358(HOS1);GH_A12G2612(GALT31A);GH_D02G0798(SWI3C);GH_D02G0896(KIN7N);GH_D03G0451(Tsr3);GH_D03G0452(Acin1);GH_D03G0776(--);GH_D03G1353(SKI2);GH_D03G1506(NFRKB);GH_D03G1850(HOS1);GH_…
GO:0006694	Biological Process	steroid biosynthetic process	30	0.0625822	GH_A02G0299(GLCAT14A);GH_A02G0920(PATL4);GH_A03G0536(KCR1);GH_A03G0544(KCR1);GH_A06G1232(BCCP1);GH_A06G1570(SH3P3);GH_A08G0523(UGT80A2);GH_A08G0558(FLA7);GH_A08G0950(XBAT32);GH_A08G1006(SYT5);GH_A08G1239(mfsd5);GH_A08G1322(OMT);GH_A08G1710(CESA3);GH_A08G1961(NPF6.3);GH_A09G0027(At1g20050);GH_A12G2448(HMGS);GH_A12G2656(OMT);GH_A12G2668(CYB5);GH_D02G1111(At5g58300);GH_D02G1116(PATL4);GH_D02G2102(HM…
GO:0044264	Biological Process	cellular polysaccharide metabolic process	69	0.063021	GH_A02G0676(GI);GH_A02G0701(CYFBP);GH_A02G0987(DPMS1);GH_A02G0988(SBEII);GH_A02G0999(OST1A);GH_A03G0447(PDIL1-4);GH_A03G0577(--);GH_A06G1235(CESA2);GH_A06G1269(DPE2);GH_A06G1570(SH3P3);GH_A06G1695(THI1-2);GH_A06G1999(HSP70-17);GH_A06G2063(IRK);GH_A08G0515(CESA4);GH_A08G0841(CALS3);GH_A08G0845(CALS3);GH_A08G0939(OS9);GH_A08G1234(At1g64390);GH_A08G1286(WAXY);GH_A08G1710(CESA3);GH_A08G1808(TPS5);GH_…
GO:0006073	Biological Process	cellular glucan metabolic process	68	0.0631388	GH_A02G0676(GI);GH_A02G0701(CYFBP);GH_A02G0987(DPMS1);GH_A02G0988(SBEII);GH_A02G0999(OST1A);GH_A03G0447(PDIL1-4);GH_A03G0577(--);GH_A06G1235(CESA2);GH_A06G1269(DPE2);GH_A06G1570(SH3P3);GH_A06G1695(THI1-2);GH_A06G1999(HSP70-17);GH_A06G2063(IRK);GH_A08G0515(CESA4);GH_A08G0841(CALS3);GH_A08G0845(CALS3);GH_A08G0939(OS9);GH_A08G1234(At1g64390);GH_A08G1286(WAXY);GH_A08G1710(CESA3);GH_A08G1808(TPS5);GH_…
GO:0044272	Biological Process	sulfur compound biosynthetic process	60	0.0636566	GH_A02G0361(VIT_05s0020g04080);GH_A02G0570(ALDH22A1);GH_A02G0680(--);GH_A02G0743(ACR3);GH_A02G0824(DFC);GH_A02G0998(--);GH_A02G0999(OST1A);GH_A03G0366(acy1);GH_A03G0459(thrA);GH_A06G1304(PAP8);GH_A06G1944(UPF2);GH_A06G1958(SDP6);GH_A08G0657(FKBP20-2);GH_A08G0708(EOL1);GH_A08G0719(HMT-2);GH_A08G0860(YLS3);GH_A08G1462(CYP20-3);GH_A08G1517(STR4);GH_A08G1692(--);GH_A08G1703(ATAB2);GH_A08G1741(ROPGEF1…
GO:0019438	Biological Process	aromatic compound biosynthetic process	188	0.0651489	GH_A02G0311(RNR2A);GH_A02G0429(KIN10A);GH_A02G0431(PHO1);GH_A02G0437(MORF6);GH_A02G0596(RPS1);GH_A02G0660(MED22B);GH_A02G0686(ERF110);GH_A02G0695(VIP1);GH_A02G0715(Supt5h);GH_A02G0773(--);GH_A02G0781(SWI3C);GH_A02G0810(RPS13);GH_A02G0877(KIN7N);GH_A02G0997(PP2C27);GH_A02G1045(GTL1);GH_A03G0460(MPK3);GH_A03G0471(NFRKB);GH_A03G0519(PPF-1);GH_A03G0578(CRR2);GH_A06G1081(APT5);GH_A06G1102(PDS5);GH_A06…
GO:0006886	Biological Process	intracellular protein transport	112	0.0658378	GH_A02G0467(LFG5);GH_A02G0555(IMPA1);GH_A02G0608(RH40);GH_A02G0790(At1g21780);GH_A02G0935(tig);GH_A02G0937(SRP14);GH_A02G1029(RH3);GH_A03G0342(TIC110);GH_A03G0458(FRS3);GH_A03G0460(MPK3);GH_A03G0519(PPF-1);GH_A03G0524(BMS1);GH_A03G0534(TIM9);GH_A06G1061(Gtp-bp);GH_A06G1308(--);GH_A06G1430(RPL21M);GH_A06G1437(trappc13);GH_A06G1492(ILK1);GH_A06G1619(--);GH_A06G1689(MTR4);GH_A06G2081(TGD4);GH_A06G20…
GO:0046983	Molecular Function	protein dimerization activity	44	0.0673009	GH_A02G0317(NFYC3);GH_A02G0417(CRY2);GH_A02G0724(SEU);GH_A02G1029(RH3);GH_A03G0478(SlH4);GH_A03G0498(HIS2B);GH_A03G0510(SlH4);GH_A06G1626(H3-7);GH_A06G1695(THI1-2);GH_A06G1834(Os01g0801600);GH_A06G2035(DRAP1);GH_A06G2081(TGD4);GH_A08G0773(HIS2A);GH_A08G0859(HUB2);GH_A08G1227(minD);GH_A08G1469(TOC33);GH_A08G1588(AN);GH_A08G1644(HUB1);GH_A09G0068(UVR8);GH_A10G0393(PHYE);GH_D02G0738(SEU);GH_D02G1001…
GO:0019538	Biological Process	protein metabolic process	631	0.0676924	GH_A02G0321(KAPP);GH_A02G0331(WNK1);GH_A02G0343(PBD1);GH_A02G0351(CDC73);GH_A02G0371(CIPK7);GH_A02G0389(ETR2);GH_A02G0417(CRY2);GH_A02G0423(trc);GH_A02G0429(KIN10A);GH_A02G0437(MORF6);GH_A02G0447(Os10g0467600);GH_A02G0470(At3g06270);GH_A02G0473(At4g15545);GH_A02G0481(RUK);GH_A02G0529(--);GH_A02G0580(At3g17090);GH_A02G0599(At1g48040);GH_A02G0600(GALT3);GH_A02G0618(PTI1);GH_A02G0619(At5g18500);GH_A…
GO:0015205	Molecular Function	nucleobase transmembrane transporter activity	3	0.0684802	GH_A06G1054(PUP5);GH_D03G1182(AZG2);GH_D04G0148(AZG1)
GO:0015276	Molecular Function	ligand-gated ion channel activity	3	0.0684802	GH_A08G1057(CNGC1);GH_A08G1065(CNGC1);GH_D05G1823(GLR3.3)
GO:0022834	Molecular Function	ligand-gated channel activity	3	0.0684802	GH_A08G1057(CNGC1);GH_A08G1065(CNGC1);GH_D05G1823(GLR3.3)
GO:0009890	Biological Process	negative regulation of biosynthetic process	26	0.0689294	GH_A02G0429(KIN10A);GH_A02G0781(SWI3C);GH_A02G0877(KIN7N);GH_A03G0471(NFRKB);GH_A06G1102(PDS5);GH_A06G2154(RTEL1);GH_A08G0500(RANGAP2);GH_A08G0736(RANGAP1);GH_A08G1772(WDR26);GH_A10G0341(EXO1);GH_A10G0393(PHYE);GH_A12G2358(HOS1);GH_A12G2612(GALT31A);GH_D02G0798(SWI3C);GH_D02G0896(KIN7N);GH_D03G0451(Tsr3);GH_D03G0452(Acin1);GH_D03G0776(--);GH_D03G1353(SKI2);GH_D03G1506(NFRKB);GH_D03G1850(HOS1);GH_…
GO:0016647	Molecular Function	oxidoreductase activity, acting on the CH-NH group of donors, oxygen as acceptor	2	0.0689583	GH_A06G1345(At2g24580);GH_A08G1697(PAO1)
GO:0043412	Biological Process	macromolecule modification	484	0.069136	GH_A02G0321(KAPP);GH_A02G0331(WNK1);GH_A02G0351(CDC73);GH_A02G0371(CIPK7);GH_A02G0389(ETR2);GH_A02G0417(CRY2);GH_A02G0423(trc);GH_A02G0429(KIN10A);GH_A02G0437(MORF6);GH_A02G0470(At3g06270);GH_A02G0473(At4g15545);GH_A02G0481(RUK);GH_A02G0580(At3g17090);GH_A02G0599(At1g48040);GH_A02G0600(GALT3);GH_A02G0618(PTI1);GH_A02G0619(At5g18500);GH_A02G0646(CPK4);GH_A02G0698(STY46);GH_A02G0703(PUB29);GH_A02G0…
GO:0016866	Molecular Function	intramolecular transferase activity	11	0.069235	GH_A02G0628(truA1);GH_A02G0668(PUS3);GH_A02G0943(PGM1);GH_A03G0343(PUS1);GH_A06G1935(At3g52260);GH_A08G1561(PMM);GH_D02G0679(PUS3);GH_D02G1143(PGM1);GH_D05G1726(At4g21770);GH_D05G1854(pus10);GH_D05G1868(At1g76050)
GO:0007623	Biological Process	circadian rhythm	4	0.0694182	GH_A02G0417(CRY2);GH_A10G0256(MED16);GH_D02G1305(FHY3);GH_D08G2693(HY5)
GO:0032508	Biological Process	DNA duplex unwinding	4	0.0694182	GH_A09G0030(MCM2);GH_A10G0407(MCM3);GH_D02G1104(OsI_36121);GH_D05G1530(MCM3)
GO:0051094	Biological Process	positive regulation of developmental process	3	0.0697276	GH_A02G0676(GI);GH_D02G0687(GI);GH_D05G1618(VOZ1)
GO:0008300	Biological Process	isoprenoid catabolic process	2	0.0698839	GH_A08G0605(CCD1);GH_D08G0602(CCD1)
GO:0009644	Biological Process	response to high light intensity	2	0.0698839	GH_A08G0588(DEGP7);GH_D08G0586(DEGP7)
GO:0009902	Biological Process	chloroplast relocation	2	0.0698839	GH_A03G0465(PHOT1);GH_D03G1511(PHOT1)
GO:0015785	Biological Process	UDP-galactose transport	2	0.0698839	GH_A02G0796(UDP-GALT1);GH_D02G0813(UDP-GALT1)
GO:0016110	Biological Process	tetraterpenoid catabolic process	2	0.0698839	GH_A08G0605(CCD1);GH_D08G0602(CCD1)
GO:0016115	Biological Process	terpenoid catabolic process	2	0.0698839	GH_A08G0605(CCD1);GH_D08G0602(CCD1)
GO:0016118	Biological Process	carotenoid catabolic process	2	0.0698839	GH_A08G0605(CCD1);GH_D08G0602(CCD1)
GO:0019750	Biological Process	chloroplast localization	2	0.0698839	GH_A03G0465(PHOT1);GH_D03G1511(PHOT1)
GO:0051644	Biological Process	plastid localization	2	0.0698839	GH_A03G0465(PHOT1);GH_D03G1511(PHOT1)
GO:0051656	Biological Process	establishment of organelle localization	2	0.0698839	GH_A03G0465(PHOT1);GH_D03G1511(PHOT1)
GO:0051667	Biological Process	establishment of plastid localization	2	0.0698839	GH_A03G0465(PHOT1);GH_D03G1511(PHOT1)
GO:0070925	Biological Process	organelle assembly	2	0.0698839	GH_D02G1257(DCP5);GH_D02G1258(DCP5)
GO:0090529	Biological Process	cell septum assembly	2	0.0698839	GH_A03G0332(engB);GH_A06G1034(EMB2001)
GO:0045934	Biological Process	negative regulation of nucleobase-containing compound metabolic process	25	0.0698901	GH_A02G0429(KIN10A);GH_A02G0781(SWI3C);GH_A02G0877(KIN7N);GH_A03G0471(NFRKB);GH_A06G1102(PDS5);GH_A06G2154(RTEL1);GH_A08G0500(RANGAP2);GH_A08G0736(RANGAP1);GH_A08G1772(WDR26);GH_A10G0341(EXO1);GH_A10G0393(PHYE);GH_A12G2358(HOS1);GH_A12G2612(GALT31A);GH_D02G0798(SWI3C);GH_D02G0896(KIN7N);GH_D03G0451(Tsr3);GH_D03G0452(Acin1);GH_D03G0776(--);GH_D03G1353(SKI2);GH_D03G1506(NFRKB);GH_D03G1850(HOS1);GH_…
GO:0051253	Biological Process	negative regulation of RNA metabolic process	25	0.0698901	GH_A02G0429(KIN10A);GH_A02G0781(SWI3C);GH_A02G0877(KIN7N);GH_A03G0471(NFRKB);GH_A06G1102(PDS5);GH_A06G2154(RTEL1);GH_A08G0500(RANGAP2);GH_A08G0736(RANGAP1);GH_A08G1772(WDR26);GH_A10G0341(EXO1);GH_A10G0393(PHYE);GH_A12G2358(HOS1);GH_A12G2612(GALT31A);GH_D02G0798(SWI3C);GH_D02G0896(KIN7N);GH_D03G0451(Tsr3);GH_D03G0452(Acin1);GH_D03G0776(--);GH_D03G1353(SKI2);GH_D03G1506(NFRKB);GH_D03G1850(HOS1);GH_…
GO:0031984	Cellular Component	organelle subcompartment	71	0.070037	GH_A02G0431(PHO1);GH_A02G0716(Os03g0107900);GH_A02G0925(GAUT7);GH_A02G0939(IM30);GH_A02G0975(P4H3);GH_A03G0519(PPF-1);GH_A06G1304(PAP8);GH_A06G1577(--);GH_A06G2043(HPAT3);GH_A08G0597(At3g63540);GH_A08G0619(RABH1B);GH_A08G0657(FKBP20-2);GH_A08G0807(GPX3);GH_A08G0847(PAP12);GH_A08G1239(mfsd5);GH_A08G1330(PSRP1);GH_A08G1517(STR4);GH_A08G1521(CURT1A);GH_A08G1530(--);GH_A08G1543(GAUT1);GH_A08G1588(AN)…
GO:0015833	Biological Process	peptide transport	12	0.0701791	GH_A02G1008(NPF5.10);GH_A06G1422(RKF1);GH_A06G1686(NPF4.3);GH_A06G1999(HSP70-17);GH_A08G1240(OPT7);GH_A08G1241(OPT7);GH_A08G1961(NPF6.3);GH_D02G1056(NPF5.10);GH_D02G2195(OPT4);GH_D03G1347(NPF8.1);GH_D03G1822(NPF6.3);GH_D05G1321(NPF1.2)
GO:0035770	Cellular Component	ribonucleoprotein granule	6	0.0707308	GH_A02G0687(At1g43190);GH_A08G1051(At5g53180);GH_A08G1866(UPF1);GH_A09G0140(PTB);GH_D02G0696(At1g43190);GH_D03G1884(UPF1)
GO:0036464	Cellular Component	cytoplasmic ribonucleoprotein granule	6	0.0707308	GH_A02G0687(At1g43190);GH_A08G1051(At5g53180);GH_A08G1866(UPF1);GH_A09G0140(PTB);GH_D02G0696(At1g43190);GH_D03G1884(UPF1)
GO:0006913	Biological Process	nucleocytoplasmic transport	18	0.0711503	GH_A02G0695(VIP1);GH_A03G0524(BMS1);GH_A06G1689(MTR4);GH_A08G0500(RANGAP2);GH_A08G0736(RANGAP1);GH_A08G1644(HUB1);GH_D02G0707(VIP1);GH_D03G0845(NRPA1);GH_D03G1446(BMS1);GH_D04G0146(RH17);GH_D05G1498(RH1);GH_D05G1690(--);GH_D05G1752(UTP6);GH_D08G0363(HUB1);GH_D08G0512(RANGAP1);GH_D08G0729(RANGAP1);GH_D08G2693(HY5);GH_D08G2727(RAN2)
GO:0051169	Biological Process	nuclear transport	18	0.0711503	GH_A02G0695(VIP1);GH_A03G0524(BMS1);GH_A06G1689(MTR4);GH_A08G0500(RANGAP2);GH_A08G0736(RANGAP1);GH_A08G1644(HUB1);GH_D02G0707(VIP1);GH_D03G0845(NRPA1);GH_D03G1446(BMS1);GH_D04G0146(RH17);GH_D05G1498(RH1);GH_D05G1690(--);GH_D05G1752(UTP6);GH_D08G0363(HUB1);GH_D08G0512(RANGAP1);GH_D08G0729(RANGAP1);GH_D08G2693(HY5);GH_D08G2727(RAN2)
GO:0070918	Biological Process	production of small RNA involved in gene silencing by RNA	21	0.0762113	GH_A03G0439(DRB2);GH_A03G0578(CRR2);GH_A06G1689(MTR4);GH_A06G2049(NRPE1);GH_A06G2154(RTEL1);GH_A08G0620(MTACP1);GH_A08G0708(EOL1);GH_A08G1104(--);GH_A10G0253(VIP5);GH_A10G0391(rimM);GH_A12G2358(HOS1);GH_A12G2691(DMS3);GH_D02G2143(SC35);GH_D03G1047(TRZ1);GH_D03G1153(TGH);GH_D03G1388(CRR2);GH_D03G1538(DRB2);GH_D03G1850(HOS1);GH_D05G1752(UTP6);GH_D08G0618(MTACP1);GH_D08G0700(EOL1)
GO:0006778	Biological Process	porphyrin-containing compound metabolic process	40	0.0765656	GH_A02G0596(RPS1);GH_A02G0894(--);GH_A02G0985(AAE1);GH_A06G1225(ISPD);GH_A06G1679(ALDH7B4);GH_A08G0565(CPX);GH_A08G0605(CCD1);GH_A08G1395(APG3);GH_A08G1462(CYP20-3);GH_A08G1517(STR4);GH_A08G1675(PPH);GH_A08G1699(--);GH_A08G1793(ATS1);GH_A10G0321(CHLI);GH_A12G2469(--);GH_D02G0906(--);GH_D02G0959(AOS1);GH_D02G1026(AAE1);GH_D02G1398(HEMH);GH_D02G2046(HCF136);GH_D02G2051(HEMC);GH_D02G2277(SEP1);GH_D0…
GO:0009314	Biological Process	response to radiation	122	0.0767599	GH_A02G0318(VIT_05s0020g02800);GH_A02G0417(CRY2);GH_A02G0473(At4g15545);GH_A02G0629(GCR1);GH_A02G0676(GI);GH_A02G0805(--);GH_A02G0932(At3g11710);GH_A02G0936(At3g11710);GH_A03G0347(At5g58410);GH_A03G0460(MPK3);GH_A03G0465(PHOT1);GH_A03G0471(NFRKB);GH_A06G1105(CLPB4);GH_A06G1125(COP10);GH_A06G1196(UVR3);GH_A06G1225(ISPD);GH_A06G1232(BCCP1);GH_A06G1308(--);GH_A06G1604(CUL4);GH_A06G1689(MTR4);GH_A06G…
GO:0009581	Biological Process	detection of external stimulus	11	0.0768982	GH_A02G0676(GI);GH_A06G1125(COP10);GH_A10G0393(PHYE);GH_A12G2536(SPA2);GH_D02G0687(GI);GH_D02G0968(CSN4);GH_D02G1252(MED25);GH_D02G1305(FHY3);GH_D05G1618(VOZ1);GH_D08G0357(CSN7);GH_D08G2693(HY5)
GO:1902582	Biological Process	single-organism intracellular transport	111	0.0776982	GH_A02G0467(LFG5);GH_A02G0608(RH40);GH_A02G0693(SEC5A);GH_A02G0790(At1g21780);GH_A02G0839(FIP1);GH_A02G0935(tig);GH_A02G0937(SRP14);GH_A02G0974(FREE1);GH_A02G1037(At1g30630);GH_A03G0341(BLOS1);GH_A03G0342(TIC110);GH_A03G0458(FRS3);GH_A03G0460(MPK3);GH_A03G0519(PPF-1);GH_A03G0534(TIM9);GH_A03G0594(TIM10);GH_A06G1061(Gtp-bp);GH_A06G1308(--);GH_A06G1437(trappc13);GH_A06G1492(ILK1);GH_A06G1619(--);GH…
GO:0010558	Biological Process	negative regulation of macromolecule biosynthetic process	25	0.0781016	GH_A02G0429(KIN10A);GH_A02G0781(SWI3C);GH_A02G0877(KIN7N);GH_A03G0471(NFRKB);GH_A06G1102(PDS5);GH_A06G2154(RTEL1);GH_A08G0500(RANGAP2);GH_A08G0736(RANGAP1);GH_A08G1772(WDR26);GH_A10G0341(EXO1);GH_A10G0393(PHYE);GH_A12G2358(HOS1);GH_A12G2612(GALT31A);GH_D02G0798(SWI3C);GH_D02G0896(KIN7N);GH_D03G0451(Tsr3);GH_D03G0452(Acin1);GH_D03G0776(--);GH_D03G1353(SKI2);GH_D03G1506(NFRKB);GH_D03G1850(HOS1);GH_…
GO:0031327	Biological Process	negative regulation of cellular biosynthetic process	25	0.0781016	GH_A02G0429(KIN10A);GH_A02G0781(SWI3C);GH_A02G0877(KIN7N);GH_A03G0471(NFRKB);GH_A06G1102(PDS5);GH_A06G2154(RTEL1);GH_A08G0500(RANGAP2);GH_A08G0736(RANGAP1);GH_A08G1772(WDR26);GH_A10G0341(EXO1);GH_A10G0393(PHYE);GH_A12G2358(HOS1);GH_A12G2612(GALT31A);GH_D02G0798(SWI3C);GH_D02G0896(KIN7N);GH_D03G0451(Tsr3);GH_D03G0452(Acin1);GH_D03G0776(--);GH_D03G1353(SKI2);GH_D03G1506(NFRKB);GH_D03G1850(HOS1);GH_…
GO:1901361	Biological Process	organic cyclic compound catabolic process	25	0.0781016	GH_A02G0608(RH40);GH_A02G0894(--);GH_A02G0985(AAE1);GH_A06G1679(ALDH7B4);GH_A06G1944(UPF2);GH_A08G0514(PSAT);GH_A08G1644(HUB1);GH_A08G1675(PPH);GH_A08G1866(UPF1);GH_A08G1887(UVH1);GH_A10G0212(ENDO1);GH_D02G0906(--);GH_D02G1026(AAE1);GH_D02G1305(FHY3);GH_D03G0811(LHCB7);GH_D03G1153(TGH);GH_D03G1156(PYD3);GH_D03G1884(UPF1);GH_D04G0130(At5g05200);GH_D05G1369(RH20);GH_D05G1427(SBT1.4);GH_D05G1781(FAH…
GO:0019843	Molecular Function	rRNA binding	4	0.0782628	GH_A06G1238(RH39);GH_A08G0544(RPL5);GH_D03G1929(rplY);GH_D08G0548(RPL5)
GO:0015851	Biological Process	nucleobase transport	6	0.0783064	GH_A02G0796(UDP-GALT1);GH_A06G1054(PUP5);GH_D02G0813(UDP-GALT1);GH_D03G1182(AZG2);GH_D04G0148(AZG1);GH_D05G1504(INT2)
GO:0006997	Biological Process	nucleus organization	10	0.0789691	GH_A06G1689(MTR4);GH_A08G0500(RANGAP2);GH_A08G0596(GFA2);GH_A08G0736(RANGAP1);GH_D03G1067(EMB514);GH_D04G0075(TIO);GH_D05G1752(UTP6);GH_D08G0512(RANGAP1);GH_D08G0594(GFA2);GH_D08G0729(RANGAP1)
GO:0044281	Biological Process	small molecule metabolic process	395	0.0789816	GH_A02G0299(GLCAT14A);GH_A02G0311(RNR2A);GH_A02G0318(VIT_05s0020g02800);GH_A02G0326(LOX5);GH_A02G0361(VIT_05s0020g04080);GH_A02G0419(MD1);GH_A02G0557(AAE7);GH_A02G0570(ALDH22A1);GH_A02G0596(RPS1);GH_A02G0608(RH40);GH_A02G0629(GCR1);GH_A02G0680(--);GH_A02G0743(ACR3);GH_A02G0782(PPC1);GH_A02G0810(RPS13);GH_A02G0816(SHM7);GH_A02G0824(DFC);GH_A02G0828(ECHIA);GH_A02G0860(SHM2);GH_A02G0918(FAH1);GH_A02…
GO:0019897	Cellular Component	extrinsic component of plasma membrane	1	0.0798156	GH_A06G1973(TTL)
GO:0006536	Biological Process	glutamate metabolic process	4	0.0799764	GH_A06G2045(aepA);GH_A12G2700(GLT1);GH_D02G2165(DIT2);GH_D03G1048(ALDH12A1)
GO:0050793	Biological Process	regulation of developmental process	95	0.0804827	GH_A02G0351(CDC73);GH_A02G0417(CRY2);GH_A02G0429(KIN10A);GH_A02G0473(At4g15545);GH_A02G0676(GI);GH_A02G0695(VIP1);GH_A02G0724(SEU);GH_A02G0820(--);GH_A02G0877(KIN7N);GH_A02G1005(ATXR7);GH_A03G0325(At5g58300);GH_A03G0347(At5g58410);GH_A03G0355(SWC6);GH_A03G0436(REV);GH_A03G0519(PPF-1);GH_A06G1111(NPY1);GH_A06G1125(COP10);GH_A06G1232(BCCP1);GH_A06G1604(CUL4);GH_A06G1688(SWC2);GH_A06G1689(MTR4);GH_A…
GO:0071944	Cellular Component	cell periphery	71	0.081305	GH_A02G0603(At1g48100);GH_A02G0629(GCR1);GH_A02G0848(REN1);GH_A02G0851(AED3);GH_A03G0447(PDIL1-4);GH_A03G0465(PHOT1);GH_A03G0516(At1g18250);GH_A03G0547(EXPA4);GH_A06G1131(Ipo5);GH_A06G1275(FTIP1);GH_A06G1291(CDC2A);GH_A06G1505(AHRI);GH_A06G1677(MPE3);GH_A06G1705(XTH8);GH_A06G1973(TTL);GH_A06G2077(At5g58300);GH_A06G2141(At1g80170);GH_A08G0574(--);GH_A08G0995(At5g34940);GH_A08G1367(GSVIVT0002692000…
GO:0006089	Biological Process	lactate metabolic process	17	0.0818314	GH_A02G0743(ACR3);GH_A02G1010(BF2109);GH_A03G0403(ABCF1);GH_A03G0404(ABCF1);GH_A08G1704(dusA);GH_A12G2417(HDEF_2079);GH_D02G0753(ACR3);GH_D02G1059(--);GH_D03G1104(ATPC);GH_D04G0124(GLX2-2);GH_D05G1318(CCMH);GH_D05G1483(IMPL1);GH_D05G1484(IMPL1);GH_D05G1786(VTC4);GH_D05G2064(coq10b);GH_D08G2754(At1g67280);GH_D08G2816(HEMH)
GO:0006403	Biological Process	RNA localization	16	0.0819856	GH_A03G0524(BMS1);GH_A06G1689(MTR4);GH_A08G0500(RANGAP2);GH_A08G0736(RANGAP1);GH_A08G1644(HUB1);GH_D03G0628(NUP35);GH_D03G0845(NRPA1);GH_D03G1446(BMS1);GH_D04G0146(RH17);GH_D05G1498(RH1);GH_D05G1752(UTP6);GH_D08G0363(HUB1);GH_D08G0512(RANGAP1);GH_D08G0729(RANGAP1);GH_D08G2693(HY5);GH_D08G2727(RAN2)
GO:0050657	Biological Process	nucleic acid transport	16	0.0819856	GH_A03G0524(BMS1);GH_A06G1689(MTR4);GH_A08G0500(RANGAP2);GH_A08G0736(RANGAP1);GH_A08G1644(HUB1);GH_D03G0628(NUP35);GH_D03G0845(NRPA1);GH_D03G1446(BMS1);GH_D04G0146(RH17);GH_D05G1498(RH1);GH_D05G1752(UTP6);GH_D08G0363(HUB1);GH_D08G0512(RANGAP1);GH_D08G0729(RANGAP1);GH_D08G2693(HY5);GH_D08G2727(RAN2)
GO:0050658	Biological Process	RNA transport	16	0.0819856	GH_A03G0524(BMS1);GH_A06G1689(MTR4);GH_A08G0500(RANGAP2);GH_A08G0736(RANGAP1);GH_A08G1644(HUB1);GH_D03G0628(NUP35);GH_D03G0845(NRPA1);GH_D03G1446(BMS1);GH_D04G0146(RH17);GH_D05G1498(RH1);GH_D05G1752(UTP6);GH_D08G0363(HUB1);GH_D08G0512(RANGAP1);GH_D08G0729(RANGAP1);GH_D08G2693(HY5);GH_D08G2727(RAN2)
GO:0051236	Biological Process	establishment of RNA localization	16	0.0819856	GH_A03G0524(BMS1);GH_A06G1689(MTR4);GH_A08G0500(RANGAP2);GH_A08G0736(RANGAP1);GH_A08G1644(HUB1);GH_D03G0628(NUP35);GH_D03G0845(NRPA1);GH_D03G1446(BMS1);GH_D04G0146(RH17);GH_D05G1498(RH1);GH_D05G1752(UTP6);GH_D08G0363(HUB1);GH_D08G0512(RANGAP1);GH_D08G0729(RANGAP1);GH_D08G2693(HY5);GH_D08G2727(RAN2)
GO:0031050	Biological Process	dsRNA fragmentation	21	0.0826121	GH_A03G0439(DRB2);GH_A03G0578(CRR2);GH_A06G1689(MTR4);GH_A06G2049(NRPE1);GH_A06G2154(RTEL1);GH_A08G0620(MTACP1);GH_A08G0708(EOL1);GH_A08G1104(--);GH_A10G0253(VIP5);GH_A10G0391(rimM);GH_A12G2358(HOS1);GH_A12G2691(DMS3);GH_D02G2143(SC35);GH_D03G1047(TRZ1);GH_D03G1153(TGH);GH_D03G1388(CRR2);GH_D03G1538(DRB2);GH_D03G1850(HOS1);GH_D05G1752(UTP6);GH_D08G0618(MTACP1);GH_D08G0700(EOL1)
GO:0043331	Biological Process	response to dsRNA	21	0.0826121	GH_A03G0439(DRB2);GH_A03G0578(CRR2);GH_A06G1689(MTR4);GH_A06G2049(NRPE1);GH_A06G2154(RTEL1);GH_A08G0620(MTACP1);GH_A08G0708(EOL1);GH_A08G1104(--);GH_A10G0253(VIP5);GH_A10G0391(rimM);GH_A12G2358(HOS1);GH_A12G2691(DMS3);GH_D02G2143(SC35);GH_D03G1047(TRZ1);GH_D03G1153(TGH);GH_D03G1388(CRR2);GH_D03G1538(DRB2);GH_D03G1850(HOS1);GH_D05G1752(UTP6);GH_D08G0618(MTACP1);GH_D08G0700(EOL1)
GO:0071359	Biological Process	cellular response to dsRNA	21	0.0826121	GH_A03G0439(DRB2);GH_A03G0578(CRR2);GH_A06G1689(MTR4);GH_A06G2049(NRPE1);GH_A06G2154(RTEL1);GH_A08G0620(MTACP1);GH_A08G0708(EOL1);GH_A08G1104(--);GH_A10G0253(VIP5);GH_A10G0391(rimM);GH_A12G2358(HOS1);GH_A12G2691(DMS3);GH_D02G2143(SC35);GH_D03G1047(TRZ1);GH_D03G1153(TGH);GH_D03G1388(CRR2);GH_D03G1538(DRB2);GH_D03G1850(HOS1);GH_D05G1752(UTP6);GH_D08G0618(MTACP1);GH_D08G0700(EOL1)
GO:1901699	Biological Process	cellular response to nitrogen compound	21	0.0826121	GH_A03G0439(DRB2);GH_A03G0578(CRR2);GH_A06G1689(MTR4);GH_A06G2049(NRPE1);GH_A06G2154(RTEL1);GH_A08G0620(MTACP1);GH_A08G0708(EOL1);GH_A08G1104(--);GH_A10G0253(VIP5);GH_A10G0391(rimM);GH_A12G2358(HOS1);GH_A12G2691(DMS3);GH_D02G2143(SC35);GH_D03G1047(TRZ1);GH_D03G1153(TGH);GH_D03G1388(CRR2);GH_D03G1538(DRB2);GH_D03G1850(HOS1);GH_D05G1752(UTP6);GH_D08G0618(MTACP1);GH_D08G0700(EOL1)
GO:0051260	Biological Process	protein homooligomerization	3	0.0839283	GH_A06G1973(TTL);GH_A12G2594(MGL);GH_D03G0613(NADP-ME4)
GO:0055081	Biological Process	anion homeostasis	3	0.0839283	GH_A06G1431(UBC24);GH_A10G0273(UBC24);GH_D05G1919(At4g24160)
GO:0008135	Molecular Function	translation factor activity, RNA binding	31	0.0843953	GH_A02G0447(Os10g0467600);GH_A02G0529(--);GH_A03G0576(v1g171563);GH_A06G1038(v1g169424);GH_A06G1417(TIF3D1);GH_A06G1909(eif3g);GH_A08G0560(EIF1AX);GH_A08G1395(APG3);GH_A08G1522(EIF1AX);GH_A08G1669(EIF4G);GH_A09G0089(eif3m);GH_A10G0280(TIF3D1);GH_A10G0412(LARP6A);GH_A12G2446(At2g40290);GH_A12G2522(EFL1);GH_A12G2525(infA);GH_A12G2532(infB);GH_A12G2575(RPS6);GH_D02G1337(REFA1);GH_D02G1399(EIF-5A2);G…
GO:0034654	Biological Process	nucleobase-containing compound biosynthetic process	159	0.0850187	GH_A02G0311(RNR2A);GH_A02G0429(KIN10A);GH_A02G0437(MORF6);GH_A02G0660(MED22B);GH_A02G0686(ERF110);GH_A02G0695(VIP1);GH_A02G0715(Supt5h);GH_A02G0773(--);GH_A02G0781(SWI3C);GH_A02G0810(RPS13);GH_A02G0877(KIN7N);GH_A02G0997(PP2C27);GH_A02G1045(GTL1);GH_A03G0471(NFRKB);GH_A03G0519(PPF-1);GH_A03G0578(CRR2);GH_A06G1081(APT5);GH_A06G1102(PDS5);GH_A06G1237(hpt);GH_A06G1259(CSTF64);GH_A06G1310(PMA4);GH_A0…
GO:0016853	Molecular Function	isomerase activity	41	0.0850712	GH_A02G0628(truA1);GH_A02G0668(PUS3);GH_A02G0705(Z-ISO);GH_A02G0943(PGM1);GH_A03G0343(PUS1);GH_A03G0447(PDIL1-4);GH_A06G1141(MUR4);GH_A06G1286(topA);GH_A06G1914(FKBP20-1);GH_A06G1935(At3g52260);GH_A06G2052(XYLA);GH_A06G2088(MUR4);GH_A08G0657(FKBP20-2);GH_A08G1266(UGE5);GH_A08G1462(CYP20-3);GH_A08G1561(PMM);GH_A08G1597(CYP18-1);GH_A08G1886(--);GH_A09G0027(At1g20050);GH_A10G0421(OSCBPY);GH_A12G2464…
GO:0048589	Biological Process	developmental growth	26	0.0853986	GH_A02G0523(IBR3);GH_A03G0526(PUB13);GH_A06G1232(BCCP1);GH_A06G1484(--);GH_A08G0530(AAK6);GH_A08G1588(AN);GH_A08G1710(CESA3);GH_A09G0030(MCM2);GH_A10G0298(HSL1);GH_A12G2388(SKU5);GH_A12G2705(At5g53140);GH_D02G1104(OsI_36121);GH_D02G1109(FER);GH_D02G2166(RIBA1);GH_D02G2171(RPT3);GH_D03G0433(IP5P5);GH_D03G0483(BRI1);GH_D03G0592(BGAL1);GH_D03G0898(POT3);GH_D03G1183(RPN7);GH_D03G1442(PUB13);GH_D05G13…
GO:0051172	Biological Process	negative regulation of nitrogen compound metabolic process	25	0.0869438	GH_A02G0429(KIN10A);GH_A02G0781(SWI3C);GH_A02G0877(KIN7N);GH_A03G0471(NFRKB);GH_A06G1102(PDS5);GH_A06G2154(RTEL1);GH_A08G0500(RANGAP2);GH_A08G0736(RANGAP1);GH_A08G1772(WDR26);GH_A10G0341(EXO1);GH_A10G0393(PHYE);GH_A12G2358(HOS1);GH_A12G2612(GALT31A);GH_D02G0798(SWI3C);GH_D02G0896(KIN7N);GH_D03G0451(Tsr3);GH_D03G0452(Acin1);GH_D03G0776(--);GH_D03G1353(SKI2);GH_D03G1506(NFRKB);GH_D03G1850(HOS1);GH_…
GO:0006397	Biological Process	mRNA processing	8	0.0877341	GH_A03G0578(CRR2);GH_A06G1713(PCFS4);GH_A08G0761(PAC);GH_A08G1051(At5g53180);GH_A08G1212(CFIS2);GH_A09G0140(PTB);GH_D08G0498(VIT_07s0104g01170);GH_D08G0766(PAC)
GO:0044403	Biological Process	symbiosis, encompassing mutualism through parasitism	8	0.0877341	GH_A02G0923(NSI);GH_A08G1419(ERDJ3B);GH_A08G1852(TOM2A);GH_A10G0133(TOM1);GH_A12G2313(TOM2A);GH_D02G1113(NSI);GH_D02G2287(PAB8);GH_D05G1728(TOM1)
GO:0044419	Biological Process	interspecies interaction between organisms	8	0.0877341	GH_A02G0923(NSI);GH_A08G1419(ERDJ3B);GH_A08G1852(TOM2A);GH_A10G0133(TOM1);GH_A12G2313(TOM2A);GH_D02G1113(NSI);GH_D02G2287(PAB8);GH_D05G1728(TOM1)
GO:0003779	Molecular Function	actin binding	5	0.0880697	GH_D03G0414(exgA);GH_D03G0437(exgA);GH_D03G0439(XOG1);GH_D03G0827(VLN2);GH_D08G2602(FH14)
GO:0044707	Biological Process	single-multicellular organism process	278	0.0888266	GH_A02G0311(RNR2A);GH_A02G0312(MED33A);GH_A02G0326(LOX5);GH_A02G0351(CDC73);GH_A02G0417(CRY2);GH_A02G0429(KIN10A);GH_A02G0437(MORF6);GH_A02G0473(At4g15545);GH_A02G0481(RUK);GH_A02G0629(GCR1);GH_A02G0676(GI);GH_A02G0714(PIN6);GH_A02G0724(SEU);GH_A02G0773(--);GH_A02G0781(SWI3C);GH_A02G0790(At1g21780);GH_A02G0820(--);GH_A02G0852(UBP16);GH_A02G0861(IRX9H);GH_A02G0877(KIN7N);GH_A02G1005(ATXR7);GH_A02G…
GO:0030246	Molecular Function	carbohydrate binding	4	0.0893601	GH_A03G0383(FKFBP);GH_A06G1269(DPE2);GH_A10G0118(SS3);GH_D05G1743(SS3)
GO:0001708	Biological Process	cell fate specification	5	0.0902658	GH_A06G1554(ARF3);GH_A08G1204(EMS1);GH_A10G0241(SRF1);GH_A10G0304(ARF15);GH_D05G1621(ARF3)
GO:0015165	Molecular Function	pyrimidine nucleotide-sugar transmembrane transporter activity	2	0.0918426	GH_A02G0796(UDP-GALT1);GH_D02G0813(UDP-GALT1)
GO:0009081	Biological Process	branched-chain amino acid metabolic process	9	0.0924369	GH_A03G0459(thrA);GH_A06G1505(AHRI);GH_A08G0717(MCCA);GH_D02G1095(At4g20930);GH_D02G1217(IPMS2);GH_D02G1326(ltnD);GH_D02G2093(At2g43090);GH_D03G1518(thrA);GH_D08G0707(MCCA)
GO:0009853	Biological Process	photorespiration	2	0.0930409	GH_D03G0771(GLYK);GH_D05G1310(HPPR)
GO:0015781	Biological Process	pyrimidine nucleotide-sugar transport	2	0.0930409	GH_A02G0796(UDP-GALT1);GH_D02G0813(UDP-GALT1)
GO:0042435	Biological Process	indole-containing compound biosynthetic process	2	0.0930409	GH_A03G0460(MPK3);GH_D03G1517(MPK3)
GO:0043255	Biological Process	regulation of carbohydrate biosynthetic process	2	0.0930409	GH_A02G0629(GCR1);GH_D03G0828(Os07g0657900)
GO:0007165	Biological Process	signal transduction	192	0.0933752	GH_A02G0372(AUX22B);GH_A02G0373(IAA14);GH_A02G0389(ETR2);GH_A02G0417(CRY2);GH_A02G0466(SMAP1);GH_A02G0590(--);GH_A02G0629(GCR1);GH_A02G0676(GI);GH_A02G0695(VIP1);GH_A02G0714(PIN6);GH_A02G0738(RABC1);GH_A02G0739(At1g43900);GH_A02G0805(--);GH_A02G0827(RAP2-4);GH_A02G0967(CLV1);GH_A02G0973(ARAC3);GH_A03G0331(CIPK11);GH_A03G0341(BLOS1);GH_A03G0347(At5g58410);GH_A03G0352(EXO70B1);GH_A03G0405(EVN);GH_A…
GO:0048511	Biological Process	rhythmic process	13	0.0944112	GH_A02G0417(CRY2);GH_A02G0676(GI);GH_A06G1269(DPE2);GH_A06G1270(JMJ30);GH_A08G1853(APRR2);GH_A10G0256(MED16);GH_A12G2478(GPX6);GH_D02G0687(GI);GH_D02G1238(AMY3);GH_D02G1305(FHY3);GH_D03G1891(APRR2);GH_D08G0730(CSP41A);GH_D08G2693(HY5)
GO:0044085	Biological Process	cellular component biogenesis	141	0.094829	GH_A02G0437(MORF6);GH_A02G0510(--);GH_A02G0608(RH40);GH_A02G0727(SBDS);GH_A02G0773(--);GH_A02G0861(IRX9H);GH_A02G0865(TUBA);GH_A02G0877(KIN7N);GH_A02G0935(tig);GH_A02G1007(SAC1);GH_A02G1022(mis3);GH_A03G0332(engB);GH_A03G0519(PPF-1);GH_A03G0524(BMS1);GH_A03G0576(v1g171563);GH_A03G0596(TUBB8);GH_A06G1034(EMB2001);GH_A06G1084(SPS1);GH_A06G1125(COP10);GH_A06G1232(BCCP1);GH_A06G1238(RH39);GH_A06G1285…
GO:0023052	Biological Process	signaling	192	0.0965516	GH_A02G0372(AUX22B);GH_A02G0373(IAA14);GH_A02G0389(ETR2);GH_A02G0417(CRY2);GH_A02G0466(SMAP1);GH_A02G0590(--);GH_A02G0629(GCR1);GH_A02G0676(GI);GH_A02G0695(VIP1);GH_A02G0714(PIN6);GH_A02G0738(RABC1);GH_A02G0739(At1g43900);GH_A02G0805(--);GH_A02G0827(RAP2-4);GH_A02G0967(CLV1);GH_A02G0973(ARAC3);GH_A03G0331(CIPK11);GH_A03G0341(BLOS1);GH_A03G0347(At5g58410);GH_A03G0352(EXO70B1);GH_A03G0405(EVN);GH_A…
GO:0044700	Biological Process	single organism signaling	192	0.0965516	GH_A02G0372(AUX22B);GH_A02G0373(IAA14);GH_A02G0389(ETR2);GH_A02G0417(CRY2);GH_A02G0466(SMAP1);GH_A02G0590(--);GH_A02G0629(GCR1);GH_A02G0676(GI);GH_A02G0695(VIP1);GH_A02G0714(PIN6);GH_A02G0738(RABC1);GH_A02G0739(At1g43900);GH_A02G0805(--);GH_A02G0827(RAP2-4);GH_A02G0967(CLV1);GH_A02G0973(ARAC3);GH_A03G0331(CIPK11);GH_A03G0341(BLOS1);GH_A03G0347(At5g58410);GH_A03G0352(EXO70B1);GH_A03G0405(EVN);GH_A…
GO:1902580	Biological Process	single-organism cellular localization	28	0.096811	GH_A02G0608(RH40);GH_A02G0790(At1g21780);GH_A02G0937(SRP14);GH_A03G0458(FRS3);GH_A03G0519(PPF-1);GH_A06G1061(Gtp-bp);GH_A06G1308(--);GH_A06G1437(trappc13);GH_A06G1619(--);GH_A06G2002(--);GH_A06G2081(TGD4);GH_A06G2101(GOS11);GH_A08G0804(PEX6);GH_A08G1547(ARSA2);GH_A08G1649(CAT9);GH_A08G1724(FMT);GH_A08G1870(LON2);GH_A12G2554(OXA1);GH_D02G0805(At1g21780);GH_D02G1149(SRP14);GH_D03G0941(OXA1);GH_D03G…
GO:0033013	Biological Process	tetrapyrrole metabolic process	40	0.0973047	GH_A02G0596(RPS1);GH_A02G0894(--);GH_A02G0985(AAE1);GH_A06G1225(ISPD);GH_A06G1679(ALDH7B4);GH_A08G0565(CPX);GH_A08G0605(CCD1);GH_A08G1395(APG3);GH_A08G1462(CYP20-3);GH_A08G1517(STR4);GH_A08G1675(PPH);GH_A08G1699(--);GH_A08G1793(ATS1);GH_A10G0321(CHLI);GH_A12G2469(--);GH_D02G0906(--);GH_D02G0959(AOS1);GH_D02G1026(AAE1);GH_D02G1398(HEMH);GH_D02G2046(HCF136);GH_D02G2051(HEMC);GH_D02G2277(SEP1);GH_D0…
GO:0006612	Biological Process	protein targeting to membrane	5	0.100099	GH_A02G0937(SRP14);GH_A03G0519(PPF-1);GH_A06G1061(Gtp-bp);GH_D02G1149(SRP14);GH_D03G1455(PPF-1)
GO:0030522	Biological Process	intracellular receptor signaling pathway	5	0.100099	GH_A02G0417(CRY2);GH_A02G0629(GCR1);GH_A03G0465(PHOT1);GH_D02G2171(RPT3);GH_D03G1511(PHOT1)
GO:0010243	Biological Process	response to organonitrogen compound	29	0.1008	GH_A02G0978(4CLL5);GH_A02G0997(PP2C27);GH_A03G0405(EVN);GH_A06G1492(ILK1);GH_A08G0701(ACA12);GH_A08G1323(DMR6);GH_A08G1517(STR4);GH_A10G0348(ILK1);GH_A12G2512(ACS1);GH_D02G0959(AOS1);GH_D02G1019(4CLL5);GH_D02G1044(PP2C27);GH_D02G1247(At4g39670);GH_D02G2117(PIX13);GH_D02G2249(At4g33920);GH_D03G0536(SYP21);GH_D03G0773(PDR1);GH_D03G0881(ACS1);GH_D03G0937(glnA);GH_D03G1184(GTE10);GH_D03G1336(ANTR1);G…
GO:0016702	Molecular Function	oxidoreductase activity, acting on single donors with incorporation of molecular oxygen, incorporation of two atoms of oxygen	4	0.101165	GH_A02G0326(LOX5);GH_A02G0361(VIT_05s0020g04080);GH_A08G0605(CCD1);GH_D08G0602(CCD1)
GO:0019200	Molecular Function	carbohydrate kinase activity	4	0.101165	GH_A02G1006(PFP-ALPHA);GH_A03G0383(FKFBP);GH_A10G0099(PFP-BETA);GH_D02G1053(PFP-ALPHA)
GO:0031399	Biological Process	regulation of protein modification process	39	0.102275	GH_A02G0437(MORF6);GH_A02G0773(--);GH_A02G0810(RPS13);GH_A03G0460(MPK3);GH_A03G0519(PPF-1);GH_A06G1291(CDC2A);GH_A06G1304(PAP8);GH_A08G0657(FKBP20-2);GH_A08G0739(FZL);GH_A08G1086(--);GH_A08G1204(EMS1);GH_A08G1208(I-2);GH_A08G1517(STR4);GH_A08G1665(CKB1);GH_A08G1703(ATAB2);GH_A08G1729(CLPP4);GH_A08G1840(ABCI7);GH_A08G1881(CKB1);GH_A10G0097(DSP4);GH_A10G0296(TPT);GH_A12G2329(CKB1);GH_A12G2426(CLPR2…
GO:0045184	Biological Process	establishment of protein localization	141	0.102452	GH_A02G0467(LFG5);GH_A02G0555(IMPA1);GH_A02G0560(SAR1A);GH_A02G0608(RH40);GH_A02G0611(CSE1);GH_A02G0790(At1g21780);GH_A02G0935(tig);GH_A02G0937(SRP14);GH_A02G0968(SYT2);GH_A02G1029(RH3);GH_A03G0342(TIC110);GH_A03G0458(FRS3);GH_A03G0460(MPK3);GH_A03G0519(PPF-1);GH_A03G0524(BMS1);GH_A03G0534(TIM9);GH_A06G1061(Gtp-bp);GH_A06G1308(--);GH_A06G1338(At4g31480);GH_A06G1430(RPL21M);GH_A06G1437(trappc13);G…
GO:0006733	Biological Process	oxidoreduction coenzyme metabolic process	32	0.10285	GH_A02G0318(VIT_05s0020g02800);GH_A02G0596(RPS1);GH_A02G0923(NSI);GH_A03G0356(fabD);GH_A06G2052(XYLA);GH_A08G0581(At3g02360);GH_A08G0605(CCD1);GH_A08G0847(PAP12);GH_A08G1023(RPL35);GH_A08G1252(At1g55090);GH_A08G1694(RPL1);GH_A12G2323(At5g47030);GH_A12G2469(--);GH_A12G2531(At5g41670);GH_A12G2667(Os09g0529100);GH_D02G1095(At4g20930);GH_D02G1113(NSI);GH_D02G1166(FKBP16-3);GH_D02G1326(ltnD);GH_D02G14…
GO:0005783	Cellular Component	endoplasmic reticulum	8	0.103102	GH_A02G0975(P4H3);GH_A03G0405(EVN);GH_A03G0447(PDIL1-4);GH_A06G1999(HSP70-17);GH_A08G1419(ERDJ3B);GH_D02G1015(P4H3);GH_D03G1530(PDIL1-4);GH_D05G1867(P4H3)
GO:0044432	Cellular Component	endoplasmic reticulum part	8	0.103102	GH_A02G0975(P4H3);GH_A03G0405(EVN);GH_A03G0447(PDIL1-4);GH_A06G1999(HSP70-17);GH_A08G1419(ERDJ3B);GH_D02G1015(P4H3);GH_D03G1530(PDIL1-4);GH_D05G1867(P4H3)
GO:1901615	Biological Process	organic hydroxy compound metabolic process	73	0.103325	GH_A02G0299(GLCAT14A);GH_A02G0629(GCR1);GH_A02G0743(ACR3);GH_A02G1007(SAC1);GH_A02G1010(BF2109);GH_A03G0403(ABCF1);GH_A03G0404(ABCF1);GH_A03G0405(EVN);GH_A03G0460(MPK3);GH_A03G0560(CYP707A2);GH_A06G1165(GLPK);GH_A06G1232(BCCP1);GH_A06G1570(SH3P3);GH_A06G1958(SDP6);GH_A06G2001(IP5P10);GH_A06G2099(WRKY40);GH_A08G0523(UGT80A2);GH_A08G0558(FLA7);GH_A08G0720(IP5P4);GH_A08G0950(XBAT32);GH_A08G1239(mfsd…
GO:0043414	Biological Process	macromolecule methylation	47	0.104389	GH_A02G0351(CDC73);GH_A02G0429(KIN10A);GH_A02G0770(ASHH2);GH_A02G0808(ASHR1);GH_A02G0877(KIN7N);GH_A02G1005(ATXR7);GH_A06G1250(ASHH1);GH_A06G1430(RPL21M);GH_A06G2049(NRPE1);GH_A06G2084(ASHH3);GH_A08G0500(RANGAP2);GH_A08G0719(HMT-2);GH_A08G0736(RANGAP1);GH_A08G1539(MRPL17);GH_A08G1540(AUR3);GH_A08G1588(AN);GH_A08G1776(CMT2);GH_A08G1777(CMT2);GH_A08G1778(--);GH_A08G1897(SUVH6);GH_A09G0030(MCM2);GH_…
GO:0009059	Biological Process	macromolecule biosynthetic process	394	0.105415	GH_A02G0298(ING1);GH_A02G0312(MED33A);GH_A02G0372(AUX22B);GH_A02G0373(IAA14);GH_A02G0429(KIN10A);GH_A02G0437(MORF6);GH_A02G0447(Os10g0467600);GH_A02G0497(ALY3);GH_A02G0529(--);GH_A02G0620(--);GH_A02G0624(--);GH_A02G0652(STOP1);GH_A02G0660(MED22B);GH_A02G0667(NAC017);GH_A02G0686(ERF110);GH_A02G0695(VIP1);GH_A02G0715(Supt5h);GH_A02G0724(SEU);GH_A02G0773(--);GH_A02G0781(SWI3C);GH_A02G0785(NAC002);GH…
GO:0046488	Biological Process	phosphatidylinositol metabolic process	16	0.107481	GH_A02G1007(SAC1);GH_A06G1463(AHL);GH_A06G2001(IP5P10);GH_A08G0720(IP5P4);GH_A08G1851(IP5P2);GH_A09G0047(Os12g0183300);GH_A12G2312(IP5P2);GH_D02G1055(SAC1);GH_D02G2204(PI4KA1);GH_D02G2281(PTEN2A);GH_D03G0433(IP5P5);GH_D05G1409(SAC2);GH_D05G1483(IMPL1);GH_D05G1484(IMPL1);GH_D05G1786(VTC4);GH_D08G0710(IP5P4)
GO:0030243	Biological Process	cellulose metabolic process	26	0.107707	GH_A02G0987(DPMS1);GH_A02G0999(OST1A);GH_A03G0447(PDIL1-4);GH_A03G0577(--);GH_A06G1235(CESA2);GH_A06G1999(HSP70-17);GH_A08G0515(CESA4);GH_A08G0939(OS9);GH_A08G1234(At1g64390);GH_A08G1710(CESA3);GH_A10G0253(VIP5);GH_A12G2552(At1g64390);GH_D02G1034(DPMS1);GH_D02G1047(OST1A);GH_D02G1109(FER);GH_D03G0494(CESA2);GH_D03G0526(CSLD2);GH_D03G0664(BGLU42);GH_D03G0812(CESA3);GH_D03G0934(At1g64390);GH_D03G09…
GO:0080134	Biological Process	regulation of response to stress	11	0.109118	GH_A02G0521(CAPH2);GH_A02G0852(UBP16);GH_A03G0460(MPK3);GH_A06G2099(WRKY40);GH_A08G1419(ERDJ3B);GH_A08G1518(GH3.5);GH_D02G0873(UBP16);GH_D02G1252(MED25);GH_D03G0394(MED18);GH_D03G1172(SOBIR1);GH_D03G1517(MPK3)
GO:0006417	Biological Process	regulation of translation	20	0.109731	GH_A02G0529(--);GH_A02G0802(prorsd1p);GH_A03G0576(v1g171563);GH_A06G1038(v1g169424);GH_A06G1417(TIF3D1);GH_A06G1909(eif3g);GH_A08G1904(CDC7);GH_A09G0089(eif3m);GH_A10G0280(TIF3D1);GH_A12G2404(--);GH_D02G0817(prorsd1p);GH_D02G1257(DCP5);GH_D02G1258(DCP5);GH_D02G1399(EIF-5A2);GH_D03G1083(EIF-5A2);GH_D03G1166(AFC2);GH_D03G1390(eif3g);GH_D05G1647(TIF3D1);GH_D05G1904(trmt6);GH_D08G0730(CSP41A)
GO:0034248	Biological Process	regulation of cellular amide metabolic process	20	0.109731	GH_A02G0529(--);GH_A02G0802(prorsd1p);GH_A03G0576(v1g171563);GH_A06G1038(v1g169424);GH_A06G1417(TIF3D1);GH_A06G1909(eif3g);GH_A08G1904(CDC7);GH_A09G0089(eif3m);GH_A10G0280(TIF3D1);GH_A12G2404(--);GH_D02G0817(prorsd1p);GH_D02G1257(DCP5);GH_D02G1258(DCP5);GH_D02G1399(EIF-5A2);GH_D03G1083(EIF-5A2);GH_D03G1166(AFC2);GH_D03G1390(eif3g);GH_D05G1647(TIF3D1);GH_D05G1904(trmt6);GH_D08G0730(CSP41A)
GO:0006498	Biological Process	N-terminal protein lipidation	19	0.111655	GH_A02G0999(OST1A);GH_A03G0447(PDIL1-4);GH_A03G0526(PUB13);GH_A06G1058(TMN10);GH_A06G1973(TTL);GH_A08G0742(MIRO2);GH_A08G1258(--);GH_A08G1433(Nomo1);GH_A12G2573(--);GH_A12G2583(PUX10);GH_D02G1047(OST1A);GH_D02G2181(At5g09550);GH_D03G0758(NRG2);GH_D03G0985(PUX10);GH_D03G1002(--);GH_D03G1442(PUB13);GH_D03G1530(PDIL1-4);GH_D05G1392(NMT1);GH_D08G0735(MIRO2)
GO:0031365	Biological Process	N-terminal protein amino acid modification	19	0.111655	GH_A02G0999(OST1A);GH_A03G0447(PDIL1-4);GH_A03G0526(PUB13);GH_A06G1058(TMN10);GH_A06G1973(TTL);GH_A08G0742(MIRO2);GH_A08G1258(--);GH_A08G1433(Nomo1);GH_A12G2573(--);GH_A12G2583(PUX10);GH_D02G1047(OST1A);GH_D02G2181(At5g09550);GH_D03G0758(NRG2);GH_D03G0985(PUX10);GH_D03G1002(--);GH_D03G1442(PUB13);GH_D03G1530(PDIL1-4);GH_D05G1392(NMT1);GH_D08G0735(MIRO2)
GO:0032504	Biological Process	multicellular organism reproduction	6	0.112147	GH_A02G0629(GCR1);GH_A03G0560(CYP707A2);GH_A08G1278(NAC043);GH_A12G2605(NAC012);GH_D03G0964(NAC043);GH_D03G1318(ATXR6)
GO:0048609	Biological Process	multicellular organismal reproductive process	6	0.112147	GH_A02G0629(GCR1);GH_A03G0560(CYP707A2);GH_A08G1278(NAC043);GH_A12G2605(NAC012);GH_D03G0964(NAC043);GH_D03G1318(ATXR6)
GO:0051704	Biological Process	multi-organism process	101	0.112755	GH_A02G0321(KAPP);GH_A02G0447(Os10g0467600);GH_A02G0523(IBR3);GH_A02G0695(VIP1);GH_A02G0923(NSI);GH_A02G0978(4CLL5);GH_A03G0331(CIPK11);GH_A03G0355(SWC6);GH_A03G0440(MON1);GH_A03G0460(MPK3);GH_A03G0526(PUB13);GH_A06G1165(GLPK);GH_A06G1318(MGD1);GH_A06G1391(SDT);GH_A06G1430(RPL21M);GH_A06G1538(PUB17);GH_A06G1688(SWC2);GH_A06G1695(THI1-2);GH_A06G1719(PLA1);GH_A06G1944(UPF2);GH_A06G1973(TTL);GH_A06G…
GO:0007275	Biological Process	multicellular organism development	247	0.113243	GH_A02G0312(MED33A);GH_A02G0326(LOX5);GH_A02G0351(CDC73);GH_A02G0417(CRY2);GH_A02G0429(KIN10A);GH_A02G0437(MORF6);GH_A02G0473(At4g15545);GH_A02G0481(RUK);GH_A02G0629(GCR1);GH_A02G0676(GI);GH_A02G0714(PIN6);GH_A02G0724(SEU);GH_A02G0773(--);GH_A02G0790(At1g21780);GH_A02G0820(--);GH_A02G0852(UBP16);GH_A02G0861(IRX9H);GH_A02G0877(KIN7N);GH_A02G1005(ATXR7);GH_A02G1007(SAC1);GH_A02G1041(RH50);GH_A02G10…
GO:0003747	Molecular Function	translation release factor activity	3	0.11365	GH_A08G1395(APG3);GH_D03G1065(ERF1-3);GH_D08G2593(PRFB1)
GO:0008079	Molecular Function	translation termination factor activity	3	0.11365	GH_A08G1395(APG3);GH_D03G1065(ERF1-3);GH_D08G2593(PRFB1)
GO:0001882	Molecular Function	nucleoside binding	465	0.114504	GH_A02G0318(VIT_05s0020g02800);GH_A02G0331(WNK1);GH_A02G0371(CIPK7);GH_A02G0417(CRY2);GH_A02G0423(trc);GH_A02G0429(KIN10A);GH_A02G0481(RUK);GH_A02G0493(Os01g0367900);GH_A02G0560(SAR1A);GH_A02G0590(--);GH_A02G0608(RH40);GH_A02G0616(SAMS);GH_A02G0618(PTI1);GH_A02G0619(At5g18500);GH_A02G0646(CPK4);GH_A02G0698(STY46);GH_A02G0708(RCH2);GH_A02G0738(RABC1);GH_A02G0739(At1g43900);GH_A02G0740(OsI_028228);…
GO:0000956	Biological Process	nuclear-transcribed mRNA catabolic process	4	0.115987	GH_A02G0608(RH40);GH_A08G1866(UPF1);GH_D03G1884(UPF1);GH_D05G1369(RH20)
GO:0005985	Biological Process	sucrose metabolic process	4	0.115987	GH_A02G0701(CYFBP);GH_A06G1084(SPS1);GH_D02G0715(CYFBP);GH_D08G2857(SPS1)
GO:0022618	Biological Process	ribonucleoprotein complex assembly	8	0.116114	GH_A03G0576(v1g171563);GH_A06G1909(eif3g);GH_A09G0089(eif3m);GH_D02G1257(DCP5);GH_D02G1258(DCP5);GH_D03G0879(usp106);GH_D03G1390(eif3g);GH_D08G0498(VIT_07s0104g01170)
GO:0071826	Biological Process	ribonucleoprotein complex subunit organization	8	0.116114	GH_A03G0576(v1g171563);GH_A06G1909(eif3g);GH_A09G0089(eif3m);GH_D02G1257(DCP5);GH_D02G1258(DCP5);GH_D03G0879(usp106);GH_D03G1390(eif3g);GH_D08G0498(VIT_07s0104g01170)
GO:0030529	Cellular Component	intracellular ribonucleoprotein complex	128	0.116291	GH_A02G0338(--);GH_A02G0357(GSVIVT00020038001);GH_A02G0358(GSVIVT00020038001);GH_A02G0376(RPS15A);GH_A02G0427(RPL14B);GH_A02G0436(RPL28);GH_A02G0525(RPL19B);GH_A02G0529(--);GH_A02G0596(RPS1);GH_A02G0625(RPL3B);GH_A02G0673(rpsA);GH_A02G0687(At1g43190);GH_A02G0688(RPL3);GH_A02G0715(Supt5h);GH_A02G0810(RPS13);GH_A02G0928(RPS4);GH_A02G0937(SRP14);GH_A02G1048(RPL9);GH_A03G0490(RPL23A);GH_A03G0576(v1g1…
GO:1990904	Cellular Component	ribonucleoprotein complex	128	0.116291	GH_A02G0338(--);GH_A02G0357(GSVIVT00020038001);GH_A02G0358(GSVIVT00020038001);GH_A02G0376(RPS15A);GH_A02G0427(RPL14B);GH_A02G0436(RPL28);GH_A02G0525(RPL19B);GH_A02G0529(--);GH_A02G0596(RPS1);GH_A02G0625(RPL3B);GH_A02G0673(rpsA);GH_A02G0687(At1g43190);GH_A02G0688(RPL3);GH_A02G0715(Supt5h);GH_A02G0810(RPS13);GH_A02G0928(RPS4);GH_A02G0937(SRP14);GH_A02G1048(RPL9);GH_A03G0490(RPL23A);GH_A03G0576(v1g1…
GO:0004133	Molecular Function	glycogen debranching enzyme activity	2	0.116538	GH_A06G1269(DPE2);GH_D04G0086(ISA1)
GO:0016723	Molecular Function	oxidoreductase activity, oxidizing metal ions, NAD or NADP as acceptor	2	0.116538	GH_A02G0598(LPD1);GH_D02G1335(At3g24170)
GO:0004872	Molecular Function	receptor activity	12	0.11658	GH_A02G0417(CRY2);GH_A02G0629(GCR1);GH_A03G0465(PHOT1);GH_A06G1301(CRYD);GH_A08G1057(CNGC1);GH_A08G1065(CNGC1);GH_A09G0068(UVR8);GH_A10G0393(PHYE);GH_D02G1241(TLP1);GH_D02G1477(PSKR1);GH_D03G1511(PHOT1);GH_D05G1823(GLR3.3)
GO:0004386	Molecular Function	helicase activity	11	0.116881	GH_A02G1041(RH50);GH_A06G2154(RTEL1);GH_A09G0030(MCM2);GH_A10G0262(TFB2);GH_A10G0407(MCM3);GH_D02G1084(RH50);GH_D02G1104(OsI_36121);GH_D03G1049(ruvbl2);GH_D05G1530(MCM3);GH_D05G1825(Brip1);GH_D08G2603(MED34)
GO:0019362	Biological Process	pyridine nucleotide metabolic process	29	0.116966	GH_A02G0318(VIT_05s0020g02800);GH_A02G0596(RPS1);GH_A02G0923(NSI);GH_A06G2052(XYLA);GH_A08G0581(At3g02360);GH_A08G0605(CCD1);GH_A08G0847(PAP12);GH_A08G1023(RPL35);GH_A08G1252(At1g55090);GH_A08G1694(RPL1);GH_A12G2323(At5g47030);GH_A12G2469(--);GH_A12G2531(At5g41670);GH_A12G2667(Os09g0529100);GH_D02G1095(At4g20930);GH_D02G1113(NSI);GH_D02G1166(FKBP16-3);GH_D02G1326(ltnD);GH_D02G1425(At1g13700);GH_D…
GO:0000018	Biological Process	regulation of DNA recombination	2	0.118015	GH_A12G2642(mutS2);GH_D05G2035(OSB1)
GO:0002832	Biological Process	negative regulation of response to biotic stimulus	2	0.118015	GH_A02G0326(LOX5);GH_A10G0311(SNI1)
GO:0006072	Biological Process	glycerol-3-phosphate metabolic process	2	0.118015	GH_A06G1834(Os01g0801600);GH_D04G0145(GLY1)
GO:0009967	Biological Process	positive regulation of signal transduction	2	0.118015	GH_A03G0460(MPK3);GH_D03G1517(MPK3)
GO:0010257	Biological Process	NADH dehydrogenase complex assembly	2	0.118015	GH_A08G0567(Herc2);GH_D08G0567(Herc2)
GO:0010360	Biological Process	negative regulation of anion channel activity	2	0.118015	GH_A03G0465(PHOT1);GH_D03G1511(PHOT1)
GO:0023056	Biological Process	positive regulation of signaling	2	0.118015	GH_A03G0460(MPK3);GH_D03G1517(MPK3)
GO:0032410	Biological Process	negative regulation of transporter activity	2	0.118015	GH_A03G0465(PHOT1);GH_D03G1511(PHOT1)
GO:0032413	Biological Process	negative regulation of ion transmembrane transporter activity	2	0.118015	GH_A03G0465(PHOT1);GH_D03G1511(PHOT1)
GO:0034763	Biological Process	negative regulation of transmembrane transport	2	0.118015	GH_A03G0465(PHOT1);GH_D03G1511(PHOT1)
GO:0034766	Biological Process	negative regulation of ion transmembrane transport	2	0.118015	GH_A03G0465(PHOT1);GH_D03G1511(PHOT1)
GO:0043271	Biological Process	negative regulation of ion transport	2	0.118015	GH_A03G0465(PHOT1);GH_D03G1511(PHOT1)
GO:0043446	Biological Process	cellular alkane metabolic process	2	0.118015	GH_A08G1040(CER3);GH_D08G2683(CER3)
GO:0048024	Biological Process	regulation of mRNA splicing, via spliceosome	2	0.118015	GH_A08G1051(At5g53180);GH_A09G0140(PTB)
GO:0051051	Biological Process	negative regulation of transport	2	0.118015	GH_A03G0465(PHOT1);GH_D03G1511(PHOT1)
GO:0051205	Biological Process	protein insertion into membrane	2	0.118015	GH_A06G2002(--);GH_A08G1547(ARSA2)
GO:1903792	Biological Process	negative regulation of anion transport	2	0.118015	GH_A03G0465(PHOT1);GH_D03G1511(PHOT1)
GO:1903960	Biological Process	negative regulation of anion transmembrane transport	2	0.118015	GH_A03G0465(PHOT1);GH_D03G1511(PHOT1)
GO:0048869	Biological Process	cellular developmental process	107	0.119219	GH_A02G0312(MED33A);GH_A02G0437(MORF6);GH_A02G0523(IBR3);GH_A02G0676(GI);GH_A02G0695(VIP1);GH_A02G0724(SEU);GH_A02G0773(--);GH_A02G0861(IRX9H);GH_A02G0967(CLV1);GH_A02G1007(SAC1);GH_A02G1058(ABIL3);GH_A03G0422(NCRK);GH_A03G0436(REV);GH_A03G0526(PUB13);GH_A03G0581(MTPB);GH_A06G1084(SPS1);GH_A06G1232(BCCP1);GH_A06G1484(--);GH_A06G1535(ATHB-8);GH_A06G1554(ARF3);GH_A06G1604(CUL4);GH_A08G0609(CHX28);G…
GO:0030532	Cellular Component	small nuclear ribonucleoprotein complex	4	0.119831	GH_A06G1932(RDM16);GH_A08G0825(U1A);GH_D03G0879(usp106);GH_D08G0498(VIT_07s0104g01170)
GO:0097525	Cellular Component	spliceosomal snRNP complex	4	0.119831	GH_A06G1932(RDM16);GH_A08G0825(U1A);GH_D03G0879(usp106);GH_D08G0498(VIT_07s0104g01170)
GO:0072524	Biological Process	pyridine-containing compound metabolic process	30	0.120852	GH_A02G0318(VIT_05s0020g02800);GH_A02G0596(RPS1);GH_A02G0923(NSI);GH_A06G2052(XYLA);GH_A08G0581(At3g02360);GH_A08G0605(CCD1);GH_A08G0847(PAP12);GH_A08G1023(RPL35);GH_A08G1252(At1g55090);GH_A08G1694(RPL1);GH_A12G2323(At5g47030);GH_A12G2469(--);GH_A12G2531(At5g41670);GH_A12G2667(Os09g0529100);GH_D02G1095(At4g20930);GH_D02G1113(NSI);GH_D02G1166(FKBP16-3);GH_D02G1326(ltnD);GH_D02G1425(At1g13700);GH_D…
GO:0016877	Molecular Function	ligase activity, forming carbon-sulfur bonds	9	0.122255	GH_A02G0557(AAE7);GH_A02G0985(AAE1);GH_A03G0367(UBA1);GH_A03G0369(UBA1);GH_A06G2080(ACS);GH_D02G1026(AAE1);GH_D03G0525(4CL3);GH_D04G0118(ACS);GH_D05G1596(ATG7)
GO:0016854	Molecular Function	racemase and epimerase activity	10	0.123122	GH_A06G1141(MUR4);GH_A06G2088(MUR4);GH_A08G1266(UGE5);GH_A12G2464(UGE1);GH_A12G2476(SR);GH_D02G1323(Galm);GH_D03G1747(NRS/ER);GH_D08G0432(LCD);GH_D08G2686(GAE1);GH_D08G2746(AIM1)
GO:0051716	Biological Process	cellular response to stimulus	262	0.123665	GH_A02G0372(AUX22B);GH_A02G0373(IAA14);GH_A02G0389(ETR2);GH_A02G0417(CRY2);GH_A02G0431(PHO1);GH_A02G0466(SMAP1);GH_A02G0521(CAPH2);GH_A02G0590(--);GH_A02G0618(PTI1);GH_A02G0629(GCR1);GH_A02G0676(GI);GH_A02G0695(VIP1);GH_A02G0714(PIN6);GH_A02G0738(RABC1);GH_A02G0739(At1g43900);GH_A02G0805(--);GH_A02G0827(RAP2-4);GH_A02G0967(CLV1);GH_A02G0973(ARAC3);GH_A02G0997(PP2C27);GH_A02G1056(MTP1);GH_A03G0331…
GO:0065009	Biological Process	regulation of molecular function	39	0.124631	GH_A02G0629(GCR1);GH_A03G0460(MPK3);GH_A03G0465(PHOT1);GH_A06G1291(CDC2A);GH_A06G1904(ROPGEF5);GH_A08G0500(RANGAP2);GH_A08G0736(RANGAP1);GH_A08G0775(ROPGAP2);GH_A08G1204(EMS1);GH_A08G1208(I-2);GH_A08G1487(ROPGAP3);GH_A08G1601(BIG2);GH_A08G1741(ROPGEF14);GH_A08G1772(WDR26);GH_A09G0068(UVR8);GH_A09G0133(GNL1);GH_A10G0097(DSP4);GH_A12G2521(CPK3);GH_D02G1010(CLV1);GH_D02G2061(TCP7);GH_D02G2104(BIG1);…
GO:0032502	Biological Process	developmental process	358	0.125919	GH_A02G0312(MED33A);GH_A02G0321(KAPP);GH_A02G0326(LOX5);GH_A02G0351(CDC73);GH_A02G0417(CRY2);GH_A02G0429(KIN10A);GH_A02G0437(MORF6);GH_A02G0473(At4g15545);GH_A02G0481(RUK);GH_A02G0523(IBR3);GH_A02G0629(GCR1);GH_A02G0676(GI);GH_A02G0695(VIP1);GH_A02G0714(PIN6);GH_A02G0724(SEU);GH_A02G0773(--);GH_A02G0790(At1g21780);GH_A02G0820(--);GH_A02G0852(UBP16);GH_A02G0861(IRX9H);GH_A02G0877(KIN7N);GH_A02G092…
GO:0050308	Molecular Function	sugar-phosphatase activity	4	0.126762	GH_A02G0701(CYFBP);GH_A03G0383(FKFBP);GH_D02G0715(CYFBP);GH_D05G1786(VTC4)
GO:0032259	Biological Process	methylation	48	0.126815	GH_A02G0351(CDC73);GH_A02G0429(KIN10A);GH_A02G0770(ASHH2);GH_A02G0808(ASHR1);GH_A02G0877(KIN7N);GH_A02G1005(ATXR7);GH_A06G1250(ASHH1);GH_A06G1430(RPL21M);GH_A06G1998(SUVH1);GH_A06G2049(NRPE1);GH_A06G2084(ASHH3);GH_A08G0500(RANGAP2);GH_A08G0719(HMT-2);GH_A08G0736(RANGAP1);GH_A08G1539(MRPL17);GH_A08G1540(AUR3);GH_A08G1588(AN);GH_A08G1776(CMT2);GH_A08G1777(CMT2);GH_A08G1778(--);GH_A08G1897(SUVH6);GH…
GO:0034645	Biological Process	cellular macromolecule biosynthetic process	376	0.127141	GH_A02G0298(ING1);GH_A02G0312(MED33A);GH_A02G0372(AUX22B);GH_A02G0373(IAA14);GH_A02G0429(KIN10A);GH_A02G0437(MORF6);GH_A02G0447(Os10g0467600);GH_A02G0497(ALY3);GH_A02G0529(--);GH_A02G0620(--);GH_A02G0624(--);GH_A02G0652(STOP1);GH_A02G0660(MED22B);GH_A02G0667(NAC017);GH_A02G0686(ERF110);GH_A02G0695(VIP1);GH_A02G0715(Supt5h);GH_A02G0724(SEU);GH_A02G0773(--);GH_A02G0781(SWI3C);GH_A02G0785(NAC002);GH…
GO:0006396	Biological Process	RNA processing	71	0.129001	GH_A02G0437(MORF6);GH_A02G0589(PAPS3);GH_A02G0687(At1g43190);GH_A03G0348(At1g06960);GH_A03G0366(acy1);GH_A03G0439(DRB2);GH_A03G0578(CRR2);GH_A06G1158(smndc1);GH_A06G1238(RH39);GH_A06G1259(CSTF64);GH_A06G1689(MTR4);GH_A06G1713(PCFS4);GH_A06G1919(SCL30);GH_A06G1964(BTR1);GH_A06G1982(CSTF77);GH_A06G2049(NRPE1);GH_A06G2154(RTEL1);GH_A08G0567(Herc2);GH_A08G0620(MTACP1);GH_A08G0708(EOL1);GH_A08G0719(HM…
GO:0097367	Molecular Function	carbohydrate derivative binding	470	0.129226	GH_A02G0318(VIT_05s0020g02800);GH_A02G0331(WNK1);GH_A02G0371(CIPK7);GH_A02G0417(CRY2);GH_A02G0423(trc);GH_A02G0429(KIN10A);GH_A02G0481(RUK);GH_A02G0493(Os01g0367900);GH_A02G0560(SAR1A);GH_A02G0590(--);GH_A02G0608(RH40);GH_A02G0616(SAMS);GH_A02G0618(PTI1);GH_A02G0619(At5g18500);GH_A02G0646(CPK4);GH_A02G0698(STY46);GH_A02G0708(RCH2);GH_A02G0738(RABC1);GH_A02G0739(At1g43900);GH_A02G0740(OsI_028228);…
GO:0051239	Biological Process	regulation of multicellular organismal process	84	0.129627	GH_A02G0351(CDC73);GH_A02G0417(CRY2);GH_A02G0429(KIN10A);GH_A02G0473(At4g15545);GH_A02G0676(GI);GH_A02G0724(SEU);GH_A02G0820(--);GH_A02G0877(KIN7N);GH_A02G1005(ATXR7);GH_A03G0325(At5g58300);GH_A03G0347(At5g58410);GH_A03G0355(SWC6);GH_A03G0436(REV);GH_A06G1111(NPY1);GH_A06G1125(COP10);GH_A06G1232(BCCP1);GH_A06G1604(CUL4);GH_A06G1688(SWC2);GH_A06G1689(MTR4);GH_A06G1713(PCFS4);GH_A06G1869(samm50-b);…
GO:2000026	Biological Process	regulation of multicellular organismal development	84	0.129627	GH_A02G0351(CDC73);GH_A02G0417(CRY2);GH_A02G0429(KIN10A);GH_A02G0473(At4g15545);GH_A02G0676(GI);GH_A02G0724(SEU);GH_A02G0820(--);GH_A02G0877(KIN7N);GH_A02G1005(ATXR7);GH_A03G0325(At5g58300);GH_A03G0347(At5g58410);GH_A03G0355(SWC6);GH_A03G0436(REV);GH_A06G1111(NPY1);GH_A06G1125(COP10);GH_A06G1232(BCCP1);GH_A06G1604(CUL4);GH_A06G1688(SWC2);GH_A06G1689(MTR4);GH_A06G1713(PCFS4);GH_A06G1869(samm50-b);…
GO:0031970	Cellular Component	organelle envelope lumen	5	0.130747	GH_A03G0534(TIM9);GH_A03G0594(TIM10);GH_A12G2617(--);GH_D02G1519(At2g02050);GH_D03G1433(TIM9)
GO:0006839	Biological Process	mitochondrial transport	6	0.13144	GH_A03G0594(TIM10);GH_A06G1958(SDP6);GH_A08G0660(TIM21);GH_A08G1271(HLB1);GH_D03G0976(HLB1);GH_D08G0658(TIM21)
GO:0031047	Biological Process	gene silencing by RNA	25	0.132742	GH_A03G0439(DRB2);GH_A03G0578(CRR2);GH_A06G1689(MTR4);GH_A06G2049(NRPE1);GH_A06G2154(RTEL1);GH_A08G0620(MTACP1);GH_A08G0708(EOL1);GH_A08G1104(--);GH_A08G1866(UPF1);GH_A10G0253(VIP5);GH_A10G0391(rimM);GH_A10G0393(PHYE);GH_A12G2358(HOS1);GH_A12G2691(DMS3);GH_D02G2143(SC35);GH_D03G1047(TRZ1);GH_D03G1153(TGH);GH_D03G1388(CRR2);GH_D03G1538(DRB2);GH_D03G1850(HOS1);GH_D03G1884(UPF1);GH_D05G1752(UTP6);GH…
GO:0006566	Biological Process	threonine metabolic process	3	0.132839	GH_A03G0459(thrA);GH_D03G1518(thrA);GH_D08G2624(AKHSDH2)
GO:0043101	Biological Process	purine-containing compound salvage	3	0.132839	GH_A06G1081(APT5);GH_A06G1237(hpt);GH_A12G2395(APT4)
GO:0051552	Biological Process	flavone metabolic process	3	0.132839	GH_A08G1322(OMT);GH_A08G1850(NCS1);GH_A12G2656(OMT)
GO:0051553	Biological Process	flavone biosynthetic process	3	0.132839	GH_A08G1322(OMT);GH_A08G1850(NCS1);GH_A12G2656(OMT)
GO:0001883	Molecular Function	purine nucleoside binding	462	0.13342	GH_A02G0318(VIT_05s0020g02800);GH_A02G0331(WNK1);GH_A02G0371(CIPK7);GH_A02G0417(CRY2);GH_A02G0423(trc);GH_A02G0429(KIN10A);GH_A02G0481(RUK);GH_A02G0493(Os01g0367900);GH_A02G0560(SAR1A);GH_A02G0590(--);GH_A02G0608(RH40);GH_A02G0616(SAMS);GH_A02G0618(PTI1);GH_A02G0619(At5g18500);GH_A02G0646(CPK4);GH_A02G0698(STY46);GH_A02G0708(RCH2);GH_A02G0738(RABC1);GH_A02G0739(At1g43900);GH_A02G0740(OsI_028228);…
GO:0032549	Molecular Function	ribonucleoside binding	462	0.13342	GH_A02G0318(VIT_05s0020g02800);GH_A02G0331(WNK1);GH_A02G0371(CIPK7);GH_A02G0417(CRY2);GH_A02G0423(trc);GH_A02G0429(KIN10A);GH_A02G0481(RUK);GH_A02G0493(Os01g0367900);GH_A02G0560(SAR1A);GH_A02G0590(--);GH_A02G0608(RH40);GH_A02G0616(SAMS);GH_A02G0618(PTI1);GH_A02G0619(At5g18500);GH_A02G0646(CPK4);GH_A02G0698(STY46);GH_A02G0708(RCH2);GH_A02G0738(RABC1);GH_A02G0739(At1g43900);GH_A02G0740(OsI_028228);…
GO:0032550	Molecular Function	purine ribonucleoside binding	462	0.13342	GH_A02G0318(VIT_05s0020g02800);GH_A02G0331(WNK1);GH_A02G0371(CIPK7);GH_A02G0417(CRY2);GH_A02G0423(trc);GH_A02G0429(KIN10A);GH_A02G0481(RUK);GH_A02G0493(Os01g0367900);GH_A02G0560(SAR1A);GH_A02G0590(--);GH_A02G0608(RH40);GH_A02G0616(SAMS);GH_A02G0618(PTI1);GH_A02G0619(At5g18500);GH_A02G0646(CPK4);GH_A02G0698(STY46);GH_A02G0708(RCH2);GH_A02G0738(RABC1);GH_A02G0739(At1g43900);GH_A02G0740(OsI_028228);…
GO:0016817	Molecular Function	hydrolase activity, acting on acid anhydrides	150	0.134055	GH_A02G0429(KIN10A);GH_A02G0493(Os01g0367900);GH_A02G0608(RH40);GH_A02G0740(OsI_028228);GH_A02G0865(TUBA);GH_A02G0876(GRF6);GH_A02G0877(KIN7N);GH_A02G1041(RH50);GH_A03G0324(ABCB25);GH_A03G0403(ABCF1);GH_A03G0404(ABCF1);GH_A03G0407(ABCG3);GH_A03G0472(KIN5D);GH_A03G0524(BMS1);GH_A03G0596(TUBB8);GH_A06G1061(Gtp-bp);GH_A06G1066(RH15);GH_A06G1105(CLPB4);GH_A06G1150(At5g47030);GH_A06G1230(smarcal1);GH_…
GO:0006787	Biological Process	porphyrin-containing compound catabolic process	10	0.134533	GH_A02G0894(--);GH_A02G0985(AAE1);GH_A06G1679(ALDH7B4);GH_A08G1675(PPH);GH_D02G0906(--);GH_D02G1026(AAE1);GH_D03G0811(LHCB7);GH_D04G0130(At5g05200);GH_D05G1427(SBT1.4);GH_D05G1781(FAH)
GO:0033015	Biological Process	tetrapyrrole catabolic process	10	0.134533	GH_A02G0894(--);GH_A02G0985(AAE1);GH_A06G1679(ALDH7B4);GH_A08G1675(PPH);GH_D02G0906(--);GH_D02G1026(AAE1);GH_D03G0811(LHCB7);GH_D04G0130(At5g05200);GH_D05G1427(SBT1.4);GH_D05G1781(FAH)
GO:0051187	Biological Process	cofactor catabolic process	10	0.134533	GH_A02G0894(--);GH_A02G0985(AAE1);GH_A06G1679(ALDH7B4);GH_A08G1675(PPH);GH_D02G0906(--);GH_D02G1026(AAE1);GH_D03G0811(LHCB7);GH_D04G0130(At5g05200);GH_D05G1427(SBT1.4);GH_D05G1781(FAH)
GO:0061024	Biological Process	membrane organization	50	0.136407	GH_A02G0437(MORF6);GH_A02G0596(RPS1);GH_A02G0773(--);GH_A02G0937(SRP14);GH_A02G0939(IM30);GH_A03G0519(PPF-1);GH_A06G1061(Gtp-bp);GH_A06G1178(dnaJ);GH_A06G1318(MGD1);GH_A06G2002(--);GH_A08G0657(FKBP20-2);GH_A08G0739(FZL);GH_A08G0847(PAP12);GH_A08G1395(APG3);GH_A08G1517(STR4);GH_A08G1547(ARSA2);GH_A08G1694(RPL1);GH_A08G1703(ATAB2);GH_A08G1729(CLPP4);GH_A08G1805(SYP22);GH_A08G1840(ABCI7);GH_A09G0183…
GO:0006066	Biological Process	alcohol metabolic process	39	0.13688	GH_A02G0299(GLCAT14A);GH_A02G0629(GCR1);GH_A02G1007(SAC1);GH_A03G0560(CYP707A2);GH_A06G1165(GLPK);GH_A06G1232(BCCP1);GH_A06G1570(SH3P3);GH_A06G1958(SDP6);GH_A06G2001(IP5P10);GH_A08G0523(UGT80A2);GH_A08G0558(FLA7);GH_A08G0720(IP5P4);GH_A08G0950(XBAT32);GH_A08G1239(mfsd5);GH_A08G1286(WAXY);GH_A08G1720(PAPD5);GH_A08G1851(IP5P2);GH_A09G0027(At1g20050);GH_A09G0154(SS2);GH_A12G2294(FDC2);GH_A12G2312(IP…
GO:0015031	Biological Process	protein transport	138	0.137218	GH_A02G0467(LFG5);GH_A02G0555(IMPA1);GH_A02G0560(SAR1A);GH_A02G0608(RH40);GH_A02G0611(CSE1);GH_A02G0790(At1g21780);GH_A02G0935(tig);GH_A02G0937(SRP14);GH_A02G0968(SYT2);GH_A02G1029(RH3);GH_A03G0342(TIC110);GH_A03G0458(FRS3);GH_A03G0460(MPK3);GH_A03G0519(PPF-1);GH_A03G0524(BMS1);GH_A03G0534(TIM9);GH_A06G1061(Gtp-bp);GH_A06G1308(--);GH_A06G1338(At4g31480);GH_A06G1430(RPL21M);GH_A06G1437(trappc13);G…
GO:0031090	Cellular Component	organelle membrane	186	0.138	GH_A02G0389(ETR2);GH_A02G0482(NHX2);GH_A02G0629(GCR1);GH_A02G0647(At4g09580);GH_A02G0705(Z-ISO);GH_A02G0861(IRX9H);GH_A02G0925(GAUT7);GH_A02G0939(IM30);GH_A02G0998(--);GH_A02G0999(OST1A);GH_A02G1007(SAC1);GH_A02G1056(MTP1);GH_A03G0342(TIC110);GH_A03G0374(FOLK);GH_A03G0405(EVN);GH_A03G0422(NCRK);GH_A03G0430(TPST);GH_A03G0447(PDIL1-4);GH_A03G0478(SlH4);GH_A03G0510(SlH4);GH_A03G0536(KCR1);GH_A03G054…
GO:0050790	Biological Process	regulation of catalytic activity	33	0.1385	GH_A02G0629(GCR1);GH_A03G0460(MPK3);GH_A06G1291(CDC2A);GH_A06G1904(ROPGEF5);GH_A08G0500(RANGAP2);GH_A08G0736(RANGAP1);GH_A08G0775(ROPGAP2);GH_A08G1204(EMS1);GH_A08G1208(I-2);GH_A08G1487(ROPGAP3);GH_A08G1601(BIG2);GH_A08G1741(ROPGEF14);GH_A09G0068(UVR8);GH_A09G0133(GNL1);GH_A10G0097(DSP4);GH_D02G1010(CLV1);GH_D02G2104(BIG1);GH_D02G2281(PTEN2A);GH_D02G2288(SUD1);GH_D03G0695(UREF);GH_D03G0752(PERK1)…
GO:0042886	Biological Process	amide transport	12	0.139889	GH_A02G1008(NPF5.10);GH_A06G1422(RKF1);GH_A06G1686(NPF4.3);GH_A06G1999(HSP70-17);GH_A08G1240(OPT7);GH_A08G1241(OPT7);GH_A08G1961(NPF6.3);GH_D02G1056(NPF5.10);GH_D02G2195(OPT4);GH_D03G1347(NPF8.1);GH_D03G1822(NPF6.3);GH_D05G1321(NPF1.2)
GO:0051606	Biological Process	detection of stimulus	12	0.139889	GH_A02G0676(GI);GH_A06G1125(COP10);GH_A10G0393(PHYE);GH_A12G2536(SPA2);GH_D02G0687(GI);GH_D02G0968(CSN4);GH_D02G1252(MED25);GH_D02G1305(FHY3);GH_D03G0483(BRI1);GH_D05G1618(VOZ1);GH_D08G0357(CSN7);GH_D08G2693(HY5)
GO:0031420	Molecular Function	alkali metal ion binding	5	0.141147	GH_A03G0315(At4g26390);GH_A08G0889(At4g26390);GH_A08G1061(PKP4);GH_A08G1231(PKP2);GH_D02G2087(At4g26390)
GO:0046496	Biological Process	nicotinamide nucleotide metabolic process	28	0.142018	GH_A02G0596(RPS1);GH_A02G0923(NSI);GH_A06G2052(XYLA);GH_A08G0581(At3g02360);GH_A08G0605(CCD1);GH_A08G0847(PAP12);GH_A08G1023(RPL35);GH_A08G1252(At1g55090);GH_A08G1694(RPL1);GH_A12G2323(At5g47030);GH_A12G2469(--);GH_A12G2531(At5g41670);GH_A12G2667(Os09g0529100);GH_D02G1095(At4g20930);GH_D02G1113(NSI);GH_D02G1166(FKBP16-3);GH_D02G1326(ltnD);GH_D02G1425(At1g13700);GH_D02G2051(HEMC);GH_D03G0715(NADK2…
GO:0005217	Molecular Function	intracellular ligand-gated ion channel activity	2	0.142644	GH_A08G1057(CNGC1);GH_A08G1065(CNGC1)
GO:0005338	Molecular Function	nucleotide-sugar transmembrane transporter activity	2	0.142644	GH_A02G0796(UDP-GALT1);GH_D02G0813(UDP-GALT1)
GO:0033612	Molecular Function	receptor serine/threonine kinase binding	2	0.142644	GH_A03G0526(PUB13);GH_D03G1442(PUB13)
GO:0006551	Biological Process	leucine metabolic process	4	0.143257	GH_A08G0717(MCCA);GH_D02G1217(IPMS2);GH_D02G2093(At2g43090);GH_D08G0707(MCCA)
GO:0016209	Molecular Function	antioxidant activity	10	0.144178	GH_A06G1076(APX6);GH_A08G0759(GPX4);GH_A08G0807(GPX3);GH_A08G1404(PARB);GH_A12G2311(PER20);GH_A12G2478(GPX6);GH_A12G2480(GPX8);GH_D05G1831(CAT1);GH_D08G0756(GPX4);GH_D08G0797(GPX3)
GO:0010675	Biological Process	regulation of cellular carbohydrate metabolic process	2	0.1444	GH_A02G0629(GCR1);GH_D03G0828(Os07g0657900)
GO:0004463	Molecular Function	leukotriene-A4 hydrolase activity	1	0.144498	GH_D02G2052(NIC2)
GO:0005275	Molecular Function	amine transmembrane transporter activity	1	0.144498	GH_D03G0641(TIP2-1)
GO:0005363	Molecular Function	maltose transmembrane transporter activity	1	0.144498	GH_A03G0407(ABCG3)
GO:0005368	Molecular Function	taurine transmembrane transporter activity	1	0.144498	GH_A10G0335(ABCB9)
GO:0008146	Molecular Function	sulfotransferase activity	1	0.144498	GH_A03G0430(TPST)
GO:0016427	Molecular Function	tRNA (cytosine) methyltransferase activity	1	0.144498	GH_D03G0401(NSUN2)
GO:0016728	Molecular Function	oxidoreductase activity, acting on CH or CH2 groups, disulfide as acceptor	1	0.144498	GH_A02G0311(RNR2A)
GO:0016801	Molecular Function	hydrolase activity, acting on ether bonds	1	0.144498	GH_D02G2052(NIC2)
GO:0016803	Molecular Function	ether hydrolase activity	1	0.144498	GH_D02G2052(NIC2)
GO:0035174	Molecular Function	histone serine kinase activity	1	0.144498	GH_A08G1540(AUR3)
GO:0070259	Molecular Function	tyrosyl-DNA phosphodiesterase activity	1	0.144498	GH_A10G0146(TDP1)
GO:0071617	Molecular Function	lysophospholipid acyltransferase activity	1	0.144498	GH_D05G1919(At4g24160)
GO:0000478	Biological Process	endonucleolytic cleavage involved in rRNA processing	1	0.145533	GH_A02G0437(MORF6)
GO:0006282	Biological Process	regulation of DNA repair	1	0.145533	GH_A02G0521(CAPH2)
GO:0006290	Biological Process	pyrimidine dimer repair	1	0.145533	GH_D03G1786(PHR1)
GO:0006591	Biological Process	ornithine metabolic process	1	0.145533	GH_A06G1611(DELTA-OAT)
GO:0007029	Biological Process	endoplasmic reticulum organization	1	0.145533	GH_A06G2002(--)
GO:0009200	Biological Process	deoxyribonucleoside triphosphate metabolic process	1	0.145533	GH_D05G1984(DUT)
GO:0009211	Biological Process	pyrimidine deoxyribonucleoside triphosphate metabolic process	1	0.145533	GH_D05G1984(DUT)
GO:0009693	Biological Process	ethylene biosynthetic process	1	0.145533	GH_A08G0950(XBAT32)
GO:0009953	Biological Process	dorsal/ventral pattern formation	1	0.145533	GH_D05G1332(ATHB-15)
GO:0010054	Biological Process	trichoblast differentiation	1	0.145533	GH_A10G0241(SRF1)
GO:0010055	Biological Process	atrichoblast differentiation	1	0.145533	GH_A10G0241(SRF1)
GO:0010056	Biological Process	atrichoblast fate specification	1	0.145533	GH_A10G0241(SRF1)
GO:0010057	Biological Process	trichoblast fate specification	1	0.145533	GH_A10G0241(SRF1)
GO:0010058	Biological Process	regulation of atrichoblast fate specification	1	0.145533	GH_A10G0241(SRF1)
GO:0010061	Biological Process	regulation of trichoblast fate specification	1	0.145533	GH_A10G0241(SRF1)
GO:0010256	Biological Process	endomembrane system organization	1	0.145533	GH_A06G2002(--)
GO:0010364	Biological Process	regulation of ethylene biosynthetic process	1	0.145533	GH_A08G0950(XBAT32)
GO:0010517	Biological Process	regulation of phospholipase activity	1	0.145533	GH_A02G0629(GCR1)
GO:0010518	Biological Process	positive regulation of phospholipase activity	1	0.145533	GH_A02G0629(GCR1)
GO:0010863	Biological Process	positive regulation of phospholipase C activity	1	0.145533	GH_A02G0629(GCR1)
GO:0010919	Biological Process	regulation of inositol phosphate biosynthetic process	1	0.145533	GH_A02G0629(GCR1)
GO:0015843	Biological Process	methylammonium transport	1	0.145533	GH_D03G0641(TIP2-1)
GO:0018105	Biological Process	peptidyl-serine phosphorylation	1	0.145533	GH_A08G1540(AUR3)
GO:0018209	Biological Process	peptidyl-serine modification	1	0.145533	GH_A08G1540(AUR3)
GO:0031335	Biological Process	regulation of sulfur amino acid metabolic process	1	0.145533	GH_A08G0950(XBAT32)
GO:0032365	Biological Process	intracellular lipid transport	1	0.145533	GH_A06G2081(TGD4)
GO:0035404	Biological Process	histone-serine phosphorylation	1	0.145533	GH_A08G1540(AUR3)
GO:0042659	Biological Process	regulation of cell fate specification	1	0.145533	GH_A10G0241(SRF1)
GO:0042762	Biological Process	regulation of sulfur metabolic process	1	0.145533	GH_A08G0950(XBAT32)
GO:0043450	Biological Process	alkene biosynthetic process	1	0.145533	GH_A08G0950(XBAT32)
GO:0045048	Biological Process	protein insertion into ER membrane	1	0.145533	GH_A06G2002(--)
GO:0048311	Biological Process	mitochondrion distribution	1	0.145533	GH_A08G1724(FMT)
GO:0051345	Biological Process	positive regulation of hydrolase activity	1	0.145533	GH_A02G0629(GCR1)
GO:0051646	Biological Process	mitochondrion localization	1	0.145533	GH_A08G1724(FMT)
GO:0055090	Biological Process	acylglycerol homeostasis	1	0.145533	GH_D05G1919(At4g24160)
GO:0060191	Biological Process	regulation of lipase activity	1	0.145533	GH_A02G0629(GCR1)
GO:0060193	Biological Process	positive regulation of lipase activity	1	0.145533	GH_A02G0629(GCR1)
GO:0072387	Biological Process	flavin adenine dinucleotide metabolic process	1	0.145533	GH_D08G2582(PYRR)
GO:0090502	Biological Process	RNA phosphodiester bond hydrolysis, endonucleolytic	1	0.145533	GH_A02G0437(MORF6)
GO:0090628	Biological Process	plant epidermal cell fate specification	1	0.145533	GH_A10G0241(SRF1)
GO:1900274	Biological Process	regulation of phospholipase C activity	1	0.145533	GH_A02G0629(GCR1)
GO:1900674	Biological Process	olefin biosynthetic process	1	0.145533	GH_A08G0950(XBAT32)
GO:1900908	Biological Process	regulation of olefin metabolic process	1	0.145533	GH_A08G0950(XBAT32)
GO:1900911	Biological Process	regulation of olefin biosynthetic process	1	0.145533	GH_A08G0950(XBAT32)
GO:1901971	Biological Process	regulation of DNA-5-methylcytosine glycosylase activity	1	0.145533	GH_D03G0768(XRCC1)
GO:1902544	Biological Process	regulation of DNA N-glycosylase activity	1	0.145533	GH_D03G0768(XRCC1)
GO:1903888	Biological Process	regulation of plant epidermal cell differentiation	1	0.145533	GH_A10G0241(SRF1)
GO:2000028	Biological Process	regulation of photoperiodism, flowering	1	0.145533	GH_A10G0256(MED16)
GO:2000067	Biological Process	regulation of root morphogenesis	1	0.145533	GH_A10G0241(SRF1)
GO:2000280	Biological Process	regulation of root development	1	0.145533	GH_A10G0241(SRF1)
GO:2001020	Biological Process	regulation of response to DNA damage stimulus	1	0.145533	GH_A02G0521(CAPH2)
GO:0009526	Cellular Component	plastid envelope	95	0.146361	GH_A02G0705(Z-ISO);GH_A02G0810(RPS13);GH_A02G0939(IM30);GH_A02G0998(--);GH_A03G0342(TIC110);GH_A03G0374(FOLK);GH_A03G0384(CHUP1);GH_A03G0570(At5g59250);GH_A06G1059(LPAT1);GH_A06G1098(ASP5);GH_A06G1105(CLPB4);GH_A06G1178(dnaJ);GH_A06G1232(BCCP1);GH_A06G1304(PAP8);GH_A06G1318(MGD1);GH_A06G1505(AHRI);GH_A06G1695(THI1-2);GH_A06G2081(TGD4);GH_A08G0739(FZL);GH_A08G0847(PAP12);GH_A08G0881(RPL18);GH_A08G…
GO:0016192	Biological Process	vesicle-mediated transport	56	0.147675	GH_A02G0457(--);GH_A02G0467(LFG5);GH_A02G0693(SEC5A);GH_A02G0790(At1g21780);GH_A02G0911(COG4);GH_A02G0987(DPMS1);GH_A02G1037(At1g30630);GH_A03G0352(EXO70B1);GH_A03G0447(PDIL1-4);GH_A03G0526(PUB13);GH_A03G0577(--);GH_A06G1061(Gtp-bp);GH_A06G1151(COG4);GH_A06G1999(HSP70-17);GH_A06G2081(TGD4);GH_A06G2101(GOS11);GH_A08G0619(RABH1B);GH_A08G0641(elmoA);GH_A08G0939(OS9);GH_A08G1547(ARSA2);GH_A08G1610(SE…
GO:0048856	Biological Process	anatomical structure development	236	0.150016	GH_A02G0312(MED33A);GH_A02G0321(KAPP);GH_A02G0351(CDC73);GH_A02G0417(CRY2);GH_A02G0429(KIN10A);GH_A02G0437(MORF6);GH_A02G0473(At4g15545);GH_A02G0481(RUK);GH_A02G0523(IBR3);GH_A02G0629(GCR1);GH_A02G0676(GI);GH_A02G0714(PIN6);GH_A02G0724(SEU);GH_A02G0773(--);GH_A02G0820(--);GH_A02G0852(UBP16);GH_A02G0861(IRX9H);GH_A02G0967(CLV1);GH_A02G1007(SAC1);GH_A02G1041(RH50);GH_A02G1045(GTL1);GH_A02G1058(ABIL…
GO:0015078	Molecular Function	hydrogen ion transmembrane transporter activity	15	0.150698	GH_A02G0482(NHX2);GH_A06G1150(At5g47030);GH_A06G2083(NHX6);GH_A08G0609(CHX28);GH_A08G0625(At5g47030);GH_A08G1377(VATE);GH_A08G1670(At5g47030);GH_A12G2323(At5g47030);GH_A12G2500(VATE);GH_D02G1515(NHX7);GH_D03G0564(VHA-H);GH_D03G0908(CHX18);GH_D03G1104(ATPC);GH_D04G0125(--);GH_D08G0623(At5g47030)
GO:0000398	Biological Process	mRNA splicing, via spliceosome	3	0.150922	GH_A08G1051(At5g53180);GH_A09G0140(PTB);GH_D08G0498(VIT_07s0104g01170)
GO:0080135	Biological Process	regulation of cellular response to stress	3	0.150922	GH_A02G0521(CAPH2);GH_A03G0460(MPK3);GH_D03G1517(MPK3)
GO:0019203	Molecular Function	carbohydrate phosphatase activity	7	0.151912	GH_A02G0701(CYFBP);GH_A03G0383(FKFBP);GH_A12G2390(TPPF);GH_D02G0715(CYFBP);GH_D02G1490(TPS6);GH_D03G1814(TPPF);GH_D05G1786(VTC4)
GO:0019439	Biological Process	aromatic compound catabolic process	22	0.152034	GH_A02G0608(RH40);GH_A02G0894(--);GH_A02G0985(AAE1);GH_A06G1679(ALDH7B4);GH_A06G1944(UPF2);GH_A08G1644(HUB1);GH_A08G1675(PPH);GH_A08G1866(UPF1);GH_A08G1887(UVH1);GH_A10G0212(ENDO1);GH_D02G0906(--);GH_D02G1026(AAE1);GH_D02G1305(FHY3);GH_D03G0811(LHCB7);GH_D03G1153(TGH);GH_D03G1884(UPF1);GH_D04G0130(At5g05200);GH_D05G1369(RH20);GH_D05G1427(SBT1.4);GH_D05G1781(FAH);GH_D08G0363(HUB1);GH_D08G2781(CDA1)
GO:0044270	Biological Process	cellular nitrogen compound catabolic process	23	0.152718	GH_A02G0608(RH40);GH_A02G0894(--);GH_A02G0985(AAE1);GH_A06G1679(ALDH7B4);GH_A06G1944(UPF2);GH_A08G1644(HUB1);GH_A08G1675(PPH);GH_A08G1866(UPF1);GH_A08G1887(UVH1);GH_A10G0212(ENDO1);GH_D02G0906(--);GH_D02G1026(AAE1);GH_D02G1305(FHY3);GH_D03G0811(LHCB7);GH_D03G1153(TGH);GH_D03G1156(PYD3);GH_D03G1884(UPF1);GH_D04G0130(At5g05200);GH_D05G1369(RH20);GH_D05G1427(SBT1.4);GH_D05G1781(FAH);GH_D08G0363(HUB1…
GO:0046700	Biological Process	heterocycle catabolic process	23	0.152718	GH_A02G0608(RH40);GH_A02G0894(--);GH_A02G0985(AAE1);GH_A06G1679(ALDH7B4);GH_A06G1944(UPF2);GH_A08G1644(HUB1);GH_A08G1675(PPH);GH_A08G1866(UPF1);GH_A08G1887(UVH1);GH_A10G0212(ENDO1);GH_D02G0906(--);GH_D02G1026(AAE1);GH_D02G1305(FHY3);GH_D03G0811(LHCB7);GH_D03G1153(TGH);GH_D03G1156(PYD3);GH_D03G1884(UPF1);GH_D04G0130(At5g05200);GH_D05G1369(RH20);GH_D05G1427(SBT1.4);GH_D05G1781(FAH);GH_D08G0363(HUB1…
GO:0016742	Molecular Function	hydroxymethyl-, formyl- and related transferase activity	5	0.153133	GH_A02G0816(SHM7);GH_A02G0860(SHM2);GH_A08G1595(KPHMT2);GH_D02G0832(SHM7);GH_D02G0879(SHM2)
GO:0005887	Cellular Component	integral component of plasma membrane	1	0.153264	GH_A02G0629(GCR1)
GO:0031226	Cellular Component	intrinsic component of plasma membrane	1	0.153264	GH_A02G0629(GCR1)
GO:0031352	Cellular Component	intrinsic component of plastid inner membrane	1	0.153264	GH_D05G1920(ARC6)
GO:0031353	Cellular Component	integral component of plastid inner membrane	1	0.153264	GH_D05G1920(ARC6)
GO:0043033	Cellular Component	isoamylase complex	1	0.153264	GH_D04G0086(ISA1)
GO:0017111	Molecular Function	nucleoside-triphosphatase activity	132	0.154123	GH_A02G0429(KIN10A);GH_A02G0493(Os01g0367900);GH_A02G0608(RH40);GH_A02G0740(OsI_028228);GH_A02G0865(TUBA);GH_A02G0877(KIN7N);GH_A02G1041(RH50);GH_A03G0324(ABCB25);GH_A03G0403(ABCF1);GH_A03G0404(ABCF1);GH_A03G0407(ABCG3);GH_A03G0472(KIN5D);GH_A03G0524(BMS1);GH_A03G0596(TUBB8);GH_A06G1061(Gtp-bp);GH_A06G1066(RH15);GH_A06G1150(At5g47030);GH_A06G1230(smarcal1);GH_A06G1238(RH39);GH_A06G1239(RH39);GH_A…
GO:0048523	Biological Process	negative regulation of cellular process	32	0.157024	GH_A02G0429(KIN10A);GH_A02G0781(SWI3C);GH_A02G0877(KIN7N);GH_A02G1045(GTL1);GH_A03G0465(PHOT1);GH_A03G0471(NFRKB);GH_A06G1102(PDS5);GH_A06G2154(RTEL1);GH_A08G0500(RANGAP2);GH_A08G0736(RANGAP1);GH_A08G1525(At3g61590);GH_A08G1772(WDR26);GH_A10G0341(EXO1);GH_A10G0393(PHYE);GH_A12G2358(HOS1);GH_A12G2612(GALT31A);GH_A12G2632(GTL1);GH_D02G0798(SWI3C);GH_D02G0896(KIN7N);GH_D02G1464(HDG2);GH_D03G0451(Tsr…
GO:0006637	Biological Process	acyl-CoA metabolic process	15	0.157169	GH_A02G0299(GLCAT14A);GH_A06G1232(BCCP1);GH_A06G1570(SH3P3);GH_A08G0558(FLA7);GH_A08G1239(mfsd5);GH_A09G0027(At1g20050);GH_A09G0030(MCM2);GH_A10G0099(PFP-BETA);GH_A12G2448(HMGS);GH_D02G1104(OsI_36121);GH_D02G1111(At5g58300);GH_D03G1746(HMGS);GH_D05G1933(BGAL5);GH_D08G0461(CYP21-4);GH_D08G0560(FLA7)
GO:0035383	Biological Process	thioester metabolic process	15	0.157169	GH_A02G0299(GLCAT14A);GH_A06G1232(BCCP1);GH_A06G1570(SH3P3);GH_A08G0558(FLA7);GH_A08G1239(mfsd5);GH_A09G0027(At1g20050);GH_A09G0030(MCM2);GH_A10G0099(PFP-BETA);GH_A12G2448(HMGS);GH_D02G1104(OsI_36121);GH_D02G1111(At5g58300);GH_D03G1746(HMGS);GH_D05G1933(BGAL5);GH_D08G0461(CYP21-4);GH_D08G0560(FLA7)
GO:0051273	Biological Process	beta-glucan metabolic process	31	0.15739	GH_A02G0987(DPMS1);GH_A02G0999(OST1A);GH_A03G0447(PDIL1-4);GH_A03G0577(--);GH_A06G1235(CESA2);GH_A06G1999(HSP70-17);GH_A08G0515(CESA4);GH_A08G0841(CALS3);GH_A08G0845(CALS3);GH_A08G0939(OS9);GH_A08G1234(At1g64390);GH_A08G1710(CESA3);GH_A10G0253(VIP5);GH_A12G2388(SKU5);GH_A12G2552(At1g64390);GH_D02G1034(DPMS1);GH_D02G1047(OST1A);GH_D02G1109(FER);GH_D03G0494(CESA2);GH_D03G0526(CSLD2);GH_D03G0664(BGL…
GO:0046112	Biological Process	nucleobase biosynthetic process	4	0.15775	GH_A06G1081(APT5);GH_A12G2395(APT4);GH_D02G2063(PYRD);GH_D04G0069(UMK3)
GO:0036094	Molecular Function	small molecule binding	528	0.161349	GH_A02G0318(VIT_05s0020g02800);GH_A02G0331(WNK1);GH_A02G0371(CIPK7);GH_A02G0417(CRY2);GH_A02G0423(trc);GH_A02G0429(KIN10A);GH_A02G0481(RUK);GH_A02G0493(Os01g0367900);GH_A02G0523(IBR3);GH_A02G0560(SAR1A);GH_A02G0590(--);GH_A02G0598(LPD1);GH_A02G0608(RH40);GH_A02G0616(SAMS);GH_A02G0618(PTI1);GH_A02G0619(At5g18500);GH_A02G0645(XDH1);GH_A02G0646(CPK4);GH_A02G0698(STY46);GH_A02G0708(RCH2);GH_A02G0732(…
GO:0006739	Biological Process	NADP metabolic process	26	0.162478	GH_A02G0596(RPS1);GH_A02G0923(NSI);GH_A06G2052(XYLA);GH_A08G0581(At3g02360);GH_A08G0605(CCD1);GH_A08G0847(PAP12);GH_A08G1023(RPL35);GH_A08G1694(RPL1);GH_A12G2323(At5g47030);GH_A12G2469(--);GH_A12G2531(At5g41670);GH_A12G2667(Os09g0529100);GH_D02G1095(At4g20930);GH_D02G1113(NSI);GH_D02G1166(FKBP16-3);GH_D02G1326(ltnD);GH_D02G1425(At1g13700);GH_D02G2051(HEMC);GH_D03G0715(NADK2);GH_D03G1076(PNSB4);GH…
GO:0000375	Biological Process	RNA splicing, via transesterification reactions	13	0.163778	GH_A03G0348(At1g06960);GH_A03G0578(CRR2);GH_A06G1919(SCL30);GH_A08G0825(U1A);GH_A08G1051(At5g53180);GH_A09G0140(PTB);GH_A10G0130(RBP45B);GH_D02G2143(SC35);GH_D03G0739(RBP2);GH_D05G1752(UTP6);GH_D08G0337(--);GH_D08G0406(RS31);GH_D08G0498(VIT_07s0104g01170)
GO:0000377	Biological Process	RNA splicing, via transesterification reactions with bulged adenosine as nucleophile	13	0.163778	GH_A03G0348(At1g06960);GH_A03G0578(CRR2);GH_A06G1919(SCL30);GH_A08G0825(U1A);GH_A08G1051(At5g53180);GH_A09G0140(PTB);GH_A10G0130(RBP45B);GH_D02G2143(SC35);GH_D03G0739(RBP2);GH_D05G1752(UTP6);GH_D08G0337(--);GH_D08G0406(RS31);GH_D08G0498(VIT_07s0104g01170)
GO:0009607	Biological Process	response to biotic stimulus	92	0.167064	GH_A02G0321(KAPP);GH_A02G0326(LOX5);GH_A02G0447(Os10g0467600);GH_A02G0523(IBR3);GH_A02G0978(4CLL5);GH_A03G0331(CIPK11);GH_A03G0355(SWC6);GH_A03G0440(MON1);GH_A03G0460(MPK3);GH_A03G0526(PUB13);GH_A06G1165(GLPK);GH_A06G1318(MGD1);GH_A06G1391(SDT);GH_A06G1538(PUB17);GH_A06G1688(SWC2);GH_A06G1695(THI1-2);GH_A06G1719(PLA1);GH_A06G1944(UPF2);GH_A06G1973(TTL);GH_A06G1999(HSP70-17);GH_A06G2099(WRKY40);GH…
GO:0016717	Molecular Function	oxidoreductase activity, acting on paired donors, with oxidation of a pair of donors resulting in the reduction of molecular oxygen to two molecules of water	3	0.167086	GH_A02G0927(ACPD);GH_D02G1157(ACPD);GH_D03G0644(S-ACP-DES6)
GO:0006486	Biological Process	protein glycosylation	19	0.169531	GH_A02G0852(UBP16);GH_A02G1007(SAC1);GH_A03G0323(SCC4);GH_A03G0526(PUB13);GH_A08G1661(ALG12);GH_A08G1745(At1g31730);GH_D02G0873(UBP16);GH_D02G1055(SAC1);GH_D02G1131(VSR1);GH_D02G1194(APUM5);GH_D02G1257(DCP5);GH_D02G1258(DCP5);GH_D02G1305(FHY3);GH_D02G1459(ACO3);GH_D03G0758(NRG2);GH_D03G1442(PUB13);GH_D03G1943(IWS1);GH_D05G1388(CKL2);GH_D08G2638(RGLG4)
GO:0043413	Biological Process	macromolecule glycosylation	19	0.169531	GH_A02G0852(UBP16);GH_A02G1007(SAC1);GH_A03G0323(SCC4);GH_A03G0526(PUB13);GH_A08G1661(ALG12);GH_A08G1745(At1g31730);GH_D02G0873(UBP16);GH_D02G1055(SAC1);GH_D02G1131(VSR1);GH_D02G1194(APUM5);GH_D02G1257(DCP5);GH_D02G1258(DCP5);GH_D02G1305(FHY3);GH_D02G1459(ACO3);GH_D03G0758(NRG2);GH_D03G1442(PUB13);GH_D03G1943(IWS1);GH_D05G1388(CKL2);GH_D08G2638(RGLG4)
GO:0016776	Molecular Function	phosphotransferase activity, phosphate group as acceptor	4	0.16954	GH_A08G0530(AAK6);GH_A08G1659(NDPK1);GH_D04G0069(UMK3);GH_D08G0539(AAK6)
GO:0008172	Molecular Function	S-methyltransferase activity	2	0.169811	GH_A08G0719(HMT-2);GH_D08G0709(HMT-2)
GO:0009699	Biological Process	phenylpropanoid biosynthetic process	11	0.169857	GH_A02G0431(PHO1);GH_A06G1391(SDT);GH_A08G1278(NAC043);GH_A08G1322(OMT);GH_A08G1710(CESA3);GH_A12G2441(ANS);GH_A12G2605(NAC012);GH_A12G2656(OMT);GH_D02G2288(SUD1);GH_D03G0964(NAC043);GH_D08G2576(At5g24760)
GO:0034660	Biological Process	ncRNA metabolic process	66	0.171089	GH_A02G0437(MORF6);GH_A02G0596(RPS1);GH_A02G0608(RH40);GH_A02G0628(truA1);GH_A02G0668(PUS3);GH_A02G0932(At3g11710);GH_A02G0935(tig);GH_A02G0936(At3g11710);GH_A02G1022(mis3);GH_A02G1041(RH50);GH_A03G0343(PUS1);GH_A03G0519(PPF-1);GH_A06G1238(RH39);GH_A06G1265(At5g38830);GH_A06G1689(MTR4);GH_A06G1842(Imp4);GH_A06G1852(CAN2);GH_A06G2053(INTS9);GH_A06G2075(Os01g0810000);GH_A08G0638(At1g02150);GH_A08G0…
GO:0016857	Molecular Function	racemase and epimerase activity, acting on carbohydrates and derivatives	7	0.171534	GH_A06G1141(MUR4);GH_A06G2088(MUR4);GH_A08G1266(UGE5);GH_A12G2464(UGE1);GH_D02G1323(Galm);GH_D03G1747(NRS/ER);GH_D08G2686(GAE1)
GO:0006071	Biological Process	glycerol metabolic process	2	0.17184	GH_A06G1165(GLPK);GH_A06G1958(SDP6)
GO:0006357	Biological Process	regulation of transcription from RNA polymerase II promoter	2	0.17184	GH_A02G0997(PP2C27);GH_D02G1044(PP2C27)
GO:0006366	Biological Process	transcription from RNA polymerase II promoter	2	0.17184	GH_A02G0997(PP2C27);GH_D02G1044(PP2C27)
GO:0043618	Biological Process	regulation of transcription from RNA polymerase II promoter in response to stress	2	0.17184	GH_A02G0997(PP2C27);GH_D02G1044(PP2C27)
GO:0043620	Biological Process	regulation of DNA-templated transcription in response to stress	2	0.17184	GH_A02G0997(PP2C27);GH_D02G1044(PP2C27)
GO:0050684	Biological Process	regulation of mRNA processing	2	0.17184	GH_A08G1051(At5g53180);GH_A09G0140(PTB)
GO:1903311	Biological Process	regulation of mRNA metabolic process	2	0.17184	GH_A08G1051(At5g53180);GH_A09G0140(PTB)
GO:0016071	Biological Process	mRNA metabolic process	17	0.17286	GH_A02G0608(RH40);GH_A03G0578(CRR2);GH_A06G1713(PCFS4);GH_A06G1944(UPF2);GH_A08G0761(PAC);GH_A08G1051(At5g53180);GH_A08G1212(CFIS2);GH_A08G1644(HUB1);GH_A08G1866(UPF1);GH_A09G0140(PTB);GH_D02G1305(FHY3);GH_D03G1153(TGH);GH_D03G1884(UPF1);GH_D05G1369(RH20);GH_D08G0363(HUB1);GH_D08G0498(VIT_07s0104g01170);GH_D08G0766(PAC)
GO:0009605	Biological Process	response to external stimulus	145	0.17305	GH_A02G0321(KAPP);GH_A02G0417(CRY2);GH_A02G0431(PHO1);GH_A02G0447(Os10g0467600);GH_A02G0497(ALY3);GH_A02G0523(IBR3);GH_A02G0676(GI);GH_A02G0695(VIP1);GH_A02G0978(4CLL5);GH_A02G1056(MTP1);GH_A03G0331(CIPK11);GH_A03G0347(At5g58410);GH_A03G0355(SWC6);GH_A03G0440(MON1);GH_A03G0460(MPK3);GH_A03G0465(PHOT1);GH_A03G0526(PUB13);GH_A06G1102(PDS5);GH_A06G1125(COP10);GH_A06G1165(GLPK);GH_A06G1232(BCCP1);GH_…
GO:0048580	Biological Process	regulation of post-embryonic development	54	0.175874	GH_A02G0351(CDC73);GH_A02G0417(CRY2);GH_A02G0429(KIN10A);GH_A02G0676(GI);GH_A02G0724(SEU);GH_A02G0877(KIN7N);GH_A02G1005(ATXR7);GH_A03G0347(At5g58410);GH_A03G0355(SWC6);GH_A06G1111(NPY1);GH_A06G1125(COP10);GH_A06G1604(CUL4);GH_A06G1688(SWC2);GH_A06G1689(MTR4);GH_A06G1713(PCFS4);GH_A06G1869(samm50-b);GH_A08G0916(AIL5);GH_A08G1539(MRPL17);GH_A08G1565(MYB17);GH_A08G1644(HUB1);GH_A09G0030(MCM2);GH_A1…
GO:0071103	Biological Process	DNA conformation change	11	0.177462	GH_A06G2154(RTEL1);GH_A09G0030(MCM2);GH_A10G0262(TFB2);GH_A10G0407(MCM3);GH_D02G1104(OsI_36121);GH_D03G0658(FAS1);GH_D03G0776(--);GH_D03G1049(ruvbl2);GH_D05G1530(MCM3);GH_D05G1825(Brip1);GH_D08G2603(MED34)
GO:0043207	Biological Process	response to external biotic stimulus	89	0.17826	GH_A02G0321(KAPP);GH_A02G0447(Os10g0467600);GH_A02G0523(IBR3);GH_A02G0978(4CLL5);GH_A03G0331(CIPK11);GH_A03G0355(SWC6);GH_A03G0440(MON1);GH_A03G0460(MPK3);GH_A03G0526(PUB13);GH_A06G1165(GLPK);GH_A06G1318(MGD1);GH_A06G1391(SDT);GH_A06G1538(PUB17);GH_A06G1688(SWC2);GH_A06G1695(THI1-2);GH_A06G1719(PLA1);GH_A06G1944(UPF2);GH_A06G1973(TTL);GH_A06G1999(HSP70-17);GH_A06G2099(WRKY40);GH_A08G0515(CESA4);G…
GO:0051707	Biological Process	response to other organism	89	0.17826	GH_A02G0321(KAPP);GH_A02G0447(Os10g0467600);GH_A02G0523(IBR3);GH_A02G0978(4CLL5);GH_A03G0331(CIPK11);GH_A03G0355(SWC6);GH_A03G0440(MON1);GH_A03G0460(MPK3);GH_A03G0526(PUB13);GH_A06G1165(GLPK);GH_A06G1318(MGD1);GH_A06G1391(SDT);GH_A06G1538(PUB17);GH_A06G1688(SWC2);GH_A06G1695(THI1-2);GH_A06G1719(PLA1);GH_A06G1944(UPF2);GH_A06G1973(TTL);GH_A06G1999(HSP70-17);GH_A06G2099(WRKY40);GH_A08G0515(CESA4);G…
GO:0005829	Cellular Component	cytosol	4	0.180823	GH_A03G0341(BLOS1);GH_A10G0099(PFP-BETA);GH_D02G2093(At2g43090);GH_D03G0426(PFK5)
GO:0044445	Cellular Component	cytosolic part	4	0.180823	GH_A03G0341(BLOS1);GH_A10G0099(PFP-BETA);GH_D02G2093(At2g43090);GH_D03G0426(PFK5)
GO:0045165	Biological Process	cell fate commitment	5	0.18213	GH_A06G1554(ARF3);GH_A08G1204(EMS1);GH_A10G0241(SRF1);GH_A10G0304(ARF15);GH_D05G1621(ARF3)
GO:0032392	Biological Process	DNA geometric change	9	0.183354	GH_A06G2154(RTEL1);GH_A09G0030(MCM2);GH_A10G0262(TFB2);GH_A10G0407(MCM3);GH_D02G1104(OsI_36121);GH_D03G1049(ruvbl2);GH_D05G1530(MCM3);GH_D05G1825(Brip1);GH_D08G2603(MED34)
GO:0016462	Molecular Function	pyrophosphatase activity	144	0.184888	GH_A02G0429(KIN10A);GH_A02G0493(Os01g0367900);GH_A02G0608(RH40);GH_A02G0740(OsI_028228);GH_A02G0865(TUBA);GH_A02G0877(KIN7N);GH_A02G1041(RH50);GH_A03G0324(ABCB25);GH_A03G0403(ABCF1);GH_A03G0404(ABCF1);GH_A03G0407(ABCG3);GH_A03G0472(KIN5D);GH_A03G0524(BMS1);GH_A03G0596(TUBB8);GH_A06G1061(Gtp-bp);GH_A06G1066(RH15);GH_A06G1105(CLPB4);GH_A06G1150(At5g47030);GH_A06G1230(smarcal1);GH_A06G1238(RH39);GH_…
GO:0006779	Biological Process	porphyrin-containing compound biosynthetic process	26	0.185229	GH_A02G0596(RPS1);GH_A06G1225(ISPD);GH_A08G0605(CCD1);GH_A08G1395(APG3);GH_A08G1462(CYP20-3);GH_A08G1517(STR4);GH_A08G1699(--);GH_A08G1793(ATS1);GH_A10G0321(CHLI);GH_A12G2469(--);GH_D02G1398(HEMH);GH_D02G2046(HCF136);GH_D02G2051(HEMC);GH_D02G2277(SEP1);GH_D03G0882(ISPF);GH_D03G1071(CHLP);GH_D03G1076(PNSB4);GH_D03G1919(PSRP2);GH_D03G1940(ATS1);GH_D05G1956(RPL31);GH_D05G2043(UROS);GH_D08G0602(CCD1)…
GO:0008171	Molecular Function	O-methyltransferase activity	3	0.186284	GH_A08G1322(OMT);GH_A12G2656(OMT);GH_D03G0582(VTE4)
GO:0046912	Molecular Function	transferase activity, transferring acyl groups, acyl groups converted into alkyl on transfer	3	0.186284	GH_A12G2448(HMGS);GH_D02G1217(IPMS2);GH_D03G1746(HMGS)
GO:0015631	Molecular Function	tubulin binding	24	0.186388	GH_A02G0429(KIN10A);GH_A02G0481(RUK);GH_A02G0877(KIN7N);GH_A03G0472(KIN5D);GH_A08G1414(KIN14I);GH_A08G1604(MAP65-4);GH_A10G0168(KIN14D);GH_A10G0240(At5g23430);GH_A12G2428(KINUB);GH_A12G2484(KIN14J);GH_D02G0896(KIN7N);GH_D02G1507(MAP65-6);GH_D02G2090(At5g23430);GH_D03G0756(KIN13B);GH_D03G0937(glnA);GH_D03G1155(KIN8A);GH_D03G1505(KIN5D);GH_D04G0062(KINUC);GH_D05G1714(KIN14C);GH_D05G1796(MAP70.5);GH…
GO:0009648	Biological Process	photoperiodism	21	0.186587	GH_A02G0318(VIT_05s0020g02800);GH_A02G0676(GI);GH_A06G1308(--);GH_A06G1604(CUL4);GH_A06G1944(UPF2);GH_A06G1984(--);GH_A06G2007(SAC3C);GH_A08G1866(UPF1);GH_A10G0253(VIP5);GH_A10G0256(MED16);GH_A10G0319(IQD1);GH_A10G0427(CUL4);GH_D02G0687(GI);GH_D03G1064(Trip4);GH_D03G1080(APRR1);GH_D03G1884(UPF1);GH_D05G1607(IQD1);GH_D05G1618(VOZ1);GH_D05G1816(SWI3B);GH_D05G1850(Bag6);GH_D08G0356(LCMT1)
GO:0004721	Molecular Function	phosphoprotein phosphatase activity	22	0.187785	GH_A02G0321(KAPP);GH_A02G0470(At3g06270);GH_A02G0580(At3g17090);GH_A02G0599(At1g48040);GH_A02G0739(At1g43900);GH_A02G0997(PP2C27);GH_A03G0571(AIP1);GH_A06G1321(WIN2);GH_A06G1946(PP2C38);GH_A06G2096(At4g31860);GH_A12G2296(EYA);GH_A12G2681(PPH1);GH_A12G2705(At5g53140);GH_D02G0750(At1g43900);GH_D02G1044(PP2C27);GH_D02G2249(At4g33920);GH_D02G2281(PTEN2A);GH_D03G0887(PP1);GH_D03G1392(AIP1);GH_D05G1396…
GO:0046527	Molecular Function	glucosyltransferase activity	22	0.187785	GH_A06G1084(SPS1);GH_A06G1235(CESA2);GH_A08G0515(CESA4);GH_A08G0523(UGT80A2);GH_A08G0841(CALS3);GH_A08G0845(CALS3);GH_A08G1286(WAXY);GH_A08G1710(CESA3);GH_A09G0154(SS2);GH_D02G1490(TPS6);GH_D03G0494(CESA2);GH_D03G0526(CSLD2);GH_D03G0812(CESA3);GH_D03G1125(UGT89B1);GH_D03G1180(CALS10);GH_D05G1558(TPS1);GH_D05G1574(CESA8);GH_D05G1655(CALS11);GH_D05G2059(GUX2);GH_D08G0525(CESA4);GH_D08G0533(UGT80A2)…
GO:0016758	Molecular Function	transferase activity, transferring hexosyl groups	51	0.188185	GH_A02G0600(GALT3);GH_A02G0861(IRX9H);GH_A02G0988(SBEII);GH_A02G0999(OST1A);GH_A06G1084(SPS1);GH_A06G1087(HPGT3);GH_A06G1235(CESA2);GH_A06G1318(MGD1);GH_A06G1445(A4galt);GH_A06G1705(XTH8);GH_A08G0515(CESA4);GH_A08G0523(UGT80A2);GH_A08G0841(CALS3);GH_A08G0845(CALS3);GH_A08G1014(RFS6);GH_A08G1286(WAXY);GH_A08G1661(ALG12);GH_A08G1710(CESA3);GH_A08G1792(XTH30);GH_A08G1827(At1g61280);GH_A09G0109(PHS1)…
GO:0016787	Molecular Function	hydrolase activity	449	0.188623	GH_A02G0321(KAPP);GH_A02G0343(PBD1);GH_A02G0429(KIN10A);GH_A02G0470(At3g06270);GH_A02G0493(Os01g0367900);GH_A02G0527(At3g05640);GH_A02G0564(--);GH_A02G0580(At3g17090);GH_A02G0587(--);GH_A02G0599(At1g48040);GH_A02G0603(At1g48100);GH_A02G0608(RH40);GH_A02G0639(Os05g0567100);GH_A02G0701(CYFBP);GH_A02G0728(SDN5);GH_A02G0739(At1g43900);GH_A02G0740(OsI_028228);GH_A02G0783(PBC1);GH_A02G0787(ASP1);GH_A02…
GO:0019752	Biological Process	carboxylic acid metabolic process	266	0.189936	GH_A02G0326(LOX5);GH_A02G0361(VIT_05s0020g04080);GH_A02G0419(MD1);GH_A02G0557(AAE7);GH_A02G0570(ALDH22A1);GH_A02G0596(RPS1);GH_A02G0608(RH40);GH_A02G0629(GCR1);GH_A02G0680(--);GH_A02G0743(ACR3);GH_A02G0782(PPC1);GH_A02G0810(RPS13);GH_A02G0816(SHM7);GH_A02G0824(DFC);GH_A02G0828(ECHIA);GH_A02G0860(SHM2);GH_A02G0918(FAH1);GH_A02G0927(ACPD);GH_A02G0932(At3g11710);GH_A02G0935(tig);GH_A02G0936(At3g1171…
GO:0016779	Molecular Function	nucleotidyltransferase activity	32	0.190642	GH_A02G0365(APS1);GH_A02G0589(PAPS3);GH_A02G0620(--);GH_A03G0467(NRPC1);GH_A03G0595(Polr1d);GH_A06G1225(ISPD);GH_A06G1563(rpoB);GH_A06G1564(rpoC1);GH_A06G1896(RPOT1);GH_A06G2049(NRPE1);GH_A08G0878(PECT1);GH_A08G1166(NRPB6A);GH_A08G1955(HINT4);GH_A10G0357(At4g18820);GH_A10G0391(rimM);GH_A12G2485(rpoA);GH_A12G2550(Prim1);GH_D02G2234(POLK);GH_D03G0708(USP);GH_D03G0831(polr1c);GH_D03G0845(NRPA1);GH_D…
GO:0051052	Biological Process	regulation of DNA metabolic process	18	0.191406	GH_A02G0521(CAPH2);GH_A02G0877(KIN7N);GH_A06G2049(NRPE1);GH_A09G0030(MCM2);GH_A09G0044(CHR24);GH_A10G0311(SNI1);GH_A10G0407(MCM3);GH_A12G2642(mutS2);GH_A12G2691(DMS3);GH_D02G0896(KIN7N);GH_D02G1104(OsI_36121);GH_D03G0658(FAS1);GH_D03G1130(--);GH_D03G1318(ATXR6);GH_D03G1355(PCNA);GH_D04G0075(TIO);GH_D05G1530(MCM3);GH_D05G2035(OSB1)
GO:0005102	Molecular Function	receptor binding	5	0.191425	GH_A02G0967(CLV1);GH_A03G0526(PUB13);GH_D02G1010(CLV1);GH_D03G1442(PUB13);GH_D05G1888(CLV1)
GO:0016818	Molecular Function	hydrolase activity, acting on acid anhydrides, in phosphorus-containing anhydrides	144	0.192495	GH_A02G0429(KIN10A);GH_A02G0493(Os01g0367900);GH_A02G0608(RH40);GH_A02G0740(OsI_028228);GH_A02G0865(TUBA);GH_A02G0877(KIN7N);GH_A02G1041(RH50);GH_A03G0324(ABCB25);GH_A03G0403(ABCF1);GH_A03G0404(ABCF1);GH_A03G0407(ABCG3);GH_A03G0472(KIN5D);GH_A03G0524(BMS1);GH_A03G0596(TUBB8);GH_A06G1061(Gtp-bp);GH_A06G1066(RH15);GH_A06G1105(CLPB4);GH_A06G1150(At5g47030);GH_A06G1230(smarcal1);GH_A06G1238(RH39);GH_…
GO:0033218	Molecular Function	amide binding	6	0.193087	GH_A02G0937(SRP14);GH_A08G1462(CYP20-3);GH_A10G0359(ERD2A);GH_D02G1131(VSR1);GH_D02G1149(SRP14);GH_D08G0461(CYP21-4)
GO:0000175	Molecular Function	3'-5'-exoribonuclease activity	2	0.197731	GH_A06G1218(CAF1-6);GH_A06G2100(CAF1-6)
GO:0004532	Molecular Function	exoribonuclease activity	2	0.197731	GH_A06G1218(CAF1-6);GH_A06G2100(CAF1-6)
GO:0016722	Molecular Function	oxidoreductase activity, oxidizing metal ions	2	0.197731	GH_A02G0598(LPD1);GH_D02G1335(At3g24170)
GO:0016896	Molecular Function	exoribonuclease activity, producing 5'-phosphomonoesters	2	0.197731	GH_A06G1218(CAF1-6);GH_A06G2100(CAF1-6)
GO:0019748	Biological Process	secondary metabolic process	51	0.19965	GH_A02G0312(MED33A);GH_A02G0431(PHO1);GH_A02G0785(NAC002);GH_A03G0460(MPK3);GH_A06G1304(PAP8);GH_A06G1391(SDT);GH_A06G1958(SDP6);GH_A08G0496(MED33B);GH_A08G0500(RANGAP2);GH_A08G0657(FKBP20-2);GH_A08G0666(ATG9);GH_A08G0736(RANGAP1);GH_A08G0807(GPX3);GH_A08G1004(ARPC3);GH_A08G1278(NAC043);GH_A08G1322(OMT);GH_A08G1404(PARB);GH_A08G1703(ATAB2);GH_A08G1710(CESA3);GH_A08G1961(NPF6.3);GH_A09G0183(DEGP8)…
GO:0002697	Biological Process	regulation of immune effector process	2	0.200024	GH_A02G0447(Os10g0467600);GH_A06G2099(WRKY40)
GO:0010162	Biological Process	seed dormancy process	2	0.200024	GH_A02G0629(GCR1);GH_A03G0560(CYP707A2)
GO:0022611	Biological Process	dormancy process	2	0.200024	GH_A02G0629(GCR1);GH_A03G0560(CYP707A2)
GO:0042752	Biological Process	regulation of circadian rhythm	2	0.200024	GH_D02G1305(FHY3);GH_D08G2693(HY5)
GO:0009826	Biological Process	unidimensional cell growth	11	0.201208	GH_A06G1232(BCCP1);GH_A08G1588(AN);GH_A08G1710(CESA3);GH_A10G0298(HSL1);GH_A12G2388(SKU5);GH_D02G2171(RPT3);GH_D03G0433(IP5P5);GH_D03G0483(BRI1);GH_D03G0898(POT3);GH_D05G1346(APG);GH_D05G1625(HSL1)
GO:0009100	Biological Process	glycoprotein metabolic process	19	0.20345	GH_A02G0852(UBP16);GH_A02G1007(SAC1);GH_A03G0323(SCC4);GH_A03G0526(PUB13);GH_A08G1661(ALG12);GH_A08G1745(At1g31730);GH_D02G0873(UBP16);GH_D02G1055(SAC1);GH_D02G1131(VSR1);GH_D02G1194(APUM5);GH_D02G1257(DCP5);GH_D02G1258(DCP5);GH_D02G1305(FHY3);GH_D02G1459(ACO3);GH_D03G0758(NRG2);GH_D03G1442(PUB13);GH_D03G1943(IWS1);GH_D05G1388(CKL2);GH_D08G2638(RGLG4)
GO:0009101	Biological Process	glycoprotein biosynthetic process	19	0.20345	GH_A02G0852(UBP16);GH_A02G1007(SAC1);GH_A03G0323(SCC4);GH_A03G0526(PUB13);GH_A08G1661(ALG12);GH_A08G1745(At1g31730);GH_D02G0873(UBP16);GH_D02G1055(SAC1);GH_D02G1131(VSR1);GH_D02G1194(APUM5);GH_D02G1257(DCP5);GH_D02G1258(DCP5);GH_D02G1305(FHY3);GH_D02G1459(ACO3);GH_D03G0758(NRG2);GH_D03G1442(PUB13);GH_D03G1943(IWS1);GH_D05G1388(CKL2);GH_D08G2638(RGLG4)
GO:0007154	Biological Process	cell communication	213	0.203488	GH_A02G0372(AUX22B);GH_A02G0373(IAA14);GH_A02G0389(ETR2);GH_A02G0417(CRY2);GH_A02G0431(PHO1);GH_A02G0466(SMAP1);GH_A02G0590(--);GH_A02G0629(GCR1);GH_A02G0676(GI);GH_A02G0695(VIP1);GH_A02G0714(PIN6);GH_A02G0738(RABC1);GH_A02G0739(At1g43900);GH_A02G0805(--);GH_A02G0827(RAP2-4);GH_A02G0967(CLV1);GH_A02G0973(ARAC3);GH_A02G1056(MTP1);GH_A03G0331(CIPK11);GH_A03G0341(BLOS1);GH_A03G0347(At5g58410);GH_A03…
GO:0048571	Biological Process	long-day photoperiodism	4	0.204118	GH_A02G0676(GI);GH_D02G0687(GI);GH_D03G1080(APRR1);GH_D05G1618(VOZ1)
GO:0009532	Cellular Component	plastid stroma	85	0.205089	GH_A02G0596(RPS1);GH_A02G0631(Nt5dc3);GH_A02G0735(At1g77060);GH_A02G0810(RPS13);GH_A02G0935(tig);GH_A02G0939(IM30);GH_A03G0356(fabD);GH_A06G1098(ASP5);GH_A06G1105(CLPB4);GH_A06G1225(ISPD);GH_A06G1232(BCCP1);GH_A06G1505(AHRI);GH_A06G1695(THI1-2);GH_A06G2080(ACS);GH_A08G0881(RPL18);GH_A08G1061(PKP4);GH_A08G1227(minD);GH_A08G1330(PSRP1);GH_A08G1404(PARB);GH_A08G1462(CYP20-3);GH_A08G1694(RPL1);GH_A08…
GO:0010008	Cellular Component	endosome membrane	6	0.206452	GH_A03G0422(NCRK);GH_A10G0305(SYP61);GH_D02G1131(VSR1);GH_D03G0536(SYP21);GH_D05G1620(SYP61);GH_D05G1884(VPS35B)
GO:0045229	Biological Process	external encapsulating structure organization	84	0.206501	GH_A02G0312(MED33A);GH_A02G0603(At1g48100);GH_A02G0861(IRX9H);GH_A02G0920(PATL4);GH_A02G1007(SAC1);GH_A03G0422(NCRK);GH_A03G0436(REV);GH_A03G0516(At1g18250);GH_A03G0547(EXPA4);GH_A03G0581(MTPB);GH_A06G1131(Ipo5);GH_A06G1232(BCCP1);GH_A06G1235(CESA2);GH_A06G1269(DPE2);GH_A06G1535(ATHB-8);GH_A06G1677(MPE3);GH_A06G1705(XTH8);GH_A06G2063(IRK);GH_A06G2141(At1g80170);GH_A06G2142(--);GH_A08G0515(CESA4);…
GO:0004446	Molecular Function	inositol-hexakisphosphate phosphatase activity	1	0.20872	GH_A06G1864(mipp1)
GO:0036002	Molecular Function	pre-mRNA binding	1	0.20872	GH_D08G2572(Aqr)
GO:1901682	Molecular Function	sulfur compound transmembrane transporter activity	1	0.20872	GH_A10G0335(ABCB9)
GO:0006914	Biological Process	autophagy	3	0.209112	GH_A02G0819(--);GH_A08G1645(ATG3);GH_D02G0836(--)
GO:0002831	Biological Process	regulation of response to biotic stimulus	5	0.209116	GH_A02G0326(LOX5);GH_A06G2099(WRKY40);GH_A10G0097(DSP4);GH_A10G0256(MED16);GH_A10G0311(SNI1)
GO:0048588	Biological Process	developmental cell growth	19	0.209399	GH_A02G0523(IBR3);GH_A03G0526(PUB13);GH_A06G1232(BCCP1);GH_A06G1484(--);GH_A08G1710(CESA3);GH_A10G0298(HSL1);GH_A12G2388(SKU5);GH_A12G2705(At5g53140);GH_D02G1109(FER);GH_D02G2166(RIBA1);GH_D02G2171(RPT3);GH_D03G0483(BRI1);GH_D03G0592(BGAL1);GH_D03G1183(RPN7);GH_D03G1442(PUB13);GH_D05G1346(APG);GH_D05G1370(BGAL1);GH_D05G1625(HSL1);GH_D05G1703(--)
GO:0007000	Biological Process	nucleolus organization	1	0.210156	GH_D03G1067(EMB514)
GO:0009688	Biological Process	abscisic acid biosynthetic process	1	0.210156	GH_D05G1574(CESA8)
GO:0010115	Biological Process	regulation of abscisic acid biosynthetic process	1	0.210156	GH_D05G1574(CESA8)
GO:0043289	Biological Process	apocarotenoid biosynthetic process	1	0.210156	GH_D05G1574(CESA8)
GO:0043455	Biological Process	regulation of secondary metabolic process	1	0.210156	GH_D05G1574(CESA8)
GO:0060147	Biological Process	regulation of posttranscriptional gene silencing	1	0.210156	GH_A09G0027(At1g20050)
GO:1902645	Biological Process	tertiary alcohol biosynthetic process	1	0.210156	GH_D05G1574(CESA8)
GO:0005982	Biological Process	starch metabolic process	29	0.210731	GH_A02G0701(CYFBP);GH_A06G1269(DPE2);GH_A06G1570(SH3P3);GH_A06G1695(THI1-2);GH_A08G1286(WAXY);GH_A08G1808(TPS5);GH_A09G0097(CRR7);GH_A09G0109(PHS1);GH_A09G0154(SS2);GH_A09G0183(DEGP8);GH_A10G0391(rimM);GH_A12G2327(BAM3);GH_A12G2333(UGLYAH);GH_A12G2469(--);GH_D02G0715(CYFBP);GH_D02G1092(csgA);GH_D02G1238(AMY3);GH_D02G2210(CCS1);GH_D03G0468(DPE1);GH_D03G0631(FTSHI2);GH_D03G1076(PNSB4);GH_D04G0086(I…
GO:0048509	Biological Process	regulation of meristem development	29	0.210731	GH_A02G0417(CRY2);GH_A02G0473(At4g15545);GH_A02G0820(--);GH_A03G0325(At5g58300);GH_A03G0436(REV);GH_A06G1232(BCCP1);GH_A06G2063(IRK);GH_A08G0558(FLA7);GH_A08G0881(RPL18);GH_A08G1543(GAUT1);GH_A08G1613(PERK9);GH_A08G1729(CLPP4);GH_A09G0030(MCM2);GH_A09G0071(MPK20);GH_A10G0298(HSL1);GH_D02G0691(PER12);GH_D02G0837(--);GH_D02G1104(OsI_36121);GH_D02G1111(At5g58300);GH_D03G0394(MED18);GH_D03G0915(At4g2…
GO:0043436	Biological Process	oxoacid metabolic process	275	0.211073	GH_A02G0326(LOX5);GH_A02G0361(VIT_05s0020g04080);GH_A02G0419(MD1);GH_A02G0557(AAE7);GH_A02G0570(ALDH22A1);GH_A02G0596(RPS1);GH_A02G0608(RH40);GH_A02G0629(GCR1);GH_A02G0680(--);GH_A02G0743(ACR3);GH_A02G0782(PPC1);GH_A02G0810(RPS13);GH_A02G0816(SHM7);GH_A02G0824(DFC);GH_A02G0828(ECHIA);GH_A02G0860(SHM2);GH_A02G0918(FAH1);GH_A02G0927(ACPD);GH_A02G0932(At3g11710);GH_A02G0935(tig);GH_A02G0936(At3g1171…
GO:0090558	Biological Process	plant epidermis development	28	0.212049	GH_A02G0312(MED33A);GH_A02G1007(SAC1);GH_A02G1045(GTL1);GH_A03G0422(NCRK);GH_A03G0436(REV);GH_A03G0460(MPK3);GH_A06G1291(CDC2A);GH_A06G1535(ATHB-8);GH_A08G0735(CYCU3-1);GH_A08G1314(BIN4);GH_A08G1487(ROPGAP3);GH_A08G1588(AN);GH_A10G0119(--);GH_A10G0241(SRF1);GH_A10G0256(MED16);GH_A12G2388(SKU5);GH_A12G2445(HD1);GH_A12G2632(GTL1);GH_D02G1055(SAC1);GH_D03G0433(IP5P5);GH_D03G1018(GTL1);GH_D03G1517(MP…
GO:0006644	Biological Process	phospholipid metabolic process	43	0.213431	GH_A02G0466(SMAP1);GH_A02G1007(SAC1);GH_A02G1041(RH50);GH_A03G0405(EVN);GH_A06G1059(LPAT1);GH_A06G1216(PLMT);GH_A06G1245(CK1);GH_A06G1463(AHL);GH_A06G2001(IP5P10);GH_A08G0605(CCD1);GH_A08G0720(IP5P4);GH_A08G0878(PECT1);GH_A08G1790(--);GH_A08G1793(ATS1);GH_A08G1851(IP5P2);GH_A09G0047(Os12g0183300);GH_A09G0054(PSS1);GH_A12G2312(IP5P2);GH_A12G2469(--);GH_D02G1046(At1g78690);GH_D02G1055(SAC1);GH_D02G…
GO:0008652	Biological Process	cellular amino acid biosynthetic process	56	0.21426	GH_A02G0361(VIT_05s0020g04080);GH_A02G0570(ALDH22A1);GH_A02G0680(--);GH_A02G0743(ACR3);GH_A02G0824(DFC);GH_A02G0935(tig);GH_A02G0998(--);GH_A02G0999(OST1A);GH_A03G0366(acy1);GH_A03G0459(thrA);GH_A06G1109(CM2);GH_A06G1304(PAP8);GH_A06G1505(AHRI);GH_A06G1908(FPGS1);GH_A06G1944(UPF2);GH_A08G0708(EOL1);GH_A08G0719(HMT-2);GH_A08G0860(YLS3);GH_A08G1049(--);GH_A08G1462(CYP20-3);GH_A08G1517(STR4);GH_A08G…
GO:0006082	Biological Process	organic acid metabolic process	275	0.215588	GH_A02G0326(LOX5);GH_A02G0361(VIT_05s0020g04080);GH_A02G0419(MD1);GH_A02G0557(AAE7);GH_A02G0570(ALDH22A1);GH_A02G0596(RPS1);GH_A02G0608(RH40);GH_A02G0629(GCR1);GH_A02G0680(--);GH_A02G0743(ACR3);GH_A02G0782(PPC1);GH_A02G0810(RPS13);GH_A02G0816(SHM7);GH_A02G0824(DFC);GH_A02G0828(ECHIA);GH_A02G0860(SHM2);GH_A02G0918(FAH1);GH_A02G0927(ACPD);GH_A02G0932(At3g11710);GH_A02G0935(tig);GH_A02G0936(At3g1171…
GO:0038023	Molecular Function	signaling receptor activity	10	0.217192	GH_A02G0417(CRY2);GH_A02G0629(GCR1);GH_A03G0465(PHOT1);GH_A06G1301(CRYD);GH_A09G0068(UVR8);GH_A10G0393(PHYE);GH_D02G1241(TLP1);GH_D02G1477(PSKR1);GH_D03G1511(PHOT1);GH_D05G1823(GLR3.3)
GO:0031312	Cellular Component	extrinsic component of organelle membrane	2	0.217315	GH_D02G1420(At2g03690);GH_D05G1959(DFR)
GO:0033014	Biological Process	tetrapyrrole biosynthetic process	26	0.219688	GH_A02G0596(RPS1);GH_A06G1225(ISPD);GH_A08G0605(CCD1);GH_A08G1395(APG3);GH_A08G1462(CYP20-3);GH_A08G1517(STR4);GH_A08G1699(--);GH_A08G1793(ATS1);GH_A10G0321(CHLI);GH_A12G2469(--);GH_D02G1398(HEMH);GH_D02G2046(HCF136);GH_D02G2051(HEMC);GH_D02G2277(SEP1);GH_D03G0882(ISPF);GH_D03G1071(CHLP);GH_D03G1076(PNSB4);GH_D03G1919(PSRP2);GH_D03G1940(ATS1);GH_D05G1956(RPL31);GH_D05G2043(UROS);GH_D08G0602(CCD1)…
GO:0044550	Biological Process	secondary metabolite biosynthetic process	26	0.219688	GH_A02G0431(PHO1);GH_A03G0460(MPK3);GH_A06G1304(PAP8);GH_A06G1391(SDT);GH_A06G1958(SDP6);GH_A08G0657(FKBP20-2);GH_A08G1278(NAC043);GH_A08G1322(OMT);GH_A08G1703(ATAB2);GH_A08G1710(CESA3);GH_A08G1961(NPF6.3);GH_A09G0183(DEGP8);GH_A12G2441(ANS);GH_A12G2605(NAC012);GH_A12G2656(OMT);GH_D02G0959(AOS1);GH_D02G2288(SUD1);GH_D03G0393(At4g39970);GH_D03G0964(NAC043);GH_D03G1517(MPK3);GH_D03G1822(NPF6.3);GH_…
GO:0015931	Biological Process	nucleobase-containing compound transport	21	0.220002	GH_A02G0796(UDP-GALT1);GH_A03G0524(BMS1);GH_A06G1481(ENT3);GH_A06G1689(MTR4);GH_A08G0500(RANGAP2);GH_A08G0736(RANGAP1);GH_A08G1644(HUB1);GH_D02G0813(UDP-GALT1);GH_D03G0628(NUP35);GH_D03G0845(NRPA1);GH_D03G0854(BT1);GH_D03G1334(GONST2);GH_D03G1446(BMS1);GH_D04G0146(RH17);GH_D05G1498(RH1);GH_D05G1752(UTP6);GH_D08G0363(HUB1);GH_D08G0512(RANGAP1);GH_D08G0729(RANGAP1);GH_D08G2693(HY5);GH_D08G2727(RAN2)
GO:0006730	Biological Process	one-carbon metabolic process	4	0.220382	GH_A02G0816(SHM7);GH_A02G0860(SHM2);GH_D02G0832(SHM7);GH_D02G0879(SHM2)
GO:0006892	Biological Process	post-Golgi vesicle-mediated transport	4	0.220382	GH_A02G0693(SEC5A);GH_D02G0704(SEC5A);GH_D02G1131(VSR1);GH_D03G0536(SYP21)
GO:0051049	Biological Process	regulation of transport	27	0.228437	GH_A02G0424(BIP131);GH_A02G0473(At4g15545);GH_A02G0881(--);GH_A03G0465(PHOT1);GH_A06G1695(THI1-2);GH_A08G0648(NRG2);GH_A08G0930(VDAC4);GH_A08G1462(CYP20-3);GH_A08G1652(NRG2);GH_A08G1703(ATAB2);GH_A08G1772(WDR26);GH_A10G0393(PHYE);GH_A12G2521(CPK3);GH_D02G1239(VDAC1);GH_D02G1241(TLP1);GH_D02G2151(OM64);GH_D02G2171(RPT3);GH_D02G2277(SEP1);GH_D03G0646(VPS45);GH_D03G0854(BT1);GH_D03G0882(ISPF);GH_D03…
GO:0009113	Biological Process	purine nucleobase biosynthetic process	2	0.228683	GH_A06G1081(APT5);GH_A12G2395(APT4)
GO:0043096	Biological Process	purine nucleobase salvage	2	0.228683	GH_A06G1081(APT5);GH_A12G2395(APT4)
GO:0061687	Biological Process	detoxification of inorganic compound	2	0.228683	GH_A02G0598(LPD1);GH_D02G1335(At3g24170)
GO:0072505	Biological Process	divalent inorganic anion homeostasis	2	0.228683	GH_A06G1431(UBC24);GH_A10G0273(UBC24)
GO:0016614	Molecular Function	oxidoreductase activity, acting on CH-OH group of donors	40	0.229114	GH_A02G0419(MD1);GH_A02G0645(XDH1);GH_A03G0536(KCR1);GH_A03G0544(KCR1);GH_A06G1334(At1g30760);GH_A06G1505(AHRI);GH_A06G1669(GLO4);GH_A06G1834(Os01g0801600);GH_A06G1958(SDP6);GH_A08G0581(At3g02360);GH_A08G1588(AN);GH_A08G1966(ldhb);GH_A12G2365(iolG);GH_A12G2531(At5g41670);GH_D02G1095(At4g20930);GH_D02G1326(ltnD);GH_D02G1409(UGD5);GH_D02G2102(HMG1);GH_D02G2103(HMG1);GH_D03G0434(CCR1);GH_D03G0558(SN…
GO:0006897	Biological Process	endocytosis	3	0.229502	GH_A08G0641(elmoA);GH_D08G0353(elmoA);GH_D08G0636(elmoA)
GO:0098732	Biological Process	macromolecule deacylation	3	0.229502	GH_A08G1650(ppt-1);GH_D02G2096(HDA19);GH_D03G1193(HDA6)
GO:0016703	Molecular Function	oxidoreductase activity, acting on single donors with incorporation of molecular oxygen, incorporation of one atom of oxygen (internal monooxygenases or internal mixed function oxidases)	4	0.232926	GH_A02G0978(4CLL5);GH_D02G1019(4CLL5);GH_D03G0525(4CL3);GH_D05G1456(4CL2)
GO:0043269	Biological Process	regulation of ion transport	23	0.234752	GH_A02G0424(BIP131);GH_A02G0473(At4g15545);GH_A02G0881(--);GH_A03G0465(PHOT1);GH_A06G1695(THI1-2);GH_A08G0648(NRG2);GH_A08G0930(VDAC4);GH_A08G1462(CYP20-3);GH_A08G1652(NRG2);GH_A08G1703(ATAB2);GH_A08G1772(WDR26);GH_A10G0393(PHYE);GH_A12G2521(CPK3);GH_D02G1239(VDAC1);GH_D02G1241(TLP1);GH_D02G2171(RPT3);GH_D02G2277(SEP1);GH_D03G0882(ISPF);GH_D03G0899(CPK3);GH_D03G1511(PHOT1);GH_D03G1941(At3g17800);…
GO:0060560	Biological Process	developmental growth involved in morphogenesis	11	0.234857	GH_A06G1232(BCCP1);GH_A08G1588(AN);GH_A08G1710(CESA3);GH_A10G0298(HSL1);GH_A12G2388(SKU5);GH_D02G2171(RPT3);GH_D03G0433(IP5P5);GH_D03G0483(BRI1);GH_D03G0898(POT3);GH_D05G1346(APG);GH_D05G1625(HSL1)
GO:0043401	Biological Process	steroid hormone mediated signaling pathway	5	0.237288	GH_A02G0629(GCR1);GH_A06G1973(TTL);GH_D02G1389(ILK1);GH_D03G0483(BRI1);GH_D03G1943(IWS1)
GO:0048545	Biological Process	response to steroid hormone	5	0.237288	GH_A02G0629(GCR1);GH_A06G1973(TTL);GH_D02G1389(ILK1);GH_D03G0483(BRI1);GH_D03G1943(IWS1)
GO:0071383	Biological Process	cellular response to steroid hormone stimulus	5	0.237288	GH_A02G0629(GCR1);GH_A06G1973(TTL);GH_D02G1389(ILK1);GH_D03G0483(BRI1);GH_D03G1943(IWS1)
GO:0030312	Cellular Component	external encapsulating structure	61	0.237836	GH_A02G0603(At1g48100);GH_A02G0851(AED3);GH_A03G0447(PDIL1-4);GH_A03G0516(At1g18250);GH_A03G0547(EXPA4);GH_A06G1131(Ipo5);GH_A06G1275(FTIP1);GH_A06G1505(AHRI);GH_A06G1677(MPE3);GH_A06G1705(XTH8);GH_A06G2077(At5g58300);GH_A06G2141(At1g80170);GH_A08G0574(--);GH_A08G0995(At5g34940);GH_A08G1367(GSVIVT00026920001);GH_A08G1418(PDIL2-1);GH_A08G1433(Nomo1);GH_A08G1487(ROPGAP3);GH_A08G1546(SBT4.14);GH_A08…
GO:0071407	Biological Process	cellular response to organic cyclic compound	42	0.239264	GH_A02G0629(GCR1);GH_A03G0439(DRB2);GH_A03G0460(MPK3);GH_A03G0578(CRR2);GH_A06G1689(MTR4);GH_A06G1973(TTL);GH_A06G2049(NRPE1);GH_A06G2099(WRKY40);GH_A06G2154(RTEL1);GH_A08G0620(MTACP1);GH_A08G0708(EOL1);GH_A08G1086(--);GH_A08G1104(--);GH_A08G1258(--);GH_A08G1323(DMR6);GH_A08G1517(STR4);GH_A10G0253(VIP5);GH_A10G0391(rimM);GH_A12G2358(HOS1);GH_A12G2503(BEL1);GH_A12G2573(--);GH_A12G2691(DMS3);GH_D02…
GO:0016759	Molecular Function	cellulose synthase activity	8	0.240398	GH_A06G1235(CESA2);GH_A08G0515(CESA4);GH_A08G1710(CESA3);GH_D03G0494(CESA2);GH_D03G0526(CSLD2);GH_D03G0812(CESA3);GH_D05G1574(CESA8);GH_D08G0525(CESA4)
GO:0006631	Biological Process	fatty acid metabolic process	71	0.241147	GH_A02G0326(LOX5);GH_A02G0557(AAE7);GH_A02G0608(RH40);GH_A02G0828(ECHIA);GH_A02G0918(FAH1);GH_A02G0927(ACPD);GH_A03G0400(4CLL7);GH_A03G0458(FRS3);GH_A03G0462(At3g45770);GH_A03G0536(KCR1);GH_A03G0544(KCR1);GH_A03G0575(SMO2-2);GH_A06G1165(GLPK);GH_A06G1225(ISPD);GH_A06G1232(BCCP1);GH_A06G1258(SBH1);GH_A06G1308(--);GH_A06G1437(trappc13);GH_A06G1592(KAS1);GH_A06G1611(DELTA-OAT);GH_A06G1619(--);GH_A06…
GO:0051188	Biological Process	cofactor biosynthetic process	37	0.24184	GH_A02G0596(RPS1);GH_A02G0616(SAMS);GH_A06G1225(ISPD);GH_A06G1908(FPGS1);GH_A06G1955(At4g10100);GH_A08G0605(CCD1);GH_A08G1252(At1g55090);GH_A08G1395(APG3);GH_A08G1451(SAMS2);GH_A08G1462(CYP20-3);GH_A08G1517(STR4);GH_A08G1595(KPHMT2);GH_A08G1699(--);GH_A08G1793(ATS1);GH_A10G0172(HSA32);GH_A10G0321(CHLI);GH_A12G2469(--);GH_D02G1398(HEMH);GH_D02G2046(HCF136);GH_D02G2051(HEMC);GH_D02G2277(SEP1);GH_D0…
GO:0048193	Biological Process	Golgi vesicle transport	15	0.244101	GH_A02G0693(SEC5A);GH_A02G0790(At1g21780);GH_A02G1037(At1g30630);GH_A06G2081(TGD4);GH_A06G2101(GOS11);GH_A08G0619(RABH1B);GH_A08G1547(ARSA2);GH_A09G0133(GNL1);GH_D02G0704(SEC5A);GH_D02G0805(At1g21780);GH_D02G1088(At1g30630);GH_D02G1131(VSR1);GH_D03G0536(SYP21);GH_D03G1002(--);GH_D08G0617(RABH1B)
GO:0006304	Biological Process	DNA modification	24	0.244357	GH_A02G0877(KIN7N);GH_A03G0344(RDM4);GH_A06G1056(guaA);GH_A06G2049(NRPE1);GH_A08G0719(HMT-2);GH_A08G1776(CMT2);GH_A08G1777(CMT2);GH_A08G1778(--);GH_A09G0030(MCM2);GH_A10G0311(SNI1);GH_A10G0407(MCM3);GH_A12G2358(HOS1);GH_A12G2691(DMS3);GH_D02G0896(KIN7N);GH_D02G1104(OsI_36121);GH_D03G0658(FAS1);GH_D03G0768(XRCC1);GH_D03G0776(--);GH_D03G1130(--);GH_D03G1850(HOS1);GH_D04G0075(TIO);GH_D05G1530(MCM3);…
GO:0016868	Molecular Function	intramolecular transferase activity, phosphotransferases	3	0.246709	GH_A02G0943(PGM1);GH_A08G1561(PMM);GH_D02G1143(PGM1)
GO:0009642	Biological Process	response to light intensity	28	0.24718	GH_A02G0805(--);GH_A03G0465(PHOT1);GH_A06G1105(CLPB4);GH_A06G1999(HSP70-17);GH_A06G2099(WRKY40);GH_A08G0588(DEGP7);GH_A08G0589(AAR2);GH_A08G0939(OS9);GH_A08G1419(ERDJ3B);GH_A08G1462(CYP20-3);GH_A10G0172(HSA32);GH_A12G2462(HSFB2C);GH_D02G0820(--);GH_D02G1274(SIS3);GH_D02G1438(GEK1);GH_D03G0617(At2g44660);GH_D03G0882(ISPF);GH_D03G1302(EXO70B1);GH_D03G1511(PHOT1);GH_D03G1817(HSP70);GH_D03G1829(ATJ13…
GO:0042170	Cellular Component	plastid membrane	35	0.247643	GH_A02G0705(Z-ISO);GH_A02G0939(IM30);GH_A02G0998(--);GH_A03G0342(TIC110);GH_A03G0374(FOLK);GH_A03G0570(At5g59250);GH_A06G1318(MGD1);GH_A06G2081(TGD4);GH_A08G0739(FZL);GH_A08G1227(minD);GH_A08G1469(TOC33);GH_A08G1649(CAT9);GH_D02G0719(Z-ISO);GH_D02G1045(--);GH_D02G1147(IM30);GH_D02G1446(PHYLLO);GH_D02G2121(ARC5);GH_D02G2144(PAA1);GH_D02G2165(DIT2);GH_D02G2212(TIC62);GH_D02G2275(TIC21);GH_D03G0737(…
GO:0007059	Biological Process	chromosome segregation	22	0.247999	GH_A02G0781(SWI3C);GH_A03G0471(NFRKB);GH_A06G1102(PDS5);GH_A06G1535(ATHB-8);GH_A06G1604(CUL4);GH_A08G1314(BIN4);GH_A08G1644(HUB1);GH_A08G1772(WDR26);GH_A09G0104(SCC2);GH_A09G0175(SMC4);GH_A10G0311(SNI1);GH_A10G0341(EXO1);GH_A10G0342(EXO1);GH_A10G0427(CUL4);GH_D02G0798(SWI3C);GH_D03G0451(Tsr3);GH_D03G0452(Acin1);GH_D03G1353(SKI2);GH_D03G1506(NFRKB);GH_D05G1690(--);GH_D08G0363(HUB1);GH_D08G2599(SYN…
GO:0006109	Biological Process	regulation of carbohydrate metabolic process	3	0.250236	GH_A02G0629(GCR1);GH_A08G1710(CESA3);GH_D03G0828(Os07g0657900)
GO:0002252	Biological Process	immune effector process	10	0.25145	GH_A02G0447(Os10g0467600);GH_A03G0439(DRB2);GH_A06G2099(WRKY40);GH_A08G0620(MTACP1);GH_A08G0701(ACA12);GH_A10G0391(rimM);GH_D03G1538(DRB2);GH_D05G1561(CAD1);GH_D08G0519(ACA12);GH_D08G0618(MTACP1)
GO:0006457	Biological Process	protein folding	5	0.251749	GH_A08G0596(GFA2);GH_A10G0103(RBCX1);GH_D05G1330(CPN60B1);GH_D05G1379(At3g13860);GH_D08G0594(GFA2)
GO:0009555	Biological Process	pollen development	12	0.252799	GH_A02G0861(IRX9H);GH_A08G0792(TIR1);GH_A08G1204(EMS1);GH_A08G1389(TIR1);GH_D02G0880(IRX9H);GH_D02G1381(AGL30);GH_D03G0483(BRI1);GH_D03G0525(4CL3);GH_D03G0536(SYP21);GH_D05G1655(CALS11);GH_D08G0784(TIR1);GH_D08G2602(FH14)
GO:0019842	Molecular Function	vitamin binding	9	0.252848	GH_A02G0975(P4H3);GH_A06G1354(At1g22950);GH_A12G2441(ANS);GH_D02G1015(P4H3);GH_D02G1080(At1g22950);GH_D02G1446(PHYLLO);GH_D05G1602(PDC1);GH_D05G1867(P4H3);GH_D08G0488(TPK1)
GO:0098542	Biological Process	defense response to other organism	25	0.253572	GH_A06G1391(SDT);GH_A06G1538(PUB17);GH_A06G1973(TTL);GH_A06G1999(HSP70-17);GH_A06G2099(WRKY40);GH_A08G1323(DMR6);GH_A08G1418(PDIL2-1);GH_A08G1419(ERDJ3B);GH_A08G1644(HUB1);GH_A10G0311(SNI1);GH_A10G0356(PUB17);GH_A12G2338(CLPR4);GH_D02G2117(PIX13);GH_D03G0681(CLPR4);GH_D03G0859(FAX1);GH_D03G1163(NRT3.2);GH_D03G1943(IWS1);GH_D04G0145(GLY1);GH_D05G1892(TLP1);GH_D05G1895(PETH);GH_D05G2055(ytcB);GH_D0…
GO:0006825	Biological Process	copper ion transport	4	0.253844	GH_A03G0590(COPT1);GH_D02G2144(PAA1);GH_D02G2275(TIC21);GH_D03G1373(COPT1)
GO:0018904	Biological Process	ether metabolic process	4	0.253844	GH_A03G0447(PDIL1-4);GH_A08G1418(PDIL2-1);GH_D03G1530(PDIL1-4);GH_D05G1715(CXXS1)
GO:0004576	Molecular Function	oligosaccharyl transferase activity	2	0.254804	GH_A02G0999(OST1A);GH_D02G1047(OST1A)
GO:0008187	Molecular Function	poly-pyrimidine tract binding	2	0.254804	GH_D05G1895(PETH);GH_D08G0730(CSP41A)
GO:0016796	Molecular Function	exonuclease activity, active with either ribo- or deoxyribonucleic acids and producing 5'-phosphomonoesters	2	0.254804	GH_A06G1218(CAF1-6);GH_A06G2100(CAF1-6)
GO:0034593	Molecular Function	phosphatidylinositol bisphosphate phosphatase activity	2	0.254804	GH_A02G1007(SAC1);GH_D02G1055(SAC1)
GO:0070567	Molecular Function	cytidylyltransferase activity	2	0.254804	GH_A06G1225(ISPD);GH_A08G0878(PECT1)
GO:0006605	Biological Process	protein targeting	86	0.255278	GH_A02G0467(LFG5);GH_A02G0608(RH40);GH_A02G0790(At1g21780);GH_A02G0935(tig);GH_A02G0937(SRP14);GH_A03G0342(TIC110);GH_A03G0458(FRS3);GH_A03G0460(MPK3);GH_A03G0519(PPF-1);GH_A03G0534(TIM9);GH_A06G1061(Gtp-bp);GH_A06G1308(--);GH_A06G1437(trappc13);GH_A06G1492(ILK1);GH_A06G1619(--);GH_A06G2081(TGD4);GH_A06G2099(WRKY40);GH_A06G2101(GOS11);GH_A08G0638(At1g02150);GH_A08G0804(PEX6);GH_A08G1086(--);GH_A0…
GO:0009528	Cellular Component	plastid inner membrane	15	0.255294	GH_A02G0939(IM30);GH_A02G0998(--);GH_A03G0342(TIC110);GH_A06G1318(MGD1);GH_A08G1227(minD);GH_D02G1045(--);GH_D02G1147(IM30);GH_D02G2165(DIT2);GH_D02G2212(TIC62);GH_D02G2275(TIC21);GH_D03G0737(MFL1);GH_D03G0854(BT1);GH_D03G0859(FAX1);GH_D05G1920(ARC6);GH_D08G0447(MFL1)
GO:0007034	Biological Process	vacuolar transport	2	0.257584	GH_A03G0341(BLOS1);GH_D03G0536(SYP21)
GO:0031324	Biological Process	negative regulation of cellular metabolic process	25	0.259182	GH_A02G0429(KIN10A);GH_A02G0781(SWI3C);GH_A02G0877(KIN7N);GH_A03G0471(NFRKB);GH_A06G1102(PDS5);GH_A06G2154(RTEL1);GH_A08G0500(RANGAP2);GH_A08G0736(RANGAP1);GH_A08G1772(WDR26);GH_A10G0341(EXO1);GH_A10G0393(PHYE);GH_A12G2358(HOS1);GH_A12G2612(GALT31A);GH_D02G0798(SWI3C);GH_D02G0896(KIN7N);GH_D03G0451(Tsr3);GH_D03G0452(Acin1);GH_D03G0776(--);GH_D03G1353(SKI2);GH_D03G1506(NFRKB);GH_D03G1850(HOS1);GH_…
GO:0016072	Biological Process	rRNA metabolic process	39	0.259194	GH_A02G0437(MORF6);GH_A02G0596(RPS1);GH_A02G0608(RH40);GH_A02G1022(mis3);GH_A03G0519(PPF-1);GH_A06G1238(RH39);GH_A06G1689(MTR4);GH_A06G1842(Imp4);GH_A06G2075(Os01g0810000);GH_A08G0657(FKBP20-2);GH_A08G0739(FZL);GH_A08G0818(RH36);GH_A08G1517(STR4);GH_A08G1554(Os01g0810000);GH_A08G1703(ATAB2);GH_A08G1729(CLPP4);GH_A08G1840(ABCI7);GH_A10G0391(rimM);GH_A12G2426(CLPR2);GH_A12G2488(MURE);GH_A12G2630(--…
GO:0033178	Cellular Component	proton-transporting two-sector ATPase complex, catalytic domain	6	0.259854	GH_A06G1150(At5g47030);GH_A08G0625(At5g47030);GH_A08G1670(At5g47030);GH_A12G2323(At5g47030);GH_D03G1104(ATPC);GH_D08G0623(At5g47030)
GO:0009606	Biological Process	tropism	22	0.259996	GH_A02G0417(CRY2);GH_A02G0497(ALY3);GH_A03G0347(At5g58410);GH_A03G0465(PHOT1);GH_A06G1102(PDS5);GH_A06G1684(MAD1);GH_A06G1944(UPF2);GH_A06G1982(CSTF77);GH_A08G1217(TPP2);GH_A08G1669(EIF4G);GH_A08G1772(WDR26);GH_A08G1785(XLG3);GH_A08G1944(--);GH_A10G0253(VIP5);GH_A12G2367(--);GH_D02G1305(FHY3);GH_D02G2171(RPT3);GH_D03G1511(PHOT1);GH_D05G1823(GLR3.3);GH_D05G1850(Bag6);GH_D08G0349(EIF4G);GH_D08G0379…
GO:0031967	Cellular Component	organelle envelope	124	0.261296	GH_A02G0705(Z-ISO);GH_A02G0810(RPS13);GH_A02G0939(IM30);GH_A02G0998(--);GH_A03G0342(TIC110);GH_A03G0374(FOLK);GH_A03G0384(CHUP1);GH_A03G0534(TIM9);GH_A03G0570(At5g59250);GH_A03G0594(TIM10);GH_A06G1059(LPAT1);GH_A06G1098(ASP5);GH_A06G1105(CLPB4);GH_A06G1178(dnaJ);GH_A06G1197(COX5B-2);GH_A06G1232(BCCP1);GH_A06G1304(PAP8);GH_A06G1318(MGD1);GH_A06G1505(AHRI);GH_A06G1695(THI1-2);GH_A06G1958(SDP6);GH_A…
GO:0031975	Cellular Component	envelope	124	0.261296	GH_A02G0705(Z-ISO);GH_A02G0810(RPS13);GH_A02G0939(IM30);GH_A02G0998(--);GH_A03G0342(TIC110);GH_A03G0374(FOLK);GH_A03G0384(CHUP1);GH_A03G0534(TIM9);GH_A03G0570(At5g59250);GH_A03G0594(TIM10);GH_A06G1059(LPAT1);GH_A06G1098(ASP5);GH_A06G1105(CLPB4);GH_A06G1178(dnaJ);GH_A06G1197(COX5B-2);GH_A06G1232(BCCP1);GH_A06G1304(PAP8);GH_A06G1318(MGD1);GH_A06G1505(AHRI);GH_A06G1695(THI1-2);GH_A06G1958(SDP6);GH_A…
GO:0016160	Molecular Function	amylase activity	5	0.261433	GH_A08G1575(BAM7);GH_A12G2327(BAM3);GH_D02G1238(AMY3);GH_D05G2061(AMY1.1);GH_D08G0309(BAM4)
GO:0070566	Molecular Function	adenylyltransferase activity	5	0.261433	GH_A02G0365(APS1);GH_A02G0589(PAPS3);GH_A08G1955(HINT4);GH_D05G1910(APS2);GH_D05G1957(AGPS1)
GO:0003774	Molecular Function	motor activity	16	0.262656	GH_A02G0429(KIN10A);GH_A02G0877(KIN7N);GH_A03G0472(KIN5D);GH_A08G1414(KIN14I);GH_A10G0168(KIN14D);GH_A12G2428(KINUB);GH_A12G2484(KIN14J);GH_D02G0896(KIN7N);GH_D03G0756(KIN13B);GH_D03G1155(KIN8A);GH_D03G1505(KIN5D);GH_D04G0062(KINUC);GH_D05G1714(KIN14C);GH_D05G1889(KIN6);GH_D08G0378(KINUB);GH_D08G2741(KIN13B)
GO:0016788	Molecular Function	hydrolase activity, acting on ester bonds	116	0.266084	GH_A02G0321(KAPP);GH_A02G0470(At3g06270);GH_A02G0527(At3g05640);GH_A02G0564(--);GH_A02G0580(At3g17090);GH_A02G0587(--);GH_A02G0599(At1g48040);GH_A02G0701(CYFBP);GH_A02G0728(SDN5);GH_A02G0739(At1g43900);GH_A02G0931(polA);GH_A02G0958(At1g16220);GH_A02G0997(PP2C27);GH_A02G1007(SAC1);GH_A03G0383(FKFBP);GH_A03G0571(AIP1);GH_A06G1053(At2g24230);GH_A06G1218(CAF1-6);GH_A06G1278(SAC9);GH_A06G1321(WIN2);GH…
GO:0044248	Biological Process	cellular catabolic process	103	0.26645	GH_A02G0608(RH40);GH_A02G0819(--);GH_A02G0828(ECHIA);GH_A02G0852(UBP16);GH_A02G0894(--);GH_A02G0946(--);GH_A02G0985(AAE1);GH_A03G0458(FRS3);GH_A06G1125(COP10);GH_A06G1165(GLPK);GH_A06G1308(--);GH_A06G1437(trappc13);GH_A06G1604(CUL4);GH_A06G1611(DELTA-OAT);GH_A06G1619(--);GH_A06G1676(PAE1);GH_A06G1679(ALDH7B4);GH_A06G1703(UBQ10);GH_A06G1840(UBP24);GH_A06G1944(UPF2);GH_A06G1984(--);GH_A06G2062(--);…
GO:0009694	Biological Process	jasmonic acid metabolic process	15	0.26648	GH_A02G0326(LOX5);GH_A02G0978(4CLL5);GH_A03G0331(CIPK11);GH_A03G0400(4CLL7);GH_A06G1225(ISPD);GH_A06G1318(MGD1);GH_A06G1492(ILK1);GH_A06G1719(PLA1);GH_A06G2099(WRKY40);GH_A08G1462(CYP20-3);GH_A08G1517(STR4);GH_A10G0348(ILK1);GH_D02G0959(AOS1);GH_D02G1019(4CLL5);GH_D04G0054(--)
GO:0003905	Molecular Function	alkylbase DNA N-glycosylase activity	3	0.267501	GH_A06G1056(guaA);GH_D05G1970(--);GH_D05G1998(tag)
GO:0043733	Molecular Function	DNA-3-methylbase glycosylase activity	3	0.267501	GH_A06G1056(guaA);GH_D05G1970(--);GH_D05G1998(tag)
GO:0004022	Molecular Function	alcohol dehydrogenase (NAD) activity	1	0.268124	GH_A12G2365(iolG)
GO:0004368	Molecular Function	glycerol-3-phosphate dehydrogenase activity	1	0.268124	GH_A06G1958(SDP6)
GO:0004725	Molecular Function	protein tyrosine phosphatase activity	1	0.268124	GH_A12G2296(EYA)
GO:0004842	Molecular Function	ubiquitin-protein transferase activity	1	0.268124	GH_A09G0123(PUB1)
GO:0004930	Molecular Function	G-protein coupled receptor activity	1	0.268124	GH_D05G1823(GLR3.3)
GO:0005230	Molecular Function	extracellular ligand-gated ion channel activity	1	0.268124	GH_D05G1823(GLR3.3)
GO:0005231	Molecular Function	excitatory extracellular ligand-gated ion channel activity	1	0.268124	GH_D05G1823(GLR3.3)
GO:0008174	Molecular Function	mRNA methyltransferase activity	1	0.268124	GH_A12G2586(MTA)
GO:0015140	Molecular Function	malate transmembrane transporter activity	1	0.268124	GH_D02G2165(DIT2)
GO:0015142	Molecular Function	tricarboxylic acid transmembrane transporter activity	1	0.268124	GH_D08G0342(DTX43)
GO:0016901	Molecular Function	oxidoreductase activity, acting on the CH-OH group of donors, quinone or similar compound as acceptor	1	0.268124	GH_A06G1958(SDP6)
GO:0035173	Molecular Function	histone kinase activity	1	0.268124	GH_A08G1540(AUR3)
GO:0047429	Molecular Function	nucleoside-triphosphate diphosphatase activity	1	0.268124	GH_D05G1984(DUT)
GO:0052590	Molecular Function	sn-glycerol-3-phosphate:ubiquinone oxidoreductase activity	1	0.268124	GH_A06G1958(SDP6)
GO:0052668	Molecular Function	farnesol kinase activity	1	0.268124	GH_A03G0374(FOLK)
GO:0052673	Molecular Function	prenol kinase activity	1	0.268124	GH_A03G0374(FOLK)
GO:0061630	Molecular Function	ubiquitin protein ligase activity	1	0.268124	GH_A09G0123(PUB1)
GO:0061659	Molecular Function	ubiquitin-like protein ligase activity	1	0.268124	GH_A09G0123(PUB1)
GO:0070456	Molecular Function	galactose-1-phosphate phosphatase activity	1	0.268124	GH_D05G1786(VTC4)
GO:0005623	Cellular Component	cell	1270	0.268195	GH_A02G0311(RNR2A);GH_A02G0317(NFYC3);GH_A02G0326(LOX5);GH_A02G0338(--);GH_A02G0343(PBD1);GH_A02G0357(GSVIVT00020038001);GH_A02G0358(GSVIVT00020038001);GH_A02G0361(VIT_05s0020g04080);GH_A02G0376(RPS15A);GH_A02G0417(CRY2);GH_A02G0427(RPL14B);GH_A02G0428(GLTP1);GH_A02G0429(KIN10A);GH_A02G0431(PHO1);GH_A02G0436(RPL28);GH_A02G0437(MORF6);GH_A02G0447(Os10g0467600);GH_A02G0453(--);GH_A02G0476(SPL7);GH_…
GO:0044464	Cellular Component	cell part	1270	0.268195	GH_A02G0311(RNR2A);GH_A02G0317(NFYC3);GH_A02G0326(LOX5);GH_A02G0338(--);GH_A02G0343(PBD1);GH_A02G0357(GSVIVT00020038001);GH_A02G0358(GSVIVT00020038001);GH_A02G0361(VIT_05s0020g04080);GH_A02G0376(RPS15A);GH_A02G0417(CRY2);GH_A02G0427(RPL14B);GH_A02G0428(GLTP1);GH_A02G0429(KIN10A);GH_A02G0431(PHO1);GH_A02G0436(RPL28);GH_A02G0437(MORF6);GH_A02G0447(Os10g0467600);GH_A02G0453(--);GH_A02G0476(SPL7);GH_…
GO:0009814	Biological Process	defense response, incompatible interaction	18	0.268361	GH_A06G1391(SDT);GH_A06G1973(TTL);GH_A06G1999(HSP70-17);GH_A08G1323(DMR6);GH_A08G1418(PDIL2-1);GH_A08G1419(ERDJ3B);GH_A10G0311(SNI1);GH_A12G2338(CLPR4);GH_D02G2117(PIX13);GH_D03G0681(CLPR4);GH_D03G0859(FAX1);GH_D03G1163(NRT3.2);GH_D03G1943(IWS1);GH_D04G0145(GLY1);GH_D05G2055(ytcB);GH_D08G0381(--);GH_D08G0395(--);GH_D08G2707(CRCK3)
GO:0003677	Molecular Function	DNA binding	80	0.268451	GH_A02G0317(NFYC3);GH_A02G0554(GATA15);GH_A02G0689(GBF4);GH_A02G0695(VIP1);GH_A02G0827(RAP2-4);GH_A02G0859(GATA25);GH_A02G1027(RAD52-1);GH_A03G0350(WRKY24);GH_A03G0431(GATA11);GH_A03G0436(REV);GH_A06G1055(WRKY32);GH_A06G1106(WRKY40);GH_A06G1343(WRKY17);GH_A06G1535(ATHB-8);GH_A06G1710(PDF2);GH_A06G2035(DRAP1);GH_A06G2099(WRKY40);GH_A08G0706(HSFA2B);GH_A08G0768(MTERF4);GH_A08G0811(LD);GH_A08G1198(H…
GO:0000077	Biological Process	DNA damage checkpoint	1	0.269893	GH_A08G1525(At3g61590)
GO:0000245	Biological Process	spliceosomal complex assembly	1	0.269893	GH_D08G0498(VIT_07s0104g01170)
GO:0002683	Biological Process	negative regulation of immune system process	1	0.269893	GH_A02G0447(Os10g0467600)
GO:0002698	Biological Process	negative regulation of immune effector process	1	0.269893	GH_A02G0447(Os10g0467600)
GO:0002833	Biological Process	positive regulation of response to biotic stimulus	1	0.269893	GH_A10G0256(MED16)
GO:0006013	Biological Process	mannose metabolic process	1	0.269893	GH_A08G1561(PMM)
GO:0006376	Biological Process	mRNA splice site selection	1	0.269893	GH_D08G0498(VIT_07s0104g01170)
GO:0006527	Biological Process	arginine catabolic process	1	0.269893	GH_A06G1611(DELTA-OAT)
GO:0006598	Biological Process	polyamine catabolic process	1	0.269893	GH_A08G1697(PAO1)
GO:0006658	Biological Process	phosphatidylserine metabolic process	1	0.269893	GH_A09G0054(PSS1)
GO:0007093	Biological Process	mitotic cell cycle checkpoint	1	0.269893	GH_A08G1525(At3g61590)
GO:0009065	Biological Process	glutamine family amino acid catabolic process	1	0.269893	GH_A06G1611(DELTA-OAT)
GO:0009268	Biological Process	response to pH	1	0.269893	GH_A02G0652(STOP1)
GO:0009615	Biological Process	response to virus	1	0.269893	GH_A06G2099(WRKY40)
GO:0009637	Biological Process	response to blue light	1	0.269893	GH_A02G0629(GCR1)
GO:0009910	Biological Process	negative regulation of flower development	1	0.269893	GH_D03G1172(SOBIR1)
GO:0010014	Biological Process	meristem initiation	1	0.269893	GH_A08G1700(OBE4)
GO:0010026	Biological Process	trichome differentiation	1	0.269893	GH_A08G1588(AN)
GO:0010090	Biological Process	trichome morphogenesis	1	0.269893	GH_A08G1588(AN)
GO:0010453	Biological Process	regulation of cell fate commitment	1	0.269893	GH_A10G0241(SRF1)
GO:0015791	Biological Process	polyol transport	1	0.269893	GH_D05G1504(INT2)
GO:0015976	Biological Process	carbon utilization	1	0.269893	GH_A03G0383(FKFBP)
GO:0016572	Biological Process	histone phosphorylation	1	0.269893	GH_A08G1540(AUR3)
GO:0017007	Biological Process	protein-bilin linkage	1	0.269893	GH_D03G1266(CRL)
GO:0018199	Biological Process	peptidyl-glutamine modification	1	0.269893	GH_A08G1128(QCT)
GO:0031128	Biological Process	developmental induction	1	0.269893	GH_A08G1588(AN)
GO:0031279	Biological Process	regulation of cyclase activity	1	0.269893	GH_D04G0165(ABC1K3)
GO:0031570	Biological Process	DNA integrity checkpoint	1	0.269893	GH_A08G1525(At3g61590)
GO:0043200	Biological Process	response to amino acid	1	0.269893	GH_D05G1823(GLR3.3)
GO:0044773	Biological Process	mitotic DNA damage checkpoint	1	0.269893	GH_A08G1525(At3g61590)
GO:0044774	Biological Process	mitotic DNA integrity checkpoint	1	0.269893	GH_A08G1525(At3g61590)
GO:0045930	Biological Process	negative regulation of mitotic cell cycle	1	0.269893	GH_A08G1525(At3g61590)
GO:0050688	Biological Process	regulation of defense response to virus	1	0.269893	GH_A06G2099(WRKY40)
GO:0051341	Biological Process	regulation of oxidoreductase activity	1	0.269893	GH_D02G2288(SUD1)
GO:0051353	Biological Process	positive regulation of oxidoreductase activity	1	0.269893	GH_D02G2288(SUD1)
GO:0051607	Biological Process	defense response to virus	1	0.269893	GH_A06G2099(WRKY40)
GO:0055088	Biological Process	lipid homeostasis	1	0.269893	GH_D05G1919(At4g24160)
GO:2000242	Biological Process	negative regulation of reproductive process	1	0.269893	GH_D03G1172(SOBIR1)
GO:0016482	Biological Process	cytoplasmic transport	49	0.270505	GH_A02G0608(RH40);GH_A02G0695(VIP1);GH_A02G0790(At1g21780);GH_A02G0949(trappc2);GH_A03G0458(FRS3);GH_A03G0524(BMS1);GH_A06G1308(--);GH_A06G1437(trappc13);GH_A06G1619(--);GH_A06G1689(MTR4);GH_A06G1869(samm50-b);GH_A06G2081(TGD4);GH_A06G2101(GOS11);GH_A08G0500(RANGAP2);GH_A08G0736(RANGAP1);GH_A08G0804(PEX6);GH_A08G1644(HUB1);GH_A08G1649(CAT9);GH_A08G1870(LON2);GH_D02G0707(VIP1);GH_D02G0805(At1g2178…
GO:0007346	Biological Process	regulation of mitotic cell cycle	10	0.270508	GH_A02G0877(KIN7N);GH_A08G1525(At3g61590);GH_A08G1644(HUB1);GH_A10G0223(APC4);GH_D02G0896(KIN7N);GH_D02G0968(CSN4);GH_D03G1130(--);GH_D03G1318(ATXR6);GH_D04G0075(TIO);GH_D08G0363(HUB1)
GO:0006743	Biological Process	ubiquinone metabolic process	4	0.270948	GH_A03G0356(fabD);GH_D02G1420(At2g03690);GH_D02G2051(HEMC);GH_D03G0882(ISPF)
GO:0006613	Biological Process	cotranslational protein targeting to membrane	3	0.271228	GH_A02G0937(SRP14);GH_A06G1061(Gtp-bp);GH_D02G1149(SRP14)
GO:0009132	Biological Process	nucleoside diphosphate metabolic process	3	0.271228	GH_A02G0311(RNR2A);GH_A08G1659(NDPK1);GH_A12G2559(NDPK3)
GO:0040034	Biological Process	regulation of development, heterochronic	3	0.271228	GH_A08G1729(CLPP4);GH_D03G0394(MED18);GH_D05G1506(TCP2)
GO:0071705	Biological Process	nitrogen compound transport	47	0.271927	GH_A02G0464(AMT1-1);GH_A02G0796(UDP-GALT1);GH_A02G1008(NPF5.10);GH_A03G0524(BMS1);GH_A06G1054(PUP5);GH_A06G1422(RKF1);GH_A06G1481(ENT3);GH_A06G1686(NPF4.3);GH_A06G1689(MTR4);GH_A06G1869(samm50-b);GH_A06G1999(HSP70-17);GH_A08G0500(RANGAP2);GH_A08G0736(RANGAP1);GH_A08G1240(OPT7);GH_A08G1241(OPT7);GH_A08G1644(HUB1);GH_A08G1961(NPF6.3);GH_D02G0813(UDP-GALT1);GH_D02G1056(NPF5.10);GH_D02G2151(OM64);GH_…
GO:0044440	Cellular Component	endosomal part	6	0.273747	GH_A03G0422(NCRK);GH_A10G0305(SYP61);GH_D02G1131(VSR1);GH_D03G0536(SYP21);GH_D05G1620(SYP61);GH_D05G1884(VPS35B)
GO:0070085	Biological Process	glycosylation	21	0.274703	GH_A02G0852(UBP16);GH_A02G0987(DPMS1);GH_A02G1007(SAC1);GH_A03G0323(SCC4);GH_A03G0526(PUB13);GH_A08G1661(ALG12);GH_A08G1745(At1g31730);GH_D02G0873(UBP16);GH_D02G1034(DPMS1);GH_D02G1055(SAC1);GH_D02G1131(VSR1);GH_D02G1194(APUM5);GH_D02G1257(DCP5);GH_D02G1258(DCP5);GH_D02G1305(FHY3);GH_D02G1459(ACO3);GH_D03G0758(NRG2);GH_D03G1442(PUB13);GH_D03G1943(IWS1);GH_D05G1388(CKL2);GH_D08G2638(RGLG4)
GO:0098805	Cellular Component	whole membrane	30	0.275371	GH_A02G1056(MTP1);GH_A03G0422(NCRK);GH_A06G1338(At4g31480);GH_A06G1872(CHC1);GH_A06G2081(TGD4);GH_A08G0878(PECT1);GH_A08G0995(At5g34940);GH_A08G1288(MTP1);GH_A08G1469(TOC33);GH_A08G1852(TOM2A);GH_A10G0114(ATG8C);GH_A10G0133(TOM1);GH_A10G0255(At2g20760);GH_A10G0305(SYP61);GH_A12G2313(TOM2A);GH_D02G1131(VSR1);GH_D02G1223(SEC23);GH_D02G2121(ARC5);GH_D03G0536(SYP21);GH_D03G0641(TIP2-1);GH_D03G0646(VP…
GO:0019207	Molecular Function	kinase regulator activity	5	0.276114	GH_A08G1665(CKB1);GH_A08G1881(CKB1);GH_A12G2329(CKB1);GH_D03G1878(CKB1);GH_D08G0352(CKB1)
GO:0019898	Cellular Component	extrinsic component of membrane	3	0.27689	GH_A06G1973(TTL);GH_D02G1420(At2g03690);GH_D05G1959(DFR)
GO:0033202	Cellular Component	DNA helicase complex	3	0.27689	GH_A02G0564(--);GH_A03G0471(NFRKB);GH_D03G1506(NFRKB)
GO:0000725	Biological Process	recombinational repair	8	0.279377	GH_A06G1689(MTR4);GH_A06G2049(NRPE1);GH_A08G1887(UVH1);GH_A10G0311(SNI1);GH_A12G2691(DMS3);GH_D03G0580(ORC3);GH_D03G0658(FAS1);GH_D03G0776(--)
GO:0007166	Biological Process	cell surface receptor signaling pathway	8	0.279377	GH_A02G0629(GCR1);GH_A06G1492(ILK1);GH_A06G1680(CCX4);GH_A08G1785(XLG3);GH_A10G0348(ILK1);GH_D05G1426(CCX4);GH_D05G1823(GLR3.3);GH_D08G0691(GG2)
GO:0045595	Biological Process	regulation of cell differentiation	5	0.281275	GH_A02G0695(VIP1);GH_A08G1741(ROPGEF14);GH_A10G0241(SRF1);GH_D02G0707(VIP1);GH_D02G1464(HDG2)
GO:0006305	Biological Process	DNA alkylation	23	0.281827	GH_A02G0877(KIN7N);GH_A03G0344(RDM4);GH_A06G1056(guaA);GH_A06G2049(NRPE1);GH_A08G0719(HMT-2);GH_A08G1776(CMT2);GH_A08G1777(CMT2);GH_A08G1778(--);GH_A09G0030(MCM2);GH_A10G0311(SNI1);GH_A10G0407(MCM3);GH_A12G2358(HOS1);GH_A12G2691(DMS3);GH_D02G0896(KIN7N);GH_D02G1104(OsI_36121);GH_D03G0658(FAS1);GH_D03G0776(--);GH_D03G1130(--);GH_D03G1850(HOS1);GH_D04G0075(TIO);GH_D05G1530(MCM3);GH_D05G1998(tag);GH…
GO:0000325	Cellular Component	plant-type vacuole	1	0.28305	GH_D03G0641(TIP2-1)
GO:0005684	Cellular Component	U2-type spliceosomal complex	1	0.28305	GH_D08G0498(VIT_07s0104g01170)
GO:0030894	Cellular Component	replisome	1	0.28305	GH_A12G2550(Prim1)
GO:0030981	Cellular Component	cortical microtubule cytoskeleton	1	0.28305	GH_A06G1291(CDC2A)
GO:0055028	Cellular Component	cortical microtubule	1	0.28305	GH_A06G1291(CDC2A)
GO:0004003	Molecular Function	ATP-dependent DNA helicase activity	2	0.283527	GH_D03G1049(ruvbl2);GH_D08G2603(MED34)
GO:0008026	Molecular Function	ATP-dependent helicase activity	2	0.283527	GH_D03G1049(ruvbl2);GH_D08G2603(MED34)
GO:0016639	Molecular Function	oxidoreductase activity, acting on the CH-NH2 group of donors, NAD or NADP as acceptor	2	0.283527	GH_A12G2700(GLT1);GH_D03G1202(GDH2)
GO:0016725	Molecular Function	oxidoreductase activity, acting on CH or CH2 groups	2	0.283527	GH_A02G0311(RNR2A);GH_D02G2211(ISPH)
GO:0070035	Molecular Function	purine NTP-dependent helicase activity	2	0.283527	GH_D03G1049(ruvbl2);GH_D08G2603(MED34)
GO:0005667	Cellular Component	transcription factor complex	4	0.286043	GH_A02G0317(NFYC3);GH_A08G1708(NFYA1);GH_D04G0107(NFYA3);GH_D05G1404(NFYA3)
GO:0044798	Cellular Component	nuclear transcription factor complex	4	0.286043	GH_A02G0317(NFYC3);GH_A08G1708(NFYA1);GH_D04G0107(NFYA3);GH_D05G1404(NFYA3)
GO:0090575	Cellular Component	RNA polymerase II transcription factor complex	4	0.286043	GH_A02G0317(NFYC3);GH_A08G1708(NFYA1);GH_D04G0107(NFYA3);GH_D05G1404(NFYA3)
GO:0006308	Biological Process	DNA catabolic process	2	0.286526	GH_A08G1887(UVH1);GH_A10G0212(ENDO1)
GO:0006415	Biological Process	translational termination	2	0.286526	GH_D02G1399(EIF-5A2);GH_D03G1083(EIF-5A2)
GO:0006449	Biological Process	regulation of translational termination	2	0.286526	GH_D02G1399(EIF-5A2);GH_D03G1083(EIF-5A2)
GO:0010359	Biological Process	regulation of anion channel activity	2	0.286526	GH_A03G0465(PHOT1);GH_D03G1511(PHOT1)
GO:0010647	Biological Process	positive regulation of cell communication	2	0.286526	GH_A03G0460(MPK3);GH_D03G1517(MPK3)
GO:0019359	Biological Process	nicotinamide nucleotide biosynthetic process	2	0.286526	GH_A08G1252(At1g55090);GH_D08G0311(NMNAT)
GO:0043484	Biological Process	regulation of RNA splicing	2	0.286526	GH_A08G1051(At5g53180);GH_A09G0140(PTB)
GO:0046903	Biological Process	secretion	2	0.286526	GH_A08G0619(RABH1B);GH_D08G0617(RABH1B)
GO:0048572	Biological Process	short-day photoperiodism	2	0.286526	GH_A06G1604(CUL4);GH_A10G0427(CUL4)
GO:1903959	Biological Process	regulation of anion transmembrane transport	2	0.286526	GH_A03G0465(PHOT1);GH_D03G1511(PHOT1)
GO:0034655	Biological Process	nucleobase-containing compound catabolic process	12	0.287412	GH_A02G0608(RH40);GH_A06G1944(UPF2);GH_A08G1644(HUB1);GH_A08G1866(UPF1);GH_A08G1887(UVH1);GH_A10G0212(ENDO1);GH_D02G1305(FHY3);GH_D03G1153(TGH);GH_D03G1884(UPF1);GH_D05G1369(RH20);GH_D08G0363(HUB1);GH_D08G2781(CDA1)
GO:0016053	Biological Process	organic acid biosynthetic process	67	0.287524	GH_A02G0326(LOX5);GH_A02G0361(VIT_05s0020g04080);GH_A02G0570(ALDH22A1);GH_A02G0680(--);GH_A02G0743(ACR3);GH_A02G0824(DFC);GH_A02G0935(tig);GH_A02G0998(--);GH_A02G0999(OST1A);GH_A03G0366(acy1);GH_A03G0400(4CLL7);GH_A03G0459(thrA);GH_A06G1109(CM2);GH_A06G1225(ISPD);GH_A06G1304(PAP8);GH_A06G1505(AHRI);GH_A06G1908(FPGS1);GH_A06G1944(UPF2);GH_A08G0605(CCD1);GH_A08G0708(EOL1);GH_A08G0719(HMT-2);GH_A08G…
GO:0046394	Biological Process	carboxylic acid biosynthetic process	67	0.287524	GH_A02G0326(LOX5);GH_A02G0361(VIT_05s0020g04080);GH_A02G0570(ALDH22A1);GH_A02G0680(--);GH_A02G0743(ACR3);GH_A02G0824(DFC);GH_A02G0935(tig);GH_A02G0998(--);GH_A02G0999(OST1A);GH_A03G0366(acy1);GH_A03G0400(4CLL7);GH_A03G0459(thrA);GH_A06G1109(CM2);GH_A06G1225(ISPD);GH_A06G1304(PAP8);GH_A06G1505(AHRI);GH_A06G1908(FPGS1);GH_A06G1944(UPF2);GH_A08G0605(CCD1);GH_A08G0708(EOL1);GH_A08G0719(HMT-2);GH_A08G…
GO:0003727	Molecular Function	single-stranded RNA binding	3	0.288482	GH_A10G0130(RBP45B);GH_D05G1895(PETH);GH_D08G0730(CSP41A)
GO:0009881	Molecular Function	photoreceptor activity	3	0.288482	GH_A02G0417(CRY2);GH_A03G0465(PHOT1);GH_D03G1511(PHOT1)
GO:0016780	Molecular Function	phosphotransferase activity, for other substituted phosphate groups	3	0.288482	GH_A02G0735(At1g77060);GH_D02G0746(At1g77060);GH_D05G1522(ATTRANS)
GO:0009066	Biological Process	aspartate family amino acid metabolic process	8	0.290554	GH_A02G0361(VIT_05s0020g04080);GH_A03G0459(thrA);GH_A08G1598(DHDPS2);GH_A09G0041(ASP1);GH_A12G2594(MGL);GH_D02G2112(HSK);GH_D03G1518(thrA);GH_D08G2624(AKHSDH2)
GO:0022610	Biological Process	biological adhesion	17	0.291934	GH_A02G0312(MED33A);GH_A02G1007(SAC1);GH_A03G0422(NCRK);GH_A03G0436(REV);GH_A06G1535(ATHB-8);GH_A08G1314(BIN4);GH_A08G1588(AN);GH_A08G1644(HUB1);GH_A10G0119(--);GH_A10G0256(MED16);GH_A12G2445(HD1);GH_D02G1055(SAC1);GH_D03G1435(FLA4);GH_D03G1754(HD1);GH_D05G1332(ATHB-15);GH_D08G0363(HUB1);GH_D08G2594(PIE1)
GO:0010393	Biological Process	galacturonan metabolic process	3	0.292397	GH_A08G1543(GAUT1);GH_A08G1748(XEG113);GH_A09G0134(PME31)
GO:0006497	Biological Process	protein lipidation	19	0.293312	GH_A02G0999(OST1A);GH_A03G0447(PDIL1-4);GH_A03G0526(PUB13);GH_A06G1058(TMN10);GH_A06G1973(TTL);GH_A08G0742(MIRO2);GH_A08G1258(--);GH_A08G1433(Nomo1);GH_A12G2573(--);GH_A12G2583(PUX10);GH_D02G1047(OST1A);GH_D02G2181(At5g09550);GH_D03G0758(NRG2);GH_D03G0985(PUX10);GH_D03G1002(--);GH_D03G1442(PUB13);GH_D03G1530(PDIL1-4);GH_D05G1392(NMT1);GH_D08G0735(MIRO2)
GO:0042157	Biological Process	lipoprotein metabolic process	19	0.293312	GH_A02G0999(OST1A);GH_A03G0447(PDIL1-4);GH_A03G0526(PUB13);GH_A06G1058(TMN10);GH_A06G1973(TTL);GH_A08G0742(MIRO2);GH_A08G1258(--);GH_A08G1433(Nomo1);GH_A12G2573(--);GH_A12G2583(PUX10);GH_D02G1047(OST1A);GH_D02G2181(At5g09550);GH_D03G0758(NRG2);GH_D03G0985(PUX10);GH_D03G1002(--);GH_D03G1442(PUB13);GH_D03G1530(PDIL1-4);GH_D05G1392(NMT1);GH_D08G0735(MIRO2)
GO:0042158	Biological Process	lipoprotein biosynthetic process	19	0.293312	GH_A02G0999(OST1A);GH_A03G0447(PDIL1-4);GH_A03G0526(PUB13);GH_A06G1058(TMN10);GH_A06G1973(TTL);GH_A08G0742(MIRO2);GH_A08G1258(--);GH_A08G1433(Nomo1);GH_A12G2573(--);GH_A12G2583(PUX10);GH_D02G1047(OST1A);GH_D02G2181(At5g09550);GH_D03G0758(NRG2);GH_D03G0985(PUX10);GH_D03G1002(--);GH_D03G1442(PUB13);GH_D03G1530(PDIL1-4);GH_D05G1392(NMT1);GH_D08G0735(MIRO2)
GO:0008378	Molecular Function	galactosyltransferase activity	6	0.29417	GH_A06G1318(MGD1);GH_A06G1445(A4galt);GH_A08G1014(RFS6);GH_A10G0252(A4GALT);GH_A12G2612(GALT31A);GH_D03G1028(GALT6)
GO:0050832	Biological Process	defense response to fungus	5	0.296285	GH_A06G1538(PUB17);GH_A08G1644(HUB1);GH_A10G0356(PUB17);GH_D05G1895(PETH);GH_D08G0363(HUB1)
GO:1901264	Biological Process	carbohydrate derivative transport	5	0.296285	GH_A02G0796(UDP-GALT1);GH_A06G1481(ENT3);GH_A10G0296(TPT);GH_D02G0813(UDP-GALT1);GH_D03G1334(GONST2)
GO:0009888	Biological Process	tissue development	88	0.298221	GH_A02G0312(MED33A);GH_A02G0321(KAPP);GH_A02G0417(CRY2);GH_A02G0473(At4g15545);GH_A02G0714(PIN6);GH_A02G0820(--);GH_A02G0967(CLV1);GH_A02G1007(SAC1);GH_A02G1045(GTL1);GH_A03G0325(At5g58300);GH_A03G0347(At5g58410);GH_A03G0422(NCRK);GH_A03G0436(REV);GH_A03G0460(MPK3);GH_A06G1232(BCCP1);GH_A06G1291(CDC2A);GH_A06G1535(ATHB-8);GH_A06G1604(CUL4);GH_A06G1869(samm50-b);GH_A06G2063(IRK);GH_A06G2077(At5g58…
GO:1901564	Biological Process	organonitrogen compound metabolic process	252	0.298372	GH_A02G0311(RNR2A);GH_A02G0318(VIT_05s0020g02800);GH_A02G0328(At1g31672);GH_A02G0329(At1g31672);GH_A02G0361(VIT_05s0020g04080);GH_A02G0447(Os10g0467600);GH_A02G0529(--);GH_A02G0570(ALDH22A1);GH_A02G0596(RPS1);GH_A02G0624(--);GH_A02G0629(GCR1);GH_A02G0680(--);GH_A02G0743(ACR3);GH_A02G0802(prorsd1p);GH_A02G0816(SHM7);GH_A02G0824(DFC);GH_A02G0860(SHM2);GH_A02G0894(--);GH_A02G0906(NRPD1);GH_A02G0923(…
GO:0004175	Molecular Function	endopeptidase activity	25	0.298633	GH_A02G0343(PBD1);GH_A02G0783(PBC1);GH_A02G0851(AED3);GH_A03G0329(At1g06900);GH_A06G1676(PAE1);GH_A08G0588(DEGP7);GH_A08G1260(FTSHI1);GH_A08G1729(CLPP4);GH_A08G1870(LON2);GH_A09G0106(At3g02090);GH_A09G0183(DEGP8);GH_A12G2334(TARBP1);GH_A12G2338(CLPR4);GH_D02G0799(PBC1);GH_D02G0871(AED3);GH_D03G0631(FTSHI2);GH_D03G0681(CLPR4);GH_D05G1472(tmem56b);GH_D05G1843(FTSH);GH_D08G0375(PBF1);GH_D08G0586(DEG…
GO:0019321	Biological Process	pentose metabolic process	7	0.301664	GH_A03G0383(FKFBP);GH_A06G2052(XYLA);GH_A08G0518(yihV);GH_D02G1323(Galm);GH_D03G0565(slr0537);GH_D08G0528(yihV);GH_D08G2664(rbsK)
GO:0070647	Biological Process	protein modification by small protein conjugation or removal	77	0.303334	GH_A02G0703(PUB29);GH_A02G0790(At1g21780);GH_A02G0852(UBP16);GH_A02G0932(At3g11710);GH_A02G0936(At3g11710);GH_A02G0992(PUB15);GH_A03G0347(At5g58410);GH_A03G0372(ETO1);GH_A03G0526(PUB13);GH_A06G1111(NPY1);GH_A06G1118(PUB30);GH_A06G1125(COP10);GH_A06G1431(UBC24);GH_A06G1538(PUB17);GH_A06G1604(CUL4);GH_A06G1689(MTR4);GH_A06G1869(samm50-b);GH_A06G1883(NFXL2);GH_A06G2062(--);GH_A08G0492(SP1);GH_A08G06…
GO:0016701	Molecular Function	oxidoreductase activity, acting on single donors with incorporation of molecular oxygen	9	0.304149	GH_A02G0326(LOX5);GH_A02G0361(VIT_05s0020g04080);GH_A02G0978(4CLL5);GH_A08G0605(CCD1);GH_D02G1019(4CLL5);GH_D03G0525(4CL3);GH_D05G1347(MIOX1);GH_D05G1456(4CL2);GH_D08G0602(CCD1)
GO:0035251	Molecular Function	UDP-glucosyltransferase activity	12	0.305317	GH_A06G1084(SPS1);GH_A08G0523(UGT80A2);GH_A08G0841(CALS3);GH_A08G0845(CALS3);GH_D02G1490(TPS6);GH_D03G1125(UGT89B1);GH_D03G1180(CALS10);GH_D05G1558(TPS1);GH_D05G1655(CALS11);GH_D05G2059(GUX2);GH_D08G0533(UGT80A2);GH_D08G2857(SPS1)
GO:0007010	Biological Process	cytoskeleton organization	43	0.305453	GH_A02G0312(MED33A);GH_A02G1007(SAC1);GH_A02G1058(ABIL3);GH_A03G0422(NCRK);GH_A03G0436(REV);GH_A03G0472(KIN5D);GH_A03G0501(ADF2);GH_A06G1535(ATHB-8);GH_A06G1570(SH3P3);GH_A08G1004(ARPC3);GH_A08G1260(FTSHI1);GH_A08G1314(BIN4);GH_A08G1528(ABIL1);GH_A08G1588(AN);GH_A08G1644(HUB1);GH_A08G1664(RAC2);GH_A08G1739(--);GH_A10G0119(--);GH_A10G0256(MED16);GH_A10G0298(HSL1);GH_A10G0387(SCAR3);GH_A12G2445(HD1…
GO:0071555	Biological Process	cell wall organization	47	0.305456	GH_A02G0920(PATL4);GH_A03G0516(At1g18250);GH_A03G0547(EXPA4);GH_A03G0581(MTPB);GH_A06G1131(Ipo5);GH_A06G1232(BCCP1);GH_A06G1269(DPE2);GH_A06G1677(MPE3);GH_A06G2063(IRK);GH_A06G2142(--);GH_A08G0558(FLA7);GH_A08G0609(CHX28);GH_A08G0708(EOL1);GH_A08G0860(YLS3);GH_A08G0881(RPL18);GH_A08G1487(ROPGAP3);GH_A08G1961(NPF6.3);GH_A09G0071(MPK20);GH_A09G0134(PME31);GH_A10G0298(HSL1);GH_A12G2693(PME61);GH_D02…
GO:0043161	Biological Process	proteasome-mediated ubiquitin-dependent protein catabolic process	4	0.305683	GH_A08G0939(OS9);GH_A08G1525(At3g61590);GH_A08G1661(ALG12);GH_A10G0223(APC4)
GO:0006575	Biological Process	cellular modified amino acid metabolic process	11	0.307631	GH_A06G1345(At2g24580);GH_A06G1908(FPGS1);GH_A08G0719(HMT-2);GH_A08G1322(OMT);GH_A08G1847(NPF7.3);GH_A09G0054(PSS1);GH_A12G2656(OMT);GH_D02G2077(OXP1);GH_D03G1202(GDH2);GH_D04G0124(GLX2-2);GH_D08G0709(HMT-2)
GO:0040007	Biological Process	growth	55	0.30846	GH_A02G0298(ING1);GH_A02G0523(IBR3);GH_A02G0553(COBL7);GH_A02G0848(REN1);GH_A03G0355(SWC6);GH_A03G0432(ARF10);GH_A03G0436(REV);GH_A03G0526(PUB13);GH_A06G1125(COP10);GH_A06G1232(BCCP1);GH_A06G1259(CSTF64);GH_A06G1484(--);GH_A06G1535(ATHB-8);GH_A06G1708(COBL10);GH_A06G1973(TTL);GH_A06G2077(At5g58300);GH_A08G0530(AAK6);GH_A08G0578(COBL4);GH_A08G0930(VDAC4);GH_A08G1314(BIN4);GH_A08G1588(AN);GH_A08G16…
GO:0000989	Molecular Function	transcription factor activity, transcription factor binding	3	0.309575	GH_A06G1668(--);GH_D02G1252(MED25);GH_D05G1418(--)
GO:0008252	Molecular Function	nucleotidase activity	3	0.309575	GH_A06G1463(AHL);GH_A09G0047(Os12g0183300);GH_D05G1483(IMPL1)
GO:0050896	Biological Process	response to stimulus	554	0.309811	GH_A02G0318(VIT_05s0020g02800);GH_A02G0321(KAPP);GH_A02G0326(LOX5);GH_A02G0372(AUX22B);GH_A02G0373(IAA14);GH_A02G0389(ETR2);GH_A02G0417(CRY2);GH_A02G0428(GLTP1);GH_A02G0431(PHO1);GH_A02G0447(Os10g0467600);GH_A02G0466(SMAP1);GH_A02G0473(At4g15545);GH_A02G0482(NHX2);GH_A02G0497(ALY3);GH_A02G0510(--);GH_A02G0521(CAPH2);GH_A02G0523(IBR3);GH_A02G0590(--);GH_A02G0598(LPD1);GH_A02G0618(PTI1);GH_A02G0629…
GO:0004407	Molecular Function	histone deacetylase activity	2	0.31214	GH_D02G2096(HDA19);GH_D03G1193(HDA6)
GO:0017136	Molecular Function	NAD-dependent histone deacetylase activity	2	0.31214	GH_D02G2096(HDA19);GH_D03G1193(HDA6)
GO:0034979	Molecular Function	NAD-dependent protein deacetylase activity	2	0.31214	GH_D02G2096(HDA19);GH_D03G1193(HDA6)
GO:0032844	Biological Process	regulation of homeostatic process	7	0.31399	GH_A03G0471(NFRKB);GH_A10G0311(SNI1);GH_D03G0451(Tsr3);GH_D03G0452(Acin1);GH_D03G1094(Zranb3);GH_D03G1506(NFRKB);GH_D05G1741(At4g04670)
GO:0006476	Biological Process	protein deacetylation	2	0.315339	GH_D02G2096(HDA19);GH_D03G1193(HDA6)
GO:0016575	Biological Process	histone deacetylation	2	0.315339	GH_D02G2096(HDA19);GH_D03G1193(HDA6)
GO:0051181	Biological Process	cofactor transport	2	0.315339	GH_A03G0403(ABCF1);GH_A03G0404(ABCF1)
GO:0070011	Molecular Function	peptidase activity, acting on L-amino acid peptides	67	0.31867	GH_A02G0343(PBD1);GH_A02G0783(PBC1);GH_A02G0851(AED3);GH_A02G0852(UBP16);GH_A02G0895(SBT1.7);GH_A03G0319(DEK1);GH_A03G0329(At1g06900);GH_A03G0366(acy1);GH_A06G1057(LAP2);GH_A06G1408(DEG15);GH_A06G1499(YNL011C);GH_A06G1676(PAE1);GH_A06G1840(UBP24);GH_A08G0588(DEGP7);GH_A08G1005(UBP22);GH_A08G1217(TPP2);GH_A08G1260(FTSHI1);GH_A08G1546(SBT4.14);GH_A08G1681(SCPL40);GH_A08G1729(CLPP4);GH_A08G1870(LON2…
GO:0016849	Molecular Function	phosphorus-oxygen lyase activity	1	0.323069	GH_D03G0882(ISPF)
GO:0036361	Molecular Function	racemase activity, acting on amino acids and derivatives	1	0.323069	GH_A12G2476(SR)
GO:0047661	Molecular Function	amino-acid racemase activity	1	0.323069	GH_A12G2476(SR)
GO:0000165	Biological Process	MAPK cascade	4	0.323227	GH_A03G0460(MPK3);GH_A10G0097(DSP4);GH_D02G2281(PTEN2A);GH_D03G1517(MPK3)
GO:0010498	Biological Process	proteasomal protein catabolic process	4	0.323227	GH_A08G0939(OS9);GH_A08G1525(At3g61590);GH_A08G1661(ALG12);GH_A10G0223(APC4)
GO:0023014	Biological Process	signal transduction by protein phosphorylation	4	0.323227	GH_A03G0460(MPK3);GH_A10G0097(DSP4);GH_D02G2281(PTEN2A);GH_D03G1517(MPK3)
GO:0030148	Biological Process	sphingolipid biosynthetic process	4	0.323227	GH_A03G0536(KCR1);GH_A03G0544(KCR1);GH_D03G1424(KCR1);GH_D03G1431(KCR1)
GO:0043405	Biological Process	regulation of MAP kinase activity	4	0.323227	GH_A03G0460(MPK3);GH_A10G0097(DSP4);GH_D02G2281(PTEN2A);GH_D03G1517(MPK3)
GO:0043408	Biological Process	regulation of MAPK cascade	4	0.323227	GH_A03G0460(MPK3);GH_A10G0097(DSP4);GH_D02G2281(PTEN2A);GH_D03G1517(MPK3)
GO:0070993	Cellular Component	translation preinitiation complex	9	0.323829	GH_A02G0529(--);GH_A03G0576(v1g171563);GH_A06G1038(v1g169424);GH_A06G1417(TIF3D1);GH_A06G1909(eif3g);GH_A09G0089(eif3m);GH_A10G0280(TIF3D1);GH_D03G1390(eif3g);GH_D05G1647(TIF3D1)
GO:0009813	Biological Process	flavonoid biosynthetic process	8	0.324681	GH_A03G0432(ARF10);GH_A08G1322(OMT);GH_A08G1850(NCS1);GH_A10G0103(RBCX1);GH_A12G2441(ANS);GH_A12G2656(OMT);GH_D03G0525(4CL3);GH_D05G1959(DFR)
GO:0006521	Biological Process	regulation of cellular amino acid metabolic process	1	0.325114	GH_A08G0950(XBAT32)
GO:0010921	Biological Process	regulation of phosphatase activity	1	0.325114	GH_A08G1208(I-2)
GO:0010962	Biological Process	regulation of glucan biosynthetic process	1	0.325114	GH_D03G0828(Os07g0657900)
GO:0016073	Biological Process	snRNA metabolic process	1	0.325114	GH_A06G2053(INTS9)
GO:0019747	Biological Process	regulation of isoprenoid metabolic process	1	0.325114	GH_D05G1574(CESA8)
GO:0032881	Biological Process	regulation of polysaccharide metabolic process	1	0.325114	GH_D03G0828(Os07g0657900)
GO:0032885	Biological Process	regulation of polysaccharide biosynthetic process	1	0.325114	GH_D03G0828(Os07g0657900)
GO:0033238	Biological Process	regulation of cellular amine metabolic process	1	0.325114	GH_A08G0950(XBAT32)
GO:0035303	Biological Process	regulation of dephosphorylation	1	0.325114	GH_A08G1208(I-2)
GO:0035304	Biological Process	regulation of protein dephosphorylation	1	0.325114	GH_A08G1208(I-2)
GO:0042779	Biological Process	tRNA 3'-trailer cleavage	1	0.325114	GH_D03G1047(TRZ1)
GO:0060968	Biological Process	regulation of gene silencing	1	0.325114	GH_A09G0027(At1g20050)
GO:0000723	Biological Process	telomere maintenance	7	0.326405	GH_A03G0471(NFRKB);GH_A10G0311(SNI1);GH_D03G0451(Tsr3);GH_D03G0452(Acin1);GH_D03G1094(Zranb3);GH_D03G1506(NFRKB);GH_D05G1741(At4g04670)
GO:0006595	Biological Process	polyamine metabolic process	7	0.326405	GH_A08G1322(OMT);GH_A08G1697(PAO1);GH_A08G1847(NPF7.3);GH_A12G2656(OMT);GH_D02G1453(SAMDC);GH_D03G1202(GDH2);GH_D08G0419(SAMDC)
GO:0032200	Biological Process	telomere organization	7	0.326405	GH_A03G0471(NFRKB);GH_A10G0311(SNI1);GH_D03G0451(Tsr3);GH_D03G0452(Acin1);GH_D03G1094(Zranb3);GH_D03G1506(NFRKB);GH_D05G1741(At4g04670)
GO:0010087	Biological Process	phloem or xylem histogenesis	11	0.326679	GH_A03G0422(NCRK);GH_A06G1535(ATHB-8);GH_A06G2077(At5g58300);GH_A08G0578(COBL4);GH_A08G1653(D6PKL2);GH_A12G2445(HD1);GH_D02G1382(EXPA15);GH_D03G0644(S-ACP-DES6);GH_D03G1754(HD1);GH_D05G1332(ATHB-15);GH_D08G0577(COBL4)
GO:0042623	Molecular Function	ATPase activity, coupled	40	0.326823	GH_A02G0608(RH40);GH_A02G0740(OsI_028228);GH_A02G1041(RH50);GH_A03G0324(ABCB25);GH_A03G0403(ABCF1);GH_A03G0404(ABCF1);GH_A06G1150(At5g47030);GH_A06G1238(RH39);GH_A06G1310(PMA4);GH_A06G1689(MTR4);GH_A06G2154(RTEL1);GH_A08G0625(At5g47030);GH_A08G0701(ACA12);GH_A08G0818(RH36);GH_A08G1227(minD);GH_A08G1617(RAD51C);GH_A08G1670(At5g47030);GH_A08G1870(LON2);GH_A10G0315(At4g18465);GH_A10G0335(ABCB9);GH_A…
GO:0065003	Biological Process	macromolecular complex assembly	78	0.327156	GH_A02G0437(MORF6);GH_A02G0510(--);GH_A02G0773(--);GH_A02G0865(TUBA);GH_A02G0877(KIN7N);GH_A02G0935(tig);GH_A03G0519(PPF-1);GH_A03G0576(v1g171563);GH_A03G0596(TUBB8);GH_A06G1125(COP10);GH_A06G1285(TUBA3);GH_A06G1544(--);GH_A06G1909(eif3g);GH_A06G1973(TTL);GH_A06G2029(At3g09030);GH_A06G2071(ARL2);GH_A08G0509(At4g02580);GH_A08G0567(Herc2);GH_A08G0657(FKBP20-2);GH_A08G0666(ATG9);GH_A08G0739(FZL);GH_…
GO:0032879	Biological Process	regulation of localization	27	0.327886	GH_A02G0424(BIP131);GH_A02G0473(At4g15545);GH_A02G0881(--);GH_A03G0465(PHOT1);GH_A06G1695(THI1-2);GH_A08G0648(NRG2);GH_A08G0930(VDAC4);GH_A08G1462(CYP20-3);GH_A08G1652(NRG2);GH_A08G1703(ATAB2);GH_A08G1772(WDR26);GH_A10G0393(PHYE);GH_A12G2521(CPK3);GH_D02G1239(VDAC1);GH_D02G1241(TLP1);GH_D02G2151(OM64);GH_D02G2171(RPT3);GH_D02G2277(SEP1);GH_D03G0646(VPS45);GH_D03G0854(BT1);GH_D03G0882(ISPF);GH_D03…
GO:0005996	Biological Process	monosaccharide metabolic process	45	0.329922	GH_A02G0943(PGM1);GH_A02G1029(RH3);GH_A03G0383(FKFBP);GH_A03G0399(GLY);GH_A03G0403(ABCF1);GH_A03G0404(ABCF1);GH_A06G1141(MUR4);GH_A06G1505(AHRI);GH_A06G1958(SDP6);GH_A06G2052(XYLA);GH_A06G2080(ACS);GH_A06G2088(MUR4);GH_A08G0518(yihV);GH_A08G1013(--);GH_A08G1266(UGE5);GH_A08G1418(PDIL2-1);GH_A08G1561(PMM);GH_A08G1718(SAP5);GH_A08G1745(At1g31730);GH_A09G0068(UVR8);GH_A09G0130(KIN10);GH_A10G0361(TPS…
GO:0000302	Biological Process	response to reactive oxygen species	25	0.329962	GH_A02G0676(GI);GH_A02G0805(--);GH_A06G1105(CLPB4);GH_A06G1679(ALDH7B4);GH_A06G1999(HSP70-17);GH_A08G0589(AAR2);GH_A08G0807(GPX3);GH_A08G0939(OS9);GH_A08G1419(ERDJ3B);GH_A10G0172(HSA32);GH_A12G2462(HSFB2C);GH_D02G0687(GI);GH_D02G0820(--);GH_D02G1109(FER);GH_D02G1274(SIS3);GH_D02G1438(GEK1);GH_D02G1459(ACO3);GH_D03G0617(At2g44660);GH_D03G1302(EXO70B1);GH_D03G1817(HSP70);GH_D05G1300(PDX12);GH_D05G1…
GO:0032553	Molecular Function	ribonucleotide binding	7	0.331968	GH_A03G0465(PHOT1);GH_A06G1669(GLO4);GH_A12G2700(GLT1);GH_D03G1329(At5g58800);GH_D03G1511(PHOT1);GH_D05G1509(GLO1);GH_D08G0292(ATR2)
GO:0006306	Biological Process	DNA methylation	3	0.334969	GH_A08G1776(CMT2);GH_A08G1777(CMT2);GH_A08G1778(--)
GO:0044728	Biological Process	DNA methylation or demethylation	3	0.334969	GH_A08G1776(CMT2);GH_A08G1777(CMT2);GH_A08G1778(--)
GO:0016830	Molecular Function	carbon-carbon lyase activity	18	0.33545	GH_A02G0782(PPC1);GH_A03G0489(RIBA3);GH_A06G1196(UVR3);GH_A06G1301(CRYD);GH_A06G1973(TTL);GH_A10G0102(MLYCD);GH_D02G1326(ltnD);GH_D02G1453(SAMDC);GH_D02G2166(RIBA1);GH_D03G0988(hpcH);GH_D03G1487(RIBA3);GH_D03G1786(PHR1);GH_D05G1382(HTH);GH_D05G1602(PDC1);GH_D05G1978(HAL3A);GH_D08G0320(rraA);GH_D08G0419(SAMDC);GH_D08G2675(PPC1)
GO:0043021	Molecular Function	ribonucleoprotein complex binding	4	0.335755	GH_A06G1061(Gtp-bp);GH_A10G0391(rimM);GH_D02G1399(EIF-5A2);GH_D03G1083(EIF-5A2)
GO:0016855	Molecular Function	racemase and epimerase activity, acting on amino acids and derivatives	2	0.340495	GH_A12G2476(SR);GH_D08G0432(LCD)
GO:0016863	Molecular Function	intramolecular oxidoreductase activity, transposing C=C bonds	2	0.340495	GH_A09G0027(At1g20050);GH_D08G2580(IPI2)
GO:0052866	Molecular Function	phosphatidylinositol phosphate phosphatase activity	2	0.340495	GH_A02G1007(SAC1);GH_D02G1055(SAC1)
GO:0006074	Biological Process	(1->3)-beta-D-glucan metabolic process	4	0.340836	GH_A08G0841(CALS3);GH_A08G0845(CALS3);GH_D03G1180(CALS10);GH_D05G1655(CALS11)
GO:0016485	Biological Process	protein processing	4	0.340836	GH_A03G0446(At5g27430);GH_A12G2382(bVPE);GH_D03G1531(At5g27430);GH_D05G1533(IMMP1L)
GO:0051604	Biological Process	protein maturation	4	0.340836	GH_A03G0446(At5g27430);GH_A12G2382(bVPE);GH_D03G1531(At5g27430);GH_D05G1533(IMMP1L)
GO:0014070	Biological Process	response to organic cyclic compound	49	0.341635	GH_A02G0510(--);GH_A02G0629(GCR1);GH_A02G0785(NAC002);GH_A03G0439(DRB2);GH_A03G0460(MPK3);GH_A03G0578(CRR2);GH_A06G1689(MTR4);GH_A06G1973(TTL);GH_A06G2049(NRPE1);GH_A06G2099(WRKY40);GH_A06G2154(RTEL1);GH_A08G0620(MTACP1);GH_A08G0708(EOL1);GH_A08G1086(--);GH_A08G1104(--);GH_A08G1258(--);GH_A08G1323(DMR6);GH_A08G1517(STR4);GH_A10G0253(VIP5);GH_A10G0391(rimM);GH_A12G2358(HOS1);GH_A12G2503(BEL1);GH_A…
GO:0048584	Biological Process	positive regulation of response to stimulus	5	0.341966	GH_A03G0460(MPK3);GH_A08G1419(ERDJ3B);GH_A08G1518(GH3.5);GH_A10G0256(MED16);GH_D03G1517(MPK3)
GO:0010075	Biological Process	regulation of meristem growth	2	0.343876	GH_A09G0030(MCM2);GH_D02G1104(OsI_36121)
GO:0019400	Biological Process	alditol metabolic process	2	0.343876	GH_A06G1165(GLPK);GH_A06G1958(SDP6)
GO:0019856	Biological Process	pyrimidine nucleobase biosynthetic process	2	0.343876	GH_D02G2063(PYRD);GH_D04G0069(UMK3)
GO:0035266	Biological Process	meristem growth	2	0.343876	GH_A09G0030(MCM2);GH_D02G1104(OsI_36121)
GO:0048638	Biological Process	regulation of developmental growth	2	0.343876	GH_A09G0030(MCM2);GH_D02G1104(OsI_36121)
GO:0016810	Molecular Function	hydrolase activity, acting on carbon-nitrogen (but not peptide) bonds	11	0.346632	GH_A06G1973(TTL);GH_A06G2045(aepA);GH_A08G1939(PURU2);GH_A10G0263(ALN);GH_A12G2333(UGLYAH);GH_D02G2077(OXP1);GH_D02G2096(HDA19);GH_D03G1193(HDA6);GH_D08G0388(PYRD);GH_D08G2582(PYRR);GH_D08G2781(CDA1)
GO:0016441	Biological Process	posttranscriptional gene silencing	18	0.347061	GH_A03G0439(DRB2);GH_A06G2049(NRPE1);GH_A06G2154(RTEL1);GH_A08G0620(MTACP1);GH_A08G0708(EOL1);GH_A08G1104(--);GH_A08G1866(UPF1);GH_A09G0027(At1g20050);GH_A10G0391(rimM);GH_A10G0393(PHYE);GH_A12G2358(HOS1);GH_A12G2691(DMS3);GH_D03G1538(DRB2);GH_D03G1850(HOS1);GH_D03G1884(UPF1);GH_D08G0618(MTACP1);GH_D08G0700(EOL1);GH_D08G2599(SYN4)
GO:0019318	Biological Process	hexose metabolic process	38	0.347565	GH_A02G0943(PGM1);GH_A02G1029(RH3);GH_A03G0383(FKFBP);GH_A03G0399(GLY);GH_A03G0403(ABCF1);GH_A03G0404(ABCF1);GH_A06G1141(MUR4);GH_A06G1505(AHRI);GH_A06G1958(SDP6);GH_A06G2080(ACS);GH_A06G2088(MUR4);GH_A08G1013(--);GH_A08G1266(UGE5);GH_A08G1418(PDIL2-1);GH_A08G1561(PMM);GH_A08G1718(SAP5);GH_A08G1745(At1g31730);GH_A09G0068(UVR8);GH_A09G0130(KIN10);GH_A10G0361(TPS7);GH_A12G2464(UGE1);GH_A12G2700(GLT…
GO:0010053	Biological Process	root epidermal cell differentiation	19	0.349651	GH_A02G0312(MED33A);GH_A02G1007(SAC1);GH_A03G0422(NCRK);GH_A03G0436(REV);GH_A06G1535(ATHB-8);GH_A08G1314(BIN4);GH_A08G1487(ROPGAP3);GH_A10G0119(--);GH_A10G0241(SRF1);GH_A10G0256(MED16);GH_A12G2388(SKU5);GH_A12G2445(HD1);GH_D02G1055(SAC1);GH_D03G0433(IP5P5);GH_D03G1754(HD1);GH_D05G1332(ATHB-15);GH_D05G2052(CXE2);GH_D05G2053(CXE2);GH_D08G2594(PIE1)
GO:0090627	Biological Process	plant epidermal cell differentiation	19	0.349651	GH_A02G0312(MED33A);GH_A02G1007(SAC1);GH_A03G0422(NCRK);GH_A03G0436(REV);GH_A06G1535(ATHB-8);GH_A08G1314(BIN4);GH_A08G1487(ROPGAP3);GH_A10G0119(--);GH_A10G0241(SRF1);GH_A10G0256(MED16);GH_A12G2388(SKU5);GH_A12G2445(HD1);GH_D02G1055(SAC1);GH_D03G0433(IP5P5);GH_D03G1754(HD1);GH_D05G1332(ATHB-15);GH_D05G2052(CXE2);GH_D05G2053(CXE2);GH_D08G2594(PIE1)
GO:0022402	Biological Process	cell cycle process	58	0.350083	GH_A02G0429(KIN10A);GH_A02G0510(--);GH_A02G0877(KIN7N);GH_A03G0332(engB);GH_A03G0347(At5g58410);GH_A03G0471(NFRKB);GH_A06G1034(EMB2001);GH_A06G1125(COP10);GH_A06G1291(CDC2A);GH_A06G1553(Gbp4);GH_A06G1618(CIPK23);GH_A08G0500(RANGAP2);GH_A08G0736(RANGAP1);GH_A08G0738(--);GH_A08G0775(ROPGAP2);GH_A08G1227(minD);GH_A08G1314(BIN4);GH_A08G1525(At3g61590);GH_A08G1540(AUR3);GH_A08G1604(MAP65-4);GH_A08G164…
GO:0071702	Biological Process	organic substance transport	181	0.351006	GH_A02G0428(GLTP1);GH_A02G0467(LFG5);GH_A02G0555(IMPA1);GH_A02G0560(SAR1A);GH_A02G0608(RH40);GH_A02G0611(CSE1);GH_A02G0659(SUC2);GH_A02G0718(SWEET1);GH_A02G0790(At1g21780);GH_A02G0796(UDP-GALT1);GH_A02G0935(tig);GH_A02G0937(SRP14);GH_A02G0968(SYT2);GH_A02G1008(NPF5.10);GH_A02G1029(RH3);GH_A03G0342(TIC110);GH_A03G0407(ABCG3);GH_A03G0458(FRS3);GH_A03G0460(MPK3);GH_A03G0519(PPF-1);GH_A03G0524(BMS1);…
GO:0031978	Cellular Component	plastid thylakoid lumen	7	0.351179	GH_A08G0597(At3g63540);GH_A08G0657(FKBP20-2);GH_A08G1973(TL20.3);GH_A09G0183(DEGP8);GH_D02G1166(FKBP16-3);GH_D08G0595(At3g63540);GH_D08G0655(FKBP20-2)
GO:0010927	Biological Process	cellular component assembly involved in morphogenesis	7	0.351443	GH_A02G0861(IRX9H);GH_A06G1084(SPS1);GH_D02G0880(IRX9H);GH_D02G1381(AGL30);GH_D03G0483(BRI1);GH_D03G0525(4CL3);GH_D08G2857(SPS1)
GO:0060249	Biological Process	anatomical structure homeostasis	7	0.351443	GH_A03G0471(NFRKB);GH_A10G0311(SNI1);GH_D03G0451(Tsr3);GH_D03G0452(Acin1);GH_D03G1094(Zranb3);GH_D03G1506(NFRKB);GH_D05G1741(At4g04670)
GO:0030036	Biological Process	actin cytoskeleton organization	27	0.351581	GH_A02G0312(MED33A);GH_A02G1007(SAC1);GH_A02G1058(ABIL3);GH_A03G0422(NCRK);GH_A03G0436(REV);GH_A03G0501(ADF2);GH_A06G1535(ATHB-8);GH_A08G1004(ARPC3);GH_A08G1314(BIN4);GH_A08G1528(ABIL1);GH_A08G1588(AN);GH_A08G1644(HUB1);GH_A08G1664(RAC2);GH_A10G0119(--);GH_A10G0256(MED16);GH_A12G2445(HD1);GH_A12G2576(ABIL3);GH_D02G1055(SAC1);GH_D03G0414(exgA);GH_D03G0437(exgA);GH_D03G0439(XOG1);GH_D03G1470(ADF2);…
GO:0019104	Molecular Function	DNA N-glycosylase activity	3	0.351828	GH_A06G1056(guaA);GH_D05G1970(--);GH_D05G1998(tag)
GO:0004871	Molecular Function	signal transducer activity	24	0.352048	GH_A02G0417(CRY2);GH_A02G0629(GCR1);GH_A03G0460(MPK3);GH_A03G0465(PHOT1);GH_A06G1301(CRYD);GH_A08G1204(EMS1);GH_A08G1584(MPK4);GH_A08G1853(APRR2);GH_A09G0068(UVR8);GH_A09G0071(MPK20);GH_A10G0393(PHYE);GH_D02G0986(NTF3);GH_D02G1010(CLV1);GH_D02G1138(NTF4);GH_D02G1241(TLP1);GH_D02G1477(PSKR1);GH_D03G0752(PERK1);GH_D03G1511(PHOT1);GH_D03G1517(MPK3);GH_D03G1891(APRR2);GH_D05G1823(GLR3.3);GH_D05G1888(…
GO:0009112	Biological Process	nucleobase metabolic process	6	0.354728	GH_A06G1081(APT5);GH_A12G2333(UGLYAH);GH_A12G2395(APT4);GH_D02G2063(PYRD);GH_D03G1156(PYD3);GH_D04G0069(UMK3)
GO:0006402	Biological Process	mRNA catabolic process	9	0.354896	GH_A02G0608(RH40);GH_A06G1944(UPF2);GH_A08G1644(HUB1);GH_A08G1866(UPF1);GH_D02G1305(FHY3);GH_D03G1153(TGH);GH_D03G1884(UPF1);GH_D05G1369(RH20);GH_D08G0363(HUB1)
GO:0009226	Biological Process	nucleotide-sugar biosynthetic process	3	0.356235	GH_A08G1561(PMM);GH_D02G1409(UGD5);GH_D03G1747(NRS/ER)
GO:0022898	Biological Process	regulation of transmembrane transporter activity	5	0.357322	GH_A03G0465(PHOT1);GH_A08G1772(WDR26);GH_A12G2521(CPK3);GH_D03G0899(CPK3);GH_D03G1511(PHOT1)
GO:0032409	Biological Process	regulation of transporter activity	5	0.357322	GH_A03G0465(PHOT1);GH_A08G1772(WDR26);GH_A12G2521(CPK3);GH_D03G0899(CPK3);GH_D03G1511(PHOT1)
GO:0032412	Biological Process	regulation of ion transmembrane transporter activity	5	0.357322	GH_A03G0465(PHOT1);GH_A08G1772(WDR26);GH_A12G2521(CPK3);GH_D03G0899(CPK3);GH_D03G1511(PHOT1)
GO:1901661	Biological Process	quinone metabolic process	5	0.357322	GH_A03G0356(fabD);GH_D02G1420(At2g03690);GH_D02G1446(PHYLLO);GH_D02G2051(HEMC);GH_D03G0882(ISPF)
GO:0009755	Biological Process	hormone-mediated signaling pathway	84	0.358527	GH_A02G0372(AUX22B);GH_A02G0373(IAA14);GH_A02G0466(SMAP1);GH_A02G0629(GCR1);GH_A02G0714(PIN6);GH_A03G0331(CIPK11);GH_A03G0352(EXO70B1);GH_A03G0432(ARF10);GH_A03G0460(MPK3);GH_A06G1492(ILK1);GH_A06G1554(ARF3);GH_A06G1604(CUL4);GH_A06G1618(CIPK23);GH_A06G1944(UPF2);GH_A06G1973(TTL);GH_A06G2058(CIPK18);GH_A06G2099(WRKY40);GH_A08G0687(AUX22D);GH_A08G0792(TIR1);GH_A08G0807(GPX3);GH_A08G0916(AIL5);GH_A…
GO:0032870	Biological Process	cellular response to hormone stimulus	84	0.358527	GH_A02G0372(AUX22B);GH_A02G0373(IAA14);GH_A02G0466(SMAP1);GH_A02G0629(GCR1);GH_A02G0714(PIN6);GH_A03G0331(CIPK11);GH_A03G0352(EXO70B1);GH_A03G0432(ARF10);GH_A03G0460(MPK3);GH_A06G1492(ILK1);GH_A06G1554(ARF3);GH_A06G1604(CUL4);GH_A06G1618(CIPK23);GH_A06G1944(UPF2);GH_A06G1973(TTL);GH_A06G2058(CIPK18);GH_A06G2099(WRKY40);GH_A08G0687(AUX22D);GH_A08G0792(TIR1);GH_A08G0807(GPX3);GH_A08G0916(AIL5);GH_A…
GO:0071495	Biological Process	cellular response to endogenous stimulus	84	0.358527	GH_A02G0372(AUX22B);GH_A02G0373(IAA14);GH_A02G0466(SMAP1);GH_A02G0629(GCR1);GH_A02G0714(PIN6);GH_A03G0331(CIPK11);GH_A03G0352(EXO70B1);GH_A03G0432(ARF10);GH_A03G0460(MPK3);GH_A06G1492(ILK1);GH_A06G1554(ARF3);GH_A06G1604(CUL4);GH_A06G1618(CIPK23);GH_A06G1944(UPF2);GH_A06G1973(TTL);GH_A06G2058(CIPK18);GH_A06G2099(WRKY40);GH_A08G0687(AUX22D);GH_A08G0792(TIR1);GH_A08G0807(GPX3);GH_A08G0916(AIL5);GH_A…
GO:0006310	Biological Process	DNA recombination	14	0.358722	GH_A06G1102(PDS5);GH_A06G1689(MTR4);GH_A06G2049(NRPE1);GH_A08G1720(PAPD5);GH_A08G1887(UVH1);GH_A10G0311(SNI1);GH_A12G2642(mutS2);GH_A12G2691(DMS3);GH_D03G0580(ORC3);GH_D03G0658(FAS1);GH_D03G0776(--);GH_D04G0146(RH17);GH_D05G1690(--);GH_D05G2035(OSB1)
GO:0010212	Biological Process	response to ionizing radiation	8	0.359463	GH_A03G0471(NFRKB);GH_A08G1883(At4g17620);GH_A10G0311(SNI1);GH_D03G0451(Tsr3);GH_D03G0452(Acin1);GH_D03G1094(Zranb3);GH_D03G1506(NFRKB);GH_D05G1741(At4g04670)
GO:0030029	Biological Process	actin filament-based process	27	0.363578	GH_A02G0312(MED33A);GH_A02G1007(SAC1);GH_A02G1058(ABIL3);GH_A03G0422(NCRK);GH_A03G0436(REV);GH_A03G0501(ADF2);GH_A06G1535(ATHB-8);GH_A08G1004(ARPC3);GH_A08G1314(BIN4);GH_A08G1528(ABIL1);GH_A08G1588(AN);GH_A08G1644(HUB1);GH_A08G1664(RAC2);GH_A10G0119(--);GH_A10G0256(MED16);GH_A12G2445(HD1);GH_A12G2576(ABIL3);GH_D02G1055(SAC1);GH_D03G0414(exgA);GH_D03G0437(exgA);GH_D03G0439(XOG1);GH_D03G1470(ADF2);…
GO:0071310	Biological Process	cellular response to organic substance	112	0.364229	GH_A02G0372(AUX22B);GH_A02G0373(IAA14);GH_A02G0466(SMAP1);GH_A02G0629(GCR1);GH_A02G0714(PIN6);GH_A03G0331(CIPK11);GH_A03G0347(At5g58410);GH_A03G0352(EXO70B1);GH_A03G0432(ARF10);GH_A03G0439(DRB2);GH_A03G0460(MPK3);GH_A03G0578(CRR2);GH_A06G1492(ILK1);GH_A06G1554(ARF3);GH_A06G1604(CUL4);GH_A06G1618(CIPK23);GH_A06G1689(MTR4);GH_A06G1869(samm50-b);GH_A06G1944(UPF2);GH_A06G1973(TTL);GH_A06G2049(NRPE1);…
GO:0016783	Molecular Function	sulfurtransferase activity	2	0.368472	GH_D02G2086(LIP1P-1);GH_D02G2089(FTRV)
GO:0019213	Molecular Function	deacetylase activity	2	0.368472	GH_D02G2096(HDA19);GH_D03G1193(HDA6)
GO:0033558	Molecular Function	protein deacetylase activity	2	0.368472	GH_D02G2096(HDA19);GH_D03G1193(HDA6)
GO:0005048	Molecular Function	signal sequence binding	4	0.370745	GH_A02G0937(SRP14);GH_A10G0359(ERD2A);GH_D02G1131(VSR1);GH_D02G1149(SRP14)
GO:0042277	Molecular Function	peptide binding	4	0.370745	GH_A02G0937(SRP14);GH_A10G0359(ERD2A);GH_D02G1131(VSR1);GH_D02G1149(SRP14)
GO:0019363	Biological Process	pyridine nucleotide biosynthetic process	2	0.372014	GH_A08G1252(At1g55090);GH_D08G0311(NMNAT)
GO:0035601	Biological Process	protein deacylation	2	0.372014	GH_D02G2096(HDA19);GH_D03G1193(HDA6)
GO:0046337	Biological Process	phosphatidylethanolamine metabolic process	2	0.372014	GH_A08G0878(PECT1);GH_D08G2721(EMB1187)
GO:0048278	Biological Process	vesicle docking	2	0.372014	GH_A08G1610(SEC1A);GH_D03G0646(VPS45)
GO:0071214	Biological Process	cellular response to abiotic stimulus	2	0.372014	GH_A02G0997(PP2C27);GH_D02G1044(PP2C27)
GO:0008643	Biological Process	carbohydrate transport	5	0.3727	GH_A02G0659(SUC2);GH_A02G0718(SWEET1);GH_A03G0407(ABCG3);GH_D02G0734(SWEET1);GH_D03G0683(SWEET1)
GO:0008094	Molecular Function	DNA-dependent ATPase activity	3	0.372861	GH_D03G0861(GYRBC);GH_D03G1049(ruvbl2);GH_D08G2603(MED34)
GO:0016782	Molecular Function	transferase activity, transferring sulfur-containing groups	3	0.372861	GH_A03G0430(TPST);GH_D02G2086(LIP1P-1);GH_D02G2089(FTRV)
GO:0000009	Molecular Function	alpha-1,6-mannosyltransferase activity	1	0.373891	GH_A08G1661(ALG12)
GO:0005365	Molecular Function	myo-inositol transmembrane transporter activity	1	0.373891	GH_D05G1504(INT2)
GO:0010209	Molecular Function	vacuolar sorting signal binding	1	0.373891	GH_D02G1131(VSR1)
GO:0015927	Molecular Function	trehalase activity	1	0.373891	GH_A08G1250(--)
GO:0016726	Molecular Function	oxidoreductase activity, acting on CH or CH2 groups, NAD or NADP as acceptor	1	0.373891	GH_D02G2211(ISPH)
GO:0045181	Molecular Function	glutamate synthase activity, NAD(P)H as acceptor	1	0.373891	GH_A12G2700(GLT1)
GO:0015630	Cellular Component	microtubule cytoskeleton	40	0.374249	GH_A02G0429(KIN10A);GH_A02G0865(TUBA);GH_A02G0877(KIN7N);GH_A03G0472(KIN5D);GH_A03G0596(TUBB8);GH_A06G1285(TUBA3);GH_A06G1291(CDC2A);GH_A08G0500(RANGAP2);GH_A08G0736(RANGAP1);GH_A08G1414(KIN14I);GH_A08G1540(AUR3);GH_A08G1588(AN);GH_A08G1604(MAP65-4);GH_A09G0107(--);GH_A10G0114(ATG8C);GH_A10G0168(KIN14D);GH_A10G0240(At5g23430);GH_A12G2428(KINUB);GH_A12G2435(TPX2);GH_A12G2484(KIN14J);GH_D02G0886(TU…
GO:0016887	Molecular Function	ATPase activity	40	0.375064	GH_A02G0608(RH40);GH_A02G0740(OsI_028228);GH_A02G1041(RH50);GH_A03G0324(ABCB25);GH_A03G0403(ABCF1);GH_A03G0404(ABCF1);GH_A06G1150(At5g47030);GH_A06G1238(RH39);GH_A06G1310(PMA4);GH_A06G1689(MTR4);GH_A06G2154(RTEL1);GH_A08G0625(At5g47030);GH_A08G0701(ACA12);GH_A08G0818(RH36);GH_A08G1227(minD);GH_A08G1617(RAD51C);GH_A08G1670(At5g47030);GH_A08G1870(LON2);GH_A10G0315(At4g18465);GH_A10G0335(ABCB9);GH_A…
GO:0009147	Biological Process	pyrimidine nucleoside triphosphate metabolic process	4	0.376093	GH_A08G1659(NDPK1);GH_A12G2559(NDPK3);GH_D05G1984(DUT);GH_D08G0470(ctps)
GO:0006216	Biological Process	cytidine catabolic process	1	0.37616	GH_D08G2781(CDA1)
GO:0006537	Biological Process	glutamate biosynthetic process	1	0.37616	GH_A12G2700(GLT1)
GO:0008105	Biological Process	asymmetric protein localization	1	0.37616	GH_A06G1111(NPY1)
GO:0009060	Biological Process	aerobic respiration	1	0.37616	GH_D02G2146(AOMI)
GO:0009164	Biological Process	nucleoside catabolic process	1	0.37616	GH_D08G2781(CDA1)
GO:0015717	Biological Process	triose phosphate transport	1	0.37616	GH_A10G0296(TPT)
GO:0015729	Biological Process	oxaloacetate transport	1	0.37616	GH_D02G2165(DIT2)
GO:0016197	Biological Process	endosomal transport	1	0.37616	GH_D05G1354(CHMP1A)
GO:0017006	Biological Process	protein-tetrapyrrole linkage	1	0.37616	GH_D03G1266(CRL)
GO:0018065	Biological Process	protein-cofactor linkage	1	0.37616	GH_D02G2051(HEMC)
GO:0032101	Biological Process	regulation of response to external stimulus	1	0.37616	GH_A06G2099(WRKY40)
GO:0035510	Biological Process	DNA dealkylation	1	0.37616	GH_D03G0768(XRCC1)
GO:0042454	Biological Process	ribonucleoside catabolic process	1	0.37616	GH_D08G2781(CDA1)
GO:0045488	Biological Process	pectin metabolic process	1	0.37616	GH_A08G1748(XEG113)
GO:0045489	Biological Process	pectin biosynthetic process	1	0.37616	GH_A08G1748(XEG113)
GO:0046087	Biological Process	cytidine metabolic process	1	0.37616	GH_D08G2781(CDA1)
GO:0046133	Biological Process	pyrimidine ribonucleoside catabolic process	1	0.37616	GH_D08G2781(CDA1)
GO:0046135	Biological Process	pyrimidine nucleoside catabolic process	1	0.37616	GH_D08G2781(CDA1)
GO:0048467	Biological Process	gynoecium development	1	0.37616	GH_D03G0843(WIP2)
GO:0090626	Biological Process	plant epidermis morphogenesis	1	0.37616	GH_A08G1588(AN)
GO:0022406	Biological Process	membrane docking	3	0.377406	GH_A08G1610(SEC1A);GH_A08G1870(LON2);GH_D03G0646(VPS45)
GO:0046341	Biological Process	CDP-diacylglycerol metabolic process	3	0.377406	GH_A08G1793(ATS1);GH_D03G1940(ATS1);GH_D05G1779(CDS2)
GO:0006259	Biological Process	DNA metabolic process	97	0.377727	GH_A02G0311(RNR2A);GH_A02G0417(CRY2);GH_A02G0521(CAPH2);GH_A02G0873(--);GH_A02G0877(KIN7N);GH_A02G1027(RAD52-1);GH_A03G0344(RDM4);GH_A03G0391(LIG1);GH_A03G0457(--);GH_A03G0471(NFRKB);GH_A06G1056(guaA);GH_A06G1102(PDS5);GH_A06G1125(COP10);GH_A06G1174(--);GH_A06G1196(UVR3);GH_A06G1250(ASHH1);GH_A06G1286(topA);GH_A06G1291(CDC2A);GH_A06G1301(CRYD);GH_A06G1431(UBC24);GH_A06G1604(CUL4);GH_A06G1689(MTR4…
GO:0005515	Molecular Function	protein binding	201	0.377905	GH_A02G0298(ING1);GH_A02G0317(NFYC3);GH_A02G0321(KAPP);GH_A02G0372(AUX22B);GH_A02G0373(IAA14);GH_A02G0417(CRY2);GH_A02G0429(KIN10A);GH_A02G0481(RUK);GH_A02G0584(BHLH148);GH_A02G0611(CSE1);GH_A02G0695(VIP1);GH_A02G0724(SEU);GH_A02G0877(KIN7N);GH_A02G0967(CLV1);GH_A02G1029(RH3);GH_A03G0331(CIPK11);GH_A03G0355(SWC6);GH_A03G0422(NCRK);GH_A03G0432(ARF10);GH_A03G0451(UBA2A);GH_A03G0465(PHOT1);GH_A03G04…
GO:0007015	Biological Process	actin filament organization	24	0.378725	GH_A02G0312(MED33A);GH_A02G1007(SAC1);GH_A02G1058(ABIL3);GH_A03G0422(NCRK);GH_A03G0436(REV);GH_A03G0501(ADF2);GH_A06G1535(ATHB-8);GH_A08G1004(ARPC3);GH_A08G1314(BIN4);GH_A08G1528(ABIL1);GH_A08G1588(AN);GH_A08G1644(HUB1);GH_A08G1664(RAC2);GH_A10G0119(--);GH_A10G0256(MED16);GH_A12G2445(HD1);GH_A12G2576(ABIL3);GH_D02G1055(SAC1);GH_D03G1470(ADF2);GH_D03G1754(HD1);GH_D05G1332(ATHB-15);GH_D08G0363(HUB1…
GO:0005319	Molecular Function	lipid transporter activity	5	0.381931	GH_A02G0428(GLTP1);GH_D02G1247(At4g39670);GH_D02G1306(ABCG11);GH_D03G1150(ALA10);GH_D05G1387(ALA4)
GO:0006508	Biological Process	proteolysis	74	0.382819	GH_A02G0343(PBD1);GH_A02G0783(PBC1);GH_A02G0852(UBP16);GH_A02G0932(At3g11710);GH_A02G0936(At3g11710);GH_A03G0446(At5g27430);GH_A06G1105(CLPB4);GH_A06G1125(COP10);GH_A06G1604(CUL4);GH_A06G1676(PAE1);GH_A06G1689(MTR4);GH_A06G1703(UBQ10);GH_A06G1840(UBP24);GH_A06G2062(--);GH_A06G2080(ACS);GH_A08G0509(At4g02580);GH_A08G0666(ATG9);GH_A08G0792(TIR1);GH_A08G0939(OS9);GH_A08G0950(XBAT32);GH_A08G1005(UBP2…
GO:0006979	Biological Process	response to oxidative stress	26	0.38702	GH_A02G0676(GI);GH_A02G0805(--);GH_A06G1105(CLPB4);GH_A06G1679(ALDH7B4);GH_A06G1999(HSP70-17);GH_A08G0589(AAR2);GH_A08G0807(GPX3);GH_A08G0939(OS9);GH_A08G1419(ERDJ3B);GH_A10G0172(HSA32);GH_A12G2462(HSFB2C);GH_D02G0687(GI);GH_D02G0820(--);GH_D02G1109(FER);GH_D02G1274(SIS3);GH_D02G1438(GEK1);GH_D02G1459(ACO3);GH_D03G0617(At2g44660);GH_D03G0804(typA);GH_D03G1302(EXO70B1);GH_D03G1817(HSP70);GH_D05G13…
GO:0009696	Biological Process	salicylic acid metabolic process	18	0.391962	GH_A03G0405(EVN);GH_A03G0460(MPK3);GH_A06G2099(WRKY40);GH_A08G1323(DMR6);GH_A08G1462(CYP20-3);GH_A08G1517(STR4);GH_D02G0959(AOS1);GH_D02G1247(At4g39670);GH_D02G1250(--);GH_D02G2051(HEMC);GH_D02G2117(PIX13);GH_D02G2196(zntB);GH_D03G0773(PDR1);GH_D03G1336(ANTR1);GH_D03G1517(MPK3);GH_D03G1943(IWS1);GH_D05G1895(PETH);GH_D08G2707(CRCK3)
GO:0005657	Cellular Component	replication fork	1	0.392953	GH_A12G2550(Prim1)
GO:0031082	Cellular Component	BLOC complex	1	0.392953	GH_A03G0341(BLOS1)
GO:0044426	Cellular Component	cell wall part	1	0.392953	GH_D02G1109(FER)
GO:0044462	Cellular Component	external encapsulating structure part	1	0.392953	GH_D02G1109(FER)
GO:0009411	Biological Process	response to UV	19	0.393315	GH_A03G0460(MPK3);GH_A06G1232(BCCP1);GH_A08G1518(GH3.5);GH_A08G1710(CESA3);GH_A08G1758(RUS1);GH_A09G0068(UVR8);GH_A10G0298(HSL1);GH_A12G2388(SKU5);GH_D02G2153(SOC1);GH_D02G2171(RPT3);GH_D03G0483(BRI1);GH_D03G0525(4CL3);GH_D03G1517(MPK3);GH_D03G1786(PHR1);GH_D04G0140(CHI3);GH_D05G1346(APG);GH_D05G1625(HSL1);GH_D05G1959(DFR);GH_D08G2693(HY5)
GO:0018958	Biological Process	phenol-containing compound metabolic process	19	0.393315	GH_A03G0405(EVN);GH_A03G0460(MPK3);GH_A06G2099(WRKY40);GH_A08G1323(DMR6);GH_A08G1462(CYP20-3);GH_A08G1517(STR4);GH_D02G0959(AOS1);GH_D02G1247(At4g39670);GH_D02G1250(--);GH_D02G2051(HEMC);GH_D02G2117(PIX13);GH_D02G2196(zntB);GH_D03G0773(PDR1);GH_D03G1336(ANTR1);GH_D03G1517(MPK3);GH_D03G1943(IWS1);GH_D05G1781(FAH);GH_D05G1895(PETH);GH_D08G2707(CRCK3)
GO:0032446	Biological Process	protein modification by small protein conjugation	66	0.394518	GH_A02G0703(PUB29);GH_A02G0790(At1g21780);GH_A02G0992(PUB15);GH_A03G0347(At5g58410);GH_A03G0372(ETO1);GH_A03G0526(PUB13);GH_A06G1111(NPY1);GH_A06G1118(PUB30);GH_A06G1125(COP10);GH_A06G1431(UBC24);GH_A06G1538(PUB17);GH_A06G1604(CUL4);GH_A06G1689(MTR4);GH_A06G1869(samm50-b);GH_A06G1883(NFXL2);GH_A06G2062(--);GH_A08G0492(SP1);GH_A08G0623(ATL4);GH_A08G0708(EOL1);GH_A08G0792(TIR1);GH_A08G0859(HUB2);GH…
GO:0030422	Biological Process	production of siRNA involved in RNA interference	11	0.39488	GH_A03G0439(DRB2);GH_A06G2154(RTEL1);GH_A08G0620(MTACP1);GH_A08G0708(EOL1);GH_A10G0391(rimM);GH_A12G2358(HOS1);GH_A12G2691(DMS3);GH_D03G1538(DRB2);GH_D03G1850(HOS1);GH_D08G0618(MTACP1);GH_D08G0700(EOL1)
GO:0032989	Biological Process	cellular component morphogenesis	57	0.394963	GH_A02G0312(MED33A);GH_A02G0861(IRX9H);GH_A02G1007(SAC1);GH_A02G1058(ABIL3);GH_A03G0422(NCRK);GH_A03G0436(REV);GH_A03G0526(PUB13);GH_A03G0581(MTPB);GH_A06G1084(SPS1);GH_A06G1232(BCCP1);GH_A06G1535(ATHB-8);GH_A08G0609(CHX28);GH_A08G1222(DCR);GH_A08G1314(BIN4);GH_A08G1588(AN);GH_A08G1644(HUB1);GH_A08G1645(ATG3);GH_A08G1664(RAC2);GH_A08G1710(CESA3);GH_A08G1741(ROPGEF14);GH_A10G0119(--);GH_A10G0256(M…
GO:0016421	Molecular Function	CoA carboxylase activity	2	0.395966	GH_A08G0717(MCCA);GH_D08G0707(MCCA)
GO:0016885	Molecular Function	ligase activity, forming carbon-carbon bonds	2	0.395966	GH_A08G0717(MCCA);GH_D08G0707(MCCA)
GO:0030125	Cellular Component	clathrin vesicle coat	2	0.398354	GH_A06G1872(CHC1);GH_A10G0255(At2g20760)
GO:0030136	Cellular Component	clathrin-coated vesicle	2	0.398354	GH_A06G1872(CHC1);GH_A10G0255(At2g20760)
GO:0030665	Cellular Component	clathrin-coated vesicle membrane	2	0.398354	GH_A06G1872(CHC1);GH_A10G0255(At2g20760)
GO:0006661	Biological Process	phosphatidylinositol biosynthetic process	3	0.398426	GH_A02G1007(SAC1);GH_D02G1055(SAC1);GH_D05G1409(SAC2)
GO:0006401	Biological Process	RNA catabolic process	9	0.398726	GH_A02G0608(RH40);GH_A06G1944(UPF2);GH_A08G1644(HUB1);GH_A08G1866(UPF1);GH_D02G1305(FHY3);GH_D03G1153(TGH);GH_D03G1884(UPF1);GH_D05G1369(RH20);GH_D08G0363(HUB1)
GO:0006468	Biological Process	protein phosphorylation	57	0.399135	GH_A02G0389(ETR2);GH_A02G0473(At4g15545);GH_A02G0813(MEKK1);GH_A03G0460(MPK3);GH_A03G0465(PHOT1);GH_A03G0526(PUB13);GH_A06G1053(At2g24230);GH_A06G1291(CDC2A);GH_A06G1376(--);GH_A06G1419(LECRK71);GH_A06G1484(--);GH_A06G1695(THI1-2);GH_A08G0648(NRG2);GH_A08G0830(ephA);GH_A08G1204(EMS1);GH_A08G1497(WNK4);GH_A08G1540(AUR3);GH_A08G1556(ASK8);GH_A08G1652(NRG2);GH_A08G1665(CKB1);GH_A08G1703(ATAB2);GH_A0…
GO:0042537	Biological Process	benzene-containing compound metabolic process	18	0.399521	GH_A03G0405(EVN);GH_A03G0460(MPK3);GH_A06G2099(WRKY40);GH_A08G1323(DMR6);GH_A08G1462(CYP20-3);GH_A08G1517(STR4);GH_D02G0959(AOS1);GH_D02G1247(At4g39670);GH_D02G1250(--);GH_D02G2051(HEMC);GH_D02G2117(PIX13);GH_D02G2196(zntB);GH_D03G0773(PDR1);GH_D03G1336(ANTR1);GH_D03G1517(MPK3);GH_D03G1943(IWS1);GH_D05G1895(PETH);GH_D08G2707(CRCK3)
GO:0048585	Biological Process	negative regulation of response to stimulus	2	0.39965	GH_A02G0326(LOX5);GH_A10G0311(SNI1)
GO:0033365	Biological Process	protein localization to organelle	20	0.401671	GH_A02G0608(RH40);GH_A02G0790(At1g21780);GH_A03G0458(FRS3);GH_A06G1308(--);GH_A06G1437(trappc13);GH_A06G1619(--);GH_A06G2002(--);GH_A06G2081(TGD4);GH_A06G2101(GOS11);GH_A08G0804(PEX6);GH_A08G1649(CAT9);GH_A08G1870(LON2);GH_A10G0359(ERD2A);GH_D02G0805(At1g21780);GH_D03G1002(--);GH_D03G1519(FRS3);GH_D04G0146(RH17);GH_D05G1690(--);GH_D08G0795(PEX6);GH_D08G2770(RCOM_1506700)
GO:0022607	Biological Process	cellular component assembly	88	0.401954	GH_A02G0437(MORF6);GH_A02G0510(--);GH_A02G0773(--);GH_A02G0861(IRX9H);GH_A02G0865(TUBA);GH_A02G0877(KIN7N);GH_A02G0935(tig);GH_A03G0332(engB);GH_A03G0519(PPF-1);GH_A03G0576(v1g171563);GH_A03G0596(TUBB8);GH_A06G1034(EMB2001);GH_A06G1084(SPS1);GH_A06G1125(COP10);GH_A06G1285(TUBA3);GH_A06G1544(--);GH_A06G1909(eif3g);GH_A06G1973(TTL);GH_A06G2029(At3g09030);GH_A06G2071(ARL2);GH_A08G0509(At4g02580);GH_…
GO:0006448	Biological Process	regulation of translational elongation	5	0.403428	GH_A02G0802(prorsd1p);GH_A12G2404(--);GH_D02G0817(prorsd1p);GH_D02G1399(EIF-5A2);GH_D03G1083(EIF-5A2)
GO:0031977	Cellular Component	thylakoid lumen	7	0.404648	GH_A08G0597(At3g63540);GH_A08G0657(FKBP20-2);GH_A08G1973(TL20.3);GH_A09G0183(DEGP8);GH_D02G1166(FKBP16-3);GH_D08G0595(At3g63540);GH_D08G0655(FKBP20-2)
GO:0009909	Biological Process	regulation of flower development	12	0.406961	GH_A02G0351(CDC73);GH_A02G0417(CRY2);GH_A06G1111(NPY1);GH_A06G1713(PCFS4);GH_A10G0253(VIP5);GH_D02G1252(MED25);GH_D02G2153(SOC1);GH_D03G0483(BRI1);GH_D03G0610(VIP2);GH_D03G1172(SOBIR1);GH_D03G1213(EMF2);GH_D08G2594(PIE1)
GO:0006520	Biological Process	cellular amino acid metabolic process	103	0.408085	GH_A02G0361(VIT_05s0020g04080);GH_A02G0570(ALDH22A1);GH_A02G0629(GCR1);GH_A02G0680(--);GH_A02G0743(ACR3);GH_A02G0816(SHM7);GH_A02G0824(DFC);GH_A02G0860(SHM2);GH_A02G0932(At3g11710);GH_A02G0935(tig);GH_A02G0936(At3g11710);GH_A02G0998(--);GH_A02G0999(OST1A);GH_A03G0366(acy1);GH_A03G0459(thrA);GH_A06G1109(CM2);GH_A06G1225(ISPD);GH_A06G1265(At5g38830);GH_A06G1304(PAP8);GH_A06G1345(At2g24580);GH_A06G1…
GO:0044422	Cellular Component	organelle part	423	0.410355	GH_A02G0317(NFYC3);GH_A02G0357(GSVIVT00020038001);GH_A02G0358(GSVIVT00020038001);GH_A02G0376(RPS15A);GH_A02G0389(ETR2);GH_A02G0429(KIN10A);GH_A02G0431(PHO1);GH_A02G0482(NHX2);GH_A02G0493(Os01g0367900);GH_A02G0596(RPS1);GH_A02G0629(GCR1);GH_A02G0631(Nt5dc3);GH_A02G0647(At4g09580);GH_A02G0676(GI);GH_A02G0705(Z-ISO);GH_A02G0716(Os03g0107900);GH_A02G0732(ndhH);GH_A02G0735(At1g77060);GH_A02G0781(SWI3C…
GO:0043085	Biological Process	positive regulation of catalytic activity	10	0.412416	GH_A02G0629(GCR1);GH_A03G0460(MPK3);GH_A08G1204(EMS1);GH_D02G1010(CLV1);GH_D02G2288(SUD1);GH_D03G0695(UREF);GH_D03G0752(PERK1);GH_D03G1517(MPK3);GH_D05G1888(CLV1);GH_D08G0434(PTI1)
GO:0044093	Biological Process	positive regulation of molecular function	10	0.412416	GH_A02G0629(GCR1);GH_A03G0460(MPK3);GH_A08G1204(EMS1);GH_D02G1010(CLV1);GH_D02G2288(SUD1);GH_D03G0695(UREF);GH_D03G0752(PERK1);GH_D03G1517(MPK3);GH_D05G1888(CLV1);GH_D08G0434(PTI1)
GO:0006006	Biological Process	glucose metabolic process	31	0.413152	GH_A02G0943(PGM1);GH_A02G1029(RH3);GH_A03G0399(GLY);GH_A03G0403(ABCF1);GH_A03G0404(ABCF1);GH_A06G1505(AHRI);GH_A06G1958(SDP6);GH_A06G2080(ACS);GH_A08G1013(--);GH_A08G1418(PDIL2-1);GH_A08G1561(PMM);GH_A08G1718(SAP5);GH_A08G1745(At1g31730);GH_A09G0068(UVR8);GH_A09G0130(KIN10);GH_A10G0361(TPS7);GH_A12G2700(GLT1);GH_D02G1001(RH3);GH_D02G1109(FER);GH_D02G1143(PGM1);GH_D02G1459(ACO3);GH_D02G1519(At2g02…
GO:0016246	Biological Process	RNA interference	11	0.41459	GH_A03G0439(DRB2);GH_A06G2154(RTEL1);GH_A08G0620(MTACP1);GH_A08G0708(EOL1);GH_A10G0391(rimM);GH_A12G2358(HOS1);GH_A12G2691(DMS3);GH_D03G1538(DRB2);GH_D03G1850(HOS1);GH_D08G0618(MTACP1);GH_D08G0700(EOL1)
GO:0048831	Biological Process	regulation of shoot system development	12	0.416369	GH_A02G0351(CDC73);GH_A02G0417(CRY2);GH_A06G1111(NPY1);GH_A06G1713(PCFS4);GH_A10G0253(VIP5);GH_D02G1252(MED25);GH_D02G2153(SOC1);GH_D03G0483(BRI1);GH_D03G0610(VIP2);GH_D03G1172(SOBIR1);GH_D03G1213(EMF2);GH_D08G2594(PIE1)
GO:0009767	Biological Process	photosynthetic electron transport chain	8	0.418064	GH_A02G0596(RPS1);GH_A02G0810(RPS13);GH_A08G1517(STR4);GH_D02G0825(RPS13);GH_D02G2277(SEP1);GH_D03G1076(PNSB4);GH_D05G1895(PETH);GH_D05G1956(RPL31)
GO:0006206	Biological Process	pyrimidine nucleobase metabolic process	3	0.419244	GH_D02G2063(PYRD);GH_D03G1156(PYD3);GH_D04G0069(UMK3)
GO:0005875	Cellular Component	microtubule associated complex	18	0.419852	GH_A02G0429(KIN10A);GH_A02G0877(KIN7N);GH_A03G0472(KIN5D);GH_A08G1414(KIN14I);GH_A10G0168(KIN14D);GH_A10G0240(At5g23430);GH_A12G2428(KINUB);GH_A12G2484(KIN14J);GH_D02G0896(KIN7N);GH_D02G2090(At5g23430);GH_D03G0756(KIN13B);GH_D03G1155(KIN8A);GH_D03G1505(KIN5D);GH_D04G0062(KINUC);GH_D05G1714(KIN14C);GH_D05G1889(KIN6);GH_D08G0378(KINUB);GH_D08G2741(KIN13B)
GO:0043169	Molecular Function	cation binding	492	0.420053	GH_A02G0298(ING1);GH_A02G0311(RNR2A);GH_A02G0321(KAPP);GH_A02G0326(LOX5);GH_A02G0328(At1g31672);GH_A02G0329(At1g31672);GH_A02G0336(IDM1);GH_A02G0361(VIT_05s0020g04080);GH_A02G0396(At1g06620);GH_A02G0403(At1g06620);GH_A02G0420(Os08g0127700);GH_A02G0470(At3g06270);GH_A02G0472(MIP1);GH_A02G0503(--);GH_A02G0554(GATA15);GH_A02G0580(At3g17090);GH_A02G0595(Nemf);GH_A02G0598(LPD1);GH_A02G0599(At1g48040);…
GO:0070887	Biological Process	cellular response to chemical stimulus	112	0.42074	GH_A02G0372(AUX22B);GH_A02G0373(IAA14);GH_A02G0466(SMAP1);GH_A02G0629(GCR1);GH_A02G0714(PIN6);GH_A03G0331(CIPK11);GH_A03G0347(At5g58410);GH_A03G0352(EXO70B1);GH_A03G0432(ARF10);GH_A03G0439(DRB2);GH_A03G0460(MPK3);GH_A03G0578(CRR2);GH_A06G1492(ILK1);GH_A06G1554(ARF3);GH_A06G1604(CUL4);GH_A06G1618(CIPK23);GH_A06G1689(MTR4);GH_A06G1869(samm50-b);GH_A06G1944(UPF2);GH_A06G1973(TTL);GH_A06G2049(NRPE1);…
GO:0015166	Molecular Function	polyol transmembrane transporter activity	1	0.420899	GH_D05G1504(INT2)
GO:0015665	Molecular Function	alcohol transmembrane transporter activity	1	0.420899	GH_D05G1504(INT2)
GO:0016822	Molecular Function	hydrolase activity, acting on acid carbon-carbon bonds	1	0.420899	GH_D05G1781(FAH)
GO:0016823	Molecular Function	hydrolase activity, acting on acid carbon-carbon bonds, in ketonic substances	1	0.420899	GH_D05G1781(FAH)
GO:1901618	Molecular Function	organic hydroxy compound transmembrane transporter activity	1	0.420899	GH_D05G1504(INT2)
GO:0000086	Biological Process	G2/M transition of mitotic cell cycle	1	0.423346	GH_D02G0968(CSN4)
GO:0007584	Biological Process	response to nutrient	1	0.423346	GH_A09G0130(KIN10)
GO:0009068	Biological Process	aspartate family amino acid catabolic process	1	0.423346	GH_A12G2594(MGL)
GO:0009087	Biological Process	methionine catabolic process	1	0.423346	GH_A12G2594(MGL)
GO:0009157	Biological Process	deoxyribonucleoside monophosphate biosynthetic process	1	0.423346	GH_D05G1984(DUT)
GO:0009162	Biological Process	deoxyribonucleoside monophosphate metabolic process	1	0.423346	GH_D05G1984(DUT)
GO:0009176	Biological Process	pyrimidine deoxyribonucleoside monophosphate metabolic process	1	0.423346	GH_D05G1984(DUT)
GO:0009177	Biological Process	pyrimidine deoxyribonucleoside monophosphate biosynthetic process	1	0.423346	GH_D05G1984(DUT)
GO:0009233	Biological Process	menaquinone metabolic process	1	0.423346	GH_D02G1446(PHYLLO)
GO:0010101	Biological Process	post-embryonic root morphogenesis	1	0.423346	GH_A08G1199(RPD1)
GO:0010135	Biological Process	ureide metabolic process	1	0.423346	GH_A10G0263(ALN)
GO:0010389	Biological Process	regulation of G2/M transition of mitotic cell cycle	1	0.423346	GH_D02G0968(CSN4)
GO:0042981	Biological Process	regulation of apoptotic process	1	0.423346	GH_A12G2343(BI-1)
GO:0044839	Biological Process	cell cycle G2/M phase transition	1	0.423346	GH_D02G0968(CSN4)
GO:0052166	Biological Process	positive regulation by symbiont of host innate immune response	1	0.423346	GH_A08G1419(ERDJ3B)
GO:0052167	Biological Process	modulation by symbiont of host innate immune response	1	0.423346	GH_A08G1419(ERDJ3B)
GO:0052305	Biological Process	positive regulation by organism of innate immune response in other organism involved in symbiotic interaction	1	0.423346	GH_A08G1419(ERDJ3B)
GO:0052306	Biological Process	modulation by organism of innate immune response in other organism involved in symbiotic interaction	1	0.423346	GH_A08G1419(ERDJ3B)
GO:0052509	Biological Process	positive regulation by symbiont of host defense response	1	0.423346	GH_A08G1419(ERDJ3B)
GO:0052510	Biological Process	positive regulation by organism of defense response of other organism involved in symbiotic interaction	1	0.423346	GH_A08G1419(ERDJ3B)
GO:0052552	Biological Process	modulation by organism of immune response of other organism involved in symbiotic interaction	1	0.423346	GH_A08G1419(ERDJ3B)
GO:0052553	Biological Process	modulation by symbiont of host immune response	1	0.423346	GH_A08G1419(ERDJ3B)
GO:0052555	Biological Process	positive regulation by organism of immune response of other organism involved in symbiotic interaction	1	0.423346	GH_A08G1419(ERDJ3B)
GO:0052556	Biological Process	positive regulation by symbiont of host immune response	1	0.423346	GH_A08G1419(ERDJ3B)
GO:0052564	Biological Process	response to immune response of other organism involved in symbiotic interaction	1	0.423346	GH_A08G1419(ERDJ3B)
GO:0052572	Biological Process	response to host immune response	1	0.423346	GH_A08G1419(ERDJ3B)
GO:0060771	Biological Process	phyllotactic patterning	1	0.423346	GH_A08G0916(AIL5)
GO:1902749	Biological Process	regulation of cell cycle G2/M phase transition	1	0.423346	GH_D02G0968(CSN4)
GO:0022603	Biological Process	regulation of anatomical structure morphogenesis	6	0.42372	GH_A08G1588(AN);GH_A08G1741(ROPGEF14);GH_A10G0241(SRF1);GH_A12G2488(MURE);GH_D03G1180(CALS10);GH_D05G1655(CALS11)
GO:0006570	Biological Process	tyrosine metabolic process	2	0.4267	GH_A02G0629(GCR1);GH_D05G1781(FAH)
GO:0006749	Biological Process	glutathione metabolic process	2	0.4267	GH_D02G2077(OXP1);GH_D04G0124(GLX2-2)
GO:0018871	Biological Process	1-aminocyclopropane-1-carboxylate metabolic process	2	0.4267	GH_A12G2512(ACS1);GH_D03G0881(ACS1)
GO:0031124	Biological Process	mRNA 3'-end processing	2	0.4267	GH_A06G1713(PCFS4);GH_A08G1212(CFIS2)
GO:0072529	Biological Process	pyrimidine-containing compound catabolic process	2	0.4267	GH_D03G1156(PYD3);GH_D08G2781(CDA1)
GO:2000241	Biological Process	regulation of reproductive process	13	0.426857	GH_A02G0351(CDC73);GH_A02G0417(CRY2);GH_A06G1111(NPY1);GH_A06G1713(PCFS4);GH_A10G0253(VIP5);GH_A10G0256(MED16);GH_D02G1252(MED25);GH_D02G2153(SOC1);GH_D03G0483(BRI1);GH_D03G0610(VIP2);GH_D03G1172(SOBIR1);GH_D03G1213(EMF2);GH_D08G2594(PIE1)
GO:0016616	Molecular Function	oxidoreductase activity, acting on the CH-OH group of donors, NAD or NADP as acceptor	23	0.429737	GH_A02G0645(XDH1);GH_A03G0536(KCR1);GH_A03G0544(KCR1);GH_A06G1334(At1g30760);GH_A12G2365(iolG);GH_D02G1095(At4g20930);GH_D02G1326(ltnD);GH_D02G2102(HMG1);GH_D02G2103(HMG1);GH_D03G0434(CCR1);GH_D03G0558(SNL6);GH_D03G1424(KCR1);GH_D03G1431(KCR1);GH_D03G1747(NRS/ER);GH_D03G1758(HPR3);GH_D05G1310(HPPR);GH_D05G1877(CAD6);GH_D05G1936(CKX5);GH_D05G1959(DFR);GH_D05G2055(ytcB);GH_D08G2582(PYRR);GH_D08G262…
GO:0008037	Biological Process	cell recognition	8	0.429783	GH_A03G0597(At1g34300);GH_A06G1378(At1g11410);GH_A10G0185(B120);GH_D02G0672(At1g34300);GH_D02G0673(At1g34300);GH_D02G0917(At5g24080);GH_D03G0797(SD31);GH_D03G1366(At1g34300)
GO:0044770	Biological Process	cell cycle phase transition	8	0.429783	GH_A02G0877(KIN7N);GH_A08G1644(HUB1);GH_D02G0896(KIN7N);GH_D02G0968(CSN4);GH_D03G1130(--);GH_D03G1318(ATXR6);GH_D04G0075(TIO);GH_D08G0363(HUB1)
GO:0044772	Biological Process	mitotic cell cycle phase transition	8	0.429783	GH_A02G0877(KIN7N);GH_A08G1644(HUB1);GH_D02G0896(KIN7N);GH_D02G0968(CSN4);GH_D03G1130(--);GH_D03G1318(ATXR6);GH_D04G0075(TIO);GH_D08G0363(HUB1)
GO:1901987	Biological Process	regulation of cell cycle phase transition	8	0.429783	GH_A02G0877(KIN7N);GH_A08G1644(HUB1);GH_D02G0896(KIN7N);GH_D02G0968(CSN4);GH_D03G1130(--);GH_D03G1318(ATXR6);GH_D04G0075(TIO);GH_D08G0363(HUB1)
GO:1901990	Biological Process	regulation of mitotic cell cycle phase transition	8	0.429783	GH_A02G0877(KIN7N);GH_A08G1644(HUB1);GH_D02G0896(KIN7N);GH_D02G0968(CSN4);GH_D03G1130(--);GH_D03G1318(ATXR6);GH_D04G0075(TIO);GH_D08G0363(HUB1)
GO:0048646	Biological Process	anatomical structure formation involved in morphogenesis	20	0.430394	GH_A02G0429(KIN10A);GH_A02G0481(RUK);GH_A02G0714(PIN6);GH_A02G0861(IRX9H);GH_A06G1084(SPS1);GH_A06G2049(NRPE1);GH_A06G2071(ARL2);GH_A08G0596(GFA2);GH_A08G1606(ARL2);GH_A12G2456(SCL28);GH_D02G0729(PIN6);GH_D02G0880(IRX9H);GH_D02G1381(AGL30);GH_D03G0483(BRI1);GH_D03G0525(4CL3);GH_D03G0776(--);GH_D04G0075(TIO);GH_D08G0594(GFA2);GH_D08G2594(PIE1);GH_D08G2857(SPS1)
GO:0006412	Biological Process	translation	48	0.431328	GH_A02G0447(Os10g0467600);GH_A02G0529(--);GH_A02G0624(--);GH_A02G0802(prorsd1p);GH_A02G0932(At3g11710);GH_A02G0936(At3g11710);GH_A03G0576(v1g171563);GH_A06G1038(v1g169424);GH_A06G1168(TSS);GH_A06G1265(At5g38830);GH_A06G1417(TIF3D1);GH_A06G1909(eif3g);GH_A08G0560(EIF1AX);GH_A08G1395(APG3);GH_A08G1522(EIF1AX);GH_A08G1669(EIF4G);GH_A08G1904(CDC7);GH_A09G0089(eif3m);GH_A10G0174(--);GH_A10G0280(TIF3D1…
GO:0016874	Molecular Function	ligase activity	37	0.43185	GH_A02G0557(AAE7);GH_A02G0802(prorsd1p);GH_A02G0932(At3g11710);GH_A02G0936(At3g11710);GH_A02G0985(AAE1);GH_A02G1009(POPTRDRAFT_831870);GH_A03G0367(UBA1);GH_A03G0369(UBA1);GH_A03G0391(LIG1);GH_A06G1125(COP10);GH_A06G1265(At5g38830);GH_A06G1431(UBC24);GH_A06G1852(CAN2);GH_A06G2080(ACS);GH_A08G0717(MCCA);GH_A08G1252(At1g55090);GH_A10G0273(UBC24);GH_A10G0321(CHLI);GH_A12G2404(--);GH_A12G2479(At5g3883…
GO:0008092	Molecular Function	cytoskeletal protein binding	29	0.432133	GH_A02G0429(KIN10A);GH_A02G0481(RUK);GH_A02G0877(KIN7N);GH_A03G0472(KIN5D);GH_A08G1414(KIN14I);GH_A08G1604(MAP65-4);GH_A10G0168(KIN14D);GH_A10G0240(At5g23430);GH_A12G2428(KINUB);GH_A12G2484(KIN14J);GH_D02G0896(KIN7N);GH_D02G1507(MAP65-6);GH_D02G2090(At5g23430);GH_D03G0414(exgA);GH_D03G0437(exgA);GH_D03G0439(XOG1);GH_D03G0756(KIN13B);GH_D03G0827(VLN2);GH_D03G0937(glnA);GH_D03G1155(KIN8A);GH_D03G15…
GO:0004518	Molecular Function	nuclease activity	26	0.434249	GH_A02G0587(--);GH_A02G0728(SDN5);GH_A02G0931(polA);GH_A06G1218(CAF1-6);GH_A06G2001(IP5P10);GH_A06G2042(ERI2);GH_A06G2100(CAF1-6);GH_A08G0720(IP5P4);GH_A08G0942(CCR4-6);GH_A08G1474(At1g02270);GH_A08G1552(GEN1);GH_A08G1887(UVH1);GH_A10G0212(ENDO1);GH_A10G0341(EXO1);GH_A10G0342(EXO1);GH_D02G0742(SDN5);GH_D02G1154(polA);GH_D03G1047(TRZ1);GH_D03G1094(Zranb3);GH_D03G1287(RNJ);GH_D05G1279(--);GH_D05G16…
GO:0043167	Molecular Function	ion binding	533	0.434256	GH_A02G0298(ING1);GH_A02G0311(RNR2A);GH_A02G0321(KAPP);GH_A02G0326(LOX5);GH_A02G0328(At1g31672);GH_A02G0329(At1g31672);GH_A02G0336(IDM1);GH_A02G0361(VIT_05s0020g04080);GH_A02G0396(At1g06620);GH_A02G0403(At1g06620);GH_A02G0420(Os08g0127700);GH_A02G0470(At3g06270);GH_A02G0472(MIP1);GH_A02G0503(--);GH_A02G0554(GATA15);GH_A02G0580(At3g17090);GH_A02G0595(Nemf);GH_A02G0598(LPD1);GH_A02G0599(At1g48040);…
GO:0007031	Biological Process	peroxisome organization	18	0.437467	GH_A02G0608(RH40);GH_A02G0790(At1g21780);GH_A03G0458(FRS3);GH_A06G1308(--);GH_A06G1437(trappc13);GH_A06G1619(--);GH_A06G2081(TGD4);GH_A06G2101(GOS11);GH_A08G0804(PEX6);GH_A08G1649(CAT9);GH_A08G1870(LON2);GH_D02G0805(At1g21780);GH_D02G2121(ARC5);GH_D03G1002(--);GH_D03G1519(FRS3);GH_D05G1997(PEX11A);GH_D08G0795(PEX6);GH_D08G2770(RCOM_1506700)
GO:0009719	Biological Process	response to endogenous stimulus	114	0.438071	GH_A02G0372(AUX22B);GH_A02G0373(IAA14);GH_A02G0466(SMAP1);GH_A02G0629(GCR1);GH_A02G0714(PIN6);GH_A02G0978(4CLL5);GH_A02G0997(PP2C27);GH_A03G0331(CIPK11);GH_A03G0352(EXO70B1);GH_A03G0405(EVN);GH_A03G0432(ARF10);GH_A03G0460(MPK3);GH_A03G0581(MTPB);GH_A06G1492(ILK1);GH_A06G1554(ARF3);GH_A06G1604(CUL4);GH_A06G1618(CIPK23);GH_A06G1679(ALDH7B4);GH_A06G1944(UPF2);GH_A06G1973(TTL);GH_A06G2058(CIPK18);GH_…
GO:0008233	Molecular Function	peptidase activity	67	0.439162	GH_A02G0343(PBD1);GH_A02G0783(PBC1);GH_A02G0851(AED3);GH_A02G0852(UBP16);GH_A02G0895(SBT1.7);GH_A03G0319(DEK1);GH_A03G0329(At1g06900);GH_A03G0366(acy1);GH_A06G1057(LAP2);GH_A06G1408(DEG15);GH_A06G1499(YNL011C);GH_A06G1676(PAE1);GH_A06G1840(UBP24);GH_A08G0588(DEGP7);GH_A08G1005(UBP22);GH_A08G1217(TPP2);GH_A08G1260(FTSHI1);GH_A08G1546(SBT4.14);GH_A08G1681(SCPL40);GH_A08G1729(CLPP4);GH_A08G1870(LON2…
GO:0006518	Biological Process	peptide metabolic process	50	0.43973	GH_A02G0447(Os10g0467600);GH_A02G0529(--);GH_A02G0624(--);GH_A02G0802(prorsd1p);GH_A02G0932(At3g11710);GH_A02G0936(At3g11710);GH_A03G0576(v1g171563);GH_A06G1038(v1g169424);GH_A06G1168(TSS);GH_A06G1265(At5g38830);GH_A06G1417(TIF3D1);GH_A06G1909(eif3g);GH_A08G0560(EIF1AX);GH_A08G1395(APG3);GH_A08G1522(EIF1AX);GH_A08G1669(EIF4G);GH_A08G1904(CDC7);GH_A09G0089(eif3m);GH_A10G0174(--);GH_A10G0280(TIF3D1…
GO:0030198	Biological Process	extracellular matrix organization	7	0.43981	GH_A02G0861(IRX9H);GH_A08G0578(COBL4);GH_D02G0880(IRX9H);GH_D02G1381(AGL30);GH_D03G0483(BRI1);GH_D03G0525(4CL3);GH_D08G0577(COBL4)
GO:0043062	Biological Process	extracellular structure organization	7	0.43981	GH_A02G0861(IRX9H);GH_A08G0578(COBL4);GH_D02G0880(IRX9H);GH_D02G1381(AGL30);GH_D03G0483(BRI1);GH_D03G0525(4CL3);GH_D08G0577(COBL4)
GO:0060429	Biological Process	epithelium development	3	0.439816	GH_A08G1222(DCR);GH_A08G1314(BIN4);GH_A08G1588(AN)
GO:0099600	Molecular Function	transmembrane receptor activity	4	0.440055	GH_A02G0629(GCR1);GH_A08G1057(CNGC1);GH_A08G1065(CNGC1);GH_D05G1823(GLR3.3)
GO:0045239	Cellular Component	tricarboxylic acid cycle enzyme complex	1	0.441418	GH_D08G0293(At4g26910)
GO:0045240	Cellular Component	dihydrolipoyl dehydrogenase complex	1	0.441418	GH_D08G0293(At4g26910)
GO:0051179	Biological Process	localization	474	0.441804	GH_A02G0424(BIP131);GH_A02G0428(GLTP1);GH_A02G0431(PHO1);GH_A02G0453(--);GH_A02G0457(--);GH_A02G0464(AMT1-1);GH_A02G0467(LFG5);GH_A02G0473(At4g15545);GH_A02G0475(At5g18840);GH_A02G0482(NHX2);GH_A02G0555(IMPA1);GH_A02G0560(SAR1A);GH_A02G0605(BOR1);GH_A02G0608(RH40);GH_A02G0611(CSE1);GH_A02G0659(SUC2);GH_A02G0693(SEC5A);GH_A02G0695(VIP1);GH_A02G0714(PIN6);GH_A02G0718(SWEET1);GH_A02G0738(RABC1);GH_A…
GO:0016860	Molecular Function	intramolecular oxidoreductase activity	5	0.442605	GH_A03G0447(PDIL1-4);GH_A06G2052(XYLA);GH_A09G0027(At1g20050);GH_D03G1530(PDIL1-4);GH_D08G2580(IPI2)
GO:0022836	Molecular Function	gated channel activity	5	0.442605	GH_A08G0930(VDAC4);GH_A08G1057(CNGC1);GH_A08G1065(CNGC1);GH_D02G1239(VDAC1);GH_D05G1823(GLR3.3)
GO:0016763	Molecular Function	transferase activity, transferring pentosyl groups	7	0.444551	GH_A02G0299(GLCAT14A);GH_A02G0861(IRX9H);GH_A06G1237(hpt);GH_A08G1748(XEG113);GH_D02G0880(IRX9H);GH_D03G1081(XXT5);GH_D05G1903(--)
GO:0010015	Biological Process	root morphogenesis	21	0.444597	GH_A02G0312(MED33A);GH_A02G1007(SAC1);GH_A03G0422(NCRK);GH_A03G0436(REV);GH_A06G1535(ATHB-8);GH_A08G1199(RPD1);GH_A08G1314(BIN4);GH_A08G1487(ROPGAP3);GH_A08G1785(XLG3);GH_A10G0119(--);GH_A10G0241(SRF1);GH_A10G0256(MED16);GH_A12G2388(SKU5);GH_A12G2445(HD1);GH_D02G1055(SAC1);GH_D03G0433(IP5P5);GH_D03G1754(HD1);GH_D05G1332(ATHB-15);GH_D05G2052(CXE2);GH_D05G2053(CXE2);GH_D08G2594(PIE1)
GO:0051213	Molecular Function	dioxygenase activity	9	0.444701	GH_A02G0326(LOX5);GH_A02G0361(VIT_05s0020g04080);GH_A02G0403(At1g06620);GH_A08G0605(CCD1);GH_A08G1850(NCS1);GH_A09G0049(20ox2);GH_A12G2441(ANS);GH_D02G1542(At1g03400);GH_D08G0602(CCD1)
GO:0016310	Biological Process	phosphorylation	67	0.444852	GH_A02G0389(ETR2);GH_A02G0473(At4g15545);GH_A02G0813(MEKK1);GH_A02G1006(PFP-ALPHA);GH_A03G0383(FKFBP);GH_A03G0460(MPK3);GH_A03G0465(PHOT1);GH_A03G0526(PUB13);GH_A06G1053(At2g24230);GH_A06G1291(CDC2A);GH_A06G1293(ARA1);GH_A06G1376(--);GH_A06G1419(LECRK71);GH_A06G1484(--);GH_A06G1695(THI1-2);GH_A08G0518(yihV);GH_A08G0648(NRG2);GH_A08G0830(ephA);GH_A08G1204(EMS1);GH_A08G1497(WNK4);GH_A08G1540(AUR3);…
GO:0042126	Biological Process	nitrate metabolic process	5	0.449111	GH_A08G1961(NPF6.3);GH_A09G0130(KIN10);GH_D02G1246(NPF3.1);GH_D03G1163(NRT3.2);GH_D03G1822(NPF6.3)
GO:2001057	Biological Process	reactive nitrogen species metabolic process	5	0.449111	GH_A08G1961(NPF6.3);GH_A09G0130(KIN10);GH_D02G1246(NPF3.1);GH_D03G1163(NRT3.2);GH_D03G1822(NPF6.3)
GO:0005375	Molecular Function	copper ion transmembrane transporter activity	2	0.449183	GH_D02G2144(PAA1);GH_D02G2275(TIC21)
GO:0022622	Biological Process	root system development	27	0.44924	GH_A02G0312(MED33A);GH_A02G1007(SAC1);GH_A03G0422(NCRK);GH_A03G0436(REV);GH_A06G1535(ATHB-8);GH_A08G0500(RANGAP2);GH_A08G0736(RANGAP1);GH_A08G1199(RPD1);GH_A08G1314(BIN4);GH_A08G1487(ROPGAP3);GH_A08G1785(XLG3);GH_A08G1870(LON2);GH_A09G0130(KIN10);GH_A10G0119(--);GH_A10G0241(SRF1);GH_A10G0256(MED16);GH_A12G2388(SKU5);GH_A12G2445(HD1);GH_D02G1055(SAC1);GH_D03G0433(IP5P5);GH_D03G1754(HD1);GH_D05G133…
GO:0048364	Biological Process	root development	27	0.44924	GH_A02G0312(MED33A);GH_A02G1007(SAC1);GH_A03G0422(NCRK);GH_A03G0436(REV);GH_A06G1535(ATHB-8);GH_A08G0500(RANGAP2);GH_A08G0736(RANGAP1);GH_A08G1199(RPD1);GH_A08G1314(BIN4);GH_A08G1487(ROPGAP3);GH_A08G1785(XLG3);GH_A08G1870(LON2);GH_A09G0130(KIN10);GH_A10G0119(--);GH_A10G0241(SRF1);GH_A10G0256(MED16);GH_A12G2388(SKU5);GH_A12G2445(HD1);GH_D02G1055(SAC1);GH_D03G0433(IP5P5);GH_D03G1754(HD1);GH_D05G133…
GO:0006714	Biological Process	sesquiterpenoid metabolic process	6	0.451105	GH_A03G0374(FOLK);GH_A03G0560(CYP707A2);GH_A08G1720(PAPD5);GH_A12G2294(FDC2);GH_D05G1574(CESA8);GH_D05G2055(ytcB)
GO:0008380	Biological Process	RNA splicing	20	0.451977	GH_A03G0348(At1g06960);GH_A03G0366(acy1);GH_A03G0578(CRR2);GH_A06G1919(SCL30);GH_A08G0708(EOL1);GH_A08G0719(HMT-2);GH_A08G0825(U1A);GH_A08G1051(At5g53180);GH_A09G0140(PTB);GH_A10G0130(RBP45B);GH_D02G2107(Acy1);GH_D02G2143(SC35);GH_D03G0739(RBP2);GH_D05G1752(UTP6);GH_D05G1948(CYCT1-1);GH_D08G0337(--);GH_D08G0406(RS31);GH_D08G0498(VIT_07s0104g01170);GH_D08G0700(EOL1);GH_D08G0709(HMT-2)
GO:0044435	Cellular Component	plastid part	171	0.452861	GH_A02G0596(RPS1);GH_A02G0631(Nt5dc3);GH_A02G0705(Z-ISO);GH_A02G0732(ndhH);GH_A02G0735(At1g77060);GH_A02G0810(RPS13);GH_A02G0935(tig);GH_A02G0939(IM30);GH_A02G0998(--);GH_A03G0342(TIC110);GH_A03G0356(fabD);GH_A03G0374(FOLK);GH_A03G0379(ZIP6);GH_A03G0384(CHUP1);GH_A03G0519(PPF-1);GH_A03G0570(At5g59250);GH_A06G1059(LPAT1);GH_A06G1098(ASP5);GH_A06G1105(CLPB4);GH_A06G1178(dnaJ);GH_A06G1225(ISPD);GH_A…
GO:0019900	Molecular Function	kinase binding	12	0.452939	GH_A02G0321(KAPP);GH_A02G0695(VIP1);GH_A08G0735(CYCU3-1);GH_A08G0868(CYCB1-5);GH_A08G1635(CYCU2-2);GH_A08G1662(CYCU4-1);GH_D02G0707(VIP1);GH_D03G0721(CYCA1-1);GH_D03G1044(HIR1);GH_D03G1791(CLPT2);GH_D05G1948(CYCT1-1);GH_D08G0728(CYCU3-1)
GO:0009880	Biological Process	embryonic pattern specification	2	0.453094	GH_A09G0096(RPK2);GH_D05G1354(CHMP1A)
GO:0010506	Biological Process	regulation of autophagy	2	0.453094	GH_A02G0819(--);GH_D02G0836(--)
GO:0019852	Biological Process	L-ascorbic acid metabolic process	2	0.453094	GH_A08G1561(PMM);GH_D05G1786(VTC4)
GO:0044070	Biological Process	regulation of anion transport	2	0.453094	GH_A03G0465(PHOT1);GH_D03G1511(PHOT1)
GO:0048506	Biological Process	regulation of timing of meristematic phase transition	2	0.453094	GH_A08G1729(CLPP4);GH_D03G0394(MED18)
GO:0016859	Molecular Function	cis-trans isomerase activity	11	0.453841	GH_A02G0705(Z-ISO);GH_A06G1914(FKBP20-1);GH_A08G0657(FKBP20-2);GH_A08G1462(CYP20-3);GH_A08G1597(CYP18-1);GH_A08G1886(--);GH_D02G0719(Z-ISO);GH_D02G1166(FKBP16-3);GH_D02G1353(CYP23);GH_D08G0461(CYP21-4);GH_D08G0655(FKBP20-2)
GO:0009914	Biological Process	hormone transport	13	0.453885	GH_A02G0714(PIN6);GH_A06G1049(CIPK6);GH_A06G1111(NPY1);GH_A06G2063(IRK);GH_A08G0881(RPL18);GH_A08G1487(ROPGAP3);GH_A08G1710(CESA3);GH_A10G0298(HSL1);GH_D02G0729(PIN6);GH_D02G1111(At5g58300);GH_D05G1346(APG);GH_D05G1625(HSL1);GH_D05G1753(GDCST)
GO:0060918	Biological Process	auxin transport	13	0.453885	GH_A02G0714(PIN6);GH_A06G1049(CIPK6);GH_A06G1111(NPY1);GH_A06G2063(IRK);GH_A08G0881(RPL18);GH_A08G1487(ROPGAP3);GH_A08G1710(CESA3);GH_A10G0298(HSL1);GH_D02G0729(PIN6);GH_D02G1111(At5g58300);GH_D05G1346(APG);GH_D05G1625(HSL1);GH_D05G1753(GDCST)
GO:0043043	Biological Process	peptide biosynthetic process	48	0.454365	GH_A02G0447(Os10g0467600);GH_A02G0529(--);GH_A02G0624(--);GH_A02G0802(prorsd1p);GH_A02G0932(At3g11710);GH_A02G0936(At3g11710);GH_A03G0576(v1g171563);GH_A06G1038(v1g169424);GH_A06G1168(TSS);GH_A06G1265(At5g38830);GH_A06G1417(TIF3D1);GH_A06G1909(eif3g);GH_A08G0560(EIF1AX);GH_A08G1395(APG3);GH_A08G1522(EIF1AX);GH_A08G1669(EIF4G);GH_A08G1904(CDC7);GH_A09G0089(eif3m);GH_A10G0174(--);GH_A10G0280(TIF3D1…
GO:0048500	Cellular Component	signal recognition particle	2	0.454881	GH_A02G0937(SRP14);GH_D02G1149(SRP14)
GO:0070271	Biological Process	protein complex biogenesis	69	0.455488	GH_A02G0437(MORF6);GH_A02G0510(--);GH_A02G0773(--);GH_A02G0865(TUBA);GH_A02G0877(KIN7N);GH_A02G0935(tig);GH_A03G0519(PPF-1);GH_A03G0596(TUBB8);GH_A06G1125(COP10);GH_A06G1238(RH39);GH_A06G1285(TUBA3);GH_A06G1544(--);GH_A06G1973(TTL);GH_A06G2029(At3g09030);GH_A06G2071(ARL2);GH_A08G0509(At4g02580);GH_A08G0567(Herc2);GH_A08G0657(FKBP20-2);GH_A08G0666(ATG9);GH_A08G0739(FZL);GH_A08G1004(ARPC3);GH_A08G1…
GO:1901576	Biological Process	organic substance biosynthetic process	554	0.456003	GH_A02G0298(ING1);GH_A02G0299(GLCAT14A);GH_A02G0311(RNR2A);GH_A02G0312(MED33A);GH_A02G0326(LOX5);GH_A02G0361(VIT_05s0020g04080);GH_A02G0372(AUX22B);GH_A02G0373(IAA14);GH_A02G0429(KIN10A);GH_A02G0431(PHO1);GH_A02G0437(MORF6);GH_A02G0447(Os10g0467600);GH_A02G0466(SMAP1);GH_A02G0497(ALY3);GH_A02G0529(--);GH_A02G0570(ALDH22A1);GH_A02G0596(RPS1);GH_A02G0620(--);GH_A02G0624(--);GH_A02G0629(GCR1);GH_A02…
GO:0016645	Molecular Function	oxidoreductase activity, acting on the CH-NH group of donors	4	0.457066	GH_A06G1345(At2g24580);GH_A08G1697(PAO1);GH_D03G1048(ALDH12A1);GH_D05G1936(CKX5)
GO:0048468	Biological Process	cell development	51	0.45722	GH_A02G0312(MED33A);GH_A02G0523(IBR3);GH_A02G1007(SAC1);GH_A02G1058(ABIL3);GH_A03G0422(NCRK);GH_A03G0436(REV);GH_A03G0526(PUB13);GH_A03G0581(MTPB);GH_A06G1232(BCCP1);GH_A06G1484(--);GH_A06G1535(ATHB-8);GH_A08G0609(CHX28);GH_A08G1222(DCR);GH_A08G1314(BIN4);GH_A08G1588(AN);GH_A08G1644(HUB1);GH_A08G1664(RAC2);GH_A08G1710(CESA3);GH_A08G1741(ROPGEF14);GH_A08G1748(XEG113);GH_A10G0119(--);GH_A10G0256(ME…
GO:0034622	Biological Process	cellular macromolecular complex assembly	64	0.458241	GH_A02G0437(MORF6);GH_A02G0773(--);GH_A02G0865(TUBA);GH_A02G0935(tig);GH_A03G0519(PPF-1);GH_A03G0576(v1g171563);GH_A03G0596(TUBB8);GH_A06G1125(COP10);GH_A06G1285(TUBA3);GH_A06G1544(--);GH_A06G1909(eif3g);GH_A06G2071(ARL2);GH_A08G0509(At4g02580);GH_A08G0567(Herc2);GH_A08G0657(FKBP20-2);GH_A08G0666(ATG9);GH_A08G0739(FZL);GH_A08G1004(ARPC3);GH_A08G1049(--);GH_A08G1142(--);GH_A08G1517(STR4);GH_A08G15…
GO:0009292	Biological Process	genetic transfer	3	0.460101	GH_A02G0695(VIP1);GH_D02G0707(VIP1);GH_D02G2096(HDA19)
GO:0016875	Molecular Function	ligase activity, forming carbon-oxygen bonds	13	0.460945	GH_A02G0802(prorsd1p);GH_A02G0932(At3g11710);GH_A02G0936(At3g11710);GH_A06G1265(At5g38830);GH_A06G1852(CAN2);GH_A12G2404(--);GH_A12G2479(At5g38830);GH_D02G0817(prorsd1p);GH_D02G1153(At3g11710);GH_D03G1929(rplY);GH_D08G0355(EDD1);GH_D08G2578(At3g02760);GH_D08G2763(EMB1027)
GO:0016876	Molecular Function	ligase activity, forming aminoacyl-tRNA and related compounds	13	0.460945	GH_A02G0802(prorsd1p);GH_A02G0932(At3g11710);GH_A02G0936(At3g11710);GH_A06G1265(At5g38830);GH_A06G1852(CAN2);GH_A12G2404(--);GH_A12G2479(At5g38830);GH_D02G0817(prorsd1p);GH_D02G1153(At3g11710);GH_D03G1929(rplY);GH_D08G0355(EDD1);GH_D08G2578(At3g02760);GH_D08G2763(EMB1027)
GO:0044283	Biological Process	small molecule biosynthetic process	85	0.46138	GH_A02G0299(GLCAT14A);GH_A02G0326(LOX5);GH_A02G0361(VIT_05s0020g04080);GH_A02G0570(ALDH22A1);GH_A02G0629(GCR1);GH_A02G0680(--);GH_A02G0743(ACR3);GH_A02G0824(DFC);GH_A02G0935(tig);GH_A02G0998(--);GH_A02G0999(OST1A);GH_A03G0366(acy1);GH_A03G0400(4CLL7);GH_A03G0459(thrA);GH_A06G1109(CM2);GH_A06G1225(ISPD);GH_A06G1232(BCCP1);GH_A06G1304(PAP8);GH_A06G1505(AHRI);GH_A06G1570(SH3P3);GH_A06G1908(FPGS1);GH…
GO:0044255	Biological Process	cellular lipid metabolic process	149	0.462019	GH_A02G0326(LOX5);GH_A02G0466(SMAP1);GH_A02G0557(AAE7);GH_A02G0608(RH40);GH_A02G0705(Z-ISO);GH_A02G0828(ECHIA);GH_A02G0918(FAH1);GH_A02G0927(ACPD);GH_A02G1007(SAC1);GH_A02G1041(RH50);GH_A03G0374(FOLK);GH_A03G0400(4CLL7);GH_A03G0405(EVN);GH_A03G0458(FRS3);GH_A03G0462(At3g45770);GH_A03G0536(KCR1);GH_A03G0544(KCR1);GH_A03G0560(CYP707A2);GH_A03G0575(SMO2-2);GH_A06G1059(LPAT1);GH_A06G1084(SPS1);GH_A06…
GO:0004702	Molecular Function	receptor signaling protein serine/threonine kinase activity	12	0.46224	GH_A03G0460(MPK3);GH_A08G1204(EMS1);GH_A08G1584(MPK4);GH_A09G0071(MPK20);GH_D02G0986(NTF3);GH_D02G1010(CLV1);GH_D02G1138(NTF4);GH_D03G0752(PERK1);GH_D03G1517(MPK3);GH_D05G1888(CLV1);GH_D05G1947(NTF3);GH_D08G0434(PTI1)
GO:0005057	Molecular Function	receptor signaling protein activity	12	0.46224	GH_A03G0460(MPK3);GH_A08G1204(EMS1);GH_A08G1584(MPK4);GH_A09G0071(MPK20);GH_D02G0986(NTF3);GH_D02G1010(CLV1);GH_D02G1138(NTF4);GH_D03G0752(PERK1);GH_D03G1517(MPK3);GH_D05G1888(CLV1);GH_D05G1947(NTF3);GH_D08G0434(PTI1)
GO:0009639	Biological Process	response to red or far red light	41	0.463364	GH_A02G0676(GI);GH_A02G0932(At3g11710);GH_A02G0936(At3g11710);GH_A03G0347(At5g58410);GH_A03G0465(PHOT1);GH_A06G1125(COP10);GH_A06G1604(CUL4);GH_A06G1689(MTR4);GH_A06G1869(samm50-b);GH_A08G0916(AIL5);GH_A08G1462(CYP20-3);GH_A08G1487(ROPGAP3);GH_A08G1517(STR4);GH_A08G1518(GH3.5);GH_A08G1540(AUR3);GH_A08G1644(HUB1);GH_A10G0311(SNI1);GH_A10G0427(CUL4);GH_A12G2358(HOS1);GH_A12G2536(SPA2);GH_D02G0687(G…
GO:0006414	Biological Process	translational elongation	5	0.464149	GH_A02G0802(prorsd1p);GH_A12G2404(--);GH_D02G0817(prorsd1p);GH_D02G1399(EIF-5A2);GH_D03G1083(EIF-5A2)
GO:0008192	Molecular Function	RNA guanylyltransferase activity	1	0.46438	GH_D05G1742(THG1)
GO:0008641	Molecular Function	small protein activating enzyme activity	1	0.46438	GH_D05G1596(ATG7)
GO:0015930	Molecular Function	glutamate synthase activity	1	0.46438	GH_A12G2700(GLT1)
GO:0016635	Molecular Function	oxidoreductase activity, acting on the CH-CH group of donors, quinone or related compound as acceptor	1	0.46438	GH_D02G2063(PYRD)
GO:0016856	Molecular Function	racemase and epimerase activity, acting on hydroxy acids and derivatives	1	0.46438	GH_D08G2746(AIM1)
GO:0018024	Molecular Function	histone-lysine N-methyltransferase activity	1	0.46438	GH_D03G1318(ATXR6)
GO:0042054	Molecular Function	histone methyltransferase activity	1	0.46438	GH_D03G1318(ATXR6)
GO:0006690	Biological Process	icosanoid metabolic process	1	0.466965	GH_D02G0959(AOS1)
GO:0006842	Biological Process	tricarboxylic acid transport	1	0.466965	GH_D08G0342(DTX43)
GO:0007088	Biological Process	regulation of mitotic nuclear division	1	0.466965	GH_A10G0223(APC4)
GO:0008544	Biological Process	epidermis development	1	0.466965	GH_A08G1588(AN)
GO:0009612	Biological Process	response to mechanical stimulus	1	0.466965	GH_A08G1785(XLG3)
GO:0009856	Biological Process	pollination	1	0.466965	GH_D02G1109(FER)
GO:0009913	Biological Process	epidermal cell differentiation	1	0.466965	GH_A08G1588(AN)
GO:0015837	Biological Process	amine transport	1	0.466965	GH_D03G0641(TIP2-1)
GO:0019369	Biological Process	arachidonic acid metabolic process	1	0.466965	GH_D02G0959(AOS1)
GO:0019395	Biological Process	fatty acid oxidation	1	0.466965	GH_D05G1382(HTH)
GO:0022615	Biological Process	protein to membrane docking	1	0.466965	GH_A08G1870(LON2)
GO:0034982	Biological Process	mitochondrial protein processing	1	0.466965	GH_D05G1533(IMMP1L)
GO:0044706	Biological Process	multi-multicellular organism process	1	0.466965	GH_D02G1109(FER)
GO:0045596	Biological Process	negative regulation of cell differentiation	1	0.466965	GH_D02G1464(HDG2)
GO:0045786	Biological Process	negative regulation of cell cycle	1	0.466965	GH_A08G1525(At3g61590)
GO:0045995	Biological Process	regulation of embryonic development	1	0.466965	GH_A08G0916(AIL5)
GO:0048496	Biological Process	maintenance of organ identity	1	0.466965	GH_D02G1464(HDG2)
GO:1901568	Biological Process	fatty acid derivative metabolic process	1	0.466965	GH_D02G0959(AOS1)
GO:1901658	Biological Process	glycosyl compound catabolic process	1	0.466965	GH_D08G2781(CDA1)
GO:0006650	Biological Process	glycerophospholipid metabolic process	34	0.468261	GH_A02G0466(SMAP1);GH_A02G1007(SAC1);GH_A06G1059(LPAT1);GH_A06G1245(CK1);GH_A06G1463(AHL);GH_A06G2001(IP5P10);GH_A08G0605(CCD1);GH_A08G0720(IP5P4);GH_A08G0878(PECT1);GH_A08G1790(--);GH_A08G1793(ATS1);GH_A08G1851(IP5P2);GH_A09G0047(Os12g0183300);GH_A09G0054(PSS1);GH_A12G2312(IP5P2);GH_A12G2469(--);GH_D02G1046(At1g78690);GH_D02G1055(SAC1);GH_D02G2204(PI4KA1);GH_D02G2210(CCS1);GH_D02G2281(PTEN2A);GH…
GO:0009617	Biological Process	response to bacterium	34	0.473742	GH_A02G0321(KAPP);GH_A03G0355(SWC6);GH_A03G0460(MPK3);GH_A03G0526(PUB13);GH_A06G1165(GLPK);GH_A06G1688(SWC2);GH_A06G1695(THI1-2);GH_A06G1944(UPF2);GH_A06G2099(WRKY40);GH_A08G0515(CESA4);GH_A08G1204(EMS1);GH_A08G1323(DMR6);GH_A08G1654(VAD1);GH_A08G1866(UPF1);GH_A09G0099(EXO70E2);GH_A09G0109(PHS1);GH_D02G0959(AOS1);GH_D03G0483(BRI1);GH_D03G0773(PDR1);GH_D03G1054(HVA22A);GH_D03G1336(ANTR1);GH_D03G14…
GO:0019012	Cellular Component	virion	9	0.474206	GH_A02G0368(VTE3);GH_A03G0348(At1g06960);GH_A06G1842(Imp4);GH_A08G0699(VTE3);GH_A08G1640(--);GH_D08G0487(LSM4);GH_D08G0693(VTE3);GH_D08G0765(LSM2);GH_D08G2677(Snrpe)
GO:0044423	Cellular Component	virion part	9	0.474206	GH_A02G0368(VTE3);GH_A03G0348(At1g06960);GH_A06G1842(Imp4);GH_A08G0699(VTE3);GH_A08G1640(--);GH_D08G0487(LSM4);GH_D08G0693(VTE3);GH_D08G0765(LSM2);GH_D08G2677(Snrpe)
GO:0072594	Biological Process	establishment of protein localization to organelle	18	0.475405	GH_A02G0608(RH40);GH_A02G0790(At1g21780);GH_A03G0458(FRS3);GH_A06G1308(--);GH_A06G1437(trappc13);GH_A06G1619(--);GH_A06G2081(TGD4);GH_A06G2101(GOS11);GH_A08G0804(PEX6);GH_A08G1649(CAT9);GH_A08G1870(LON2);GH_D02G0805(At1g21780);GH_D03G1002(--);GH_D03G1519(FRS3);GH_D04G0146(RH17);GH_D05G1690(--);GH_D08G0795(PEX6);GH_D08G2770(RCOM_1506700)
GO:0043603	Biological Process	cellular amide metabolic process	55	0.476526	GH_A02G0447(Os10g0467600);GH_A02G0529(--);GH_A02G0624(--);GH_A02G0802(prorsd1p);GH_A02G0932(At3g11710);GH_A02G0936(At3g11710);GH_A03G0576(v1g171563);GH_A06G1038(v1g169424);GH_A06G1168(TSS);GH_A06G1265(At5g38830);GH_A06G1345(At2g24580);GH_A06G1417(TIF3D1);GH_A06G1908(FPGS1);GH_A06G1909(eif3g);GH_A06G1973(TTL);GH_A08G0560(EIF1AX);GH_A08G1395(APG3);GH_A08G1522(EIF1AX);GH_A08G1669(EIF4G);GH_A08G1904(…
GO:0006625	Biological Process	protein targeting to peroxisome	16	0.477422	GH_A02G0608(RH40);GH_A02G0790(At1g21780);GH_A03G0458(FRS3);GH_A06G1308(--);GH_A06G1437(trappc13);GH_A06G1619(--);GH_A06G2081(TGD4);GH_A06G2101(GOS11);GH_A08G0804(PEX6);GH_A08G1649(CAT9);GH_A08G1870(LON2);GH_D02G0805(At1g21780);GH_D03G1002(--);GH_D03G1519(FRS3);GH_D08G0795(PEX6);GH_D08G2770(RCOM_1506700)
GO:0043574	Biological Process	peroxisomal transport	16	0.477422	GH_A02G0608(RH40);GH_A02G0790(At1g21780);GH_A03G0458(FRS3);GH_A06G1308(--);GH_A06G1437(trappc13);GH_A06G1619(--);GH_A06G2081(TGD4);GH_A06G2101(GOS11);GH_A08G0804(PEX6);GH_A08G1649(CAT9);GH_A08G1870(LON2);GH_D02G0805(At1g21780);GH_D03G1002(--);GH_D03G1519(FRS3);GH_D08G0795(PEX6);GH_D08G2770(RCOM_1506700)
GO:0072662	Biological Process	protein localization to peroxisome	16	0.477422	GH_A02G0608(RH40);GH_A02G0790(At1g21780);GH_A03G0458(FRS3);GH_A06G1308(--);GH_A06G1437(trappc13);GH_A06G1619(--);GH_A06G2081(TGD4);GH_A06G2101(GOS11);GH_A08G0804(PEX6);GH_A08G1649(CAT9);GH_A08G1870(LON2);GH_D02G0805(At1g21780);GH_D03G1002(--);GH_D03G1519(FRS3);GH_D08G0795(PEX6);GH_D08G2770(RCOM_1506700)
GO:0072663	Biological Process	establishment of protein localization to peroxisome	16	0.477422	GH_A02G0608(RH40);GH_A02G0790(At1g21780);GH_A03G0458(FRS3);GH_A06G1308(--);GH_A06G1437(trappc13);GH_A06G1619(--);GH_A06G2081(TGD4);GH_A06G2101(GOS11);GH_A08G0804(PEX6);GH_A08G1649(CAT9);GH_A08G1870(LON2);GH_D02G0805(At1g21780);GH_D03G1002(--);GH_D03G1519(FRS3);GH_D08G0795(PEX6);GH_D08G2770(RCOM_1506700)
GO:0009799	Biological Process	specification of symmetry	15	0.478491	GH_A02G0714(PIN6);GH_A03G0436(REV);GH_A06G1535(ATHB-8);GH_A06G1554(ARF3);GH_A06G2154(RTEL1);GH_A08G0708(EOL1);GH_A08G1653(D6PKL2);GH_A09G0044(CHR24);GH_A10G0304(ARF15);GH_D02G0729(PIN6);GH_D03G0788(At1g79820);GH_D05G1332(ATHB-15);GH_D05G1495(ARF6);GH_D05G1621(ARF3);GH_D08G0700(EOL1)
GO:0010109	Biological Process	regulation of photosynthesis	2	0.478776	GH_A12G2681(PPH1);GH_D02G1446(PHYLLO)
GO:0043244	Biological Process	regulation of protein complex disassembly	2	0.478776	GH_D02G1399(EIF-5A2);GH_D03G1083(EIF-5A2)
GO:0052386	Biological Process	cell wall thickening	2	0.478776	GH_D03G0536(SYP21);GH_D05G1655(CALS11)
GO:0072525	Biological Process	pyridine-containing compound biosynthetic process	2	0.478776	GH_A08G1252(At1g55090);GH_D08G0311(NMNAT)
GO:0017038	Biological Process	protein import	5	0.479061	GH_A03G0342(TIC110);GH_D02G1443(HSP90-5);GH_D02G2275(TIC21);GH_D04G0146(RH17);GH_D05G1690(--)
GO:0016667	Molecular Function	oxidoreductase activity, acting on a sulfur group of donors	21	0.479527	GH_A03G0371(Grxcr1);GH_A03G0447(PDIL1-4);GH_A06G1614(AERO2);GH_A08G0640(Os05g0200100);GH_A08G0882(GRXC4);GH_A08G1418(PDIL2-1);GH_A10G0267(GRXS17);GH_D02G0991(TRX1);GH_D02G1320(ptges2);GH_D03G0828(Os07g0657900);GH_D03G0965(At5g39865);GH_D03G1210(PMSR);GH_D03G1530(PDIL1-4);GH_D05G1502(AERO2);GH_D05G1622(GRXC9);GH_D05G1715(CXXS1);GH_D05G1750(APR2);GH_D05G1882(ptges2);GH_D05G2062(At1g07700);GH_D08G26…
GO:0051259	Biological Process	protein oligomerization	4	0.479782	GH_A06G1973(TTL);GH_A06G2029(At3g09030);GH_A12G2594(MGL);GH_D03G0613(NADP-ME4)
GO:0006549	Biological Process	isoleucine metabolic process	3	0.480061	GH_A03G0459(thrA);GH_A06G1505(AHRI);GH_D03G1518(thrA)
GO:0009368	Cellular Component	endopeptidase Clp complex	2	0.481977	GH_A08G1729(CLPP4);GH_A12G2426(CLPR2)
GO:0015979	Biological Process	photosynthesis	11	0.48332	GH_A02G0596(RPS1);GH_A02G0810(RPS13);GH_A08G1517(STR4);GH_A09G0183(DEGP8);GH_A12G2681(PPH1);GH_D02G0825(RPS13);GH_D02G1446(PHYLLO);GH_D02G2277(SEP1);GH_D03G1076(PNSB4);GH_D05G1895(PETH);GH_D05G1956(RPL31)
GO:0000808	Cellular Component	origin recognition complex	1	0.486017	GH_D03G0580(ORC3)
GO:0034518	Cellular Component	RNA cap binding complex	1	0.486017	GH_A02G0447(Os10g0467600)
GO:0006461	Biological Process	protein complex assembly	68	0.487077	GH_A02G0437(MORF6);GH_A02G0510(--);GH_A02G0773(--);GH_A02G0865(TUBA);GH_A02G0877(KIN7N);GH_A02G0935(tig);GH_A03G0519(PPF-1);GH_A03G0596(TUBB8);GH_A06G1125(COP10);GH_A06G1285(TUBA3);GH_A06G1544(--);GH_A06G1973(TTL);GH_A06G2029(At3g09030);GH_A06G2071(ARL2);GH_A08G0509(At4g02580);GH_A08G0567(Herc2);GH_A08G0657(FKBP20-2);GH_A08G0666(ATG9);GH_A08G0739(FZL);GH_A08G1004(ARPC3);GH_A08G1049(--);GH_A08G114…
GO:0006091	Biological Process	generation of precursor metabolites and energy	37	0.487086	GH_A02G0596(RPS1);GH_A02G0732(ndhH);GH_A02G0810(RPS13);GH_A02G0988(SBEII);GH_A03G0460(MPK3);GH_A03G0570(At5g59250);GH_A06G1304(PAP8);GH_A08G1462(CYP20-3);GH_A08G1517(STR4);GH_A09G0183(DEGP8);GH_A10G0296(TPT);GH_A10G0400(CAB21);GH_A12G2294(FDC2);GH_A12G2323(At5g47030);GH_A12G2681(PPH1);GH_D02G0825(RPS13);GH_D02G1035(SBEII);GH_D02G1166(FKBP16-3);GH_D02G1446(PHYLLO);GH_D02G2051(HEMC);GH_D02G2144(PAA…
GO:0003678	Molecular Function	DNA helicase activity	5	0.487154	GH_A06G2154(RTEL1);GH_A10G0262(TFB2);GH_D03G1049(ruvbl2);GH_D05G1825(Brip1);GH_D08G2603(MED34)
GO:0030154	Biological Process	cell differentiation	65	0.489424	GH_A02G0312(MED33A);GH_A02G0523(IBR3);GH_A02G0695(VIP1);GH_A02G1007(SAC1);GH_A02G1058(ABIL3);GH_A03G0422(NCRK);GH_A03G0436(REV);GH_A03G0526(PUB13);GH_A03G0581(MTPB);GH_A06G1232(BCCP1);GH_A06G1484(--);GH_A06G1535(ATHB-8);GH_A06G1554(ARF3);GH_A06G1604(CUL4);GH_A08G0609(CHX28);GH_A08G1204(EMS1);GH_A08G1222(DCR);GH_A08G1314(BIN4);GH_A08G1487(ROPGAP3);GH_A08G1588(AN);GH_A08G1644(HUB1);GH_A08G1664(RAC2…
GO:0046148	Biological Process	pigment biosynthetic process	6	0.491579	GH_A03G0432(ARF10);GH_A06G1081(APT5);GH_A08G1322(OMT);GH_A08G1850(NCS1);GH_A12G2395(APT4);GH_A12G2656(OMT)
GO:1902531	Biological Process	regulation of intracellular signal transduction	6	0.491579	GH_A03G0460(MPK3);GH_A10G0097(DSP4);GH_A10G0256(MED16);GH_D02G2281(PTEN2A);GH_D03G1517(MPK3);GH_D08G2814(RTE1)
GO:1901565	Biological Process	organonitrogen compound catabolic process	16	0.493444	GH_A02G0894(--);GH_A02G0985(AAE1);GH_A06G1611(DELTA-OAT);GH_A06G1679(ALDH7B4);GH_A08G1675(PPH);GH_A08G1697(PAO1);GH_A12G2594(MGL);GH_D02G0906(--);GH_D02G1026(AAE1);GH_D02G1095(At4g20930);GH_D03G0811(LHCB7);GH_D03G1156(PYD3);GH_D04G0130(At5g05200);GH_D05G1427(SBT1.4);GH_D05G1781(FAH);GH_D08G2781(CDA1)
GO:0044699	Biological Process	single-organism process	1369	0.494006	GH_A02G0299(GLCAT14A);GH_A02G0311(RNR2A);GH_A02G0312(MED33A);GH_A02G0318(VIT_05s0020g02800);GH_A02G0321(KAPP);GH_A02G0326(LOX5);GH_A02G0328(At1g31672);GH_A02G0329(At1g31672);GH_A02G0347(DMAS1-B);GH_A02G0351(CDC73);GH_A02G0361(VIT_05s0020g04080);GH_A02G0372(AUX22B);GH_A02G0373(IAA14);GH_A02G0389(ETR2);GH_A02G0396(At1g06620);GH_A02G0403(At1g06620);GH_A02G0406(At4g08300);GH_A02G0417(CRY2);GH_A02G041…
GO:0044249	Biological Process	cellular biosynthetic process	543	0.49448	GH_A02G0298(ING1);GH_A02G0311(RNR2A);GH_A02G0312(MED33A);GH_A02G0326(LOX5);GH_A02G0361(VIT_05s0020g04080);GH_A02G0372(AUX22B);GH_A02G0373(IAA14);GH_A02G0429(KIN10A);GH_A02G0431(PHO1);GH_A02G0437(MORF6);GH_A02G0447(Os10g0467600);GH_A02G0466(SMAP1);GH_A02G0497(ALY3);GH_A02G0529(--);GH_A02G0570(ALDH22A1);GH_A02G0596(RPS1);GH_A02G0616(SAMS);GH_A02G0620(--);GH_A02G0624(--);GH_A02G0629(GCR1);GH_A02G065…
GO:0003954	Molecular Function	NADH dehydrogenase activity	3	0.494581	GH_A08G0509(At4g02580);GH_D02G1519(At2g02050);GH_D08G0520(At4g02580)
GO:0016814	Molecular Function	hydrolase activity, acting on carbon-nitrogen (but not peptide) bonds, in cyclic amidines	3	0.494581	GH_D08G0388(PYRD);GH_D08G2582(PYRR);GH_D08G2781(CDA1)
GO:0050136	Molecular Function	NADH dehydrogenase (quinone) activity	3	0.494581	GH_A08G0509(At4g02580);GH_D02G1519(At2g02050);GH_D08G0520(At4g02580)
GO:0019684	Biological Process	photosynthesis, light reaction	10	0.494906	GH_A02G0596(RPS1);GH_A02G0810(RPS13);GH_A08G1517(STR4);GH_A09G0183(DEGP8);GH_D02G0825(RPS13);GH_D02G1446(PHYLLO);GH_D02G2277(SEP1);GH_D03G1076(PNSB4);GH_D05G1895(PETH);GH_D05G1956(RPL31)
GO:0009687	Biological Process	abscisic acid metabolic process	4	0.496464	GH_A03G0560(CYP707A2);GH_A08G1720(PAPD5);GH_A12G2294(FDC2);GH_D05G1574(CESA8)
GO:0031123	Biological Process	RNA 3'-end processing	4	0.496464	GH_A02G0589(PAPS3);GH_A06G1713(PCFS4);GH_A08G1212(CFIS2);GH_D03G1047(TRZ1)
GO:0043288	Biological Process	apocarotenoid metabolic process	4	0.496464	GH_A03G0560(CYP707A2);GH_A08G1720(PAPD5);GH_A12G2294(FDC2);GH_D05G1574(CESA8)
GO:1902644	Biological Process	tertiary alcohol metabolic process	4	0.496464	GH_A03G0560(CYP707A2);GH_A08G1720(PAPD5);GH_A12G2294(FDC2);GH_D05G1574(CESA8)
GO:0015144	Molecular Function	carbohydrate transmembrane transporter activity	6	0.497476	GH_A02G0659(SUC2);GH_A02G0718(SWEET1);GH_A03G0407(ABCG3);GH_D02G0734(SWEET1);GH_D03G0683(SWEET1);GH_D08G2596(At2g43240)
GO:1901476	Molecular Function	carbohydrate transporter activity	6	0.497476	GH_A02G0659(SUC2);GH_A02G0718(SWEET1);GH_A03G0407(ABCG3);GH_D02G0734(SWEET1);GH_D03G0683(SWEET1);GH_D08G2596(At2g43240)
GO:0015696	Biological Process	ammonium transport	3	0.499665	GH_A02G0464(AMT1-1);GH_D03G0641(TIP2-1);GH_D08G0691(GG2)
GO:0005768	Cellular Component	endosome	8	0.503181	GH_A03G0422(NCRK);GH_A06G1111(NPY1);GH_A10G0305(SYP61);GH_D02G1131(VSR1);GH_D03G0536(SYP21);GH_D05G1620(SYP61);GH_D05G1884(VPS35B);GH_D08G2821(EPSIN1)
GO:0006323	Biological Process	DNA packaging	2	0.503704	GH_D03G0658(FAS1);GH_D03G0776(--)
GO:0006333	Biological Process	chromatin assembly or disassembly	2	0.503704	GH_D03G0658(FAS1);GH_D03G0776(--)
GO:0030855	Biological Process	epithelial cell differentiation	2	0.503704	GH_A08G1314(BIN4);GH_A08G1588(AN)
GO:0031497	Biological Process	chromatin assembly	2	0.503704	GH_D03G0658(FAS1);GH_D03G0776(--)
GO:0009975	Molecular Function	cyclase activity	1	0.504596	GH_D02G1477(PSKR1)
GO:0016731	Molecular Function	oxidoreductase activity, acting on iron-sulfur proteins as donors, NAD or NADP as acceptor	1	0.504596	GH_D05G1895(PETH)
GO:0042393	Molecular Function	histone binding	1	0.504596	GH_A02G0298(ING1)
GO:1901605	Biological Process	alpha-amino acid metabolic process	47	0.506112	GH_A02G0361(VIT_05s0020g04080);GH_A02G0629(GCR1);GH_A02G0816(SHM7);GH_A02G0860(SHM2);GH_A03G0459(thrA);GH_A06G1225(ISPD);GH_A06G1345(At2g24580);GH_A06G1505(AHRI);GH_A06G1611(DELTA-OAT);GH_A06G1908(FPGS1);GH_A06G2045(aepA);GH_A08G0708(EOL1);GH_A08G0717(MCCA);GH_A08G1343(--);GH_A08G1462(CYP20-3);GH_A08G1517(STR4);GH_A08G1598(DHDPS2);GH_A08G1840(ABCI7);GH_A09G0041(ASP1);GH_A09G0054(PSS1);GH_A12G2417…
GO:0006817	Biological Process	phosphate ion transport	1	0.507286	GH_A02G0431(PHO1)
GO:0009753	Biological Process	response to jasmonic acid	1	0.507286	GH_A10G0256(MED16)
GO:0009867	Biological Process	jasmonic acid mediated signaling pathway	1	0.507286	GH_A10G0256(MED16)
GO:0009956	Biological Process	radial pattern formation	1	0.507286	GH_A08G0916(AIL5)
GO:0019336	Biological Process	phenol-containing compound catabolic process	1	0.507286	GH_D05G1781(FAH)
GO:0031328	Biological Process	positive regulation of cellular biosynthetic process	1	0.507286	GH_A08G1361(MYB86)
GO:0034440	Biological Process	lipid oxidation	1	0.507286	GH_D05G1382(HTH)
GO:0042780	Biological Process	tRNA 3'-end processing	1	0.507286	GH_D03G1047(TRZ1)
GO:0044003	Biological Process	modification by symbiont of host morphology or physiology	1	0.507286	GH_A08G1419(ERDJ3B)
GO:0045927	Biological Process	positive regulation of growth	1	0.507286	GH_A06G2077(At5g58300)
GO:0046459	Biological Process	short-chain fatty acid metabolic process	1	0.507286	GH_A02G0557(AAE7)
GO:0052031	Biological Process	modulation by symbiont of host defense response	1	0.507286	GH_A08G1419(ERDJ3B)
GO:0052173	Biological Process	response to defenses of other organism involved in symbiotic interaction	1	0.507286	GH_A08G1419(ERDJ3B)
GO:0052200	Biological Process	response to host defenses	1	0.507286	GH_A08G1419(ERDJ3B)
GO:0052255	Biological Process	modulation by organism of defense response of other organism involved in symbiotic interaction	1	0.507286	GH_A08G1419(ERDJ3B)
GO:0071395	Biological Process	cellular response to jasmonic acid stimulus	1	0.507286	GH_A10G0256(MED16)
GO:0075136	Biological Process	response to host	1	0.507286	GH_A08G1419(ERDJ3B)
GO:1901616	Biological Process	organic hydroxy compound catabolic process	1	0.507286	GH_D05G1781(FAH)
GO:0043648	Biological Process	dicarboxylic acid metabolic process	9	0.507665	GH_A02G0419(MD1);GH_A06G1109(CM2);GH_A06G2045(aepA);GH_A09G0041(ASP1);GH_A12G2700(GLT1);GH_D02G2165(DIT2);GH_D03G0613(NADP-ME4);GH_D03G1048(ALDH12A1);GH_D03G1069(At3g47520)
GO:0009058	Biological Process	biosynthetic process	590	0.508849	GH_A02G0298(ING1);GH_A02G0299(GLCAT14A);GH_A02G0311(RNR2A);GH_A02G0312(MED33A);GH_A02G0326(LOX5);GH_A02G0361(VIT_05s0020g04080);GH_A02G0372(AUX22B);GH_A02G0373(IAA14);GH_A02G0429(KIN10A);GH_A02G0431(PHO1);GH_A02G0437(MORF6);GH_A02G0447(Os10g0467600);GH_A02G0466(SMAP1);GH_A02G0497(ALY3);GH_A02G0529(--);GH_A02G0570(ALDH22A1);GH_A02G0596(RPS1);GH_A02G0616(SAMS);GH_A02G0620(--);GH_A02G0624(--);GH_A02…
GO:0015925	Molecular Function	galactosidase activity	6	0.510598	GH_A06G2048(lacZ);GH_A10G0247(AGAL2);GH_D03G0592(BGAL1);GH_D05G1370(BGAL1);GH_D05G1376(BGAL17);GH_D05G1933(BGAL5)
GO:0016409	Molecular Function	palmitoyltransferase activity	6	0.510598	GH_A02G0685(PAT08);GH_A03G0527(--);GH_D02G0694(PAT08);GH_D03G0856(PAT04);GH_D03G1441(--);GH_D05G1821(PAT21)
GO:0042180	Biological Process	cellular ketone metabolic process	8	0.510616	GH_A03G0356(fabD);GH_A08G0950(XBAT32);GH_D02G1420(At2g03690);GH_D02G1446(PHYLLO);GH_D02G2051(HEMC);GH_D03G0882(ISPF);GH_D05G1561(CAD1);GH_D05G1574(CESA8)
GO:0009056	Biological Process	catabolic process	121	0.511475	GH_A02G0608(RH40);GH_A02G0819(--);GH_A02G0828(ECHIA);GH_A02G0852(UBP16);GH_A02G0894(--);GH_A02G0946(--);GH_A02G0985(AAE1);GH_A03G0458(FRS3);GH_A06G1125(COP10);GH_A06G1165(GLPK);GH_A06G1308(--);GH_A06G1437(trappc13);GH_A06G1604(CUL4);GH_A06G1611(DELTA-OAT);GH_A06G1619(--);GH_A06G1676(PAE1);GH_A06G1677(MPE3);GH_A06G1679(ALDH7B4);GH_A06G1703(UBQ10);GH_A06G1840(UBP24);GH_A06G1944(UPF2);GH_A06G1962(PM…
GO:0019899	Molecular Function	enzyme binding	23	0.515744	GH_A02G0321(KAPP);GH_A02G0611(CSE1);GH_A02G0695(VIP1);GH_A03G0422(NCRK);GH_A06G1131(Ipo5);GH_A06G1604(CUL4);GH_A08G0735(CYCU3-1);GH_A08G0810(CUL1);GH_A08G0868(CYCB1-5);GH_A08G1635(CYCU2-2);GH_A08G1662(CYCU4-1);GH_A10G0427(CUL4);GH_A12G2678(KPNB1);GH_A12G2679(KPNB1);GH_D02G0707(VIP1);GH_D03G0522(XPO1);GH_D03G0721(CYCA1-1);GH_D03G1044(HIR1);GH_D03G1791(CLPT2);GH_D05G1498(RH1);GH_D05G1948(CYCT1-1);G…
GO:0005911	Cellular Component	cell-cell junction	73	0.516103	GH_A02G0481(RUK);GH_A02G0503(--);GH_A02G0789(ALDH3H1);GH_A02G0932(At3g11710);GH_A02G0936(At3g11710);GH_A02G0942(--);GH_A03G0458(FRS3);GH_A03G0478(SlH4);GH_A03G0510(SlH4);GH_A03G0516(At1g18250);GH_A03G0593(BSK5);GH_A06G1275(FTIP1);GH_A06G1293(ARA1);GH_A06G1429(NSF);GH_A06G2084(ASHH3);GH_A08G0605(CCD1);GH_A08G0619(RABH1B);GH_A08G0989(--);GH_A08G1006(SYT5);GH_A08G1322(OMT);GH_A08G1695(PGK3);GH_A08G1…
GO:0030054	Cellular Component	cell junction	73	0.516103	GH_A02G0481(RUK);GH_A02G0503(--);GH_A02G0789(ALDH3H1);GH_A02G0932(At3g11710);GH_A02G0936(At3g11710);GH_A02G0942(--);GH_A03G0458(FRS3);GH_A03G0478(SlH4);GH_A03G0510(SlH4);GH_A03G0516(At1g18250);GH_A03G0593(BSK5);GH_A06G1275(FTIP1);GH_A06G1293(ARA1);GH_A06G1429(NSF);GH_A06G2084(ASHH3);GH_A08G0605(CCD1);GH_A08G0619(RABH1B);GH_A08G0989(--);GH_A08G1006(SYT5);GH_A08G1322(OMT);GH_A08G1695(PGK3);GH_A08G1…
GO:0043168	Molecular Function	anion binding	41	0.517909	GH_A02G0698(STY46);GH_A02G0743(ACR3);GH_A02G0804(dapC);GH_A02G0816(SHM7);GH_A02G0860(SHM2);GH_A03G0509(ACR9);GH_A06G1037(TOM2AH3);GH_A06G1098(ASP5);GH_A06G1159(MMT1);GH_A06G1611(DELTA-OAT);GH_A06G2081(TGD4);GH_A08G1404(PARB);GH_A08G1939(PURU2);GH_A09G0041(ASP1);GH_A09G0109(PHS1);GH_A12G2476(SR);GH_A12G2512(ACS1);GH_A12G2594(MGL);GH_D02G0710(STY46);GH_D02G0753(ACR3);GH_D02G0819(dapC);GH_D02G0832(S…
GO:0044743	Biological Process	intracellular protein transmembrane import	3	0.518886	GH_A03G0342(TIC110);GH_D02G1443(HSP90-5);GH_D02G2275(TIC21)
GO:0009791	Biological Process	post-embryonic development	126	0.519546	GH_A02G0326(LOX5);GH_A02G0351(CDC73);GH_A02G0417(CRY2);GH_A02G0429(KIN10A);GH_A02G0629(GCR1);GH_A02G0676(GI);GH_A02G0714(PIN6);GH_A02G0724(SEU);GH_A02G0852(UBP16);GH_A02G0877(KIN7N);GH_A02G1005(ATXR7);GH_A02G1041(RH50);GH_A03G0347(At5g58410);GH_A03G0355(SWC6);GH_A03G0374(FOLK);GH_A03G0432(ARF10);GH_A03G0460(MPK3);GH_A03G0560(CYP707A2);GH_A06G1111(NPY1);GH_A06G1125(COP10);GH_A06G1291(CDC2A);GH_A06…
GO:0030234	Molecular Function	enzyme regulator activity	16	0.520742	GH_A06G1955(At4g10100);GH_A08G0500(RANGAP2);GH_A08G0736(RANGAP1);GH_A08G0775(ROPGAP2);GH_A08G1665(CKB1);GH_A08G1881(CKB1);GH_A12G2329(CKB1);GH_D03G0828(Os07g0657900);GH_D03G1262(AGD1);GH_D03G1355(PCNA);GH_D03G1878(CKB1);GH_D08G0320(rraA);GH_D08G0352(CKB1);GH_D08G0512(RANGAP1);GH_D08G0729(RANGAP1);GH_D08G0772(ROPGAP2)
GO:0016051	Biological Process	carbohydrate biosynthetic process	8	0.521888	GH_A02G0629(GCR1);GH_A02G0925(GAUT7);GH_A08G1543(GAUT1);GH_A08G1748(XEG113);GH_D02G1192(GAUT7);GH_D03G0828(Os07g0657900);GH_D03G1747(NRS/ER);GH_D05G1809(GAUT4)
GO:0044265	Biological Process	cellular macromolecule catabolic process	60	0.522313	GH_A02G0608(RH40);GH_A02G0852(UBP16);GH_A06G1125(COP10);GH_A06G1604(CUL4);GH_A06G1676(PAE1);GH_A06G1703(UBQ10);GH_A06G1840(UBP24);GH_A06G1944(UPF2);GH_A06G2062(--);GH_A06G2080(ACS);GH_A08G0509(At4g02580);GH_A08G0605(CCD1);GH_A08G0666(ATG9);GH_A08G0792(TIR1);GH_A08G0939(OS9);GH_A08G0950(XBAT32);GH_A08G1005(UBP22);GH_A08G1122(SINAT4);GH_A08G1389(TIR1);GH_A08G1525(At3g61590);GH_A08G1547(ARSA2);GH_A0…
GO:0031976	Cellular Component	plastid thylakoid	30	0.52267	GH_A02G0939(IM30);GH_A03G0519(PPF-1);GH_A06G1304(PAP8);GH_A08G0597(At3g63540);GH_A08G0657(FKBP20-2);GH_A08G0847(PAP12);GH_A08G1330(PSRP1);GH_A08G1517(STR4);GH_A08G1521(CURT1A);GH_A08G1973(TL20.3);GH_A09G0183(DEGP8);GH_A10G0296(TPT);GH_A12G2426(CLPR2);GH_D02G0959(AOS1);GH_D02G1147(IM30);GH_D02G1166(FKBP16-3);GH_D02G2046(HCF136);GH_D02G2165(DIT2);GH_D02G2212(TIC62);GH_D03G1071(CHLP);GH_D03G1455(PPF…
GO:0022604	Biological Process	regulation of cell morphogenesis	5	0.522877	GH_A08G1588(AN);GH_A08G1741(ROPGEF14);GH_A12G2488(MURE);GH_D03G1180(CALS10);GH_D05G1655(CALS11)
GO:0016846	Molecular Function	carbon-sulfur lyase activity	4	0.523105	GH_A12G2512(ACS1);GH_A12G2594(MGL);GH_D03G0881(ACS1);GH_D08G0432(LCD)
GO:0043604	Biological Process	amide biosynthetic process	49	0.526608	GH_A02G0447(Os10g0467600);GH_A02G0529(--);GH_A02G0624(--);GH_A02G0802(prorsd1p);GH_A02G0932(At3g11710);GH_A02G0936(At3g11710);GH_A03G0576(v1g171563);GH_A06G1038(v1g169424);GH_A06G1168(TSS);GH_A06G1265(At5g38830);GH_A06G1417(TIF3D1);GH_A06G1908(FPGS1);GH_A06G1909(eif3g);GH_A08G0560(EIF1AX);GH_A08G1395(APG3);GH_A08G1522(EIF1AX);GH_A08G1669(EIF4G);GH_A08G1904(CDC7);GH_A09G0089(eif3m);GH_A10G0174(--)…
GO:0000323	Cellular Component	lytic vacuole	1	0.527056	GH_A08G0995(At5g34940)
GO:0005681	Cellular Component	spliceosomal complex	1	0.527056	GH_D08G0498(VIT_07s0104g01170)
GO:0031010	Cellular Component	ISWI-type complex	1	0.527056	GH_A02G0493(Os01g0367900)
GO:0031231	Cellular Component	intrinsic component of peroxisomal membrane	1	0.527056	GH_D05G1997(PEX11A)
GO:0010431	Biological Process	seed maturation	2	0.527844	GH_A02G0629(GCR1);GH_A03G0560(CYP707A2)
GO:0021700	Biological Process	developmental maturation	2	0.527844	GH_A02G0629(GCR1);GH_A03G0560(CYP707A2)
GO:0051302	Biological Process	regulation of cell division	2	0.527844	GH_A08G1588(AN);GH_A10G0223(APC4)
GO:0035250	Molecular Function	UDP-galactosyltransferase activity	3	0.532538	GH_A06G1318(MGD1);GH_A12G2612(GALT31A);GH_D03G1028(GALT6)
GO:0044389	Molecular Function	ubiquitin-like protein ligase binding	3	0.532538	GH_A06G1604(CUL4);GH_A08G0810(CUL1);GH_A10G0427(CUL4)
GO:0000041	Biological Process	transition metal ion transport	16	0.533028	GH_A02G0431(PHO1);GH_A02G1056(MTP1);GH_A03G0379(ZIP6);GH_A03G0581(MTPB);GH_A03G0590(COPT1);GH_A08G1288(MTP1);GH_A08G1847(NPF7.3);GH_D02G2144(PAA1);GH_D02G2275(TIC21);GH_D03G0737(MFL1);GH_D03G1003(MTP1);GH_D03G1373(COPT1);GH_D03G1385(MTPB);GH_D05G1473(SRK2G);GH_D08G0342(DTX43);GH_D08G0447(MFL1)
GO:0017016	Molecular Function	Ras GTPase binding	6	0.53644	GH_A02G0611(CSE1);GH_A06G1131(Ipo5);GH_A12G2678(KPNB1);GH_A12G2679(KPNB1);GH_D03G0522(XPO1);GH_D08G0440(--)
GO:0031267	Molecular Function	small GTPase binding	6	0.53644	GH_A02G0611(CSE1);GH_A06G1131(Ipo5);GH_A12G2678(KPNB1);GH_A12G2679(KPNB1);GH_D03G0522(XPO1);GH_D08G0440(--)
GO:0051020	Molecular Function	GTPase binding	6	0.53644	GH_A02G0611(CSE1);GH_A06G1131(Ipo5);GH_A12G2678(KPNB1);GH_A12G2679(KPNB1);GH_D03G0522(XPO1);GH_D08G0440(--)
GO:0042995	Cellular Component	cell projection	3	0.537051	GH_A08G0818(RH36);GH_D03G0708(USP);GH_D05G1504(INT2)
GO:0000271	Biological Process	polysaccharide biosynthetic process	7	0.53799	GH_A02G0925(GAUT7);GH_A08G1543(GAUT1);GH_A08G1748(XEG113);GH_D02G1192(GAUT7);GH_D03G0828(Os07g0657900);GH_D03G1747(NRS/ER);GH_D05G1809(GAUT4)
GO:0019901	Molecular Function	protein kinase binding	4	0.539013	GH_A02G0695(VIP1);GH_D02G0707(VIP1);GH_D03G1044(HIR1);GH_D03G1791(CLPT2)
GO:0098772	Molecular Function	molecular function regulator	17	0.540366	GH_A06G1955(At4g10100);GH_A08G0500(RANGAP2);GH_A08G0736(RANGAP1);GH_A08G0775(ROPGAP2);GH_A08G1665(CKB1);GH_A08G1881(CKB1);GH_A09G0133(GNL1);GH_A12G2329(CKB1);GH_D03G0828(Os07g0657900);GH_D03G1262(AGD1);GH_D03G1355(PCNA);GH_D03G1878(CKB1);GH_D08G0320(rraA);GH_D08G0352(CKB1);GH_D08G0512(RANGAP1);GH_D08G0729(RANGAP1);GH_D08G0772(ROPGAP2)
GO:0003916	Molecular Function	DNA topoisomerase activity	1	0.541795	GH_A06G1286(topA)
GO:0003973	Molecular Function	(S)-2-hydroxy-acid oxidase activity	1	0.541795	GH_A06G1669(GLO4)
GO:0005372	Molecular Function	water transmembrane transporter activity	1	0.541795	GH_D03G0641(TIP2-1)
GO:0016413	Molecular Function	O-acetyltransferase activity	1	0.541795	GH_A06G1391(SDT)
GO:0017069	Molecular Function	snRNA binding	1	0.541795	GH_D08G0498(VIT_07s0104g01170)
GO:0019201	Molecular Function	nucleotide kinase activity	1	0.541795	GH_D04G0069(UMK3)
GO:0043682	Molecular Function	copper-transporting ATPase activity	1	0.541795	GH_D02G2144(PAA1)
GO:0051002	Molecular Function	ligase activity, forming nitrogen-metal bonds	1	0.541795	GH_A10G0321(CHLI)
GO:0051003	Molecular Function	ligase activity, forming nitrogen-metal bonds, forming coordination complexes	1	0.541795	GH_A10G0321(CHLI)
GO:0052592	Molecular Function	oxidoreductase activity, acting on CH or CH2 groups, with an iron-sulfur protein as acceptor	1	0.541795	GH_D02G2211(ISPH)
GO:0070568	Molecular Function	guanylyltransferase activity	1	0.541795	GH_D05G1742(THG1)
GO:0033554	Biological Process	cellular response to stress	70	0.542568	GH_A02G0431(PHO1);GH_A02G0521(CAPH2);GH_A02G0618(PTI1);GH_A02G0695(VIP1);GH_A02G0805(--);GH_A02G0997(PP2C27);GH_A02G1056(MTP1);GH_A03G0391(LIG1);GH_A03G0460(MPK3);GH_A06G1056(guaA);GH_A06G1196(UVR3);GH_A06G1291(CDC2A);GH_A06G1391(SDT);GH_A06G1431(UBC24);GH_A06G1611(DELTA-OAT);GH_A06G1618(CIPK23);GH_A06G1689(MTR4);GH_A06G1695(THI1-2);GH_A06G1999(HSP70-17);GH_A06G2049(NRPE1);GH_A08G0939(OS9);GH_A08…
GO:0048528	Biological Process	post-embryonic root development	6	0.54388	GH_A08G0500(RANGAP2);GH_A08G0736(RANGAP1);GH_A08G1199(RPD1);GH_A08G1870(LON2);GH_D08G0512(RANGAP1);GH_D08G0729(RANGAP1)
GO:0035194	Biological Process	posttranscriptional gene silencing by RNA	15	0.543949	GH_A03G0439(DRB2);GH_A06G2154(RTEL1);GH_A08G0620(MTACP1);GH_A08G0708(EOL1);GH_A08G1866(UPF1);GH_A10G0391(rimM);GH_A10G0393(PHYE);GH_A12G2358(HOS1);GH_A12G2691(DMS3);GH_D03G1538(DRB2);GH_D03G1850(HOS1);GH_D03G1884(UPF1);GH_D08G0618(MTACP1);GH_D08G0700(EOL1);GH_D08G2599(SYN4)
GO:0002009	Biological Process	morphogenesis of an epithelium	1	0.544558	GH_A08G1222(DCR)
GO:0006266	Biological Process	DNA ligation	1	0.544558	GH_A03G0391(LIG1)
GO:0009611	Biological Process	response to wounding	1	0.544558	GH_D02G2096(HDA19)
GO:0015695	Biological Process	organic cation transport	1	0.544558	GH_D03G0641(TIP2-1)
GO:0015743	Biological Process	malate transport	1	0.544558	GH_D02G2165(DIT2)
GO:0015850	Biological Process	organic hydroxy compound transport	1	0.544558	GH_D05G1504(INT2)
GO:0019755	Biological Process	one-carbon compound transport	1	0.544558	GH_D03G0641(TIP2-1)
GO:0035434	Biological Process	copper ion transmembrane transport	1	0.544558	GH_D02G2144(PAA1)
GO:0035437	Biological Process	maintenance of protein localization in endoplasmic reticulum	1	0.544558	GH_A10G0359(ERD2A)
GO:0045926	Biological Process	negative regulation of growth	1	0.544558	GH_D05G2007(DA1)
GO:0048729	Biological Process	tissue morphogenesis	1	0.544558	GH_A08G1222(DCR)
GO:0050879	Biological Process	multicellular organismal movement	1	0.544558	GH_D03G1080(APRR1)
GO:0070972	Biological Process	protein localization to endoplasmic reticulum	1	0.544558	GH_A10G0359(ERD2A)
GO:1901068	Biological Process	guanosine-containing compound metabolic process	1	0.544558	GH_D05G1794(trmt10a)
GO:0090567	Biological Process	reproductive shoot system development	49	0.544571	GH_A02G0351(CDC73);GH_A02G0417(CRY2);GH_A02G0429(KIN10A);GH_A02G0629(GCR1);GH_A02G0676(GI);GH_A02G0714(PIN6);GH_A02G0724(SEU);GH_A02G0852(UBP16);GH_A03G0374(FOLK);GH_A03G0432(ARF10);GH_A03G0460(MPK3);GH_A06G1111(NPY1);GH_A06G1604(CUL4);GH_A06G1713(PCFS4);GH_A06G2049(NRPE1);GH_A08G0792(TIR1);GH_A08G0811(LD);GH_A08G1204(EMS1);GH_A08G1389(TIR1);GH_A08G1565(MYB17);GH_A08G1796(KAN2);GH_A10G0253(VIP5);…
GO:0042592	Biological Process	homeostatic process	52	0.544759	GH_A02G0482(NHX2);GH_A02G0598(LPD1);GH_A03G0371(Grxcr1);GH_A03G0440(MON1);GH_A03G0447(PDIL1-4);GH_A03G0471(NFRKB);GH_A06G1304(PAP8);GH_A06G1431(UBC24);GH_A06G1964(BTR1);GH_A06G2083(NHX6);GH_A08G0640(Os05g0200100);GH_A08G0701(ACA12);GH_A08G0742(MIRO2);GH_A08G0882(GRXC4);GH_A08G1418(PDIL2-1);GH_A10G0267(GRXS17);GH_A10G0273(UBC24);GH_A10G0311(SNI1);GH_D02G0991(TRX1);GH_D02G1320(ptges2);GH_D02G1335(A…
GO:0040008	Biological Process	regulation of growth	10	0.544984	GH_A03G0355(SWC6);GH_A06G1125(COP10);GH_A06G1973(TTL);GH_A06G2077(At5g58300);GH_A08G1314(BIN4);GH_A09G0030(MCM2);GH_D02G1104(OsI_36121);GH_D03G0752(PERK1);GH_D03G1183(RPN7);GH_D05G2007(DA1)
GO:0009566	Biological Process	fertilization	4	0.545035	GH_A06G1430(RPL21M);GH_A08G1418(PDIL2-1);GH_D02G1109(FER);GH_D05G1654(RPL21M)
GO:0004611	Molecular Function	phosphoenolpyruvate carboxykinase activity	2	0.547022	GH_A02G0782(PPC1);GH_D08G2675(PPC1)
GO:0015662	Molecular Function	ATPase activity, coupled to transmembrane movement of ions, phosphorylative mechanism	2	0.547022	GH_A06G1310(PMA4);GH_D02G2144(PAA1)
GO:0006260	Biological Process	DNA replication	24	0.547595	GH_A02G0877(KIN7N);GH_A06G1125(COP10);GH_A06G1291(CDC2A);GH_A06G2049(NRPE1);GH_A08G1314(BIN4);GH_A08G1806(--);GH_A09G0030(MCM2);GH_A10G0311(SNI1);GH_A12G2556(mlo2);GH_A12G2691(DMS3);GH_D02G0896(KIN7N);GH_D02G1104(OsI_36121);GH_D02G1481(--);GH_D02G2279(CYCD3-3);GH_D03G0580(ORC3);GH_D03G0658(FAS1);GH_D03G1130(--);GH_D03G1183(RPN7);GH_D03G1318(ATXR6);GH_D03G1886(NMAT2);GH_D04G0075(TIO);GH_D05G1984(D…
GO:0019725	Biological Process	cellular homeostasis	34	0.549653	GH_A02G0598(LPD1);GH_A03G0371(Grxcr1);GH_A03G0440(MON1);GH_A03G0447(PDIL1-4);GH_A06G1304(PAP8);GH_A08G0640(Os05g0200100);GH_A08G0701(ACA12);GH_A08G0882(GRXC4);GH_A08G1418(PDIL2-1);GH_A10G0267(GRXS17);GH_D02G0991(TRX1);GH_D02G1320(ptges2);GH_D02G1335(At3g24170);GH_D02G2275(TIC21);GH_D02G2286(CBSX2);GH_D03G0641(TIP2-1);GH_D03G0646(VPS45);GH_D03G0828(Os07g0657900);GH_D03G0965(At5g39865);GH_D03G1076(…
GO:0006869	Biological Process	lipid transport	7	0.549799	GH_A02G0428(GLTP1);GH_A06G2081(TGD4);GH_D02G1247(At4g39670);GH_D02G1306(ABCG11);GH_D03G0773(PDR1);GH_D03G1150(ALA10);GH_D05G1387(ALA4)
GO:0010876	Biological Process	lipid localization	7	0.549799	GH_A02G0428(GLTP1);GH_A06G2081(TGD4);GH_D02G1247(At4g39670);GH_D02G1306(ABCG11);GH_D03G0773(PDR1);GH_D03G1150(ALA10);GH_D05G1387(ALA4)
GO:0008152	Biological Process	metabolic process	1968	0.550167	GH_A02G0298(ING1);GH_A02G0299(GLCAT14A);GH_A02G0311(RNR2A);GH_A02G0312(MED33A);GH_A02G0317(NFYC3);GH_A02G0318(VIT_05s0020g02800);GH_A02G0321(KAPP);GH_A02G0326(LOX5);GH_A02G0327(psaD);GH_A02G0328(At1g31672);GH_A02G0329(At1g31672);GH_A02G0331(WNK1);GH_A02G0338(--);GH_A02G0343(PBD1);GH_A02G0347(DMAS1-B);GH_A02G0351(CDC73);GH_A02G0357(GSVIVT00020038001);GH_A02G0358(GSVIVT00020038001);GH_A02G0361(VIT_…	2(Bp10);GH_D05G1853(CCT2);GH_D05G1854(pus10);GH_D05G1855(ROPGEF1);GH_D05G1859(STY46);GH_D05G1863(SMT2);GH_D05G1867(P4H3);GH_D05G1868(At1g76050);GH_D05G1875(PER64);GH_D05G1877(CAD6);GH_D05G1879(CRSP);GH_D05G1882(ptges2);GH_D05G1888(CLV1);GH_D05G1890(--);GH_D05G1895(PETH);GH_D05G1903(--);GH_D05G1904(trmt6);GH_D05G1907(At1g75680);GH_D05G1909(XRN3);GH_D05G1910(APS2);GH_D05G1915(IQD32);GH_D05G1919(At4…
GO:0009108	Biological Process	coenzyme biosynthetic process	11	0.55019	GH_A02G0616(SAMS);GH_A06G1908(FPGS1);GH_A06G1955(At4g10100);GH_A08G1252(At1g55090);GH_A08G1451(SAMS2);GH_A08G1595(KPHMT2);GH_A10G0172(HSA32);GH_D04G0045(COAE);GH_D05G1300(PDX12);GH_D08G0311(NMNAT);GH_D08G0488(TPK1)
GO:0006144	Biological Process	purine nucleobase metabolic process	2	0.551172	GH_A06G1081(APT5);GH_A12G2395(APT4)
GO:0006606	Biological Process	protein import into nucleus	2	0.551172	GH_D04G0146(RH17);GH_D05G1690(--)
GO:0031329	Biological Process	regulation of cellular catabolic process	2	0.551172	GH_A02G0819(--);GH_D02G0836(--)
GO:0034504	Biological Process	protein localization to nucleus	2	0.551172	GH_D04G0146(RH17);GH_D05G1690(--)
GO:0044744	Biological Process	protein targeting to nucleus	2	0.551172	GH_D04G0146(RH17);GH_D05G1690(--)
GO:0051170	Biological Process	nuclear import	2	0.551172	GH_D04G0146(RH17);GH_D05G1690(--)
GO:1902593	Biological Process	single-organism nuclear import	2	0.551172	GH_D04G0146(RH17);GH_D05G1690(--)
GO:0005977	Biological Process	glycogen metabolic process	3	0.556081	GH_A02G0988(SBEII);GH_D02G1035(SBEII);GH_D05G1957(AGPS1)
GO:0006112	Biological Process	energy reserve metabolic process	3	0.556081	GH_A02G0988(SBEII);GH_D02G1035(SBEII);GH_D05G1957(AGPS1)
GO:0009640	Biological Process	photomorphogenesis	3	0.556081	GH_A06G1604(CUL4);GH_A10G0427(CUL4);GH_A12G2536(SPA2)
GO:0010099	Biological Process	regulation of photomorphogenesis	3	0.556081	GH_A06G1604(CUL4);GH_A10G0427(CUL4);GH_A12G2536(SPA2)
GO:2000030	Biological Process	regulation of response to red or far red light	3	0.556081	GH_A06G1604(CUL4);GH_A10G0427(CUL4);GH_A12G2536(SPA2)
GO:0006629	Biological Process	lipid metabolic process	178	0.556567	GH_A02G0299(GLCAT14A);GH_A02G0326(LOX5);GH_A02G0466(SMAP1);GH_A02G0557(AAE7);GH_A02G0608(RH40);GH_A02G0705(Z-ISO);GH_A02G0828(ECHIA);GH_A02G0918(FAH1);GH_A02G0920(PATL4);GH_A02G0927(ACPD);GH_A02G1007(SAC1);GH_A02G1041(RH50);GH_A03G0374(FOLK);GH_A03G0400(4CLL7);GH_A03G0405(EVN);GH_A03G0458(FRS3);GH_A03G0462(At3g45770);GH_A03G0536(KCR1);GH_A03G0544(KCR1);GH_A03G0560(CYP707A2);GH_A03G0575(SMO2-2);GH…
GO:0005576	Cellular Component	extracellular region	38	0.556784	GH_A02G0671(LAC21);GH_A02G0851(AED3);GH_A06G1098(ASP5);GH_A06G1287(--);GH_A06G1505(AHRI);GH_A06G1705(XTH8);GH_A06G1993(--);GH_A08G1462(CYP20-3);GH_A08G1695(PGK3);GH_A08G1792(XTH30);GH_A10G0144(XTH8);GH_A12G2388(SKU5);GH_A12G2478(GPX6);GH_D02G0681(LAC21);GH_D02G0871(AED3);GH_D02G1323(Galm);GH_D02G1499(XTH28);GH_D02G2051(HEMC);GH_D02G2181(At5g09550);GH_D03G0528(XTH22);GH_D03G0592(BGAL1);GH_D03G1069…
GO:0007017	Biological Process	microtubule-based process	33	0.556978	GH_A02G0429(KIN10A);GH_A02G0877(KIN7N);GH_A03G0472(KIN5D);GH_A06G1553(Gbp4);GH_A06G1570(SH3P3);GH_A08G1260(FTSHI1);GH_A08G1414(KIN14I);GH_A08G1540(AUR3);GH_A10G0168(KIN14D);GH_A10G0240(At5g23430);GH_A10G0298(HSL1);GH_A10G0299(GBP6);GH_A12G2428(KINUB);GH_A12G2484(KIN14J);GH_D02G0896(KIN7N);GH_D02G1111(At5g58300);GH_D02G1259(SIA1);GH_D02G2090(At5g23430);GH_D03G0462(At5g10020);GH_D03G0609(LYK3);GH_D…
GO:0030118	Cellular Component	clathrin coat	2	0.55803	GH_A06G1872(CHC1);GH_A10G0255(At2g20760)
GO:0032991	Cellular Component	macromolecular complex	291	0.560061	GH_A02G0312(MED33A);GH_A02G0317(NFYC3);GH_A02G0327(psaD);GH_A02G0338(--);GH_A02G0343(PBD1);GH_A02G0357(GSVIVT00020038001);GH_A02G0358(GSVIVT00020038001);GH_A02G0376(RPS15A);GH_A02G0427(RPL14B);GH_A02G0429(KIN10A);GH_A02G0436(RPL28);GH_A02G0447(Os10g0467600);GH_A02G0493(Os01g0367900);GH_A02G0497(ALY3);GH_A02G0525(RPL19B);GH_A02G0529(--);GH_A02G0564(--);GH_A02G0596(RPS1);GH_A02G0625(RPL3B);GH_A02G0…
GO:0019220	Biological Process	regulation of phosphate metabolic process	17	0.5605	GH_A02G0629(GCR1);GH_A03G0460(MPK3);GH_A06G1291(CDC2A);GH_A08G1204(EMS1);GH_A08G1208(I-2);GH_A08G1665(CKB1);GH_A08G1881(CKB1);GH_A10G0097(DSP4);GH_A12G2329(CKB1);GH_D02G1010(CLV1);GH_D02G2281(PTEN2A);GH_D03G0752(PERK1);GH_D03G1517(MPK3);GH_D03G1878(CKB1);GH_D05G1888(CLV1);GH_D08G0352(CKB1);GH_D08G0434(PTI1)
GO:0051174	Biological Process	regulation of phosphorus metabolic process	17	0.5605	GH_A02G0629(GCR1);GH_A03G0460(MPK3);GH_A06G1291(CDC2A);GH_A08G1204(EMS1);GH_A08G1208(I-2);GH_A08G1665(CKB1);GH_A08G1881(CKB1);GH_A10G0097(DSP4);GH_A12G2329(CKB1);GH_D02G1010(CLV1);GH_D02G2281(PTEN2A);GH_D03G0752(PERK1);GH_D03G1517(MPK3);GH_D03G1878(CKB1);GH_D05G1888(CLV1);GH_D08G0352(CKB1);GH_D08G0434(PTI1)
GO:0048449	Biological Process	floral organ formation	7	0.561476	GH_A02G0429(KIN10A);GH_A02G0714(PIN6);GH_A06G2049(NRPE1);GH_A12G2456(SCL28);GH_D02G0729(PIN6);GH_D03G0776(--);GH_D08G2594(PIE1)
GO:0004620	Molecular Function	phospholipase activity	6	0.561681	GH_A02G0739(At1g43900);GH_A08G1664(RAC2);GH_D02G0750(At1g43900);GH_D03G0780(CSE);GH_D05G1919(At4g24160);GH_D08G2592(LCAT3)
GO:0098588	Cellular Component	bounding membrane of organelle	32	0.562623	GH_A02G1056(MTP1);GH_A03G0405(EVN);GH_A03G0422(NCRK);GH_A06G1338(At4g31480);GH_A06G1872(CHC1);GH_A06G2081(TGD4);GH_A08G0878(PECT1);GH_A08G0995(At5g34940);GH_A08G1288(MTP1);GH_A08G1469(TOC33);GH_A08G1852(TOM2A);GH_A10G0114(ATG8C);GH_A10G0133(TOM1);GH_A10G0255(At2g20760);GH_A10G0305(SYP61);GH_A12G2313(TOM2A);GH_D02G1131(VSR1);GH_D02G1223(SEC23);GH_D02G2121(ARC5);GH_D03G0536(SYP21);GH_D03G0641(TIP2-…
GO:0009505	Cellular Component	plant-type cell wall	1	0.564821	GH_A08G1487(ROPGAP3)
GO:0030863	Cellular Component	cortical cytoskeleton	1	0.564821	GH_A06G1291(CDC2A)
GO:0032993	Cellular Component	protein-DNA complex	1	0.564821	GH_A12G2550(Prim1)
GO:0043189	Cellular Component	H4/H2A histone acetyltransferase complex	1	0.564821	GH_A08G1439(SWC4)
GO:0009225	Biological Process	nucleotide-sugar metabolic process	5	0.565017	GH_A08G1561(PMM);GH_D02G1409(UGD5);GH_D03G0708(USP);GH_D03G1747(NRS/ER);GH_D08G0444(UGPA)
GO:0010208	Biological Process	pollen wall assembly	5	0.565017	GH_A02G0861(IRX9H);GH_D02G0880(IRX9H);GH_D02G1381(AGL30);GH_D03G0483(BRI1);GH_D03G0525(4CL3)
GO:0085029	Biological Process	extracellular matrix assembly	5	0.565017	GH_A02G0861(IRX9H);GH_D02G0880(IRX9H);GH_D02G1381(AGL30);GH_D03G0483(BRI1);GH_D03G0525(4CL3)
GO:0042579	Cellular Component	microbody	25	0.568518	GH_A02G0557(AAE7);GH_A02G0828(ECHIA);GH_A02G0978(4CLL5);GH_A02G0985(AAE1);GH_A03G0400(4CLL7);GH_A06G1408(DEG15);GH_A06G1973(TTL);GH_A06G2080(ACS);GH_A08G0830(ephA);GH_A08G1870(LON2);GH_A08G1955(HINT4);GH_A10G0102(MLYCD);GH_A12G2360(ACX1);GH_D02G0844(ECHIA);GH_D02G1019(4CLL5);GH_D02G1026(AAE1);GH_D02G1335(At3g24170);GH_D02G2121(ARC5);GH_D03G1144(AAE17);GH_D03G1257(maoII);GH_D04G0045(COAE);GH_D04G0…
GO:0044424	Cellular Component	intracellular part	1192	0.568585	GH_A02G0311(RNR2A);GH_A02G0317(NFYC3);GH_A02G0326(LOX5);GH_A02G0338(--);GH_A02G0343(PBD1);GH_A02G0357(GSVIVT00020038001);GH_A02G0358(GSVIVT00020038001);GH_A02G0361(VIT_05s0020g04080);GH_A02G0376(RPS15A);GH_A02G0417(CRY2);GH_A02G0427(RPL14B);GH_A02G0428(GLTP1);GH_A02G0429(KIN10A);GH_A02G0431(PHO1);GH_A02G0436(RPL28);GH_A02G0437(MORF6);GH_A02G0447(Os10g0467600);GH_A02G0476(SPL7);GH_A02G0493(Os01g03…
GO:0015154	Molecular Function	disaccharide transmembrane transporter activity	2	0.569503	GH_A02G0659(SUC2);GH_A03G0407(ABCG3)
GO:0015157	Molecular Function	oligosaccharide transmembrane transporter activity	2	0.569503	GH_A02G0659(SUC2);GH_A03G0407(ABCG3)
GO:0015036	Molecular Function	disulfide oxidoreductase activity	15	0.571667	GH_A03G0371(Grxcr1);GH_A03G0447(PDIL1-4);GH_A08G0640(Os05g0200100);GH_A08G0882(GRXC4);GH_A08G1418(PDIL2-1);GH_A10G0267(GRXS17);GH_D02G0991(TRX1);GH_D02G1320(ptges2);GH_D03G0965(At5g39865);GH_D03G1530(PDIL1-4);GH_D05G1622(GRXC9);GH_D05G1715(CXXS1);GH_D05G1882(ptges2);GH_D05G2062(At1g07700);GH_D08G2810(GRXC6)
GO:0016638	Molecular Function	oxidoreductase activity, acting on the CH-NH2 group of donors	5	0.571867	GH_A02G0328(At1g31672);GH_A02G0329(At1g31672);GH_A12G2700(GLT1);GH_D03G1202(GDH2);GH_D03G1257(maoII)
GO:0016109	Biological Process	tetraterpenoid biosynthetic process	14	0.571951	GH_A06G1178(dnaJ);GH_A06G1225(ISPD);GH_A08G0605(CCD1);GH_A08G1395(APG3);GH_A08G1793(ATS1);GH_A12G2469(--);GH_D02G2046(HCF136);GH_D02G2210(CCS1);GH_D03G0828(Os07g0657900);GH_D03G0882(ISPF);GH_D03G1940(ATS1);GH_D05G1753(GDCST);GH_D05G1774(AOX4);GH_D08G0602(CCD1)
GO:0015766	Biological Process	disaccharide transport	2	0.573675	GH_A02G0659(SUC2);GH_A03G0407(ABCG3)
GO:0015772	Biological Process	oligosaccharide transport	2	0.573675	GH_A02G0659(SUC2);GH_A03G0407(ABCG3)
GO:0016049	Biological Process	cell growth	28	0.57394	GH_A02G0523(IBR3);GH_A03G0526(PUB13);GH_A06G1125(COP10);GH_A06G1232(BCCP1);GH_A06G1484(--);GH_A06G1973(TTL);GH_A08G1314(BIN4);GH_A08G1588(AN);GH_A08G1710(CESA3);GH_A10G0298(HSL1);GH_A12G2388(SKU5);GH_A12G2705(At5g53140);GH_D02G1109(FER);GH_D02G1383(NAC029);GH_D02G2166(RIBA1);GH_D02G2171(RPT3);GH_D03G0433(IP5P5);GH_D03G0483(BRI1);GH_D03G0592(BGAL1);GH_D03G0752(PERK1);GH_D03G0898(POT3);GH_D03G1183(…
GO:0009148	Biological Process	pyrimidine nucleoside triphosphate biosynthetic process	3	0.574018	GH_A08G1659(NDPK1);GH_A12G2559(NDPK3);GH_D08G0470(ctps)
GO:0009208	Biological Process	pyrimidine ribonucleoside triphosphate metabolic process	3	0.574018	GH_A08G1659(NDPK1);GH_A12G2559(NDPK3);GH_D08G0470(ctps)
GO:0009209	Biological Process	pyrimidine ribonucleoside triphosphate biosynthetic process	3	0.574018	GH_A08G1659(NDPK1);GH_A12G2559(NDPK3);GH_D08G0470(ctps)
GO:0012505	Cellular Component	endomembrane system	25	0.574996	GH_A02G0975(P4H3);GH_A03G0405(EVN);GH_A03G0422(NCRK);GH_A03G0447(PDIL1-4);GH_A06G1111(NPY1);GH_A06G1338(At4g31480);GH_A06G1684(MAD1);GH_A06G1999(HSP70-17);GH_A06G2101(GOS11);GH_A08G0500(RANGAP2);GH_A08G0736(RANGAP1);GH_A08G1419(ERDJ3B);GH_A10G0305(SYP61);GH_D02G1015(P4H3);GH_D02G1131(VSR1);GH_D03G0536(SYP21);GH_D03G1530(PDIL1-4);GH_D04G0098(CG1);GH_D05G1620(SYP61);GH_D05G1867(P4H3);GH_D05G1884(VP…
GO:0019953	Biological Process	sexual reproduction	4	0.576023	GH_A06G1430(RPL21M);GH_A08G1418(PDIL2-1);GH_D02G1109(FER);GH_D05G1654(RPL21M)
GO:0003909	Molecular Function	DNA ligase activity	1	0.576201	GH_A03G0391(LIG1)
GO:0004559	Molecular Function	alpha-mannosidase activity	1	0.576201	GH_D05G1518(MNS3)
GO:0008234	Molecular Function	cysteine-type peptidase activity	1	0.576201	GH_D02G2182(ULP2B)
GO:0008409	Molecular Function	5'-3' exonuclease activity	1	0.576201	GH_D05G1909(XRN3)
GO:0015924	Molecular Function	mannosyl-oligosaccharide mannosidase activity	1	0.576201	GH_D05G1518(MNS3)
GO:0016790	Molecular Function	thiolester hydrolase activity	1	0.576201	GH_A12G2354(ppt-1)
GO:0016813	Molecular Function	hydrolase activity, acting on carbon-nitrogen (but not peptide) bonds, in linear amidines	1	0.576201	GH_A12G2333(UGLYAH)
GO:0016872	Molecular Function	intramolecular lyase activity	1	0.576201	GH_D04G0140(CHI3)
GO:0009084	Biological Process	glutamine family amino acid biosynthetic process	1	0.579011	GH_A12G2700(GLT1)
GO:0042374	Biological Process	phylloquinone metabolic process	1	0.579011	GH_D02G1446(PHYLLO)
GO:0042548	Biological Process	regulation of photosynthesis, light reaction	1	0.579011	GH_D02G1446(PHYLLO)
GO:0043467	Biological Process	regulation of generation of precursor metabolites and energy	1	0.579011	GH_D02G1446(PHYLLO)
GO:0005622	Cellular Component	intracellular	1194	0.584406	GH_A02G0311(RNR2A);GH_A02G0317(NFYC3);GH_A02G0326(LOX5);GH_A02G0338(--);GH_A02G0343(PBD1);GH_A02G0357(GSVIVT00020038001);GH_A02G0358(GSVIVT00020038001);GH_A02G0361(VIT_05s0020g04080);GH_A02G0376(RPS15A);GH_A02G0417(CRY2);GH_A02G0427(RPL14B);GH_A02G0428(GLTP1);GH_A02G0429(KIN10A);GH_A02G0431(PHO1);GH_A02G0436(RPL28);GH_A02G0437(MORF6);GH_A02G0447(Os10g0467600);GH_A02G0476(SPL7);GH_A02G0493(Os01g03…
GO:0006544	Biological Process	glycine metabolic process	7	0.584409	GH_A06G1225(ISPD);GH_A08G1462(CYP20-3);GH_A08G1517(STR4);GH_A12G2417(HDEF_2079);GH_D02G0959(AOS1);GH_D03G1210(PMSR);GH_D05G1753(GDCST)
GO:0016879	Molecular Function	ligase activity, forming carbon-nitrogen bonds	14	0.584687	GH_A02G1009(POPTRDRAFT_831870);GH_A03G0367(UBA1);GH_A06G1125(COP10);GH_A06G1431(UBC24);GH_A08G0717(MCCA);GH_A08G1252(At1g55090);GH_A10G0273(UBC24);GH_A12G2488(MURE);GH_D02G0921(UBC37);GH_D02G1058(POPTRDRAFT_831870);GH_D02G2151(OM64);GH_D03G0937(glnA);GH_D08G0470(ctps);GH_D08G0707(MCCA)
GO:0003006	Biological Process	developmental process involved in reproduction	153	0.585016	GH_A02G0351(CDC73);GH_A02G0417(CRY2);GH_A02G0429(KIN10A);GH_A02G0629(GCR1);GH_A02G0676(GI);GH_A02G0714(PIN6);GH_A02G0724(SEU);GH_A02G0790(At1g21780);GH_A02G0852(UBP16);GH_A02G0877(KIN7N);GH_A02G0925(GAUT7);GH_A02G0992(PUB15);GH_A02G1005(ATXR7);GH_A03G0347(At5g58410);GH_A03G0371(Grxcr1);GH_A03G0374(FOLK);GH_A03G0432(ARF10);GH_A03G0436(REV);GH_A03G0460(MPK3);GH_A03G0534(TIM9);GH_A03G0560(CYP707A2);…
GO:0001071	Molecular Function	nucleic acid binding transcription factor activity	109	0.587118	GH_A02G0652(STOP1);GH_A02G0695(VIP1);GH_A02G0729(SCL1);GH_A02G0785(NAC002);GH_A02G0827(RAP2-4);GH_A03G0350(WRKY24);GH_A03G0432(ARF10);GH_A03G0436(REV);GH_A03G0461(RAP2-7);GH_A06G1055(WRKY32);GH_A06G1071(SHN3);GH_A06G1399(ERF4);GH_A06G1535(ATHB-8);GH_A06G1551(NAC073);GH_A06G1554(ARF3);GH_A06G2099(WRKY40);GH_A08G0706(HSFA2B);GH_A08G0811(LD);GH_A08G0916(AIL5);GH_A08G1111(E2FE);GH_A08G1152(CRF2);GH_A…
GO:0005198	Molecular Function	structural molecule activity	33	0.58717	GH_A02G0376(RPS15A);GH_A02G0596(RPS1);GH_A02G0625(RPL3B);GH_A02G0810(RPS13);GH_A02G0865(TUBA);GH_A02G0928(RPS4);GH_A03G0490(RPL23A);GH_A03G0596(TUBB8);GH_A06G1033(RPL37A);GH_A06G1285(TUBA3);GH_A06G1430(RPL21M);GH_A06G1670(RAP40);GH_A06G2005(rps3);GH_A06G2006(rpl2-A);GH_A08G1694(RPL1);GH_A08G1778(--);GH_A12G2575(RPS6);GH_D02G0825(RPS13);GH_D02G0886(TUBA);GH_D02G1082(TUBB5);GH_D02G1155(RPS4);GH_D02…
GO:0048285	Biological Process	organelle fission	21	0.588566	GH_A02G0877(KIN7N);GH_A06G1291(CDC2A);GH_A06G2118(NUF2);GH_A08G1204(EMS1);GH_A08G1314(BIN4);GH_A08G1604(MAP65-4);GH_A09G0107(--);GH_A10G0223(APC4);GH_A12G2435(TPX2);GH_D02G0896(KIN7N);GH_D02G2279(CYCD3-3);GH_D03G0451(Tsr3);GH_D03G0452(Acin1);GH_D03G0714(--);GH_D03G1094(Zranb3);GH_D03G1251(PCH2);GH_D03G1266(CRL);GH_D04G0075(TIO);GH_D05G1741(At4g04670);GH_D08G0329(SYN3);GH_D08G2599(SYN4)
GO:0060089	Molecular Function	molecular transducer activity	16	0.589541	GH_A02G0389(ETR2);GH_A02G0417(CRY2);GH_A02G0629(GCR1);GH_A03G0465(PHOT1);GH_A06G1301(CRYD);GH_A06G1884(PLC2);GH_A08G1057(CNGC1);GH_A08G1065(CNGC1);GH_A08G1785(XLG3);GH_A09G0068(UVR8);GH_A10G0393(PHYE);GH_D02G1241(TLP1);GH_D02G1477(PSKR1);GH_D02G2171(RPT3);GH_D03G1511(PHOT1);GH_D05G1823(GLR3.3)
GO:0009579	Cellular Component	thylakoid	39	0.589826	GH_A02G0939(IM30);GH_A03G0519(PPF-1);GH_A06G1304(PAP8);GH_A08G0597(At3g63540);GH_A08G0657(FKBP20-2);GH_A08G0847(PAP12);GH_A08G1330(PSRP1);GH_A08G1462(CYP20-3);GH_A08G1517(STR4);GH_A08G1521(CURT1A);GH_A08G1973(TL20.3);GH_A09G0183(DEGP8);GH_A10G0296(TPT);GH_A10G0400(CAB21);GH_A12G2426(CLPR2);GH_D02G0959(AOS1);GH_D02G1147(IM30);GH_D02G1166(FKBP16-3);GH_D02G2046(HCF136);GH_D02G2165(DIT2);GH_D02G2212(…
GO:0009790	Biological Process	embryo development	17	0.589938	GH_A06G1111(NPY1);GH_A06G1535(ATHB-8);GH_A06G1604(CUL4);GH_A06G1689(MTR4);GH_A08G0916(AIL5);GH_A08G1644(HUB1);GH_A08G1700(OBE4);GH_A08G1866(UPF1);GH_A09G0096(RPK2);GH_A09G0104(SCC2);GH_A10G0427(CUL4);GH_D02G0999(LDL3);GH_D03G1067(EMB514);GH_D03G1884(UPF1);GH_D04G0120(GRP23);GH_D05G1354(CHMP1A);GH_D08G0363(HUB1)
GO:0046471	Biological Process	phosphatidylglycerol metabolic process	9	0.590245	GH_A08G0605(CCD1);GH_A08G1793(ATS1);GH_A12G2469(--);GH_D02G1046(At1g78690);GH_D02G2210(CCS1);GH_D03G0882(ISPF);GH_D03G1940(ATS1);GH_D05G1292(MFP1-1);GH_D08G0602(CCD1)
GO:0005451	Molecular Function	monovalent cation:proton antiporter activity	2	0.591164	GH_A02G0482(NHX2);GH_A06G2083(NHX6)
GO:0015299	Molecular Function	solute:proton antiporter activity	2	0.591164	GH_A02G0482(NHX2);GH_A06G2083(NHX6)
GO:0030551	Molecular Function	cyclic nucleotide binding	2	0.591164	GH_A08G1057(CNGC1);GH_A08G1065(CNGC1)
GO:0042285	Molecular Function	xylosyltransferase activity	2	0.591164	GH_A02G0299(GLCAT14A);GH_D03G1081(XXT5)
GO:0009620	Biological Process	response to fungus	24	0.591273	GH_A03G0460(MPK3);GH_A06G1538(PUB17);GH_A08G0515(CESA4);GH_A08G1258(--);GH_A08G1323(DMR6);GH_A08G1517(STR4);GH_A08G1644(HUB1);GH_A10G0356(PUB17);GH_A12G2573(--);GH_D02G0959(AOS1);GH_D02G1109(FER);GH_D02G1247(At4g39670);GH_D02G1252(MED25);GH_D02G1389(ILK1);GH_D02G2117(PIX13);GH_D03G0661(RWA2);GH_D03G0773(PDR1);GH_D03G1336(ANTR1);GH_D03G1517(MPK3);GH_D05G1561(CAD1);GH_D05G1574(CESA8);GH_D05G1895(PE…
GO:0006084	Biological Process	acetyl-CoA metabolic process	3	0.591495	GH_A10G0099(PFP-BETA);GH_A12G2448(HMGS);GH_D03G1746(HMGS)
GO:0016769	Molecular Function	transferase activity, transferring nitrogenous groups	10	0.592872	GH_A02G0804(dapC);GH_A06G1037(TOM2AH3);GH_A06G1098(ASP5);GH_A06G1611(DELTA-OAT);GH_A09G0041(ASP1);GH_D02G0819(dapC);GH_D03G0409(ATHB-16);GH_D03G0645(GABA-TP1);GH_D05G1444(ALAAT2);GH_D05G1753(GDCST)
GO:0015748	Biological Process	organophosphate ester transport	10	0.593101	GH_A02G0796(UDP-GALT1);GH_A10G0296(TPT);GH_D02G0813(UDP-GALT1);GH_D02G2151(OM64);GH_D03G0646(VPS45);GH_D03G0854(BT1);GH_D03G1150(ALA10);GH_D03G1163(NRT3.2);GH_D03G1334(GONST2);GH_D05G1387(ALA4)
GO:0042440	Biological Process	pigment metabolic process	6	0.593661	GH_A03G0432(ARF10);GH_A06G1081(APT5);GH_A08G1322(OMT);GH_A08G1850(NCS1);GH_A12G2395(APT4);GH_A12G2656(OMT)
GO:1901566	Biological Process	organonitrogen compound biosynthetic process	153	0.595129	GH_A02G0311(RNR2A);GH_A02G0361(VIT_05s0020g04080);GH_A02G0447(Os10g0467600);GH_A02G0529(--);GH_A02G0570(ALDH22A1);GH_A02G0596(RPS1);GH_A02G0624(--);GH_A02G0680(--);GH_A02G0743(ACR3);GH_A02G0802(prorsd1p);GH_A02G0824(DFC);GH_A02G0932(At3g11710);GH_A02G0935(tig);GH_A02G0936(At3g11710);GH_A02G0998(--);GH_A02G0999(OST1A);GH_A03G0366(acy1);GH_A03G0459(thrA);GH_A03G0460(MPK3);GH_A03G0536(KCR1);GH_A03G0…
GO:0016116	Biological Process	carotenoid metabolic process	2	0.595342	GH_A08G0605(CCD1);GH_D08G0602(CCD1)
GO:0051220	Biological Process	cytoplasmic sequestering of protein	2	0.595342	GH_A10G0359(ERD2A);GH_D02G1356(PRAF1)
GO:0016129	Biological Process	phytosteroid biosynthetic process	11	0.595901	GH_A02G0299(GLCAT14A);GH_A06G1232(BCCP1);GH_A06G1570(SH3P3);GH_A08G0558(FLA7);GH_A08G0950(XBAT32);GH_A08G1239(mfsd5);GH_A09G0027(At1g20050);GH_D02G1111(At5g58300);GH_D05G1933(BGAL5);GH_D08G0461(CYP21-4);GH_D08G0560(FLA7)
GO:0051234	Biological Process	establishment of localization	437	0.596325	GH_A02G0424(BIP131);GH_A02G0428(GLTP1);GH_A02G0431(PHO1);GH_A02G0453(--);GH_A02G0457(--);GH_A02G0464(AMT1-1);GH_A02G0467(LFG5);GH_A02G0473(At4g15545);GH_A02G0475(At5g18840);GH_A02G0482(NHX2);GH_A02G0555(IMPA1);GH_A02G0560(SAR1A);GH_A02G0605(BOR1);GH_A02G0608(RH40);GH_A02G0611(CSE1);GH_A02G0659(SUC2);GH_A02G0693(SEC5A);GH_A02G0695(VIP1);GH_A02G0714(PIN6);GH_A02G0718(SWEET1);GH_A02G0790(At1g21780);…
GO:0009653	Biological Process	anatomical structure morphogenesis	125	0.596588	GH_A02G0312(MED33A);GH_A02G0321(KAPP);GH_A02G0429(KIN10A);GH_A02G0437(MORF6);GH_A02G0481(RUK);GH_A02G0714(PIN6);GH_A02G0773(--);GH_A02G0861(IRX9H);GH_A02G0967(CLV1);GH_A02G1007(SAC1);GH_A02G1058(ABIL3);GH_A03G0422(NCRK);GH_A03G0436(REV);GH_A03G0526(PUB13);GH_A03G0581(MTPB);GH_A06G1084(SPS1);GH_A06G1232(BCCP1);GH_A06G1535(ATHB-8);GH_A06G1554(ARF3);GH_A06G2049(NRPE1);GH_A06G2063(IRK);GH_A06G2071(AR…
GO:0005261	Molecular Function	cation channel activity	5	0.598439	GH_A06G1618(CIPK23);GH_A10G0415(KAT1);GH_D02G1311(SKOR);GH_D05G1519(KAT1);GH_D05G1823(GLR3.3)
GO:0034285	Biological Process	response to disaccharide	15	0.598895	GH_A03G0465(PHOT1);GH_A08G0717(MCCA);GH_A08G1462(CYP20-3);GH_A08G1517(STR4);GH_A08G1785(XLG3);GH_A08G1866(UPF1);GH_D02G2277(SEP1);GH_D03G0525(4CL3);GH_D03G0882(ISPF);GH_D03G1511(PHOT1);GH_D03G1884(UPF1);GH_D04G0140(CHI3);GH_D05G1959(DFR);GH_D05G2055(ytcB);GH_D08G0707(MCCA)
GO:0019829	Molecular Function	cation-transporting ATPase activity	9	0.600811	GH_A06G1150(At5g47030);GH_A08G0625(At5g47030);GH_A08G0701(ACA12);GH_A08G1670(At5g47030);GH_A12G2323(At5g47030);GH_D02G2144(PAA1);GH_D03G1104(ATPC);GH_D08G0519(ACA12);GH_D08G0623(At5g47030)
GO:0046486	Biological Process	glycerolipid metabolic process	34	0.601997	GH_A02G0466(SMAP1);GH_A02G1007(SAC1);GH_A06G1059(LPAT1);GH_A06G1245(CK1);GH_A06G1463(AHL);GH_A06G2001(IP5P10);GH_A08G0605(CCD1);GH_A08G0720(IP5P4);GH_A08G0878(PECT1);GH_A08G1790(--);GH_A08G1793(ATS1);GH_A08G1851(IP5P2);GH_A09G0047(Os12g0183300);GH_A09G0054(PSS1);GH_A12G2312(IP5P2);GH_A12G2469(--);GH_D02G1046(At1g78690);GH_D02G1055(SAC1);GH_D02G2204(PI4KA1);GH_D02G2210(CCS1);GH_D02G2281(PTEN2A);GH…
GO:0042625	Molecular Function	ATPase coupled ion transmembrane transporter activity	10	0.602142	GH_A06G1150(At5g47030);GH_A06G1310(PMA4);GH_A08G0625(At5g47030);GH_A08G0701(ACA12);GH_A08G1670(At5g47030);GH_A12G2323(At5g47030);GH_D02G2144(PAA1);GH_D03G1104(ATPC);GH_D08G0519(ACA12);GH_D08G0623(At5g47030)
GO:0031301	Cellular Component	integral component of organelle membrane	2	0.60413	GH_D05G1920(ARC6);GH_D08G0742(OEP7)
GO:0031350	Cellular Component	intrinsic component of plastid membrane	2	0.60413	GH_D05G1920(ARC6);GH_D08G0742(OEP7)
GO:0031351	Cellular Component	integral component of plastid membrane	2	0.60413	GH_D05G1920(ARC6);GH_D08G0742(OEP7)
GO:0016042	Biological Process	lipid catabolic process	22	0.604298	GH_A02G0608(RH40);GH_A02G0828(ECHIA);GH_A03G0458(FRS3);GH_A06G1165(GLPK);GH_A06G1308(--);GH_A06G1437(trappc13);GH_A06G1611(DELTA-OAT);GH_A06G1619(--);GH_A06G1984(--);GH_A08G0514(PSAT);GH_A08G0605(CCD1);GH_A08G0804(PEX6);GH_A08G1649(CAT9);GH_A12G2360(ACX1);GH_D02G0844(ECHIA);GH_D03G1002(--);GH_D03G1183(RPN7);GH_D03G1519(FRS3);GH_D08G0524(PSAT);GH_D08G0602(CCD1);GH_D08G0795(PEX6);GH_D08G2770(RCOM_1…
GO:0006665	Biological Process	sphingolipid metabolic process	5	0.605172	GH_A03G0536(KCR1);GH_A03G0544(KCR1);GH_A10G0260(Os02g0639600);GH_D03G1424(KCR1);GH_D03G1431(KCR1)
GO:0010260	Biological Process	organ senescence	6	0.605649	GH_A08G0514(PSAT);GH_A08G1594(WRKY22);GH_D02G1383(NAC029);GH_D05G1596(ATG7);GH_D05G1784(UPL5);GH_D08G0524(PSAT)
GO:0009608	Biological Process	response to symbiont	4	0.605775	GH_A02G0523(IBR3);GH_A10G0213(TP53I3);GH_D05G1618(VOZ1);GH_D05G1682(TP53I3)
GO:0008610	Biological Process	lipid biosynthetic process	74	0.606571	GH_A02G0299(GLCAT14A);GH_A02G0326(LOX5);GH_A02G0466(SMAP1);GH_A02G0920(PATL4);GH_A02G1007(SAC1);GH_A03G0400(4CLL7);GH_A03G0405(EVN);GH_A03G0536(KCR1);GH_A03G0544(KCR1);GH_A06G1059(LPAT1);GH_A06G1084(SPS1);GH_A06G1178(dnaJ);GH_A06G1225(ISPD);GH_A06G1232(BCCP1);GH_A06G1570(SH3P3);GH_A06G1618(CIPK23);GH_A06G1975(--);GH_A08G0523(UGT80A2);GH_A08G0558(FLA7);GH_A08G0605(CCD1);GH_A08G0950(XBAT32);GH_A08G…
GO:0048507	Biological Process	meristem development	55	0.607109	GH_A02G0321(KAPP);GH_A02G0417(CRY2);GH_A02G0473(At4g15545);GH_A02G0714(PIN6);GH_A02G0820(--);GH_A02G0967(CLV1);GH_A03G0325(At5g58300);GH_A03G0347(At5g58410);GH_A03G0422(NCRK);GH_A03G0436(REV);GH_A06G1232(BCCP1);GH_A06G1535(ATHB-8);GH_A06G1604(CUL4);GH_A06G1869(samm50-b);GH_A06G2063(IRK);GH_A06G2154(RTEL1);GH_A08G0558(FLA7);GH_A08G0708(EOL1);GH_A08G0881(RPL18);GH_A08G0916(AIL5);GH_A08G1543(GAUT1);…
GO:0015556	Molecular Function	C4-dicarboxylate transmembrane transporter activity	1	0.608025	GH_D02G2165(DIT2)
GO:0016774	Molecular Function	phosphotransferase activity, carboxyl group as acceptor	1	0.608025	GH_D08G2624(AKHSDH2)
GO:0070717	Molecular Function	poly-purine tract binding	1	0.608025	GH_A10G0130(RBP45B)
GO:0006720	Biological Process	isoprenoid metabolic process	35	0.609563	GH_A02G0705(Z-ISO);GH_A03G0374(FOLK);GH_A03G0560(CYP707A2);GH_A06G1059(LPAT1);GH_A06G1178(dnaJ);GH_A06G1225(ISPD);GH_A08G0605(CCD1);GH_A08G0948(TKT2);GH_A08G1006(SYT5);GH_A08G1395(APG3);GH_A08G1720(PAPD5);GH_A08G1793(ATS1);GH_A12G2294(FDC2);GH_A12G2448(HMGS);GH_A12G2469(--);GH_A12G2603(GRF8);GH_A12G2668(CYB5);GH_D02G0719(Z-ISO);GH_D02G2046(HCF136);GH_D02G2102(HMG1);GH_D02G2103(HMG1);GH_D02G2210(C…
GO:0000075	Biological Process	cell cycle checkpoint	1	0.610859	GH_A08G1525(At3g61590)
GO:0000098	Biological Process	sulfur amino acid catabolic process	1	0.610859	GH_A12G2594(MGL)
GO:0001676	Biological Process	long-chain fatty acid metabolic process	1	0.610859	GH_D02G0959(AOS1)
GO:0007067	Biological Process	mitotic nuclear division	1	0.610859	GH_A10G0223(APC4)
GO:0009720	Biological Process	detection of hormone stimulus	1	0.610859	GH_D03G0483(BRI1)
GO:0009726	Biological Process	detection of endogenous stimulus	1	0.610859	GH_D03G0483(BRI1)
GO:0009740	Biological Process	gibberellic acid mediated signaling pathway	1	0.610859	GH_A02G0629(GCR1)
GO:0009937	Biological Process	regulation of gibberellic acid mediated signaling pathway	1	0.610859	GH_A02G0629(GCR1)
GO:0015800	Biological Process	acidic amino acid transport	1	0.610859	GH_D02G2165(DIT2)
GO:0015813	Biological Process	L-glutamate transport	1	0.610859	GH_D02G2165(DIT2)
GO:0031647	Biological Process	regulation of protein stability	1	0.610859	GH_D04G0165(ABC1K3)
GO:0032776	Biological Process	DNA methylation on cytosine	1	0.610859	GH_A08G1778(--)
GO:0043628	Biological Process	ncRNA 3'-end processing	1	0.610859	GH_D03G1047(TRZ1)
GO:0046864	Biological Process	isoprenoid transport	1	0.610859	GH_D03G0773(PDR1)
GO:0048017	Biological Process	inositol lipid-mediated signaling	1	0.610859	GH_D02G2204(PI4KA1)
GO:0051783	Biological Process	regulation of nuclear division	1	0.610859	GH_A10G0223(APC4)
GO:0009698	Biological Process	phenylpropanoid metabolic process	14	0.611775	GH_A02G0312(MED33A);GH_A02G0431(PHO1);GH_A06G1391(SDT);GH_A08G0496(MED33B);GH_A08G1278(NAC043);GH_A08G1322(OMT);GH_A08G1710(CESA3);GH_A12G2441(ANS);GH_A12G2605(NAC012);GH_A12G2656(OMT);GH_D02G2288(SUD1);GH_D03G0964(NAC043);GH_D08G0509(MED33B);GH_D08G2576(At5g24760)
GO:0004312	Molecular Function	fatty acid synthase activity	2	0.612	GH_A03G0356(fabD);GH_D08G2735(FATB1)
GO:0015604	Molecular Function	organic phosphonate transmembrane transporter activity	2	0.612	GH_A08G1251(ABCF3);GH_D02G1306(ABCG11)
GO:0016671	Molecular Function	oxidoreductase activity, acting on a sulfur group of donors, disulfide as acceptor	2	0.612	GH_D03G1210(PMSR);GH_D08G2657(MSRB1)
GO:0006974	Biological Process	cellular response to DNA damage stimulus	20	0.612018	GH_A02G0521(CAPH2);GH_A06G1056(guaA);GH_A06G1431(UBC24);GH_A06G1689(MTR4);GH_A06G2049(NRPE1);GH_A08G1525(At3g61590);GH_A08G1883(At4g17620);GH_A08G1887(UVH1);GH_A10G0262(TFB2);GH_A10G0273(UBC24);GH_A10G0311(SNI1);GH_A12G2642(mutS2);GH_A12G2691(DMS3);GH_D03G0580(ORC3);GH_D03G0658(FAS1);GH_D03G0776(--);GH_D03G1786(PHR1);GH_D05G1690(--);GH_D05G1970(--);GH_D05G1998(tag)
GO:0016655	Molecular Function	oxidoreductase activity, acting on NAD(P)H, quinone or similar compound as acceptor	4	0.614184	GH_A08G0509(At4g02580);GH_A12G2511(MDAR5);GH_D02G1519(At2g02050);GH_D08G0520(At4g02580)
GO:0065008	Biological Process	regulation of biological quality	97	0.615308	GH_A02G0482(NHX2);GH_A02G0598(LPD1);GH_A02G0714(PIN6);GH_A03G0347(At5g58410);GH_A03G0371(Grxcr1);GH_A03G0424(LOG3);GH_A03G0440(MON1);GH_A03G0447(PDIL1-4);GH_A03G0471(NFRKB);GH_A06G1049(CIPK6);GH_A06G1111(NPY1);GH_A06G1232(BCCP1);GH_A06G1304(PAP8);GH_A06G1431(UBC24);GH_A06G1554(ARF3);GH_A06G1604(CUL4);GH_A06G1869(samm50-b);GH_A06G1964(BTR1);GH_A06G2063(IRK);GH_A06G2083(NHX6);GH_A08G0640(Os05g02001…
GO:0009725	Biological Process	response to hormone	99	0.615924	GH_A02G0372(AUX22B);GH_A02G0373(IAA14);GH_A02G0466(SMAP1);GH_A02G0629(GCR1);GH_A02G0714(PIN6);GH_A03G0331(CIPK11);GH_A03G0352(EXO70B1);GH_A03G0432(ARF10);GH_A03G0460(MPK3);GH_A03G0581(MTPB);GH_A06G1492(ILK1);GH_A06G1554(ARF3);GH_A06G1604(CUL4);GH_A06G1618(CIPK23);GH_A06G1679(ALDH7B4);GH_A06G1944(UPF2);GH_A06G1973(TTL);GH_A06G2058(CIPK18);GH_A06G2099(WRKY40);GH_A08G0687(AUX22D);GH_A08G0792(TIR1);G…
GO:0006555	Biological Process	methionine metabolic process	2	0.616172	GH_A02G0361(VIT_05s0020g04080);GH_A12G2594(MGL)
GO:0033692	Biological Process	cellular polysaccharide biosynthetic process	2	0.616172	GH_D03G0828(Os07g0657900);GH_D03G1747(NRS/ER)
GO:0034637	Biological Process	cellular carbohydrate biosynthetic process	2	0.616172	GH_D03G0828(Os07g0657900);GH_D03G1747(NRS/ER)
GO:0006090	Biological Process	pyruvate metabolic process	56	0.617296	GH_A02G0596(RPS1);GH_A02G0810(RPS13);GH_A02G0935(tig);GH_A02G1006(PFP-ALPHA);GH_A03G0315(At4g26390);GH_A03G0399(GLY);GH_A06G1225(ISPD);GH_A06G1505(AHRI);GH_A08G0605(CCD1);GH_A08G0638(At1g02150);GH_A08G0889(At4g26390);GH_A08G1061(PKP4);GH_A08G1231(PKP2);GH_A08G1418(PDIL2-1);GH_A08G1462(CYP20-3);GH_A08G1517(STR4);GH_A08G1561(PMM);GH_A08G1694(RPL1);GH_A08G1695(PGK3);GH_A08G1710(CESA3);GH_A08G1729(CL…
GO:0019932	Biological Process	second-messenger-mediated signaling	6	0.617441	GH_A03G0331(CIPK11);GH_A03G0341(BLOS1);GH_A06G1049(CIPK6);GH_A06G1618(CIPK23);GH_D05G1823(GLR3.3);GH_D08G2693(HY5)
GO:0019827	Biological Process	stem cell population maintenance	7	0.617657	GH_A06G1689(MTR4);GH_A08G1644(HUB1);GH_A12G2301(PLL1);GH_D02G2153(SOC1);GH_D05G1752(UTP6);GH_D08G0363(HUB1);GH_D08G2693(HY5)
GO:0030003	Biological Process	cellular cation homeostasis	7	0.617657	GH_A03G0440(MON1);GH_A08G0701(ACA12);GH_D02G2275(TIC21);GH_D03G0646(VPS45);GH_D03G1537(MON1);GH_D08G0342(DTX43);GH_D08G0519(ACA12)
GO:0098727	Biological Process	maintenance of cell number	7	0.617657	GH_A06G1689(MTR4);GH_A08G1644(HUB1);GH_A12G2301(PLL1);GH_D02G2153(SOC1);GH_D05G1752(UTP6);GH_D08G0363(HUB1);GH_D08G2693(HY5)
GO:0004553	Molecular Function	hydrolase activity, hydrolyzing O-glycosyl compounds	33	0.618094	GH_A06G1126(At3g13560);GH_A06G2048(lacZ);GH_A08G0585(At1g66250);GH_A08G0866(At3g13560);GH_A08G0895(At5g58090);GH_A08G0995(At5g34940);GH_A08G1234(At1g64390);GH_A08G1250(--);GH_A08G1575(BAM7);GH_A10G0247(AGAL2);GH_A12G2327(BAM3);GH_A12G2389(INVA);GH_A12G2552(At1g64390);GH_D02G1238(AMY3);GH_D03G0592(BGAL1);GH_D03G0664(BGLU42);GH_D03G0934(At1g64390);GH_D03G0968(CEL1);GH_D03G1263(At5g13980);GH_D03G131…
GO:0048731	Biological Process	system development	112	0.618501	GH_A02G0312(MED33A);GH_A02G0351(CDC73);GH_A02G0417(CRY2);GH_A02G0429(KIN10A);GH_A02G0437(MORF6);GH_A02G0629(GCR1);GH_A02G0676(GI);GH_A02G0714(PIN6);GH_A02G0724(SEU);GH_A02G0773(--);GH_A02G0852(UBP16);GH_A02G1007(SAC1);GH_A03G0374(FOLK);GH_A03G0422(NCRK);GH_A03G0432(ARF10);GH_A03G0436(REV);GH_A03G0460(MPK3);GH_A03G0560(CYP707A2);GH_A06G1111(NPY1);GH_A06G1535(ATHB-8);GH_A06G1604(CUL4);GH_A06G1689(M…
GO:0000988	Molecular Function	transcription factor activity, protein binding	3	0.619876	GH_A06G1668(--);GH_D02G1252(MED25);GH_D05G1418(--)
GO:0044703	Biological Process	multi-organism reproductive process	4	0.620163	GH_A06G1430(RPL21M);GH_A08G1418(PDIL2-1);GH_D02G1109(FER);GH_D05G1654(RPL21M)
GO:0009812	Biological Process	flavonoid metabolic process	10	0.620799	GH_A03G0432(ARF10);GH_A08G1322(OMT);GH_A08G1850(NCS1);GH_A10G0103(RBCX1);GH_A12G2441(ANS);GH_A12G2656(OMT);GH_D03G0525(4CL3);GH_D04G0140(CHI3);GH_D05G1711(ANR);GH_D05G1959(DFR)
GO:0032535	Biological Process	regulation of cellular component size	10	0.620799	GH_A06G2063(IRK);GH_A08G0881(RPL18);GH_A08G1004(ARPC3);GH_A08G1710(CESA3);GH_A10G0298(HSL1);GH_D02G1111(At5g58300);GH_D05G1346(APG);GH_D05G1625(HSL1);GH_D05G1753(GDCST);GH_D05G1997(PEX11A)
GO:0090066	Biological Process	regulation of anatomical structure size	10	0.620799	GH_A06G2063(IRK);GH_A08G0881(RPL18);GH_A08G1004(ARPC3);GH_A08G1710(CESA3);GH_A10G0298(HSL1);GH_D02G1111(At5g58300);GH_D05G1346(APG);GH_D05G1625(HSL1);GH_D05G1753(GDCST);GH_D05G1997(PEX11A)
GO:0008483	Molecular Function	transaminase activity	6	0.621718	GH_A02G0804(dapC);GH_A06G1037(TOM2AH3);GH_A06G1098(ASP5);GH_A06G1611(DELTA-OAT);GH_A09G0041(ASP1);GH_D02G0819(dapC)
GO:0065002	Biological Process	intracellular protein transmembrane transport	3	0.625026	GH_A03G0342(TIC110);GH_D02G1443(HSP90-5);GH_D02G2275(TIC21)
GO:0071806	Biological Process	protein transmembrane transport	3	0.625026	GH_A03G0342(TIC110);GH_D02G1443(HSP90-5);GH_D02G2275(TIC21)
GO:0007389	Biological Process	pattern specification process	32	0.62805	GH_A02G0714(PIN6);GH_A02G0790(At1g21780);GH_A03G0436(REV);GH_A03G0460(MPK3);GH_A06G1535(ATHB-8);GH_A06G1554(ARF3);GH_A06G2154(RTEL1);GH_A08G0708(EOL1);GH_A08G0916(AIL5);GH_A08G1314(BIN4);GH_A08G1644(HUB1);GH_A08G1653(D6PKL2);GH_A08G1796(KAN2);GH_A09G0044(CHR24);GH_A09G0096(RPK2);GH_A10G0241(SRF1);GH_A10G0304(ARF15);GH_D02G0729(PIN6);GH_D02G0805(At1g21780);GH_D02G1222(--);GH_D02G1389(ILK1);GH_D03G…
GO:0001932	Biological Process	regulation of protein phosphorylation	15	0.628955	GH_A03G0460(MPK3);GH_A06G1291(CDC2A);GH_A08G1204(EMS1);GH_A08G1665(CKB1);GH_A08G1881(CKB1);GH_A10G0097(DSP4);GH_A12G2329(CKB1);GH_D02G1010(CLV1);GH_D02G2281(PTEN2A);GH_D03G0752(PERK1);GH_D03G1517(MPK3);GH_D03G1878(CKB1);GH_D05G1888(CLV1);GH_D08G0352(CKB1);GH_D08G0434(PTI1)
GO:0043227	Cellular Component	membrane-bounded organelle	935	0.631278	GH_A02G0317(NFYC3);GH_A02G0326(LOX5);GH_A02G0343(PBD1);GH_A02G0361(VIT_05s0020g04080);GH_A02G0389(ETR2);GH_A02G0417(CRY2);GH_A02G0431(PHO1);GH_A02G0437(MORF6);GH_A02G0447(Os10g0467600);GH_A02G0476(SPL7);GH_A02G0482(NHX2);GH_A02G0493(Os01g0367900);GH_A02G0497(ALY3);GH_A02G0521(CAPH2);GH_A02G0557(AAE7);GH_A02G0560(SAR1A);GH_A02G0570(ALDH22A1);GH_A02G0589(PAPS3);GH_A02G0596(RPS1);GH_A02G0600(GALT3);…
GO:0031667	Biological Process	response to nutrient levels	20	0.631456	GH_A02G0431(PHO1);GH_A02G0695(VIP1);GH_A02G1056(MTP1);GH_A06G1291(CDC2A);GH_A06G1431(UBC24);GH_A06G1618(CIPK23);GH_A08G1288(MTP1);GH_A08G1847(NPF7.3);GH_A09G0130(KIN10);GH_A10G0273(UBC24);GH_D02G0707(VIP1);GH_D02G2117(PIX13);GH_D03G1003(MTP1);GH_D05G1332(ATHB-15);GH_D05G1473(SRK2G);GH_D05G1596(ATG7);GH_D05G1693(FHY);GH_D05G2058(PAH2);GH_D05G2064(coq10b);GH_D08G0342(DTX43)
GO:0010817	Biological Process	regulation of hormone levels	26	0.63154	GH_A02G0714(PIN6);GH_A03G0424(LOG3);GH_A06G1049(CIPK6);GH_A06G1111(NPY1);GH_A06G1554(ARF3);GH_A06G2063(IRK);GH_A08G0781(YUC10);GH_A08G0881(RPL18);GH_A08G1343(--);GH_A08G1487(ROPGAP3);GH_A08G1710(CESA3);GH_A08G1840(ABCI7);GH_A10G0298(HSL1);GH_A10G0304(ARF15);GH_D02G0729(PIN6);GH_D02G0959(AOS1);GH_D02G0999(LDL3);GH_D02G1111(At5g58300);GH_D03G0897(--);GH_D03G0937(glnA);GH_D03G1791(CLPT2);GH_D05G1346…
GO:0005741	Cellular Component	mitochondrial outer membrane	1	0.631548	GH_A08G0878(PECT1)
GO:0005938	Cellular Component	cell cortex	1	0.631548	GH_A06G1291(CDC2A)
GO:0009295	Cellular Component	nucleoid	1	0.631548	GH_D05G1292(MFP1-1)
GO:0031306	Cellular Component	intrinsic component of mitochondrial outer membrane	1	0.631548	GH_A08G0878(PECT1)
GO:0042575	Cellular Component	DNA polymerase complex	1	0.631548	GH_A10G0357(At4g18820)
GO:0044421	Cellular Component	extracellular region part	1	0.631548	GH_D05G1936(CKX5)
GO:0044448	Cellular Component	cell cortex part	1	0.631548	GH_A06G1291(CDC2A)
GO:0098573	Cellular Component	intrinsic component of mitochondrial membrane	1	0.631548	GH_A08G0878(PECT1)
GO:0099568	Cellular Component	cytoplasmic region	1	0.631548	GH_A06G1291(CDC2A)
GO:1902562	Cellular Component	H4 histone acetyltransferase complex	1	0.631548	GH_A08G1439(SWC4)
GO:0015020	Molecular Function	glucuronosyltransferase activity	2	0.632013	GH_A02G0861(IRX9H);GH_D02G0880(IRX9H)
GO:0016744	Molecular Function	transferase activity, transferring aldehyde or ketonic groups	2	0.632013	GH_A08G0948(TKT2);GH_D02G1446(PHYLLO)
GO:1901505	Molecular Function	carbohydrate derivative transporter activity	2	0.632013	GH_A02G0796(UDP-GALT1);GH_D02G0813(UDP-GALT1)
GO:0048569	Biological Process	post-embryonic organ development	13	0.633406	GH_A02G0429(KIN10A);GH_A02G0714(PIN6);GH_A06G2049(NRPE1);GH_A08G0500(RANGAP2);GH_A08G0736(RANGAP1);GH_A08G1199(RPD1);GH_A08G1870(LON2);GH_A12G2456(SCL28);GH_D02G0729(PIN6);GH_D03G0776(--);GH_D08G0512(RANGAP1);GH_D08G0729(RANGAP1);GH_D08G2594(PIE1)
GO:0022414	Biological Process	reproductive process	162	0.633795	GH_A02G0351(CDC73);GH_A02G0417(CRY2);GH_A02G0429(KIN10A);GH_A02G0629(GCR1);GH_A02G0676(GI);GH_A02G0714(PIN6);GH_A02G0724(SEU);GH_A02G0790(At1g21780);GH_A02G0852(UBP16);GH_A02G0877(KIN7N);GH_A02G0925(GAUT7);GH_A02G0992(PUB15);GH_A02G1005(ATXR7);GH_A03G0347(At5g58410);GH_A03G0371(Grxcr1);GH_A03G0374(FOLK);GH_A03G0432(ARF10);GH_A03G0436(REV);GH_A03G0460(MPK3);GH_A03G0471(NFRKB);GH_A03G0534(TIM9);GH_…
GO:0003690	Molecular Function	double-stranded DNA binding	3	0.635947	GH_A12G2642(mutS2);GH_D02G2229(TRB1);GH_D03G0768(XRCC1)
GO:0016641	Molecular Function	oxidoreductase activity, acting on the CH-NH2 group of donors, oxygen as acceptor	3	0.635947	GH_A02G0328(At1g31672);GH_A02G0329(At1g31672);GH_D03G1257(maoII)
GO:0006553	Biological Process	lysine metabolic process	2	0.636167	GH_A08G1598(DHDPS2);GH_D08G2624(AKHSDH2)
GO:0009085	Biological Process	lysine biosynthetic process	2	0.636167	GH_A08G1598(DHDPS2);GH_D08G2624(AKHSDH2)
GO:0051093	Biological Process	negative regulation of developmental process	2	0.636167	GH_D02G1464(HDG2);GH_D03G1172(SOBIR1)
GO:0016646	Molecular Function	oxidoreductase activity, acting on the CH-NH group of donors, NAD or NADP as acceptor	1	0.63746	GH_D03G1048(ALDH12A1)
GO:0016730	Molecular Function	oxidoreductase activity, acting on iron-sulfur proteins as donors	1	0.63746	GH_D05G1895(PETH)
GO:0016819	Molecular Function	hydrolase activity, acting on acid anhydrides, in sulfonyl-containing anhydrides	1	0.63746	GH_A08G1955(HINT4)
GO:0009991	Biological Process	response to extracellular stimulus	20	0.637833	GH_A02G0431(PHO1);GH_A02G0695(VIP1);GH_A02G1056(MTP1);GH_A06G1291(CDC2A);GH_A06G1431(UBC24);GH_A06G1618(CIPK23);GH_A08G1288(MTP1);GH_A08G1847(NPF7.3);GH_A09G0130(KIN10);GH_A10G0273(UBC24);GH_D02G0707(VIP1);GH_D02G2117(PIX13);GH_D03G1003(MTP1);GH_D05G1332(ATHB-15);GH_D05G1473(SRK2G);GH_D05G1596(ATG7);GH_D05G1693(FHY);GH_D05G2058(PAH2);GH_D05G2064(coq10b);GH_D08G0342(DTX43)
GO:0000003	Biological Process	reproduction	164	0.639089	GH_A02G0351(CDC73);GH_A02G0417(CRY2);GH_A02G0429(KIN10A);GH_A02G0629(GCR1);GH_A02G0676(GI);GH_A02G0714(PIN6);GH_A02G0724(SEU);GH_A02G0790(At1g21780);GH_A02G0852(UBP16);GH_A02G0877(KIN7N);GH_A02G0925(GAUT7);GH_A02G0992(PUB15);GH_A02G1005(ATXR7);GH_A03G0347(At5g58410);GH_A03G0371(Grxcr1);GH_A03G0374(FOLK);GH_A03G0432(ARF10);GH_A03G0436(REV);GH_A03G0460(MPK3);GH_A03G0471(NFRKB);GH_A03G0534(TIM9);GH_…
GO:0007049	Biological Process	cell cycle	75	0.63948	GH_A02G0311(RNR2A);GH_A02G0429(KIN10A);GH_A02G0510(--);GH_A02G0877(KIN7N);GH_A03G0332(engB);GH_A03G0347(At5g58410);GH_A03G0471(NFRKB);GH_A06G1034(EMB2001);GH_A06G1125(COP10);GH_A06G1291(CDC2A);GH_A06G1553(Gbp4);GH_A06G1604(CUL4);GH_A06G1618(CIPK23);GH_A06G1944(UPF2);GH_A06G1982(CSTF77);GH_A06G2045(aepA);GH_A06G2049(NRPE1);GH_A08G0500(RANGAP2);GH_A08G0736(RANGAP1);GH_A08G0738(--);GH_A08G0775(ROPGA…
GO:0006950	Biological Process	response to stress	288	0.639794	GH_A02G0326(LOX5);GH_A02G0417(CRY2);GH_A02G0428(GLTP1);GH_A02G0431(PHO1);GH_A02G0473(At4g15545);GH_A02G0482(NHX2);GH_A02G0521(CAPH2);GH_A02G0618(PTI1);GH_A02G0676(GI);GH_A02G0695(VIP1);GH_A02G0805(--);GH_A02G0834(SAPK2);GH_A02G0852(UBP16);GH_A02G0891(--);GH_A02G0906(NRPD1);GH_A02G0997(PP2C27);GH_A02G1041(RH50);GH_A02G1056(MTP1);GH_A03G0331(CIPK11);GH_A03G0339(GSVIVT00023967001);GH_A03G0342(TIC110…
GO:0006208	Biological Process	pyrimidine nucleobase catabolic process	1	0.640299	GH_D03G1156(PYD3)
GO:0006915	Biological Process	apoptotic process	1	0.640299	GH_A12G2343(BI-1)
GO:0009310	Biological Process	amine catabolic process	1	0.640299	GH_A08G1697(PAO1)
GO:0016106	Biological Process	sesquiterpenoid biosynthetic process	1	0.640299	GH_D05G1574(CESA8)
GO:0035821	Biological Process	modification of morphology or physiology of other organism	1	0.640299	GH_A08G1419(ERDJ3B)
GO:0042402	Biological Process	cellular biogenic amine catabolic process	1	0.640299	GH_A08G1697(PAO1)
GO:0046113	Biological Process	nucleobase catabolic process	1	0.640299	GH_D03G1156(PYD3)
GO:0051817	Biological Process	modification of morphology or physiology of other organism involved in symbiotic interaction	1	0.640299	GH_A08G1419(ERDJ3B)
GO:0007186	Biological Process	G-protein coupled receptor signaling pathway	3	0.641065	GH_A08G1586(LCKB2);GH_A10G0221(SPHK1);GH_D08G2678(DGK4)
GO:0010565	Biological Process	regulation of cellular ketone metabolic process	3	0.641065	GH_A08G0950(XBAT32);GH_D05G1561(CAD1);GH_D05G1574(CESA8)
GO:0044087	Biological Process	regulation of cellular component biogenesis	3	0.641065	GH_A08G1004(ARPC3);GH_D02G1257(DCP5);GH_D02G1258(DCP5)
GO:0016298	Molecular Function	lipase activity	7	0.641592	GH_A02G0739(At1g43900);GH_A06G1719(PLA1);GH_A08G1664(RAC2);GH_D02G0750(At1g43900);GH_D03G0780(CSE);GH_D05G1919(At4g24160);GH_D08G2592(LCAT3)
GO:0009267	Biological Process	cellular response to starvation	19	0.642551	GH_A02G0431(PHO1);GH_A02G0695(VIP1);GH_A02G1056(MTP1);GH_A06G1291(CDC2A);GH_A06G1431(UBC24);GH_A06G1618(CIPK23);GH_A08G1288(MTP1);GH_A08G1847(NPF7.3);GH_A10G0273(UBC24);GH_D02G0707(VIP1);GH_D02G2117(PIX13);GH_D03G1003(MTP1);GH_D05G1332(ATHB-15);GH_D05G1473(SRK2G);GH_D05G1596(ATG7);GH_D05G1693(FHY);GH_D05G2058(PAH2);GH_D05G2064(coq10b);GH_D08G0342(DTX43)
GO:0042594	Biological Process	response to starvation	19	0.642551	GH_A02G0431(PHO1);GH_A02G0695(VIP1);GH_A02G1056(MTP1);GH_A06G1291(CDC2A);GH_A06G1431(UBC24);GH_A06G1618(CIPK23);GH_A08G1288(MTP1);GH_A08G1847(NPF7.3);GH_A10G0273(UBC24);GH_D02G0707(VIP1);GH_D02G2117(PIX13);GH_D03G1003(MTP1);GH_D05G1332(ATHB-15);GH_D05G1473(SRK2G);GH_D05G1596(ATG7);GH_D05G1693(FHY);GH_D05G2058(PAH2);GH_D05G2064(coq10b);GH_D08G0342(DTX43)
GO:0006810	Biological Process	transport	386	0.644314	GH_A02G0424(BIP131);GH_A02G0428(GLTP1);GH_A02G0431(PHO1);GH_A02G0457(--);GH_A02G0464(AMT1-1);GH_A02G0467(LFG5);GH_A02G0473(At4g15545);GH_A02G0475(At5g18840);GH_A02G0482(NHX2);GH_A02G0555(IMPA1);GH_A02G0560(SAR1A);GH_A02G0605(BOR1);GH_A02G0608(RH40);GH_A02G0611(CSE1);GH_A02G0659(SUC2);GH_A02G0693(SEC5A);GH_A02G0695(VIP1);GH_A02G0714(PIN6);GH_A02G0718(SWEET1);GH_A02G0790(At1g21780);GH_A02G0796(UDP-…
GO:0044712	Biological Process	single-organism catabolic process	27	0.644559	GH_A02G0608(RH40);GH_A02G0828(ECHIA);GH_A03G0458(FRS3);GH_A06G1165(GLPK);GH_A06G1308(--);GH_A06G1437(trappc13);GH_A06G1611(DELTA-OAT);GH_A06G1619(--);GH_A06G1973(TTL);GH_A06G1984(--);GH_A08G0514(PSAT);GH_A08G0605(CCD1);GH_A08G0804(PEX6);GH_A08G1649(CAT9);GH_A12G2360(ACX1);GH_A12G2594(MGL);GH_D02G0844(ECHIA);GH_D02G1095(At4g20930);GH_D03G1002(--);GH_D03G1156(PYD3);GH_D03G1183(RPN7);GH_D03G1519(FRS…
GO:0009887	Biological Process	organ morphogenesis	30	0.6447	GH_A02G0429(KIN10A);GH_A02G0437(MORF6);GH_A02G0714(PIN6);GH_A02G0773(--);GH_A03G0436(REV);GH_A06G2049(NRPE1);GH_A08G0761(PAC);GH_A08G0859(HUB2);GH_A08G1462(CYP20-3);GH_A08G1588(AN);GH_A08G1644(HUB1);GH_A10G0241(SRF1);GH_A12G2456(SCL28);GH_A12G2589(--);GH_D02G0729(PIN6);GH_D02G0789(--);GH_D02G1222(--);GH_D02G2051(HEMC);GH_D02G2061(TCP7);GH_D02G2210(CCS1);GH_D03G0776(--);GH_D03G0882(ISPF);GH_D03G19…
GO:0022613	Biological Process	ribonucleoprotein complex biogenesis	21	0.645767	GH_A02G0437(MORF6);GH_A02G0608(RH40);GH_A02G0727(SBDS);GH_A02G1022(mis3);GH_A03G0524(BMS1);GH_A03G0576(v1g171563);GH_A06G1238(RH39);GH_A06G1689(MTR4);GH_A06G1909(eif3g);GH_A09G0089(eif3m);GH_D02G0741(SBDS);GH_D02G1067(KRR1);GH_D02G1257(DCP5);GH_D02G1258(DCP5);GH_D03G0879(usp106);GH_D03G1284(RPL7A-1);GH_D03G1390(eif3g);GH_D03G1446(BMS1);GH_D05G1369(RH20);GH_D08G0498(VIT_07s0104g01170);GH_D08G2719(…
GO:0042626	Molecular Function	ATPase activity, coupled to transmembrane movement of substances	14	0.646205	GH_A03G0324(ABCB25);GH_A03G0403(ABCF1);GH_A03G0404(ABCF1);GH_A06G1150(At5g47030);GH_A06G1310(PMA4);GH_A08G0625(At5g47030);GH_A08G0701(ACA12);GH_A08G1670(At5g47030);GH_A10G0335(ABCB9);GH_A12G2323(At5g47030);GH_D02G2144(PAA1);GH_D03G1104(ATPC);GH_D08G0519(ACA12);GH_D08G0623(At5g47030)
GO:0043492	Molecular Function	ATPase activity, coupled to movement of substances	14	0.646205	GH_A03G0324(ABCB25);GH_A03G0403(ABCF1);GH_A03G0404(ABCF1);GH_A06G1150(At5g47030);GH_A06G1310(PMA4);GH_A08G0625(At5g47030);GH_A08G0701(ACA12);GH_A08G1670(At5g47030);GH_A10G0335(ABCB9);GH_A12G2323(At5g47030);GH_D02G2144(PAA1);GH_D03G1104(ATPC);GH_D08G0519(ACA12);GH_D08G0623(At5g47030)
GO:0005798	Cellular Component	Golgi-associated vesicle	2	0.64649	GH_A06G1338(At4g31480);GH_D03G0536(SYP21)
GO:0030163	Biological Process	protein catabolic process	49	0.64779	GH_A02G0852(UBP16);GH_A06G1125(COP10);GH_A06G1604(CUL4);GH_A06G1676(PAE1);GH_A06G1703(UBQ10);GH_A06G1840(UBP24);GH_A06G2062(--);GH_A06G2080(ACS);GH_A08G0509(At4g02580);GH_A08G0605(CCD1);GH_A08G0666(ATG9);GH_A08G0792(TIR1);GH_A08G0939(OS9);GH_A08G0950(XBAT32);GH_A08G1005(UBP22);GH_A08G1122(SINAT4);GH_A08G1389(TIR1);GH_A08G1525(At3g61590);GH_A08G1547(ARSA2);GH_A08G1561(PMM);GH_A08G1661(ALG12);GH_A0…
GO:0044257	Biological Process	cellular protein catabolic process	49	0.64779	GH_A02G0852(UBP16);GH_A06G1125(COP10);GH_A06G1604(CUL4);GH_A06G1676(PAE1);GH_A06G1703(UBQ10);GH_A06G1840(UBP24);GH_A06G2062(--);GH_A06G2080(ACS);GH_A08G0509(At4g02580);GH_A08G0605(CCD1);GH_A08G0666(ATG9);GH_A08G0792(TIR1);GH_A08G0939(OS9);GH_A08G0950(XBAT32);GH_A08G1005(UBP22);GH_A08G1122(SINAT4);GH_A08G1389(TIR1);GH_A08G1525(At3g61590);GH_A08G1547(ARSA2);GH_A08G1561(PMM);GH_A08G1661(ALG12);GH_A0…
GO:0010941	Biological Process	regulation of cell death	32	0.648319	GH_A03G0460(MPK3);GH_A06G1492(ILK1);GH_A06G2099(WRKY40);GH_A08G1086(--);GH_A08G1258(--);GH_A08G1323(DMR6);GH_A08G1517(STR4);GH_A08G1654(VAD1);GH_A08G1905(PVA21);GH_A10G0348(ILK1);GH_A12G2343(BI-1);GH_A12G2573(--);GH_D02G0959(AOS1);GH_D02G1247(At4g39670);GH_D02G1389(ILK1);GH_D02G1398(HEMH);GH_D02G2061(TCP7);GH_D02G2151(OM64);GH_D02G2249(At4g33920);GH_D02G2289(FPP7);GH_D03G0646(VPS45);GH_D03G0773(P…
GO:0043067	Biological Process	regulation of programmed cell death	32	0.648319	GH_A03G0460(MPK3);GH_A06G1492(ILK1);GH_A06G2099(WRKY40);GH_A08G1086(--);GH_A08G1258(--);GH_A08G1323(DMR6);GH_A08G1517(STR4);GH_A08G1654(VAD1);GH_A08G1905(PVA21);GH_A10G0348(ILK1);GH_A12G2343(BI-1);GH_A12G2573(--);GH_D02G0959(AOS1);GH_D02G1247(At4g39670);GH_D02G1389(ILK1);GH_D02G1398(HEMH);GH_D02G2061(TCP7);GH_D02G2151(OM64);GH_D02G2249(At4g33920);GH_D02G2289(FPP7);GH_D03G0646(VPS45);GH_D03G0773(P…
GO:0016144	Biological Process	S-glycoside biosynthetic process	13	0.648945	GH_A06G1304(PAP8);GH_A06G1958(SDP6);GH_A08G0657(FKBP20-2);GH_A08G1703(ATAB2);GH_A08G1961(NPF6.3);GH_A09G0183(DEGP8);GH_D02G0959(AOS1);GH_D03G0393(At4g39970);GH_D03G1822(NPF6.3);GH_D05G1740(PER42);GH_D05G1786(VTC4);GH_D05G1895(PETH);GH_D08G0655(FKBP20-2)
GO:0019758	Biological Process	glycosinolate biosynthetic process	13	0.648945	GH_A06G1304(PAP8);GH_A06G1958(SDP6);GH_A08G0657(FKBP20-2);GH_A08G1703(ATAB2);GH_A08G1961(NPF6.3);GH_A09G0183(DEGP8);GH_D02G0959(AOS1);GH_D03G0393(At4g39970);GH_D03G1822(NPF6.3);GH_D05G1740(PER42);GH_D05G1786(VTC4);GH_D05G1895(PETH);GH_D08G0655(FKBP20-2)
GO:0015103	Molecular Function	inorganic anion transmembrane transporter activity	8	0.649499	GH_A02G0431(PHO1);GH_A08G1239(mfsd5);GH_A08G1847(NPF7.3);GH_A08G1961(NPF6.3);GH_D03G0763(SULTR3;4);GH_D03G1163(NRT3.2);GH_D03G1336(ANTR1);GH_D03G1822(NPF6.3)
GO:0016108	Biological Process	tetraterpenoid metabolic process	14	0.649793	GH_A06G1178(dnaJ);GH_A06G1225(ISPD);GH_A08G0605(CCD1);GH_A08G1395(APG3);GH_A08G1793(ATS1);GH_A12G2469(--);GH_D02G2046(HCF136);GH_D02G2210(CCS1);GH_D03G0828(Os07g0657900);GH_D03G0882(ISPF);GH_D03G1940(ATS1);GH_D05G1753(GDCST);GH_D05G1774(AOX4);GH_D08G0602(CCD1)
GO:0015923	Molecular Function	mannosidase activity	2	0.65121	GH_D03G1263(At5g13980);GH_D05G1518(MNS3)
GO:0015077	Molecular Function	monovalent inorganic cation transmembrane transporter activity	22	0.651505	GH_A02G0464(AMT1-1);GH_A02G0482(NHX2);GH_A06G1150(At5g47030);GH_A06G2083(NHX6);GH_A08G0609(CHX28);GH_A08G0625(At5g47030);GH_A08G1121(VHA-c''1);GH_A08G1377(VATE);GH_A08G1670(At5g47030);GH_A10G0415(KAT1);GH_A12G2323(At5g47030);GH_A12G2500(VATE);GH_D02G1311(SKOR);GH_D02G1515(NHX7);GH_D03G0564(VHA-H);GH_D03G0729(VHA-c''1);GH_D03G0908(CHX18);GH_D03G1104(ATPC);GH_D04G0125(--);GH_D05G1519(KAT1);GH_D08G0…
GO:0006573	Biological Process	valine metabolic process	2	0.655334	GH_A06G1505(AHRI);GH_D02G1095(At4g20930)
GO:0006814	Biological Process	sodium ion transport	2	0.655334	GH_A02G0482(NHX2);GH_A06G2083(NHX6)
GO:0010413	Biological Process	glucuronoxylan metabolic process	2	0.655334	GH_A02G0861(IRX9H);GH_D02G0880(IRX9H)
GO:0019866	Cellular Component	organelle inner membrane	33	0.657071	GH_A02G0939(IM30);GH_A02G0998(--);GH_A03G0342(TIC110);GH_A06G1318(MGD1);GH_A06G1958(SDP6);GH_A08G0509(At4g02580);GH_A08G0599(ANT1);GH_A08G0660(TIM21);GH_A08G1227(minD);GH_A12G2323(At5g47030);GH_A12G2554(OXA1);GH_A12G2617(--);GH_D02G1045(--);GH_D02G1147(IM30);GH_D02G1420(At2g03690);GH_D02G1519(At2g02050);GH_D02G2063(PYRD);GH_D02G2146(AOMI);GH_D02G2165(DIT2);GH_D02G2212(TIC62);GH_D02G2275(TIC21);GH…
GO:0007568	Biological Process	aging	8	0.657791	GH_A06G1611(DELTA-OAT);GH_A08G0514(PSAT);GH_A08G1594(WRKY22);GH_A09G0130(KIN10);GH_D02G1383(NAC029);GH_D05G1596(ATG7);GH_D05G1784(UPL5);GH_D08G0524(PSAT)
GO:0016820	Molecular Function	hydrolase activity, acting on acid anhydrides, catalyzing transmembrane movement of substances	14	0.660821	GH_A03G0324(ABCB25);GH_A03G0403(ABCF1);GH_A03G0404(ABCF1);GH_A06G1150(At5g47030);GH_A06G1310(PMA4);GH_A08G0625(At5g47030);GH_A08G0701(ACA12);GH_A08G1670(At5g47030);GH_A10G0335(ABCB9);GH_A12G2323(At5g47030);GH_D02G2144(PAA1);GH_D03G1104(ATPC);GH_D08G0519(ACA12);GH_D08G0623(At5g47030)
GO:0006281	Biological Process	DNA repair	19	0.661688	GH_A02G0521(CAPH2);GH_A06G1056(guaA);GH_A06G1431(UBC24);GH_A06G1689(MTR4);GH_A06G2049(NRPE1);GH_A08G1883(At4g17620);GH_A08G1887(UVH1);GH_A10G0262(TFB2);GH_A10G0273(UBC24);GH_A10G0311(SNI1);GH_A12G2642(mutS2);GH_A12G2691(DMS3);GH_D03G0580(ORC3);GH_D03G0658(FAS1);GH_D03G0776(--);GH_D03G1786(PHR1);GH_D05G1690(--);GH_D05G1970(--);GH_D05G1998(tag)
GO:0044429	Cellular Component	mitochondrial part	22	0.662173	GH_A06G1611(DELTA-OAT);GH_A08G0509(At4g02580);GH_A08G0620(MTACP1);GH_A08G0717(MCCA);GH_A08G0742(MIRO2);GH_A08G0878(PECT1);GH_A08G0930(VDAC4);GH_A09G0041(ASP1);GH_A12G2323(At5g47030);GH_A12G2417(HDEF_2079);GH_D02G1519(At2g02050);GH_D02G2151(OM64);GH_D03G1048(ALDH12A1);GH_D03G1100(SPBC776.07);GH_D03G1104(ATPC);GH_D03G1108(TOM5);GH_D05G1394(At3g13930);GH_D05G1846(At1g76200);GH_D08G0520(At4g02580);GH…
GO:0072330	Biological Process	monocarboxylic acid biosynthetic process	14	0.664437	GH_A02G0326(LOX5);GH_A03G0400(4CLL7);GH_A06G1225(ISPD);GH_A08G0605(CCD1);GH_A08G1462(CYP20-3);GH_A08G1517(STR4);GH_A08G1793(ATS1);GH_D02G0959(AOS1);GH_D02G2086(LIP1P-1);GH_D03G0882(ISPF);GH_D03G1940(ATS1);GH_D05G1574(CESA8);GH_D05G2013(LIP2P);GH_D08G0602(CCD1)
GO:0004457	Molecular Function	lactate dehydrogenase activity	1	0.664686	GH_A08G1966(ldhb)
GO:0008236	Molecular Function	serine-type peptidase activity	1	0.664686	GH_A08G1217(TPP2)
GO:0017171	Molecular Function	serine hydrolase activity	1	0.664686	GH_A08G1217(TPP2)
GO:0043473	Biological Process	pigmentation	9	0.66568	GH_A06G1232(BCCP1);GH_A08G1710(CESA3);GH_A10G0298(HSL1);GH_A12G2388(SKU5);GH_D02G2153(SOC1);GH_D02G2171(RPT3);GH_D03G0483(BRI1);GH_D05G1346(APG);GH_D05G1625(HSL1)
GO:0043476	Biological Process	pigment accumulation	9	0.66568	GH_A06G1232(BCCP1);GH_A08G1710(CESA3);GH_A10G0298(HSL1);GH_A12G2388(SKU5);GH_D02G2153(SOC1);GH_D02G2171(RPT3);GH_D03G0483(BRI1);GH_D05G1346(APG);GH_D05G1625(HSL1)
GO:0043478	Biological Process	pigment accumulation in response to UV light	9	0.66568	GH_A06G1232(BCCP1);GH_A08G1710(CESA3);GH_A10G0298(HSL1);GH_A12G2388(SKU5);GH_D02G2153(SOC1);GH_D02G2171(RPT3);GH_D03G0483(BRI1);GH_D05G1346(APG);GH_D05G1625(HSL1)
GO:0043479	Biological Process	pigment accumulation in tissues in response to UV light	9	0.66568	GH_A06G1232(BCCP1);GH_A08G1710(CESA3);GH_A10G0298(HSL1);GH_A12G2388(SKU5);GH_D02G2153(SOC1);GH_D02G2171(RPT3);GH_D03G0483(BRI1);GH_D05G1346(APG);GH_D05G1625(HSL1)
GO:0043480	Biological Process	pigment accumulation in tissues	9	0.66568	GH_A06G1232(BCCP1);GH_A08G1710(CESA3);GH_A10G0298(HSL1);GH_A12G2388(SKU5);GH_D02G2153(SOC1);GH_D02G2171(RPT3);GH_D03G0483(BRI1);GH_D05G1346(APG);GH_D05G1625(HSL1)
GO:0046930	Cellular Component	pore complex	2	0.666285	GH_D02G1532(NUP155);GH_D03G0628(NUP35)
GO:0008374	Molecular Function	O-acyltransferase activity	3	0.666642	GH_A06G1391(SDT);GH_A08G0514(PSAT);GH_D08G0524(PSAT)
GO:0016811	Molecular Function	hydrolase activity, acting on carbon-nitrogen (but not peptide) bonds, in linear amides	3	0.666642	GH_A08G1939(PURU2);GH_D02G2096(HDA19);GH_D03G1193(HDA6)
GO:1901575	Biological Process	organic substance catabolic process	107	0.6667	GH_A02G0608(RH40);GH_A02G0828(ECHIA);GH_A02G0852(UBP16);GH_A02G0894(--);GH_A02G0985(AAE1);GH_A03G0458(FRS3);GH_A06G1125(COP10);GH_A06G1165(GLPK);GH_A06G1308(--);GH_A06G1437(trappc13);GH_A06G1604(CUL4);GH_A06G1611(DELTA-OAT);GH_A06G1619(--);GH_A06G1676(PAE1);GH_A06G1677(MPE3);GH_A06G1679(ALDH7B4);GH_A06G1703(UBQ10);GH_A06G1840(UBP24);GH_A06G1944(UPF2);GH_A06G1962(PMR6);GH_A06G1984(--);GH_A06G2062(…
GO:0044446	Cellular Component	intracellular organelle part	341	0.666932	GH_A02G0317(NFYC3);GH_A02G0357(GSVIVT00020038001);GH_A02G0358(GSVIVT00020038001);GH_A02G0376(RPS15A);GH_A02G0429(KIN10A);GH_A02G0431(PHO1);GH_A02G0493(Os01g0367900);GH_A02G0596(RPS1);GH_A02G0631(Nt5dc3);GH_A02G0676(GI);GH_A02G0705(Z-ISO);GH_A02G0716(Os03g0107900);GH_A02G0732(ndhH);GH_A02G0735(At1g77060);GH_A02G0781(SWI3C);GH_A02G0810(RPS13);GH_A02G0877(KIN7N);GH_A02G0925(GAUT7);GH_A02G0935(tig);G…
GO:0043623	Biological Process	cellular protein complex assembly	56	0.667436	GH_A02G0437(MORF6);GH_A02G0773(--);GH_A02G0865(TUBA);GH_A02G0935(tig);GH_A03G0519(PPF-1);GH_A03G0596(TUBB8);GH_A06G1125(COP10);GH_A06G1285(TUBA3);GH_A06G1544(--);GH_A06G2071(ARL2);GH_A08G0509(At4g02580);GH_A08G0567(Herc2);GH_A08G0657(FKBP20-2);GH_A08G0666(ATG9);GH_A08G0739(FZL);GH_A08G1004(ARPC3);GH_A08G1049(--);GH_A08G1142(--);GH_A08G1517(STR4);GH_A08G1547(ARSA2);GH_A08G1606(ARL2);GH_A08G1703(AT…
GO:0044273	Biological Process	sulfur compound catabolic process	1	0.667512	GH_A12G2594(MGL)
GO:0046890	Biological Process	regulation of lipid biosynthetic process	1	0.667512	GH_D05G1574(CESA8)
GO:0048581	Biological Process	negative regulation of post-embryonic development	1	0.667512	GH_D03G1172(SOBIR1)
GO:0051241	Biological Process	negative regulation of multicellular organismal process	1	0.667512	GH_D03G1172(SOBIR1)
GO:0072595	Biological Process	maintenance of protein localization in organelle	1	0.667512	GH_A10G0359(ERD2A)
GO:0009933	Biological Process	meristem structural organization	19	0.667947	GH_A02G0321(KAPP);GH_A02G0714(PIN6);GH_A02G0967(CLV1);GH_A03G0422(NCRK);GH_A03G0436(REV);GH_A06G1535(ATHB-8);GH_A06G2154(RTEL1);GH_A08G0708(EOL1);GH_A08G1644(HUB1);GH_A08G1653(D6PKL2);GH_A08G1700(OBE4);GH_D02G0729(PIN6);GH_D02G1010(CLV1);GH_D03G0658(FAS1);GH_D05G1332(ATHB-15);GH_D05G1495(ARF6);GH_D05G1888(CLV1);GH_D08G0363(HUB1);GH_D08G0700(EOL1)
GO:0031669	Biological Process	cellular response to nutrient levels	19	0.667947	GH_A02G0431(PHO1);GH_A02G0695(VIP1);GH_A02G1056(MTP1);GH_A06G1291(CDC2A);GH_A06G1431(UBC24);GH_A06G1618(CIPK23);GH_A08G1288(MTP1);GH_A08G1847(NPF7.3);GH_A10G0273(UBC24);GH_D02G0707(VIP1);GH_D02G2117(PIX13);GH_D03G1003(MTP1);GH_D05G1332(ATHB-15);GH_D05G1473(SRK2G);GH_D05G1596(ATG7);GH_D05G1693(FHY);GH_D05G2058(PAH2);GH_D05G2064(coq10b);GH_D08G0342(DTX43)
GO:0009063	Biological Process	cellular amino acid catabolic process	3	0.671673	GH_A06G1611(DELTA-OAT);GH_A12G2594(MGL);GH_D02G1095(At4g20930)
GO:0009069	Biological Process	serine family amino acid metabolic process	12	0.671769	GH_A02G0816(SHM7);GH_A02G0860(SHM2);GH_A06G1225(ISPD);GH_A08G1462(CYP20-3);GH_A08G1517(STR4);GH_A12G2417(HDEF_2079);GH_A12G2476(SR);GH_D02G0832(SHM7);GH_D02G0879(SHM2);GH_D02G0959(AOS1);GH_D03G1210(PMSR);GH_D05G1753(GDCST)
GO:0004180	Molecular Function	carboxypeptidase activity	5	0.672232	GH_A08G1681(SCPL40);GH_D02G1237(--);GH_D04G0064(SCPL49);GH_D05G2042(CXP;2-3);GH_D08G2586(CBP1)
GO:0048229	Biological Process	gametophyte development	28	0.672584	GH_A02G0861(IRX9H);GH_A06G1291(CDC2A);GH_A06G1430(RPL21M);GH_A06G2049(NRPE1);GH_A08G0596(GFA2);GH_A08G0792(TIR1);GH_A08G0818(RH36);GH_A08G1204(EMS1);GH_A08G1389(TIR1);GH_A08G1418(PDIL2-1);GH_A08G1605(--);GH_A10G0311(SNI1);GH_A12G2691(DMS3);GH_D02G0880(IRX9H);GH_D02G1381(AGL30);GH_D03G0483(BRI1);GH_D03G0525(4CL3);GH_D03G0536(SYP21);GH_D03G0658(FAS1);GH_D03G0708(USP);GH_D05G1382(HTH);GH_D05G1654(RP…
GO:0000741	Biological Process	karyogamy	2	0.673685	GH_A08G0596(GFA2);GH_D08G0594(GFA2)
GO:0007126	Biological Process	meiotic nuclear division	2	0.673685	GH_A06G1291(CDC2A);GH_D03G0714(--)
GO:0009926	Biological Process	auxin polar transport	2	0.673685	GH_A06G1049(CIPK6);GH_A06G1111(NPY1)
GO:1901606	Biological Process	alpha-amino acid catabolic process	2	0.673685	GH_A06G1611(DELTA-OAT);GH_A12G2594(MGL)
GO:0048532	Biological Process	anatomical structure arrangement	19	0.674144	GH_A02G0321(KAPP);GH_A02G0714(PIN6);GH_A02G0967(CLV1);GH_A03G0422(NCRK);GH_A03G0436(REV);GH_A06G1535(ATHB-8);GH_A06G2154(RTEL1);GH_A08G0708(EOL1);GH_A08G1644(HUB1);GH_A08G1653(D6PKL2);GH_A08G1700(OBE4);GH_D02G0729(PIN6);GH_D02G1010(CLV1);GH_D03G0658(FAS1);GH_D05G1332(ATHB-15);GH_D05G1495(ARF6);GH_D05G1888(CLV1);GH_D08G0363(HUB1);GH_D08G0700(EOL1)
GO:0006862	Biological Process	nucleotide transport	4	0.674309	GH_A02G0796(UDP-GALT1);GH_D02G0813(UDP-GALT1);GH_D03G0854(BT1);GH_D03G1334(GONST2)
GO:0044877	Molecular Function	macromolecular complex binding	6	0.676763	GH_A02G0493(Os01g0367900);GH_A06G1061(Gtp-bp);GH_A08G1785(XLG3);GH_A10G0391(rimM);GH_D02G1399(EIF-5A2);GH_D03G1083(EIF-5A2)
GO:0016143	Biological Process	S-glycoside metabolic process	14	0.678739	GH_A06G1304(PAP8);GH_A06G1958(SDP6);GH_A08G0657(FKBP20-2);GH_A08G1703(ATAB2);GH_A08G1961(NPF6.3);GH_A09G0183(DEGP8);GH_D02G0959(AOS1);GH_D03G0393(At4g39970);GH_D03G1822(NPF6.3);GH_D05G1292(MFP1-1);GH_D05G1740(PER42);GH_D05G1786(VTC4);GH_D05G1895(PETH);GH_D08G0655(FKBP20-2)
GO:0019757	Biological Process	glycosinolate metabolic process	14	0.678739	GH_A06G1304(PAP8);GH_A06G1958(SDP6);GH_A08G0657(FKBP20-2);GH_A08G1703(ATAB2);GH_A08G1961(NPF6.3);GH_A09G0183(DEGP8);GH_D02G0959(AOS1);GH_D03G0393(At4g39970);GH_D03G1822(NPF6.3);GH_D05G1292(MFP1-1);GH_D05G1740(PER42);GH_D05G1786(VTC4);GH_D05G1895(PETH);GH_D08G0655(FKBP20-2)
GO:0016128	Biological Process	phytosteroid metabolic process	11	0.680206	GH_A02G0299(GLCAT14A);GH_A06G1232(BCCP1);GH_A06G1570(SH3P3);GH_A08G0558(FLA7);GH_A08G0950(XBAT32);GH_A08G1239(mfsd5);GH_A09G0027(At1g20050);GH_D02G1111(At5g58300);GH_D05G1933(BGAL5);GH_D08G0461(CYP21-4);GH_D08G0560(FLA7)
GO:0031668	Biological Process	cellular response to extracellular stimulus	19	0.680277	GH_A02G0431(PHO1);GH_A02G0695(VIP1);GH_A02G1056(MTP1);GH_A06G1291(CDC2A);GH_A06G1431(UBC24);GH_A06G1618(CIPK23);GH_A08G1288(MTP1);GH_A08G1847(NPF7.3);GH_A10G0273(UBC24);GH_D02G0707(VIP1);GH_D02G2117(PIX13);GH_D03G1003(MTP1);GH_D05G1332(ATHB-15);GH_D05G1473(SRK2G);GH_D05G1596(ATG7);GH_D05G1693(FHY);GH_D05G2058(PAH2);GH_D05G2064(coq10b);GH_D08G0342(DTX43)
GO:0071496	Biological Process	cellular response to external stimulus	19	0.680277	GH_A02G0431(PHO1);GH_A02G0695(VIP1);GH_A02G1056(MTP1);GH_A06G1291(CDC2A);GH_A06G1431(UBC24);GH_A06G1618(CIPK23);GH_A08G1288(MTP1);GH_A08G1847(NPF7.3);GH_A10G0273(UBC24);GH_D02G0707(VIP1);GH_D02G2117(PIX13);GH_D03G1003(MTP1);GH_D05G1332(ATHB-15);GH_D05G1473(SRK2G);GH_D05G1596(ATG7);GH_D05G1693(FHY);GH_D05G2058(PAH2);GH_D05G2064(coq10b);GH_D08G0342(DTX43)
GO:0005216	Molecular Function	ion channel activity	9	0.683232	GH_A06G1618(CIPK23);GH_A08G0930(VDAC4);GH_A08G1057(CNGC1);GH_A08G1065(CNGC1);GH_A10G0415(KAT1);GH_D02G1239(VDAC1);GH_D02G1311(SKOR);GH_D05G1519(KAT1);GH_D05G1823(GLR3.3)
GO:0016903	Molecular Function	oxidoreductase activity, acting on the aldehyde or oxo group of donors	9	0.683232	GH_A02G0570(ALDH22A1);GH_A02G0747(At1g21400);GH_A02G0789(ALDH3H1);GH_A06G1679(ALDH7B4);GH_D02G0757(At1g21400);GH_D02G0803(ALDH3H1);GH_D02G2191(ALDH6B2);GH_D02G2192(ALDH6B2);GH_D03G1048(ALDH12A1)
GO:0022838	Molecular Function	substrate-specific channel activity	9	0.683232	GH_A06G1618(CIPK23);GH_A08G0930(VDAC4);GH_A08G1057(CNGC1);GH_A08G1065(CNGC1);GH_A10G0415(KAT1);GH_D02G1239(VDAC1);GH_D02G1311(SKOR);GH_D05G1519(KAT1);GH_D05G1823(GLR3.3)
GO:0048513	Biological Process	animal organ development	43	0.683458	GH_A02G0429(KIN10A);GH_A02G0437(MORF6);GH_A02G0714(PIN6);GH_A02G0773(--);GH_A03G0436(REV);GH_A06G2049(NRPE1);GH_A08G0500(RANGAP2);GH_A08G0514(PSAT);GH_A08G0736(RANGAP1);GH_A08G0761(PAC);GH_A08G0859(HUB2);GH_A08G1199(RPD1);GH_A08G1462(CYP20-3);GH_A08G1588(AN);GH_A08G1594(WRKY22);GH_A08G1644(HUB1);GH_A08G1870(LON2);GH_A10G0241(SRF1);GH_A12G2456(SCL28);GH_A12G2589(--);GH_D02G0729(PIN6);GH_D02G0789(-…
GO:0032958	Biological Process	inositol phosphate biosynthetic process	6	0.683795	GH_A02G0629(GCR1);GH_A08G1286(WAXY);GH_A09G0154(SS2);GH_D03G0811(LHCB7);GH_D05G1786(VTC4);GH_D08G0387(--)
GO:0046173	Biological Process	polyol biosynthetic process	6	0.683795	GH_A02G0629(GCR1);GH_A08G1286(WAXY);GH_A09G0154(SS2);GH_D03G0811(LHCB7);GH_D05G1786(VTC4);GH_D08G0387(--)
GO:0009894	Biological Process	regulation of catabolic process	3	0.686239	GH_A02G0819(--);GH_D02G0836(--);GH_D02G1340(RPN2A)
GO:0016832	Molecular Function	aldehyde-lyase activity	2	0.687195	GH_D03G0988(hpcH);GH_D05G1382(HTH)
GO:0005881	Cellular Component	cytoplasmic microtubule	1	0.68805	GH_A06G1291(CDC2A)
GO:0032147	Biological Process	activation of protein kinase activity	7	0.689195	GH_A03G0460(MPK3);GH_A08G1204(EMS1);GH_D02G1010(CLV1);GH_D03G0752(PERK1);GH_D03G1517(MPK3);GH_D05G1888(CLV1);GH_D08G0434(PTI1)
GO:0033674	Biological Process	positive regulation of kinase activity	7	0.689195	GH_A03G0460(MPK3);GH_A08G1204(EMS1);GH_D02G1010(CLV1);GH_D03G0752(PERK1);GH_D03G1517(MPK3);GH_D05G1888(CLV1);GH_D08G0434(PTI1)
GO:0045860	Biological Process	positive regulation of protein kinase activity	7	0.689195	GH_A03G0460(MPK3);GH_A08G1204(EMS1);GH_D02G1010(CLV1);GH_D03G0752(PERK1);GH_D03G1517(MPK3);GH_D05G1888(CLV1);GH_D08G0434(PTI1)
GO:0048444	Biological Process	floral organ morphogenesis	7	0.689195	GH_A02G0429(KIN10A);GH_A02G0714(PIN6);GH_A06G2049(NRPE1);GH_A12G2456(SCL28);GH_D02G0729(PIN6);GH_D03G0776(--);GH_D08G2594(PIE1)
GO:0048563	Biological Process	post-embryonic organ morphogenesis	7	0.689195	GH_A02G0429(KIN10A);GH_A02G0714(PIN6);GH_A06G2049(NRPE1);GH_A12G2456(SCL28);GH_D02G0729(PIN6);GH_D03G0776(--);GH_D08G2594(PIE1)
GO:0051347	Biological Process	positive regulation of transferase activity	7	0.689195	GH_A03G0460(MPK3);GH_A08G1204(EMS1);GH_D02G1010(CLV1);GH_D03G0752(PERK1);GH_D03G1517(MPK3);GH_D05G1888(CLV1);GH_D08G0434(PTI1)
GO:0004564	Molecular Function	beta-fructofuranosidase activity	1	0.689868	GH_A12G2389(INVA)
GO:0016755	Molecular Function	transferase activity, transferring amino-acyl groups	1	0.689868	GH_A08G1128(QCT)
GO:0016778	Molecular Function	diphosphotransferase activity	1	0.689868	GH_A08G1849(PRS1)
GO:0022829	Molecular Function	wide pore channel activity	1	0.689868	GH_A08G0930(VDAC4)
GO:0006596	Biological Process	polyamine biosynthetic process	2	0.691233	GH_D02G1453(SAMDC);GH_D08G0419(SAMDC)
GO:0009309	Biological Process	amine biosynthetic process	2	0.691233	GH_D02G1453(SAMDC);GH_D08G0419(SAMDC)
GO:0042401	Biological Process	cellular biogenic amine biosynthetic process	2	0.691233	GH_D02G1453(SAMDC);GH_D08G0419(SAMDC)
GO:0043228	Cellular Component	non-membrane-bounded organelle	136	0.691314	GH_A02G0357(GSVIVT00020038001);GH_A02G0358(GSVIVT00020038001);GH_A02G0376(RPS15A);GH_A02G0429(KIN10A);GH_A02G0521(CAPH2);GH_A02G0687(At1g43190);GH_A02G0773(--);GH_A02G0808(ASHR1);GH_A02G0865(TUBA);GH_A02G0877(KIN7N);GH_A02G0939(IM30);GH_A02G1022(mis3);GH_A02G1029(RH3);GH_A02G1058(ABIL3);GH_A03G0472(KIN5D);GH_A03G0478(SlH4);GH_A03G0498(HIS2B);GH_A03G0501(ADF2);GH_A03G0510(SlH4);GH_A03G0596(TUBB8);…
GO:0043232	Cellular Component	intracellular non-membrane-bounded organelle	136	0.691314	GH_A02G0357(GSVIVT00020038001);GH_A02G0358(GSVIVT00020038001);GH_A02G0376(RPS15A);GH_A02G0429(KIN10A);GH_A02G0521(CAPH2);GH_A02G0687(At1g43190);GH_A02G0773(--);GH_A02G0808(ASHR1);GH_A02G0865(TUBA);GH_A02G0877(KIN7N);GH_A02G0939(IM30);GH_A02G1022(mis3);GH_A02G1029(RH3);GH_A02G1058(ABIL3);GH_A03G0472(KIN5D);GH_A03G0478(SlH4);GH_A03G0498(HIS2B);GH_A03G0501(ADF2);GH_A03G0510(SlH4);GH_A03G0596(TUBB8);…
GO:0000280	Biological Process	nuclear division	17	0.69201	GH_A06G1291(CDC2A);GH_A06G2118(NUF2);GH_A08G1204(EMS1);GH_A08G1314(BIN4);GH_A08G1604(MAP65-4);GH_A09G0107(--);GH_A10G0223(APC4);GH_A12G2435(TPX2);GH_D02G2279(CYCD3-3);GH_D03G0451(Tsr3);GH_D03G0452(Acin1);GH_D03G0714(--);GH_D03G1094(Zranb3);GH_D03G1251(PCH2);GH_D05G1741(At4g04670);GH_D08G0329(SYN3);GH_D08G2599(SYN4)
GO:0042325	Biological Process	regulation of phosphorylation	15	0.692263	GH_A03G0460(MPK3);GH_A06G1291(CDC2A);GH_A08G1204(EMS1);GH_A08G1665(CKB1);GH_A08G1881(CKB1);GH_A10G0097(DSP4);GH_A12G2329(CKB1);GH_D02G1010(CLV1);GH_D02G2281(PTEN2A);GH_D03G0752(PERK1);GH_D03G1517(MPK3);GH_D03G1878(CKB1);GH_D05G1888(CLV1);GH_D08G0352(CKB1);GH_D08G0434(PTI1)
GO:0000578	Biological Process	embryonic axis specification	1	0.692667	GH_A09G0096(RPK2)
GO:0009110	Biological Process	vitamin biosynthetic process	1	0.692667	GH_D05G1300(PDX12)
GO:0009250	Biological Process	glucan biosynthetic process	1	0.692667	GH_D03G0828(Os07g0657900)
GO:0009734	Biological Process	auxin-activated signaling pathway	1	0.692667	GH_A08G0916(AIL5)
GO:0018208	Biological Process	peptidyl-proline modification	1	0.692667	GH_A08G1462(CYP20-3)
GO:0042364	Biological Process	water-soluble vitamin biosynthetic process	1	0.692667	GH_D05G1300(PDX12)
GO:0051701	Biological Process	interaction with host	1	0.692667	GH_A08G1419(ERDJ3B)
GO:0071365	Biological Process	cellular response to auxin stimulus	1	0.692667	GH_A08G0916(AIL5)
GO:0016620	Molecular Function	oxidoreductase activity, acting on the aldehyde or oxo group of donors, NAD or NADP as acceptor	4	0.693616	GH_A02G0570(ALDH22A1);GH_A02G0789(ALDH3H1);GH_A06G1679(ALDH7B4);GH_D02G0803(ALDH3H1)
GO:0046914	Molecular Function	transition metal ion binding	186	0.694859	GH_A02G0298(ING1);GH_A02G0336(IDM1);GH_A02G0420(Os08g0127700);GH_A02G0503(--);GH_A02G0554(GATA15);GH_A02G0595(Nemf);GH_A02G0598(LPD1);GH_A02G0624(--);GH_A02G0627(--);GH_A02G0645(XDH1);GH_A02G0685(PAT08);GH_A02G0770(ASHH2);GH_A02G0777(--);GH_A02G0781(SWI3C);GH_A02G0859(GATA25);GH_A02G0903(CYP81E1);GH_A02G0943(PGM1);GH_A02G0975(P4H3);GH_A02G1027(RAD52-1);GH_A03G0347(At5g58410);GH_A03G0431(GATA11);G…
GO:0009908	Biological Process	flower development	31	0.695617	GH_A02G0351(CDC73);GH_A02G0417(CRY2);GH_A02G0429(KIN10A);GH_A02G0714(PIN6);GH_A02G0724(SEU);GH_A03G0374(FOLK);GH_A03G0432(ARF10);GH_A06G1111(NPY1);GH_A06G1713(PCFS4);GH_A06G2049(NRPE1);GH_A08G0792(TIR1);GH_A08G1204(EMS1);GH_A08G1389(TIR1);GH_A08G1565(MYB17);GH_A08G1796(KAN2);GH_A10G0253(VIP5);GH_A12G2456(SCL28);GH_D02G0729(PIN6);GH_D02G0738(SEU);GH_D02G1252(MED25);GH_D02G2153(SOC1);GH_D03G0394(ME…
GO:0046467	Biological Process	membrane lipid biosynthetic process	14	0.699527	GH_A03G0536(KCR1);GH_A03G0544(KCR1);GH_A06G1084(SPS1);GH_A06G1618(CIPK23);GH_A06G1975(--);GH_A08G1286(WAXY);GH_A08G1530(--);GH_A09G0154(SS2);GH_D03G1424(KCR1);GH_D03G1431(KCR1);GH_D05G1596(ATG7);GH_D05G1693(FHY);GH_D05G2064(coq10b);GH_D08G2857(SPS1)
GO:0051640	Biological Process	organelle localization	3	0.700316	GH_A03G0465(PHOT1);GH_A08G1724(FMT);GH_D03G1511(PHOT1)
GO:0016021	Cellular Component	integral component of membrane	9	0.701699	GH_A02G0629(GCR1);GH_A02G0718(SWEET1);GH_A08G0930(VDAC4);GH_D02G0734(SWEET1);GH_D02G1532(NUP155);GH_D03G0628(NUP35);GH_D03G0683(SWEET1);GH_D05G1920(ARC6);GH_D08G0742(OEP7)
GO:0009628	Biological Process	response to abiotic stimulus	185	0.705398	GH_A02G0318(VIT_05s0020g02800);GH_A02G0417(CRY2);GH_A02G0428(GLTP1);GH_A02G0473(At4g15545);GH_A02G0482(NHX2);GH_A02G0629(GCR1);GH_A02G0652(STOP1);GH_A02G0676(GI);GH_A02G0805(--);GH_A02G0852(UBP16);GH_A02G0891(--);GH_A02G0906(NRPD1);GH_A02G0932(At3g11710);GH_A02G0936(At3g11710);GH_A02G0997(PP2C27);GH_A03G0331(CIPK11);GH_A03G0347(At5g58410);GH_A03G0399(GLY);GH_A03G0460(MPK3);GH_A03G0465(PHOT1);GH_A…
GO:0016765	Molecular Function	transferase activity, transferring alkyl or aryl (other than methyl) groups	6	0.707191	GH_A02G0616(SAMS);GH_A08G0739(FZL);GH_A08G0873(KDSA);GH_A08G1451(SAMS2);GH_A12G2594(MGL);GH_D08G0732(FZL)
GO:0016831	Molecular Function	carboxy-lyase activity	6	0.707191	GH_A02G0782(PPC1);GH_A06G1973(TTL);GH_A10G0102(MLYCD);GH_D05G1978(HAL3A);GH_D08G0320(rraA);GH_D08G2675(PPC1)
GO:0010154	Biological Process	fruit development	13	0.707407	GH_A02G0629(GCR1);GH_A03G0560(CYP707A2);GH_A06G1111(NPY1);GH_A06G1604(CUL4);GH_A06G1689(MTR4);GH_A08G1644(HUB1);GH_A08G1866(UPF1);GH_A10G0427(CUL4);GH_D02G0999(LDL3);GH_D03G1067(EMB514);GH_D03G1884(UPF1);GH_D04G0120(GRP23);GH_D08G0363(HUB1)
GO:0048316	Biological Process	seed development	13	0.707407	GH_A02G0629(GCR1);GH_A03G0560(CYP707A2);GH_A06G1111(NPY1);GH_A06G1604(CUL4);GH_A06G1689(MTR4);GH_A08G1644(HUB1);GH_A08G1866(UPF1);GH_A10G0427(CUL4);GH_D02G0999(LDL3);GH_D03G1067(EMB514);GH_D03G1884(UPF1);GH_D04G0120(GRP23);GH_D08G0363(HUB1)
GO:0019637	Biological Process	organophosphate metabolic process	118	0.707461	GH_A02G0311(RNR2A);GH_A02G0318(VIT_05s0020g02800);GH_A02G0466(SMAP1);GH_A02G0596(RPS1);GH_A02G0629(GCR1);GH_A02G0923(NSI);GH_A02G0932(At3g11710);GH_A02G0936(At3g11710);GH_A02G1007(SAC1);GH_A02G1041(RH50);GH_A03G0405(EVN);GH_A06G1059(LPAT1);GH_A06G1131(Ipo5);GH_A06G1165(GLPK);GH_A06G1216(PLMT);GH_A06G1225(ISPD);GH_A06G1245(CK1);GH_A06G1310(PMA4);GH_A06G1463(AHL);GH_A06G1505(AHRI);GH_A06G1560(--);G…
GO:0004674	Molecular Function	protein serine/threonine kinase activity	28	0.707548	GH_A02G0813(MEKK1);GH_A02G0967(CLV1);GH_A03G0460(MPK3);GH_A06G1291(CDC2A);GH_A06G1422(RKF1);GH_A06G2063(IRK);GH_A08G1195(CRK4);GH_A08G1204(EMS1);GH_A08G1497(WNK4);GH_A08G1540(AUR3);GH_A08G1584(MPK4);GH_A08G1734(CDKC-2);GH_A09G0071(MPK20);GH_A10G0111(MAPKKK17);GH_A10G0241(SRF1);GH_A12G2521(CPK3);GH_D02G0828(MEKK1);GH_D02G0986(NTF3);GH_D02G1010(CLV1);GH_D02G1138(NTF4);GH_D03G0752(PERK1);GH_D03G1025…
GO:0006760	Biological Process	folic acid-containing compound metabolic process	2	0.707994	GH_A06G1345(At2g24580);GH_A06G1908(FPGS1)
GO:0032507	Biological Process	maintenance of protein location in cell	2	0.707994	GH_A10G0359(ERD2A);GH_D02G1356(PRAF1)
GO:0042558	Biological Process	pteridine-containing compound metabolic process	2	0.707994	GH_A06G1345(At2g24580);GH_A06G1908(FPGS1)
[truncated: 613 more rows]

## Sheet: FL
Table S10 The GO annotation information of the candidate genes in the QTL for each trait
[truncated: 2,211 more rows]

[truncated: 4 more sheets: FU, FS, FM, FE]
