# Supplementary material for: Identification of Candidate Genes for Lint Percentage and Fiber Quality Through QTL Mapping and Transcriptome Analysis in an Allotetraploid Interspecific Cotton CSSLs Population
Source: Front Plant Sci. 2022 Apr 29;13:882051. doi: 10.3389/fpls.2022.882051 (PMC9100888; doi:10.3389/fpls.2022.882051)
Supplement: Supplementary Table S6 — Detailed information on the QTL for lint percentage and fiber quality traits in the CSSLs. [file Table_6.XLSX]

## Sheet: LP
Table S11 KEGG annotation information of candidate genes in QTL for each trait.
KEGG_A_class	KEGG_B_class	Pathway	Number	Pvalue	Qvalue	Pathway ID	Genes	K_IDs
Metabolism	Carbohydrate metabolism	Propanoate metabolism	16	0.00123287	0.0961084	ko00640	GH_A02G0523(IBR3);GH_A02G0598(LPD1);GH_A02G0747(At1g21400);GH_A02G1009(POPTRDRAFT_831870);GH_A06G1232(BCCP1);GH_A06G2080(ACS);GH_A08G0999(CHY1);GH_A08G1966(ldhb);GH_A09G0105(BCCP1);GH_A10G0102(MLYCD);GH_D02G0757(At1g21400);GH_D02G1058(POPTRDRAFT_831870);GH_D02G2053(At5g08300);GH_D02G2191(ALDH6B2);GH_D02G2192(ALDH6B2);GH_D04G0118(ACS)	K00249+K00382+K00166+K01961+K02160+K01895+K05605+K00016+K02160+K01578+K00166+K01961+K01899+K00140+K00140+K01895
Genetic Information Processing	Transcription	Spliceosome	59	0.0018758	0.0961084	ko03040	GH_A02G0420(Os08g0127700);GH_A02G0608(RH40);GH_A02G0989(SMD3B);GH_A03G0348(At1g06960);GH_A03G0451(UBA2A);GH_A03G0507(ALY1);GH_A03G0522(HSC-2);GH_A06G1066(RH15);GH_A06G1103(--);GH_A06G1128(SCL30A);GH_A06G1158(smndc1);GH_A06G1284(RRC1);GH_A06G1327(RSZ21A);GH_A06G1444(SF3B2);GH_A06G1919(SCL30);GH_A06G1925(MED37C);GH_A06G1932(RDM16);GH_A06G1933(RS2Z33);GH_A08G0551(RNP1);GH_A08G0590(SRL1);GH_A08G0642(…	K12819+K12823+K11088+K11094+K12741+K12881+K03283+K12812+K12859+K12900+K12839+K12842+K12896+K12829+K12900+K03283+K12843+K12896+K12741+K12850+K12877+K12836+K11087+K11091+K12873+K12897+K11088+K12825+K12879+K12891+K12875+K12875+K12870+K12622+K12741+K12869+K12881+K12741+K03283+K12837+K12823+K12867+K12626+K12893+K12835+K12835+K12623+K11095+K12741+K12850+K12877+K12836+K12817+K11087+K12621+K12874+K11097+…
Genetic Information Processing	Translation	Ribosome biogenesis in eukaryotes	29	0.00253346	0.0961084	ko03008	GH_A02G0727(SBDS);GH_A02G0728(SDN5);GH_A02G0926(PCN);GH_A03G0523(BMS1);GH_A03G0524(BMS1);GH_A06G1638(FCF1);GH_A06G1842(Imp4);GH_A08G0530(AAK6);GH_A08G1223(MED36A);GH_A08G1665(CKB1);GH_A08G1881(CKB1);GH_A12G2329(CKB1);GH_A12G2522(EFL1);GH_D02G0741(SBDS);GH_D02G0742(SDN5);GH_D02G1191(PCN);GH_D03G0522(XPO1);GH_D03G0880(At1g50920);GH_D03G1138(At5g08180);GH_D03G1299(rio1);GH_D03G1446(BMS1);GH_D03G1878…	K14574+K14570+K14548+K14569+K14569+K14566+K14561+K18532+K14563+K03115+K03115+K03115+K14536+K14574+K14570+K14548+K14290+K06943+K11129+K07178+K14569+K03115+K14553+K14557+K12619+K03115+K18532+K12845+K07936
Genetic Information Processing	Translation	RNA transport	60	0.00312548	0.0961084	ko03013	GH_A02G0447(Os10g0467600);GH_A02G0529(--);GH_A02G0909(PAB2);GH_A02G1049(NUP98A);GH_A03G0507(ALY1);GH_A03G0576(v1g171563);GH_A06G1066(RH15);GH_A06G1236(PAB5);GH_A06G1417(TIF3D1);GH_A06G1909(eif3g);GH_A06G1937(REFA1);GH_A06G1944(UPF2);GH_A08G0500(RANGAP2);GH_A08G0529(SUMO2);GH_A08G0560(EIF1AX);GH_A08G0642(MAGO2);GH_A08G0736(RANGAP1);GH_A08G0890(NUP214);GH_A08G0891(NUP214);GH_A08G1297(NUP98A);GH_A08…	K03259+K03245+K13126+K14297+K12881+K03248+K12812+K13126+K03251+K03248+K03231+K14327+K14319+K12160+K03236+K12877+K14319+K14317+K14317+K14297+K03236+K03260+K14326+K03251+K03237+K14299+K14297+K14293+K14293+K03231+K12879+K14312+K13126+K12875+K12875+K14290+K13176+K14313+K03260+K14297+K00784+K03248+K12881+K14326+K13126+K14321+K03257+K03239+K03259+K03251+K03260+K03680+K14315+K14319+K12160+K12877+K14319+…
Metabolism	Amino acid metabolism	Valine, leucine and isoleucine degradation	18	0.0051229	0.126023	ko00280	GH_A02G0523(IBR3);GH_A02G0598(LPD1);GH_A02G0747(At1g21400);GH_A02G0789(ALDH3H1);GH_A06G1679(ALDH7B4);GH_A08G0717(MCCA);GH_A08G0718(STY13);GH_A08G0999(CHY1);GH_A12G2346(At4g16800);GH_A12G2448(HMGS);GH_D02G0757(At1g21400);GH_D02G0803(ALDH3H1);GH_D02G1095(At4g20930);GH_D02G2191(ALDH6B2);GH_D02G2192(ALDH6B2);GH_D03G1746(HMGS);GH_D08G0707(MCCA);GH_D08G0708(STY13)	K00249+K00382+K00166+K00128+K14085+K01968+K01968+K05605+K05607+K01641+K00166+K00128+K00020+K00140+K00140+K01641+K01968+K01968
Metabolism	Metabolism of other amino acids	beta-Alanine metabolism	16	0.0151647	0.284844	ko00410	GH_A02G0328(At1g31672);GH_A02G0329(At1g31672);GH_A02G0523(IBR3);GH_A02G0789(ALDH3H1);GH_A06G1679(ALDH7B4);GH_A08G0999(CHY1);GH_A08G1060(SPMS);GH_A08G1697(PAO1);GH_A10G0102(MLYCD);GH_A12G2704(SPMS);GH_D02G0803(ALDH3H1);GH_D02G2191(ALDH6B2);GH_D02G2192(ALDH6B2);GH_D03G1156(PYD3);GH_D03G1257(maoII);GH_D08G0438(PAO4)	K00276+K00276+K00249+K00128+K14085+K05605+K00797+K13366+K01578+K00797+K00128+K00140+K00140+K01431+K00276+K17839
Metabolism	Global and overview maps	Fatty acid metabolism	27	0.0162107	0.284844	ko01212	GH_A02G0523(IBR3);GH_A02G0927(ACPD);GH_A02G1009(POPTRDRAFT_831870);GH_A03G0356(fabD);GH_A03G0462(At3g45770);GH_A03G0493(HACD2);GH_A03G0536(KCR1);GH_A03G0544(KCR1);GH_A06G1232(BCCP1);GH_A06G1592(KAS1);GH_A08G1650(ppt-1);GH_A09G0105(BCCP1);GH_A12G2354(ppt-1);GH_A12G2360(ACX1);GH_D02G1058(POPTRDRAFT_831870);GH_D02G1157(ACPD);GH_D03G0440(fabZ);GH_D03G0644(S-ACP-DES6);GH_D03G0938(LACS4);GH_D03G1424(KC…	K00249+K03921+K01961+K00645+K07512+K10703+K10251+K10251+K02160+K09458+K01074+K02160+K01074+K00232+K01961+K03921+K02372+K03921+K01897+K10251+K10251+K10703+K07512+K09458+K10781+K10527+K09458
Metabolism	Lipid metabolism	Arachidonic acid metabolism	8	0.0221002	0.339791	ko00590	GH_A08G0759(GPX4);GH_A08G0807(GPX3);GH_A12G2478(GPX6);GH_A12G2480(GPX8);GH_D02G1320(ptges2);GH_D05G1882(ptges2);GH_D08G0756(GPX4);GH_D08G0797(GPX3)	K00432+K00432+K00432+K00432+K05309+K05309+K00432+K00432
Genetic Information Processing	Folding, sorting and degradation	Protein export	19	0.0329478	0.450287	ko03060	GH_A02G0937(SRP14);GH_A02G1061(BIP4);GH_A03G0446(At5g27430);GH_A03G0519(PPF-1);GH_A06G1061(Gtp-bp);GH_A08G1253(BIP4);GH_A08G1637(At2g45070);GH_A08G1787(--);GH_A12G2554(OXA1);GH_D02G1149(SRP14);GH_D03G0717(SECA2);GH_D03G0941(OXA1);GH_D03G0997(BIP4);GH_D03G1455(PPF-1);GH_D03G1531(At5g27430);GH_D03G1945(--);GH_D05G1533(IMMP1L);GH_D05G1564(sec61a);GH_D05G2028(TPP2)	K03104+K09490+K12948+K03217+K13431+K09490+K09481+K12272+K03217+K03104+K03070+K03217+K09490+K03217+K12948+K12272+K09647+K10956+K03100
Metabolism	Lipid metabolism	Fatty acid elongation	13	0.0374642	0.46081	ko00062	GH_A03G0462(At3g45770);GH_A03G0493(HACD2);GH_A03G0536(KCR1);GH_A03G0544(KCR1);GH_A06G1931(KCS19);GH_A08G1650(ppt-1);GH_A12G2354(ppt-1);GH_D02G0974(KCS4);GH_D03G1424(KCR1);GH_D03G1431(KCR1);GH_D03G1482(HACD2);GH_D03G1514(At3g45770);GH_D05G1971(KCS4)	K07512+K10703+K10251+K10251+K15397+K01074+K01074+K15397+K10251+K10251+K10703+K07512+K15397
Genetic Information Processing	Folding, sorting and degradation	Protein processing in endoplasmic reticulum	66	0.0438921	0.490794	ko04141	GH_A02G0345(HSP22.7);GH_A02G0513(ATJ49);GH_A02G0560(SAR1A);GH_A02G0912(MNS1);GH_A02G0999(OST1A);GH_A02G1061(BIP4);GH_A03G0447(PDIL1-4);GH_A03G0477(HSP18.5-C);GH_A03G0514(UBC7);GH_A03G0522(HSC-2);GH_A03G0556(Ufd1);GH_A06G1614(AERO2);GH_A06G1658(RAD23B);GH_A06G1666(UBC33);GH_A06G1706(OST3B);GH_A06G1925(MED37C);GH_A06G1977(DNAJ1);GH_A06G1999(HSP70-17);GH_A08G0615(SEC31B);GH_A08G0810(CUL1);GH_A08G093…	K13993+K09518+K07953+K01230+K12666+K09490+K09580+K13993+K10575+K03283+K14016+K10950+K10839+K04554+K12669+K03283+K09503+K09486+K14005+K03347+K10088+K06689+K09490+K14015+K09584+K09517+K07953+K09481+K14005+K13993+K10597+K14009+K10666+K03237+K09580+K12666+K01230+K14006+K09487+K10661+K08057+K06689+K09490+K10575+K13993+K09580+K03283+K12668+K09580+K13993+K10950+K01230+K10956+K10666+K12669+K13989+K13993+…
Genetic Information Processing	Transcription	RNA polymerase	18	0.0499286	0.511768	ko03020	GH_A02G0620(--);GH_A03G0467(NRPC1);GH_A03G0595(Polr1d);GH_A06G1563(rpoB);GH_A06G1564(rpoC1);GH_A08G0608(NRPB11);GH_A08G1166(NRPB6A);GH_A12G2485(rpoA);GH_D03G0831(polr1c);GH_D03G0845(NRPA1);GH_D03G1135(polr1c);GH_D03G1194(NRPB5A);GH_D03G1368(Polr1d);GH_D03G1509(NRPC1);GH_D03G1912(--);GH_D04G0131(polr1c);GH_D08G0605(NRPB11);GH_D08G2749(NRPB5A)	K03025+K03018+K03020+K03043+K03046+K03008+K03014+K03040+K03027+K02999+K03027+K03013+K03020+K03018+K03005+K03027+K03008+K03013
Metabolism	Nucleotide metabolism	Purine metabolism	46	0.0590307	0.558521	ko00230	GH_A02G0311(RNR2A);GH_A02G0365(APS1);GH_A02G0620(--);GH_A02G0645(XDH1);GH_A03G0315(At4g26390);GH_A03G0467(NRPC1);GH_A03G0595(Polr1d);GH_A06G1081(APT5);GH_A06G1237(hpt);GH_A06G1448(APY2);GH_A06G1563(rpoB);GH_A06G1564(rpoC1);GH_A06G1973(TTL);GH_A08G0530(AAK6);GH_A08G0608(NRPB11);GH_A08G0889(At4g26390);GH_A08G1061(PKP4);GH_A08G1166(NRPB6A);GH_A08G1231(PKP2);GH_A08G1659(NDPK1);GH_A08G1849(PRS1);GH_A1…	K10808+K13811+K03025+K00106+K00873+K03018+K03020+K00759+K00760+K14641+K03043+K03046+K13484+K18532+K03008+K00873+K00873+K03014+K00873+K00940+K00948+K01466+K14977+K00759+K03040+K02684+K00940+K01510+K00873+K10807+K00942+K03027+K02999+K03027+K01517+K03013+K03020+K03018+K03005+K03027+K00951+K13811+K00951+K18532+K03008+K03013
Metabolism	Amino acid metabolism	Lysine degradation	13	0.0905592	0.603319	ko00310	GH_A02G0770(ASHH2);GH_A02G0789(ALDH3H1);GH_A06G1345(At2g24580);GH_A06G1679(ALDH7B4);GH_A06G1998(SUVH1);GH_A06G2084(ASHH3);GH_A08G0927(--);GH_A08G1897(SUVH6);GH_A12G2339(SUVH6);GH_D02G0786(ASHH2);GH_D02G0803(ALDH3H1);GH_D03G1208(SUVH5);GH_D08G0293(At4g26910)	K11423+K00128+K00306+K14085+K11420+K11423+K19199+K11420+K11420+K11423+K00128+K11420+K00658
Genetic Information Processing	Translation	Ribosome	94	0.097825	0.603319	ko03010	GH_A02G0338(--);GH_A02G0357(GSVIVT00020038001);GH_A02G0358(GSVIVT00020038001);GH_A02G0376(RPS15A);GH_A02G0427(RPL14B);GH_A02G0436(RPL28);GH_A02G0525(RPL19B);GH_A02G0596(RPS1);GH_A02G0625(RPL3B);GH_A02G0673(rpsA);GH_A02G0688(RPL3);GH_A02G0810(RPS13);GH_A02G0928(RPS4);GH_A02G1048(RPL9);GH_A03G0442(RPL12C);GH_A03G0490(RPL23A);GH_A06G1033(RPL37A);GH_A06G1047(RPS12C);GH_A06G1430(RPL21M);GH_A06G1520(RP…	K02881+K02984+K02984+K02958+K02875+K02902+K02885+K02945+K02906+K02945+K02925+K02952+K02987+K02940+K02870+K02893+K02922+K02951+K02888+K02868+K02998+K02982+K02886+K02976+K02872+K02995+K02932+K02873+K02901+K02949+K02883+K02881+K02916+K02920+K02940+K02947+K02953+K02921+K02863+K02921+K02915+K02868+K02882+K02990+K02940+K02927+K02945+K02925+K02952+K02987+K02872+K02881+K02929+K02991+K02980+K02960+K02922+…
Cellular Processes	Transport and catabolism	Endocytosis	53	0.100095	0.603319	ko04144	GH_A03G0395(VPS24-1);GH_A03G0522(HSC-2);GH_A03G0531(--);GH_A03G0582(RAB11C);GH_A06G1266(Ist1);GH_A06G1440(At4g04980);GH_A06G1531(RABA1C);GH_A06G1633(RABF2B);GH_A06G1872(CHC1);GH_A06G1925(MED37C);GH_A06G2030(ELC);GH_A08G1004(ARPC3);GH_A08G1181(VPS26B);GH_A08G1447(ARF);GH_A08G1601(BIG2);GH_A08G1722(RABA4C);GH_A09G0133(GNL1);GH_A10G0216(AGD5);GH_A10G0218(VPS28-2);GH_A10G0365(RABA1C);GH_A12G2320(DRP1…	K12193+K03283+K12471+K07904+K19476+K05747+K07904+K07887+K04646+K03283+K12183+K05756+K18466+K07937+K18442+K07904+K18443+K12486+K12184+K07904+K01528+K19367+K18466+K19476+K12489+K18442+K07904+K04646+K12479+K19476+K07888+K12489+K07904+K12471+K19367+K03283+K11826+K12493+K10396+K12193+K19476+K07897+K12197+K07904+K12184+K10591+K18468+K18442+K10396+K07937+K01528+K12194+K12471
Metabolism	Amino acid metabolism	Glycine, serine and threonine metabolism	22	0.108039	0.603319	ko00260	GH_A02G0328(At1g31672);GH_A02G0329(At1g31672);GH_A02G0598(LPD1);GH_A02G0816(SHM7);GH_A02G0860(SHM2);GH_A02G0943(PGM1);GH_A06G1345(At2g24580);GH_A06G1679(ALDH7B4);GH_A08G1894(GSTU23);GH_A12G2476(SR);GH_D02G0832(SHM7);GH_D02G0879(SHM2);GH_D02G1143(PGM1);GH_D02G2112(HSK);GH_D03G0771(GLYK);GH_D03G1257(maoII);GH_D03G1758(HPR3);GH_D04G0081(At4g29890);GH_D05G1310(HPPR);GH_D05G1398(TS2);GH_D05G1753(GDCST…	K00276+K00276+K00382+K00600+K00600+K15633+K00306+K14085+K00499+K12235+K00600+K00600+K15633+K00872+K15918+K00276+K15919+K00499+K15919+K01733+K00605+K12524
Metabolism	Lipid metabolism	Biosynthesis of unsaturated fatty acids	10	0.10888	0.603319	ko01040	GH_A02G0927(ACPD);GH_A03G0493(HACD2);GH_A03G0536(KCR1);GH_A03G0544(KCR1);GH_A12G2360(ACX1);GH_D02G1157(ACPD);GH_D03G0644(S-ACP-DES6);GH_D03G1424(KCR1);GH_D03G1431(KCR1);GH_D03G1482(HACD2)	K03921+K10703+K10251+K10251+K00232+K03921+K03921+K10251+K10251+K10703
Metabolism	Metabolism of cofactors and vitamins	Lipoic acid metabolism	2	0.111651	0.603319	ko00785	GH_D02G2086(LIP1P-1);GH_D05G2013(LIP2P)	K03644+K03801
Metabolism	Carbohydrate metabolism	Glycolysis / Gluconeogenesis	37	0.11423	0.603319	ko00010	GH_A02G0557(AAE7);GH_A02G0598(LPD1);GH_A02G0701(CYFBP);GH_A02G0789(ALDH3H1);GH_A02G0943(PGM1);GH_A02G1006(PFP-ALPHA);GH_A03G0315(At4g26390);GH_A03G0541(CTIMC);GH_A06G1608(E1-BETA-2);GH_A06G1679(ALDH7B4);GH_A06G1864(mipp1);GH_A06G2080(ACS);GH_A08G0889(At4g26390);GH_A08G1061(PKP4);GH_A08G1231(PKP2);GH_A08G1283(At1g64710);GH_A08G1695(PGK3);GH_A08G1966(ldhb);GH_A10G0099(PFP-BETA);GH_A12G2533(--);GH_D…	K01913+K00382+K03841+K00128+K15633+K00895+K00873+K01803+K00162+K14085+K03103+K01895+K00873+K00873+K00873+K00001+K00927+K00016+K00895+K01792+K03841+K18857+K00128+K00895+K15633+K01785+K00002+K00873+K00850+K01689+K01803+K01895+K00627+K01792+K00162+K01568+K00001
Metabolism	Metabolism of cofactors and vitamins	Riboflavin metabolism	6	0.117211	0.603319	ko00740	GH_A03G0489(RIBA3);GH_D02G2166(RIBA1);GH_D03G1487(RIBA3);GH_D05G1693(FHY);GH_D08G0388(PYRD);GH_D08G2582(PYRR)	K14652+K14652+K14652+K20884+K11752+K11752
Metabolism	Metabolism of cofactors and vitamins	Ubiquinone and other terpenoid-quinone biosynthesis	12	0.117732	0.603319	ko00130	GH_A02G0368(VTE3);GH_A03G0400(4CLL7);GH_A08G0699(VTE3);GH_A10G0182(At4g27270);GH_D02G1446(PHYLLO);GH_D02G2208(At4g36750);GH_D03G0525(4CL3);GH_D03G0582(VTE4);GH_D03G1063(MENB);GH_D03G1329(At5g58800);GH_D05G1456(4CL2);GH_D08G0693(VTE3)	K12502+K01904+K12502+K03809+K14759+K03809+K01904+K05928+K01661+K03809+K01904+K12502
Metabolism	Biosynthesis of other secondary metabolites	Monobactam biosynthesis	4	0.118357	0.603319	ko00261	GH_A02G0365(APS1);GH_A08G1598(DHDPS2);GH_D05G1910(APS2);GH_D08G2624(AKHSDH2)	K13811+K01714+K13811+K12524
Metabolism	Lipid metabolism	Fatty acid biosynthesis	16	0.121146	0.603319	ko00061	GH_A02G0927(ACPD);GH_A02G1009(POPTRDRAFT_831870);GH_A03G0356(fabD);GH_A06G1232(BCCP1);GH_A06G1592(KAS1);GH_A08G0531(FATA);GH_A09G0105(BCCP1);GH_D02G1058(POPTRDRAFT_831870);GH_D02G1157(ACPD);GH_D03G0440(fabZ);GH_D03G0644(S-ACP-DES6);GH_D03G0938(LACS4);GH_D05G1531(KAS1);GH_D08G0540(FATA);GH_D08G2735(FATB1);GH_D08G2795(KAS2)	K03921+K01961+K00645+K02160+K09458+K10782+K02160+K01961+K03921+K02372+K03921+K01897+K09458+K10782+K10781+K09458
Metabolism	Carbohydrate metabolism	Pyruvate metabolism	29	0.122626	0.603319	ko00620	GH_A02G0419(MD1);GH_A02G0557(AAE7);GH_A02G0598(LPD1);GH_A02G0782(PPC1);GH_A02G0789(ALDH3H1);GH_A02G1009(POPTRDRAFT_831870);GH_A03G0315(At4g26390);GH_A03G0399(GLY);GH_A06G1232(BCCP1);GH_A06G1608(E1-BETA-2);GH_A06G1679(ALDH7B4);GH_A06G2080(ACS);GH_A08G0889(At4g26390);GH_A08G1061(PKP4);GH_A08G1231(PKP2);GH_A08G1966(ldhb);GH_A09G0105(BCCP1);GH_D02G0803(ALDH3H1);GH_D02G1058(POPTRDRAFT_831870);GH_D02G1…	K00025+K01913+K00382+K01595+K00128+K01961+K00873+K01759+K02160+K00162+K14085+K01895+K00873+K00873+K00873+K00016+K02160+K00128+K01961+K01649+K00873+K00029+K00026+K01895+K01069+K00627+K00162+K01595+K01759
Cellular Processes	Transport and catabolism	Autophagy - other eukaryotes	13	0.13773	0.651571	ko04136	GH_A02G0615(ATG8I);GH_A06G1607(RAPTOR1);GH_A08G0666(ATG9);GH_A08G1512(ATG6);GH_A08G1628(ATG8F);GH_A08G1645(ATG3);GH_A10G0114(ATG8C);GH_A12G2636(ATG13A);GH_D03G1824(ATG8F);GH_D05G1596(ATG7);GH_D05G1746(ATG8C);GH_D08G0368(ATG8F);GH_D08G0665(ATG9)	K08341+K07204+K17907+K08334+K08341+K08343+K08341+K08331+K08341+K08337+K08341+K08341+K17907
Metabolism	Carbohydrate metabolism	Glyoxylate and dicarboxylate metabolism	22	0.153268	0.69822	ko00630	GH_A02G0419(MD1);GH_A02G0557(AAE7);GH_A02G0598(LPD1);GH_A02G0816(SHM7);GH_A02G0860(SHM2);GH_A06G1669(GLO4);GH_A06G2080(ACS);GH_A08G1939(PURU2);GH_D02G0832(SHM7);GH_D02G0879(SHM2);GH_D02G1459(ACO3);GH_D03G0663(PGLP1B);GH_D03G0771(GLYK);GH_D03G1069(At3g47520);GH_D03G1402(ACO);GH_D03G1758(HPR3);GH_D04G0118(ACS);GH_D05G1310(HPPR);GH_D05G1509(GLO1);GH_D05G1636(CIT);GH_D05G1753(GDCST);GH_D05G1831(CAT1)	K00025+K01913+K00382+K00600+K00600+K11517+K01895+K01433+K00600+K00600+K01681+K19269+K15918+K00026+K01681+K15919+K01895+K15919+K11517+K01647+K00605+K03781
Metabolism	Glycan biosynthesis and metabolism	Glycosphingolipid biosynthesis - lacto and neolacto series	2	0.163085	0.701569	ko00601	GH_A06G1445(A4galt);GH_A10G0252(A4GALT)	K01988+K01988
Environmental Information Processing	Signal transduction	MAPK signaling pathway - plant	48	0.16541	0.701569	ko04016	GH_A02G0389(ETR2);GH_A02G0695(VIP1);GH_A02G0813(MEKK1);GH_A02G0834(SAPK2);GH_A03G0350(WRKY24);GH_A03G0454(EIN3);GH_A03G0460(MPK3);GH_A03G0571(AIP1);GH_A06G1073(EBF2);GH_A06G1588(FLS2);GH_A06G1589(FLS2);GH_A06G2123(RPS5);GH_A06G2124(RFL1);GH_A06G2130(RPS5);GH_A06G2135(At5g63020);GH_A08G1584(MPK4);GH_A08G1594(WRKY22);GH_A08G1659(NDPK1);GH_A08G1821(MYC2);GH_A08G1885(SAPK3);GH_A10G0111(MAPKKK17);GH_A…	K14509+K20557+K13414+K14498+K13424+K14514+K20536+K14497+K14515+K13420+K13420+K20599+K20599+K20599+K20599+K20600+K13425+K00940+K13422+K14498+K20716+K14496+K20772+K14496+K00940+K14496+K20557+K13414+K20535+K14512+K13416+K20725+K20772+K13447+K14497+K20536+K14514+K14496+K13422+K14497+K14498+K20716+K03781+K20535+K14515+K14497+K20726+K14496
Organismal Systems	Environmental adaptation	Circadian rhythm - plant	14	0.188479	0.750066	ko04712	GH_A02G0417(CRY2);GH_A02G0676(GI);GH_A08G1665(CKB1);GH_A08G1881(CKB1);GH_A12G2329(CKB1);GH_A12G2536(SPA2);GH_A12G2658(APRR5);GH_D02G0687(GI);GH_D02G2061(TCP7);GH_D03G1080(APRR1);GH_D03G1878(CKB1);GH_D05G1351(ELF3-2);GH_D08G0352(CKB1);GH_D08G2693(HY5)	K12119+K12124+K03115+K03115+K03115+K16240+K12130+K12124+K16221+K12127+K03115+K12125+K03115+K16241
Metabolism	Metabolism of cofactors and vitamins	Nicotinate and nicotinamide metabolism	8	0.190946	0.750066	ko00760	GH_A03G0557(--);GH_A03G0558(--);GH_A08G1252(At1g55090);GH_D03G0715(NADK2);GH_D03G1407(--);GH_D03G1408(--);GH_D08G0311(NMNAT);GH_D08G2724(NUDT19)	K18551+K18551+K01950+K00858+K18551+K18551+K06210+K03426
Metabolism	Glycan biosynthesis and metabolism	N-Glycan biosynthesis	14	0.195139	0.750066	ko00510	GH_A02G0912(MNS1);GH_A02G0987(DPMS1);GH_A02G0999(OST1A);GH_A03G0405(EVN);GH_A06G1706(OST3B);GH_A08G1661(ALG12);GH_A10G0402(ALG14);GH_D02G1034(DPMS1);GH_D02G1047(OST1A);GH_D02G1128(MNS1);GH_D03G0617(At2g44660);GH_D03G1939(DAD1);GH_D05G1518(MNS3);GH_D05G1722(OST3B)	K01230+K00721+K12666+K00902+K12669+K03847+K07441+K00721+K12666+K01230+K03849+K12668+K01230+K12669
Metabolism	Amino acid metabolism	Arginine and proline metabolism	16	0.218034	0.812673	ko00330	GH_A02G0789(ALDH3H1);GH_A02G0975(P4H3);GH_A06G1098(ASP5);GH_A06G1611(DELTA-OAT);GH_A06G1679(ALDH7B4);GH_A08G1060(SPMS);GH_A08G1697(PAO1);GH_A09G0041(ASP1);GH_A12G2704(SPMS);GH_D02G0803(ALDH3H1);GH_D02G1015(P4H3);GH_D02G1453(SAMDC);GH_D03G1048(ALDH12A1);GH_D05G1867(P4H3);GH_D08G0419(SAMDC);GH_D08G0438(PAO4)	K00128+K00472+K00811+K00819+K14085+K00797+K13366+K14455+K00797+K00128+K00472+K01611+K00294+K00472+K01611+K17839
Metabolism	Carbohydrate metabolism	Pentose phosphate pathway	14	0.237271	0.836923	ko00030	GH_A02G0701(CYFBP);GH_A02G1006(PFP-ALPHA);GH_A08G0581(At3g02360);GH_A08G1849(PRS1);GH_A10G0099(PFP-BETA);GH_A12G2531(At5g41670);GH_A12G2667(Os09g0529100);GH_D02G0715(CYFBP);GH_D02G1053(PFP-ALPHA);GH_D02G1425(At1g13700);GH_D03G0426(PFK5);GH_D03G1813(tal);GH_D08G0580(At3g02360);GH_D08G2664(rbsK)	K03841+K00895+K00033+K00948+K00895+K00033+K01057+K03841+K00895+K01057+K00850+K00616+K00033+K00852
Metabolism	Lipid metabolism	Sphingolipid metabolism	10	0.238686	0.836923	ko00600	GH_A06G1258(SBH1);GH_A06G2048(lacZ);GH_A10G0221(SPHK1);GH_A10G0247(AGAL2);GH_A10G0260(Os02g0639600);GH_D02G1360(SBH1);GH_D02G1362(SBH1);GH_D02G1364(SBH1);GH_D03G1356(NCER1);GH_D05G1376(BGAL17)	K04713+K01190+K04718+K07407+K04712+K04713+K04713+K04713+K12349+K12309
Metabolism	Metabolism of other amino acids	Selenocompound metabolism	5	0.244953	0.836923	ko00450	GH_A02G0365(APS1);GH_A06G1159(MMT1);GH_A12G2594(MGL);GH_D03G0828(Os07g0657900);GH_D05G1910(APS2)	K13811+K08247+K01761+K00384+K13811
Genetic Information Processing	Translation	mRNA surveillance pathway	37	0.256727	0.839146	ko03015	GH_A02G0416(Os03g0268000);GH_A02G0441(RNP1);GH_A02G0445(RNP1);GH_A02G0589(PAPS3);GH_A02G0909(PAB2);GH_A03G0507(ALY1);GH_A03G0580(TOPP2);GH_A06G1066(RH15);GH_A06G1236(PAB5);GH_A06G1259(CSTF64);GH_A06G1307(HBS1L);GH_A06G1713(PCFS4);GH_A06G1944(UPF2);GH_A06G1982(CSTF77);GH_A06G1993(--);GH_A08G0553(RNP1);GH_A08G0642(MAGO2);GH_A08G1095(PP2AA2);GH_A08G1212(CFIS2);GH_A08G1866(UPF1);GH_D02G2287(PAB8);GH_…	K06269+K14411+K14411+K14376+K13126+K12881+K06269+K12812+K13126+K14407+K14416+K14400+K14327+K14408+K14404+K14411+K12877+K03456+K14397+K14326+K13126+K14396+K12875+K12875+K04354+K06269+K03265+K14396+K06269+K12881+K14326+K13126+K04354+K14411+K14411+K12877+K12812
Metabolism	Metabolism of other amino acids	Glutathione metabolism	23	0.259248	0.839146	ko00480	GH_A02G0291(GSTU7);GH_A02G0311(RNR2A);GH_A06G1057(LAP2);GH_A06G1076(APX6);GH_A06G1295(GGCT2;2);GH_A08G0581(At3g02360);GH_A08G0759(GPX4);GH_A08G0807(GPX3);GH_A08G1060(SPMS);GH_A08G1404(PARB);GH_A12G2477(GSTT1);GH_A12G2478(GPX6);GH_A12G2480(GPX8);GH_A12G2531(At5g41670);GH_A12G2704(SPMS);GH_D02G1171(GSTF9);GH_D02G1335(At3g24170);GH_D02G2077(OXP1);GH_D03G0490(RNR1);GH_D08G0437(Mgst3);GH_D08G0580(At3g…	K00799+K10808+K01255+K00434+K22596+K00033+K00432+K00432+K00797+K00799+K00799+K00432+K00432+K00033+K00797+K00799+K00383+K01469+K10807+K00799+K00033+K00432+K00432
Metabolism	Biosynthesis of other secondary metabolites	Caffeine metabolism	2	0.301491	0.909447	ko00232	GH_A02G0645(XDH1);GH_A06G1717(CYP77A4)	K00106+K07409
Metabolism	Lipid metabolism	Glycerophospholipid metabolism	26	0.312289	0.909447	ko00564	GH_A02G0697(AAPT1);GH_A06G1059(LPAT1);GH_A06G1216(PLMT);GH_A06G1245(CK1);GH_A06G1834(Os01g0801600);GH_A06G1958(SDP6);GH_A06G2145(--);GH_A08G0878(PECT1);GH_A08G1793(ATS1);GH_A09G0054(PSS1);GH_D02G0937(PAH2);GH_D02G1046(At1g78690);GH_D02G1101(LPLAT1);GH_D02G1331(NMT1);GH_D03G1164(Os07g0688000);GH_D03G1326(NPC1);GH_D03G1462(PAH2);GH_D03G1836(PSD1);GH_D03G1940(ATS1);GH_D04G0145(GLY1);GH_D05G1770(At4g…	K00993+K00655+K00550+K14156+K00006+K00111+K06130+K00967+K00630+K08730+K15728+K13511+K13519+K05929+K01517+K01114+K15728+K01613+K00630+K00006+K06130+K00981+K15728+K22389+K00901+K00894
Metabolism	Nucleotide metabolism	Pyrimidine metabolism	31	0.320954	0.909447	ko00240	GH_A02G0311(RNR2A);GH_A02G0620(--);GH_A03G0467(NRPC1);GH_A03G0595(Polr1d);GH_A06G1448(APY2);GH_A06G1563(rpoB);GH_A06G1564(rpoC1);GH_A08G0608(NRPB11);GH_A08G1166(NRPB6A);GH_A08G1659(NDPK1);GH_A12G2485(rpoA);GH_A12G2550(Prim1);GH_A12G2559(NDPK3);GH_D02G1287(APY7);GH_D02G2063(PYRD);GH_D03G0490(RNR1);GH_D03G0831(polr1c);GH_D03G0845(NRPA1);GH_D03G1135(polr1c);GH_D03G1156(PYD3);GH_D03G1194(NRPB5A);GH_D…	K10808+K03025+K03018+K03020+K14641+K03043+K03046+K03008+K03014+K00940+K03040+K02684+K00940+K01510+K00254+K10807+K03027+K02999+K03027+K01431+K03013+K03020+K03018+K03005+K13800+K03027+K01520+K01937+K03008+K03013+K01489
Genetic Information Processing	Folding, sorting and degradation	Proteasome	16	0.324248	0.909447	ko03050	GH_A02G0343(PBD1);GH_A02G0783(PBC1);GH_A06G1676(PAE1);GH_A08G0493(CYCB1-2);GH_A08G1784(RPN9A);GH_D02G0799(PBC1);GH_D02G0990(RPT4B);GH_D02G1340(RPN2A);GH_D03G1183(RPN7);GH_D03G1946(RPN9A);GH_D05G1453(RPT1A);GH_D05G1942(RPT4B);GH_D05G2051(RPN11);GH_D08G0375(PBF1);GH_D08G0506(CYCB1-2);GH_D08G2577(RPN5A)	K02734+K02735+K02729+K11599+K03039+K02735+K03064+K03032+K03037+K03039+K03061+K03064+K03030+K02732+K11599+K03035
Metabolism	Amino acid metabolism	Cysteine and methionine metabolism	25	0.324258	0.909447	ko00270	GH_A02G0361(VIT_05s0020g04080);GH_A02G0419(MD1);GH_A02G0616(SAMS);GH_A06G1098(ASP5);GH_A08G0563(ACO3);GH_A08G0719(HMT-2);GH_A08G1060(SPMS);GH_A08G1451(SAMS2);GH_A08G1776(CMT2);GH_A08G1777(CMT2);GH_A08G1966(ldhb);GH_A09G0041(ASP1);GH_A12G2512(ACS1);GH_A12G2594(MGL);GH_A12G2704(SPMS);GH_D02G1453(SAMDC);GH_D03G0881(ACS1);GH_D03G1069(At3g47520);GH_D03G1176(SAHH1);GH_D05G1775(ACO);GH_D08G0419(SAMDC);G…	K08967+K00025+K00789+K00811+K05933+K00547+K00797+K00789+K00558+K00558+K00016+K14455+K20772+K01761+K00797+K01611+K20772+K00026+K01251+K05933+K01611+K22207+K05933+K00547+K12524
Metabolism	Carbohydrate metabolism	Starch and sucrose metabolism	38	0.325331	0.909447	ko00500	GH_A02G0988(SBEII);GH_A06G1084(SPS1);GH_A06G1126(At3g13560);GH_A06G1269(DPE2);GH_A08G0585(At1g66250);GH_A08G0866(At3g13560);GH_A08G0895(At5g58090);GH_A08G0954(TPS11);GH_A08G1286(WAXY);GH_A08G1412(SUS2);GH_A08G1808(TPS5);GH_A09G0109(PHS1);GH_A09G0154(SS2);GH_A10G0118(SS3);GH_A10G0138(BGLU46);GH_A10G0361(TPS7);GH_A12G2389(INVA);GH_A12G2390(TPPF);GH_D02G1035(SBEII);GH_D02G1490(TPS6);GH_D03G0468(DPE1…	K00700+K00696+K19892+K00705+K19891+K19892+K19893+K16055+K13679+K00695+K16055+K00688+K00703+K00703+K05350+K16055+K01193+K01087+K00700+K16055+K00705+K01193+K01188+K01179+K00703+K01087+K01214+K19893+K16055+K16055+K00688+K00703+K19891+K00975+K01176+K00963+K19891+K00696
Genetic Information Processing	Folding, sorting and degradation	RNA degradation	30	0.354219	0.968199	ko03018	GH_A02G0909(PAB2);GH_A03G0555(--);GH_A06G1218(CAF1-6);GH_A06G1236(PAB5);GH_A06G1274(cnot9);GH_A06G1689(MTR4);GH_A06G2100(CAF1-6);GH_A08G1013(--);GH_A08G1564(RH8);GH_A08G1720(PAPD5);GH_D02G1263(rrp40);GH_D02G2287(PAB8);GH_D03G0426(PFK5);GH_D03G0529(RRP45B);GH_D03G0741(LSM3A);GH_D03G1142(ENO1);GH_D03G1353(SKI2);GH_D03G1919(PSRP2);GH_D04G0058(EXOSC7);GH_D05G1330(CPN60B1);GH_D05G1379(At3g13860);GH_D0…	K13126+K12593+K12581+K13126+K12606+K12598+K12581+K12607+K12614+K03514+K03681+K13126+K00850+K03678+K12622+K01689+K12599+K13126+K12589+K04077+K04077+K12620+K12600+K12619+K12616+K12626+K12614+K12623+K12621+K12617
Metabolism	Lipid metabolism	Synthesis and degradation of ketone bodies	2	0.383671	0.999999	ko00072	GH_A12G2448(HMGS);GH_D03G1746(HMGS)	K01641+K01641
Metabolism	Carbohydrate metabolism	Inositol phosphate metabolism	17	0.391727	0.999999	ko00562	GH_A03G0541(CTIMC);GH_A06G1864(mipp1);GH_A06G1884(PLC2);GH_A09G0047(Os12g0183300);GH_D02G2191(ALDH6B2);GH_D02G2192(ALDH6B2);GH_D02G2204(PI4KA1);GH_D02G2214(ITPK3);GH_D02G2281(PTEN2A);GH_D03G0442(INPS1);GH_D03G1326(NPC1);GH_D03G1428(CTIMC);GH_D05G1347(MIOX1);GH_D05G1483(IMPL1);GH_D05G1484(IMPL1);GH_D05G1786(VTC4);GH_D05G1953(IPK1)	K01803+K03103+K05857+K15422+K00140+K00140+K00888+K00913+K01110+K01858+K01114+K01803+K00469+K01092+K01092+K10047+K10572
Genetic Information Processing	Folding, sorting and degradation	Ubiquitin mediated proteolysis	31	0.396824	0.999999	ko04120	GH_A02G0488(MIEL1);GH_A02G0741(SKP2B);GH_A03G0367(UBA1);GH_A03G0369(UBA1);GH_A03G0389(RZPF34);GH_A03G0514(UBC7);GH_A06G1125(COP10);GH_A06G1431(UBC24);GH_A06G1604(CUL4);GH_A06G1666(UBC33);GH_A08G0810(CUL1);GH_A08G1122(SINAT4);GH_A08G1154(UBC10);GH_A08G1353(PIAL2);GH_A09G0123(PUB1);GH_A10G0223(APC4);GH_A10G0273(UBC24);GH_A10G0427(CUL4);GH_A12G2494(UBC4);GH_D02G0752(SKP2B);GH_D03G0698(SKP2B);GH_D03G…	K10144+K03875+K03178+K03178+K10144+K10575+K20217+K10581+K10609+K04554+K03347+K04506+K06689+K04706+K10597+K03351+K10581+K10609+K10576+K03875+K03875+K06689+K10684+K10575+K10591+K10688+K06689+K10144+K03094+K03873+K03868
Metabolism	Global and overview maps	Carbon metabolism	62	0.413137	0.999999	ko01200	GH_A02G0419(MD1);GH_A02G0523(IBR3);GH_A02G0557(AAE7);GH_A02G0598(LPD1);GH_A02G0701(CYFBP);GH_A02G0782(PPC1);GH_A02G0816(SHM7);GH_A02G0860(SHM2);GH_A02G0943(PGM1);GH_A02G1009(POPTRDRAFT_831870);GH_A03G0315(At4g26390);GH_A03G0541(CTIMC);GH_A06G1232(BCCP1);GH_A06G1608(E1-BETA-2);GH_A06G1669(GLO4);GH_A06G2080(ACS);GH_A08G0581(At3g02360);GH_A08G0889(At4g26390);GH_A08G0999(CHY1);GH_A08G1061(PKP4);GH_A0…	K00025+K00249+K01913+K00382+K03841+K01595+K00600+K00600+K15633+K01961+K00873+K01803+K02160+K00162+K11517+K01895+K00033+K00873+K05605+K00873+K00873+K00927+K00948+K14455+K02160+K00033+K01057+K03841+K00600+K00600+K01961+K15633+K00863+K01057+K01681+K01899+K00873+K00140+K00140+K00850+K00029+K19269+K15918+K00026+K01689+K00261+K01681+K01803+K15919+K00616+K01895+K15919+K00627+K00814+K11517+K00162+K01647+…
Metabolism	Metabolism of terpenoids and polyketides	Terpenoid backbone biosynthesis	13	0.424572	0.999999	ko00900	GH_A03G0374(FOLK);GH_A06G1225(ISPD);GH_A08G0948(TKT2);GH_A12G2448(HMGS);GH_D02G2102(HMG1);GH_D02G2103(HMG1);GH_D02G2211(ISPH);GH_D03G0882(ISPF);GH_D03G1071(CHLP);GH_D03G1746(HMGS);GH_D05G1803(FPS1);GH_D05G2055(ytcB);GH_D08G2580(IPI2)	K15892+K00991+K01662+K01641+K00021+K00021+K03527+K01770+K10960+K01641+K00787+K15891+K01823
Metabolism	Metabolism of cofactors and vitamins	Biotin metabolism	5	0.464808	0.999999	ko00780	GH_A06G1592(KAS1);GH_D03G0440(fabZ);GH_D03G1221(BIOF);GH_D05G1531(KAS1);GH_D08G2795(KAS2)	K09458+K02372+K00652+K09458+K09458
Metabolism	Metabolism of cofactors and vitamins	One carbon pool by folate	6	0.485763	0.999999	ko00670	GH_A02G0816(SHM7);GH_A02G0860(SHM2);GH_A08G1939(PURU2);GH_D02G0832(SHM7);GH_D02G0879(SHM2);GH_D05G1753(GDCST)	K00600+K00600+K01433+K00600+K00600+K00605
Metabolism	Metabolism of cofactors and vitamins	Folate biosynthesis	5	0.493528	0.999999	ko00790	GH_A03G0489(RIBA3);GH_A06G1576(PDL2);GH_A06G1908(FPGS1);GH_D02G2166(RIBA1);GH_D03G1487(RIBA3)	K14652+K01724+K01930+K14652+K14652
Metabolism	Glycan biosynthesis and metabolism	Glycosphingolipid biosynthesis - ganglio series	1	0.495588	0.999999	ko00604	GH_D05G1376(BGAL17)	K12309
Metabolism	Carbohydrate metabolism	Fructose and mannose metabolism	13	0.502744	0.999999	ko00051	GH_A02G0701(CYFBP);GH_A02G1006(PFP-ALPHA);GH_A03G0383(FKFBP);GH_A03G0541(CTIMC);GH_A06G2052(XYLA);GH_A08G1561(PMM);GH_A10G0099(PFP-BETA);GH_D02G0715(CYFBP);GH_D02G1053(PFP-ALPHA);GH_D02G1307(TKFC);GH_D03G0426(PFK5);GH_D03G1428(CTIMC);GH_D05G1958(MAN7)	K03841+K00895+K01103+K01803+K01805+K17497+K00895+K03841+K00895+K00863+K00850+K01803+K19355
Cellular Processes	Transport and catabolism	Phagosome	28	0.514394	0.999999	ko04145	GH_A02G0865(TUBA);GH_A02G0973(ARAC3);GH_A03G0596(TUBB8);GH_A06G1285(TUBA3);GH_A06G1633(RABF2B);GH_A08G1121(VHA-c''1);GH_A08G1377(VATE);GH_A08G1637(At2g45070);GH_A08G1664(RAC2);GH_A08G1805(SYP22);GH_A10G0309(RAC13);GH_A12G2500(VATE);GH_D02G0886(TUBA);GH_D02G1013(ARAC3);GH_D02G1082(TUBB5);GH_D02G2216(TUBA);GH_D03G0536(SYP21);GH_D03G0564(VHA-H);GH_D03G0665(CRT3);GH_D03G0729(VHA-c''1);GH_D03G0759(RHN…	K07374+K04392+K07375+K07374+K07887+K03661+K02150+K09481+K04392+K08488+K04392+K02150+K07374+K04392+K07375+K07374+K08488+K02144+K08057+K03661+K07888+K07375+K08488+K07897+K08517+K10956+K04392+K07375
Metabolism	Amino acid metabolism	Arginine biosynthesis	8	0.528344	0.999999	ko00220	GH_A03G0366(acy1);GH_A06G1098(ASP5);GH_A09G0041(ASP1);GH_D02G2107(Acy1);GH_D03G1202(GDH2);GH_D03G1904(At4g17830);GH_D05G1444(ALAAT2);GH_D05G1960(ARGF)	K14677+K00811+K14455+K14677+K00261+K01438+K00814+K00611
Genetic Information Processing	Replication and repair	DNA replication	11	0.542775	0.999999	ko03030	GH_A03G0391(LIG1);GH_A08G0566(Wrnip1);GH_A09G0030(MCM2);GH_A10G0407(MCM3);GH_A12G2550(Prim1);GH_D02G1104(OsI_36121);GH_D03G1107(RPA1D);GH_D03G1355(PCNA);GH_D05G1530(MCM3);GH_D05G1631(At4g28440);GH_D08G0566(Wrnip1)	K10747+K10755+K02540+K02541+K02684+K02540+K07466+K04802+K02541+K07466+K10755
Metabolism	Lipid metabolism	Glycerolipid metabolism	20	0.545966	0.999999	ko00561	GH_A02G0789(ALDH3H1);GH_A06G1059(LPAT1);GH_A06G1165(GLPK);GH_A06G1318(MGD1);GH_A06G1453(CSE);GH_A06G1679(ALDH7B4);GH_A06G1930(--);GH_A08G1793(ATS1);GH_A10G0247(AGAL2);GH_D02G0803(ALDH3H1);GH_D02G0937(PAH2);GH_D02G1101(LPLAT1);GH_D02G1307(TKFC);GH_D02G1476(AKR4C10);GH_D03G0771(GLYK);GH_D03G1462(PAH2);GH_D03G1940(ATS1);GH_D05G2058(PAH2);GH_D08G2678(DGK4);GH_D08G2788(PDAT1)	K00128+K00655+K00864+K03715+K01054+K14085+K01054+K00630+K07407+K00128+K15728+K13519+K00863+K00002+K15918+K15728+K00630+K15728+K00901+K00679
Metabolism	Metabolism of other amino acids	Phosphonate and phosphinate metabolism	2	0.577124	0.999999	ko00440	GH_A02G0697(AAPT1);GH_A08G0878(PECT1)	K00993+K00967
Genetic Information Processing	Folding, sorting and degradation	SNARE interactions in vesicular transport	10	0.597483	0.999999	ko04130	GH_A02G0457(--);GH_A06G2101(GOS11);GH_A08G1805(SYP22);GH_A10G0305(SYP61);GH_D03G0536(SYP21);GH_D03G1927(SYP22);GH_D05G1417(SEC22);GH_D05G1620(SYP61);GH_D08G0301(SYP51);GH_D08G2843(YKT61)	K08497+K08495+K08488+K08498+K08488+K08488+K08517+K08498+K08503+K08516
Genetic Information Processing	Folding, sorting and degradation	Sulfur relay system	2	0.597969	0.999999	ko04122	GH_A06G1955(At4g10100);GH_D05G1851(NCS6)	K21232+K14168
Metabolism	Glycan biosynthesis and metabolism	Glycosphingolipid biosynthesis - globo and isoglobo series	3	0.602528	0.999999	ko00603	GH_A06G1445(A4galt);GH_A10G0247(AGAL2);GH_A10G0252(A4GALT)	K01988+K07407+K01988
Metabolism	Carbohydrate metabolism	Ascorbate and aldarate metabolism	10	0.606488	0.999999	ko00053	GH_A02G0789(ALDH3H1);GH_A06G1076(APX6);GH_A06G1679(ALDH7B4);GH_A12G2511(MDAR5);GH_D02G0803(ALDH3H1);GH_D02G1409(UGD5);GH_D02G1513(GALUR);GH_D03G0708(USP);GH_D05G1347(MIOX1);GH_D05G1786(VTC4)	K00128+K00434+K14085+K08232+K00128+K00012+K19642+K12447+K00469+K10047
Genetic Information Processing	Replication and repair	Mismatch repair	8	0.621376	0.999999	ko03430	GH_A03G0391(LIG1);GH_A08G0566(Wrnip1);GH_A10G0341(EXO1);GH_A10G0342(EXO1);GH_D03G1107(RPA1D);GH_D03G1355(PCNA);GH_D05G1631(At4g28440);GH_D08G0566(Wrnip1)	K10747+K10755+K10746+K10746+K07466+K04802+K07466+K10755
Genetic Information Processing	Replication and repair	Base excision repair	8	0.640674	0.999999	ko03410	GH_A03G0391(LIG1);GH_A06G1056(guaA);GH_A09G0075(MBD4L);GH_D03G0768(XRCC1);GH_D03G0866(ARP);GH_D03G1355(PCNA);GH_D05G1970(--);GH_D05G1998(tag)	K10747+K01246+K10801+K10803+K01142+K04802+K01247+K01246
Metabolism	Biosynthesis of other secondary metabolites	Isoquinoline alkaloid biosynthesis	6	0.642112	0.999999	ko00950	GH_A02G0328(At1g31672);GH_A02G0329(At1g31672);GH_A06G1098(ASP5);GH_A06G2011(PPO);GH_A09G0041(ASP1);GH_D03G1257(maoII)	K00276+K00276+K00811+K00422+K14455+K00276
Metabolism	Metabolism of cofactors and vitamins	Vitamin B6 metabolism	3	0.649654	0.999999	ko00750	GH_D05G1300(PDX12);GH_D05G1364(At1g17710);GH_D05G1398(TS2)	K06215+K13248+K01733
Metabolism	Amino acid metabolism	Tyrosine metabolism	10	0.666593	0.999999	ko00350	GH_A02G0328(At1g31672);GH_A02G0329(At1g31672);GH_A06G1098(ASP5);GH_A06G2011(PPO);GH_A08G1283(At1g64710);GH_A09G0041(ASP1);GH_D02G0728(ADH1);GH_D03G1257(maoII);GH_D05G1781(FAH);GH_D08G2576(At5g24760)	K00276+K00276+K00811+K00422+K00001+K14455+K18857+K00276+K01555+K00001
Metabolism	Amino acid metabolism	Lysine biosynthesis	2	0.673568	0.999999	ko00300	GH_A08G1598(DHDPS2);GH_D08G2624(AKHSDH2)	K01714+K12524
Metabolism	Lipid metabolism	Fatty acid degradation	11	0.677983	0.999999	ko00071	GH_A02G0394(ECI2);GH_A02G0523(IBR3);GH_A02G0789(ALDH3H1);GH_A06G1679(ALDH7B4);GH_A08G1283(At1g64710);GH_A12G2360(ACX1);GH_D02G0728(ADH1);GH_D02G0803(ALDH3H1);GH_D03G0938(LACS4);GH_D08G2576(At5g24760);GH_D08G2746(AIM1)	K07517+K00249+K00128+K14085+K00001+K00232+K18857+K00128+K01897+K00001+K10527
Metabolism	Biosynthesis of other secondary metabolites	Tropane, piperidine and pyridine alkaloid biosynthesis	5	0.684376	0.999999	ko00960	GH_A02G0328(At1g31672);GH_A02G0329(At1g31672);GH_A06G1098(ASP5);GH_A09G0041(ASP1);GH_D03G1257(maoII)	K00276+K00276+K00811+K14455+K00276
Metabolism	Metabolism of cofactors and vitamins	Thiamine metabolism	4	0.686665	0.999999	ko00730	GH_A06G1695(THI1-2);GH_A08G0948(TKT2);GH_D05G1720(THI1-2);GH_D08G0488(TPK1)	K03146+K01662+K03146+K00949
Genetic Information Processing	Replication and repair	Nucleotide excision repair	12	0.68856	0.999999	ko03420	GH_A03G0391(LIG1);GH_A06G1604(CUL4);GH_A06G1658(RAD23B);GH_A08G0566(Wrnip1);GH_A08G1887(UVH1);GH_A10G0262(TFB2);GH_A10G0427(CUL4);GH_D03G1107(RPA1D);GH_D03G1355(PCNA);GH_D05G1631(At4g28440);GH_D08G0566(Wrnip1);GH_D08G2790(RBX1A)	K10747+K10609+K10839+K10755+K10848+K03144+K10609+K07466+K04802+K07466+K10755+K03868
Metabolism	Glycan biosynthesis and metabolism	Other glycan degradation	3	0.692656	0.999999	ko00511	GH_A06G2048(lacZ);GH_D03G1263(At5g13980);GH_D05G1376(BGAL17)	K01190+K01191+K12309
Metabolism	Glycan biosynthesis and metabolism	Other types of O-glycan biosynthesis	3	0.706073	0.999999	ko00514	GH_A06G1665(OFUT36);GH_A06G2043(HPAT3);GH_A08G1748(XEG113)	K03691+K20782+K20784
Metabolism	Metabolism of cofactors and vitamins	Porphyrin and chlorophyll metabolism	8	0.712	0.999999	ko00860	GH_A08G0565(CPX);GH_A10G0321(CHLI);GH_D02G1398(HEMH);GH_D02G2051(HEMC);GH_D03G1071(CHLP);GH_D05G2043(UROS);GH_D08G0565(CPX);GH_D08G2816(HEMH)	K00228+K03405+K01772+K01749+K10960+K01719+K00228+K01772
Metabolism	Lipid metabolism	Steroid biosynthesis	7	0.712138	0.999999	ko00100	GH_A03G0575(SMO2-2);GH_A08G0610(SMT1);GH_A09G0027(At1g20050);GH_A12G2421(SMO1-1);GH_D03G1391(SMO2-2);GH_D05G1863(SMT2);GH_D08G0608(SMT1)	K14424+K00559+K01824+K14423+K14424+K08242+K00559
Metabolism	Amino acid metabolism	Histidine metabolism	3	0.731552	0.999999	ko00340	GH_A02G0789(ALDH3H1);GH_A06G1679(ALDH7B4);GH_D02G0803(ALDH3H1)	K00128+K14085+K00128
Metabolism	Amino acid metabolism	Tryptophan metabolism	8	0.75153	0.999999	ko00380	GH_A02G0789(ALDH3H1);GH_A02G0923(NSI);GH_A06G1679(ALDH7B4);GH_A06G1717(CYP77A4);GH_A08G0781(YUC10);GH_D02G0803(ALDH3H1);GH_D02G1113(NSI);GH_D05G1831(CAT1)	K00128+K22450+K14085+K07409+K11816+K00128+K22450+K03781
Metabolism	Glycan biosynthesis and metabolism	Glycosylphosphatidylinositol(GPI)-anchor biosynthesis	4	0.791343	0.999999	ko00563	GH_A03G0417(PIGA);GH_A08G1827(At1g61280);GH_D03G0431(PIGG);GH_D03G1920(pigw)	K03857+K03861+K05310+K05283
Metabolism	Energy metabolism	Photosynthesis	11	0.792297	0.999999	ko00195	GH_A02G0327(psaD);GH_A08G0519(PSAEB);GH_A12G2294(FDC2);GH_D03G0873(psbC);GH_D03G0877(psaA);GH_D05G1312(PSAH);GH_D05G1468(PSAF);GH_D05G1713(PSBQ);GH_D05G1861(PETE);GH_D05G1895(PETH);GH_D08G0529(PSAEB)	K02692+K02693+K02639+K02705+K02689+K02695+K02694+K08901+K02638+K02641+K02693
Cellular Processes	Transport and catabolism	Peroxisome	18	0.794946	0.999999	ko04146	GH_A02G0645(XDH1);GH_A06G1345(At2g24580);GH_A06G1669(GLO4);GH_A08G0804(PEX6);GH_A08G1952(PEX19-2);GH_A10G0102(MLYCD);GH_A12G2360(ACX1);GH_A12G2373(PEX19-2);GH_D03G0938(LACS4);GH_D03G1831(PEX19-2);GH_D05G1509(GLO1);GH_D05G1755(PMP22);GH_D05G1773(SDRA);GH_D05G1831(CAT1);GH_D08G0795(PEX6);GH_D08G2643(At3g12800);GH_D08G2724(NUDT19);GH_D08G2837(sym-1)	K00106+K00306+K11517+K13339+K13337+K01578+K00232+K13337+K01897+K13337+K11517+K13347+K11147+K03781+K13339+K13237+K03426+K13348
Metabolism	Global and overview maps	2-Oxocarboxylic acid metabolism	12	0.796514	0.999999	ko01210	GH_A03G0366(acy1);GH_A06G1098(ASP5);GH_A06G1505(AHRI);GH_A09G0041(ASP1);GH_D02G1217(IPMS2);GH_D02G1459(ACO3);GH_D02G2093(At2g43090);GH_D02G2107(Acy1);GH_D03G1402(ACO);GH_D03G1904(At4g17830);GH_D05G1444(ALAAT2);GH_D05G1636(CIT)	K14677+K00811+K00053+K14455+K01649+K01681+K01704+K14677+K01681+K01438+K00814+K01647
Metabolism	Energy metabolism	Sulfur metabolism	5	0.812679	0.999999	ko00920	GH_A02G0365(APS1);GH_A06G1463(AHL);GH_A09G0047(Os12g0183300);GH_D05G1750(APR2);GH_D05G1910(APS2)	K13811+K01082+K15422+K05907+K13811
Metabolism	Carbohydrate metabolism	Citrate cycle (TCA cycle)	11	0.824729	0.999999	ko00020	GH_A02G0419(MD1);GH_A02G0598(LPD1);GH_A06G1608(E1-BETA-2);GH_D02G1459(ACO3);GH_D02G2053(At5g08300);GH_D03G1069(At3g47520);GH_D03G1402(ACO);GH_D05G1394(At3g13930);GH_D05G1512(E1-BETA-2);GH_D05G1636(CIT);GH_D08G0293(At4g26910)	K00025+K00382+K00162+K01681+K01899+K00026+K01681+K00627+K00162+K01647+K00658
Metabolism	Carbohydrate metabolism	Butanoate metabolism	3	0.833608	0.999999	ko00650	GH_A12G2448(HMGS);GH_D03G0645(GABA-TP1);GH_D03G1746(HMGS)	K01641+K16871+K01641
Metabolism	Metabolism of terpenoids and polyketides	Carotenoid biosynthesis	5	0.840541	0.999999	ko00906	GH_A02G0705(Z-ISO);GH_A03G0560(CYP707A2);GH_A08G1746(CYP707A1);GH_A09G0088(PSY);GH_D02G0719(Z-ISO)	K15744+K09843+K09843+K02291+K15744
Environmental Information Processing	Signal transduction	Plant hormone signal transduction	67	0.846925	0.999999	ko04075	GH_A02G0372(AUX22B);GH_A02G0373(IAA14);GH_A02G0389(ETR2);GH_A02G0689(GBF4);GH_A02G0834(SAPK2);GH_A02G0905(CYCD3-3);GH_A02G0979(BSK1);GH_A03G0454(EIN3);GH_A03G0571(AIP1);GH_A06G1073(EBF2);GH_A06G1554(ARF3);GH_A08G0687(AUX22D);GH_A08G0792(TIR1);GH_A08G1389(TIR1);GH_A08G1490(SAUR32);GH_A08G1518(GH3.5);GH_A08G1821(MYC2);GH_A08G1885(SAPK3);GH_A09G0082(PIF4);GH_A10G0227(TIR1);GH_A10G0304(ARF15);GH_A12G…	K14484+K14484+K14509+K14432+K14498+K14505+K14500+K14514+K14497+K14515+K14486+K14484+K14485+K14485+K14488+K14506+K13422+K14498+K16189+K14485+K14486+K14496+K14500+K14496+K14488+K14496+K14432+K14431+K14505+K14432+K14503+K14500+K14512+K14491+K13416+K14487+K14505+K13415+K14504+K14484+K14486+K14497+K14514+K14496+K13422+K14492+K14484+K14484+K14484+K14497+K14498+K14486+K14500+K14488+K14503+K14499+K14504+…
Metabolism	Carbohydrate metabolism	C5-Branched dibasic acid metabolism	1	0.850725	0.999999	ko00660	GH_D02G2093(At2g43090)	K01704
Metabolism	Metabolism of cofactors and vitamins	Pantothenate and CoA biosynthesis	5	0.853141	0.999999	ko00770	GH_A06G1505(AHRI);GH_A08G1595(KPHMT2);GH_D03G1156(PYD3);GH_D04G0045(COAE);GH_D05G1978(HAL3A)	K00053+K00606+K01431+K00859+K01598
Metabolism	Amino acid metabolism	Valine, leucine and isoleucine biosynthesis	3	0.863972	0.999999	ko00290	GH_A06G1505(AHRI);GH_D02G1217(IPMS2);GH_D02G2093(At2g43090)	K00053+K01649+K01704
Metabolism	Amino acid metabolism	Phenylalanine metabolism	8	0.866408	0.999999	ko00360	GH_A02G0328(At1g31672);GH_A02G0329(At1g31672);GH_A03G0400(4CLL7);GH_A06G1098(ASP5);GH_A09G0041(ASP1);GH_D03G0525(4CL3);GH_D03G1257(maoII);GH_D05G1456(4CL2)	K00276+K00276+K01904+K00811+K14455+K01904+K00276+K01904
Metabolism	Lipid metabolism	alpha-Linolenic acid metabolism	8	0.866408	0.999999	ko00592	GH_A02G0978(4CLL5);GH_A12G2360(ACX1);GH_D02G0728(ADH1);GH_D02G0959(AOS1);GH_D02G1019(4CLL5);GH_D08G0423(AOC);GH_D08G2592(LCAT3);GH_D08G2746(AIM1)	K10526+K00232+K18857+K01723+K10526+K10525+K22389+K10527
Environmental Information Processing	Membrane transport	ABC transporters	5	0.87586	0.999999	ko02010	GH_A03G0324(ABCB25);GH_A08G1091(ABCB28);GH_A08G1455(ABCB11);GH_A10G0335(ABCB9);GH_D03G1924(ABCB2)	K05663+K05657+K05658+K05658+K05658
Metabolism	Amino acid metabolism	Alanine, aspartate and glutamate metabolism	7	0.894785	0.999999	ko00250	GH_A06G1098(ASP5);GH_A09G0041(ASP1);GH_A12G2700(GLT1);GH_D03G0645(GABA-TP1);GH_D03G1048(ALDH12A1);GH_D03G1202(GDH2);GH_D05G1444(ALAAT2)	K00811+K14455+K00264+K16871+K00294+K00261+K00814
Metabolism	Carbohydrate metabolism	Galactose metabolism	12	0.898744	0.999999	ko00052	GH_A06G2048(lacZ);GH_A08G1014(RFS6);GH_A08G1266(UGE5);GH_A10G0247(AGAL2);GH_A12G2389(INVA);GH_A12G2464(UGE1);GH_D02G1323(Galm);GH_D03G0426(PFK5);GH_D03G0589(CWINV1);GH_D03G0708(USP);GH_D05G1376(BGAL17);GH_D08G0444(UGPA)	K01190+K06617+K01784+K07407+K01193+K01784+K01785+K00850+K01193+K12447+K12309+K00963
Metabolism	Glycan biosynthesis and metabolism	Glycosaminoglycan degradation	3	0.900378	0.999999	ko00531	GH_A08G0995(At5g34940);GH_A08G1696(NAGLU);GH_D05G1376(BGAL17)	K07964+K01205+K12309
Metabolism	Global and overview maps	Biosynthesis of secondary metabolites	229	0.90237	0.999999	ko01110	GH_A02G0328(At1g31672);GH_A02G0329(At1g31672);GH_A02G0368(VTE3);GH_A02G0419(MD1);GH_A02G0523(IBR3);GH_A02G0557(AAE7);GH_A02G0598(LPD1);GH_A02G0616(SAMS);GH_A02G0645(XDH1);GH_A02G0697(AAPT1);GH_A02G0701(CYFBP);GH_A02G0705(Z-ISO);GH_A02G0747(At1g21400);GH_A02G0789(ALDH3H1);GH_A02G0816(SHM7);GH_A02G0860(SHM2);GH_A02G0943(PGM1);GH_A02G0978(4CLL5);GH_A02G0988(SBEII);GH_A02G1006(PFP-ALPHA);GH_A02G1009(…	K00276+K00276+K12502+K00025+K00249+K01913+K00382+K00789+K00106+K00993+K03841+K15744+K00166+K00128+K00600+K00600+K15633+K10526+K00700+K00895+K01961+K00873+K00430+K14677+K01904+K14652+K10703+K10251+K01803+K10251+K14424+K00655+K00811+K01850+K00430+K00550+K00991+K02160+K00760+K00705+K22395+K00053+K00162+K00819+K11517+K14085+K07409+K00006+K15397+K00111+K00422+K01895+K18532+K05933+K00228+K00033+K00559+…
Genetic Information Processing	Replication and repair	Homologous recombination	7	0.902602	0.999999	ko03440	GH_A06G1226(brcc3);GH_A06G1860(CLSY2);GH_A08G1617(RAD51C);GH_D03G0714(--);GH_D03G1107(RPA1D);GH_D05G1631(At4g28440);GH_D05G1825(Brip1)	K11864+K10875+K10870+K10728+K07466+K07466+K15362
Metabolism	Lipid metabolism	Cutin, suberine and wax biosynthesis	4	0.90344	0.999999	ko00073	GH_A08G1579(CYP86A2);GH_A12G2491(CYP86A22);GH_D05G1382(HTH);GH_D08G2597(HHT1)	K15398+K15398+K15403+K15400
Metabolism	Lipid metabolism	Linoleic acid metabolism	2	0.908092	0.999999	ko00591	GH_A02G0326(LOX5);GH_A06G1717(CYP77A4)	K15718+K07409
Metabolism	Global and overview maps	Metabolic pathways	447	0.915204	0.999999	ko01100	GH_A02G0311(RNR2A);GH_A02G0327(psaD);GH_A02G0328(At1g31672);GH_A02G0329(At1g31672);GH_A02G0361(VIT_05s0020g04080);GH_A02G0365(APS1);GH_A02G0368(VTE3);GH_A02G0419(MD1);GH_A02G0523(IBR3);GH_A02G0557(AAE7);GH_A02G0598(LPD1);GH_A02G0616(SAMS);GH_A02G0620(--);GH_A02G0645(XDH1);GH_A02G0697(AAPT1);GH_A02G0701(CYFBP);GH_A02G0705(Z-ISO);GH_A02G0732(ndhH);GH_A02G0747(At1g21400);GH_A02G0782(PPC1);GH_A02G078…	K10808+K02692+K00276+K00276+K08967+K13811+K12502+K00025+K00249+K01913+K00382+K00789+K03025+K00106+K00993+K03841+K15744+K05579+K00166+K01595+K00128+K00600+K00600+K01230+K22450+K15633+K00472+K10526+K00721+K00700+K12666+K00895+K01961+K00873+K00430+K00645+K14677+K01904+K00902+K03857+K07512+K03018+K14652+K10703+K08678+K10251+K01803+K10251+K14424+K03020+K01255+K00655+K00759+K00696+K00811+K01850+K00430+…
Metabolism	Energy metabolism	Carbon fixation in photosynthetic organisms	12	0.924102	0.999999	ko00710	GH_A02G0419(MD1);GH_A02G0701(CYFBP);GH_A02G0782(PPC1);GH_A03G0541(CTIMC);GH_A08G1695(PGK3);GH_A09G0041(ASP1);GH_D02G0715(CYFBP);GH_D03G0613(NADP-ME4);GH_D03G1069(At3g47520);GH_D03G1428(CTIMC);GH_D05G1444(ALAAT2);GH_D08G2675(PPC1)	K00025+K03841+K01595+K01803+K00927+K14455+K03841+K00029+K00026+K01803+K00814+K01595
Environmental Information Processing	Signal transduction	Phosphatidylinositol signaling system	11	0.930104	0.999999	ko04070	GH_A06G1884(PLC2);GH_A09G0047(Os12g0183300);GH_D02G2204(PI4KA1);GH_D02G2214(ITPK3);GH_D02G2281(PTEN2A);GH_D05G1483(IMPL1);GH_D05G1484(IMPL1);GH_D05G1779(CDS2);GH_D05G1786(VTC4);GH_D05G1953(IPK1);GH_D08G2678(DGK4)	K05857+K15422+K00888+K00913+K01110+K01092+K01092+K00981+K10047+K10572+K00901
Metabolism	Energy metabolism	Photosynthesis - antenna proteins	2	0.93651	0.999999	ko00196	GH_A10G0400(CAB21);GH_D03G0811(LHCB7)	K08912+K14172
Genetic Information Processing	Translation	Aminoacyl-tRNA biosynthesis	8	0.945704	0.999999	ko00970	GH_A02G0932(At3g11710);GH_A02G0936(At3g11710);GH_A06G1265(At5g38830);GH_A12G2479(At5g38830);GH_D02G1153(At3g11710);GH_D08G0355(EDD1);GH_D08G2578(At3g02760);GH_D08G2763(EMB1027)	K04567+K04567+K01883+K01883+K04567+K14164+K01892+K01887
Metabolism	Biosynthesis of other secondary metabolites	Phenylpropanoid biosynthesis	26	0.956031	0.999999	ko00940	GH_A02G0332(GT5);GH_A03G0339(GSVIVT00023967001);GH_A03G0400(4CLL7);GH_A06G1119(pod);GH_A06G1334(At1g30760);GH_A08G0848(HRPN);GH_A08G1322(OMT);GH_A10G0138(BGLU46);GH_A12G2311(PER20);GH_A12G2629(CAD1);GH_A12G2651(GSVIVT00037159001);GH_A12G2656(OMT);GH_D02G0691(PER12);GH_D02G1472(PER3);GH_D02G2271(CAD1);GH_D03G0499(CAD9);GH_D03G0525(4CL3);GH_D03G0664(BGLU42);GH_D03G0673(PER13);GH_D03G0780(CSE);GH_D0…	K12356+K00430+K01904+K00430+K22395+K00430+K13066+K05350+K00430+K00083+K00430+K13066+K00430+K00430+K00083+K00083+K01904+K01188+K00430+K18368+K00430+K01904+K00430+K00430+K00083+K00430
Metabolism	Metabolism of other amino acids	Cyanoamino acid metabolism	6	0.960963	0.999999	ko00460	GH_A02G0816(SHM7);GH_A02G0860(SHM2);GH_A10G0138(BGLU46);GH_D02G0832(SHM7);GH_D02G0879(SHM2);GH_D03G0664(BGLU42)	K00600+K00600+K05350+K00600+K00600+K01188
Metabolism	Global and overview maps	Biosynthesis of amino acids	41	0.962626	0.999999	ko01230	GH_A02G0616(SAMS);GH_A02G0816(SHM7);GH_A02G0860(SHM2);GH_A02G0943(PGM1);GH_A03G0315(At4g26390);GH_A03G0366(acy1);GH_A03G0541(CTIMC);GH_A06G1098(ASP5);GH_A06G1109(CM2);GH_A06G1505(AHRI);GH_A08G0889(At4g26390);GH_A08G1061(PKP4);GH_A08G1231(PKP2);GH_A08G1387(--);GH_A08G1451(SAMS2);GH_A08G1598(DHDPS2);GH_A08G1695(PGK3);GH_A08G1849(PRS1);GH_A09G0041(ASP1);GH_A12G2700(GLT1);GH_D02G0832(SHM7);GH_D02G087…	K00789+K00600+K00600+K15633+K00873+K14677+K01803+K00811+K01850+K00053+K00873+K00873+K00873+K13832+K00789+K01714+K00927+K00948+K14455+K00264+K00600+K00600+K15633+K01649+K01681+K01658+K00873+K01704+K14677+K00872+K00850+K01689+K01681+K01803+K00616+K01438+K01733+K00814+K01647+K00611+K12524
Metabolism	Biosynthesis of other secondary metabolites	Flavonoid biosynthesis	4	0.972814	0.999999	ko00941	GH_A12G2441(ANS);GH_D04G0140(CHI3);GH_D05G1711(ANR);GH_D05G1959(DFR)	K05277+K01859+K08695+K13082
Metabolism	Amino acid metabolism	Phenylalanine, tyrosine and tryptophan biosynthesis	5	0.974499	0.999999	ko00400	GH_A06G1098(ASP5);GH_A06G1109(CM2);GH_A08G1387(--);GH_A09G0041(ASP1);GH_D02G1500(ASB1)	K00811+K01850+K13832+K14455+K01658
Metabolism	Energy metabolism	Oxidative phosphorylation	25	0.975981	0.999999	ko00190	GH_A02G0732(ndhH);GH_A06G1150(At5g47030);GH_A06G1197(COX5B-2);GH_A06G1310(PMA4);GH_A06G2146(COX5B-1);GH_A08G0509(At4g02580);GH_A08G0620(MTACP1);GH_A08G0625(At5g47030);GH_A08G0996(AVP1);GH_A08G1121(VHA-c''1);GH_A08G1377(VATE);GH_A08G1670(At5g47030);GH_A12G2323(At5g47030);GH_A12G2340(At4g02580);GH_A12G2500(VATE);GH_D02G1519(At2g02050);GH_D03G0564(VHA-H);GH_D03G0729(VHA-c''1);GH_D03G0733(QCR7-2);GH_…	K05579+K02134+K02265+K01535+K02265+K03943+K03955+K02134+K01507+K03661+K02150+K02134+K02134+K03943+K02150+K03963+K02144+K03661+K00417+K01535+K02136+K03938+K03943+K03955+K02134
Metabolism	Energy metabolism	Nitrogen metabolism	3	0.981513	0.999999	ko00910	GH_A12G2700(GLT1);GH_D02G2179(BCA5);GH_D03G1202(GDH2)	K00264+K01673+K00261
Metabolism	Carbohydrate metabolism	Amino sugar and nucleotide sugar metabolism	21	0.982478	0.999999	ko00520	GH_A02G0925(GAUT7);GH_A03G0512(UXS5);GH_A06G1141(MUR4);GH_A06G1293(ARA1);GH_A06G2088(MUR4);GH_A08G1266(UGE5);GH_A08G1543(GAUT1);GH_A08G1561(PMM);GH_A08G1616(GAE3);GH_A12G2464(UGE1);GH_D02G1192(GAUT7);GH_D02G1409(UGD5);GH_D02G2124(Xyl2);GH_D03G0708(USP);GH_D03G1460(UXS5);GH_D03G1747(NRS/ER);GH_D05G1809(GAUT4);GH_D05G1957(AGPS1);GH_D08G0371(GAE3);GH_D08G0444(UGPA);GH_D08G2686(GAE1)	K13648+K08678+K12448+K12446+K12448+K01784+K13648+K17497+K08679+K01784+K13648+K00012+K15920+K12447+K08678+K12451+K13648+K00975+K08679+K00963+K08679
Metabolism	Lipid metabolism	Ether lipid metabolism	3	0.982573	0.999999	ko00565	GH_A02G0697(AAPT1);GH_D02G1101(LPLAT1);GH_D03G1326(NPC1)	K00993+K13519+K01114
Metabolism	Metabolism of terpenoids and polyketides	Brassinosteroid biosynthesis	1	0.993928	0.999999	ko00905	GH_D05G1368(CYP90D1)	K12638
Metabolism	Metabolism of terpenoids and polyketides	Zeatin biosynthesis	1	0.994374	0.999999	ko00908	GH_D05G1936(CKX5)	K00279
Metabolism	Metabolism of terpenoids and polyketides	Sesquiterpenoid and triterpenoid biosynthesis	1	0.99775	0.999999	ko00909	GH_D05G2055(ytcB)	K15891
Organismal Systems	Environmental adaptation	Plant-pathogen interaction	68	0.998774	0.999999	ko04626	GH_A02G0593(MYB108);GH_A02G0618(PTI1);GH_A02G0646(CPK4);GH_A02G0813(MEKK1);GH_A03G0350(WRKY24);GH_A03G0460(MPK3);GH_A03G0494(MYB48);GH_A06G1165(GLPK);GH_A06G1588(FLS2);GH_A06G1589(FLS2);GH_A06G1931(KCS19);GH_A06G2113(At1g12290);GH_A06G2114(SUMM2);GH_A06G2115(At1g12290);GH_A06G2116(RPS5);GH_A06G2131(At1g12290);GH_A06G2134(RPS5);GH_A08G1057(CNGC1);GH_A08G1065(CNGC1);GH_A08G1130(SGT1);GH_A08G1248(MY…	K09422+K13436+K13412+K13414+K13424+K20536+K09422+K00864+K13420+K13420+K15397+K13459+K13459+K13459+K13459+K13459+K13459+K05391+K05391+K12795+K09422+K09422+K09422+K20600+K13425+K09422+K13448+K09422+K05391+K05391+K09422+K09422+K13429+K13412+K09422+K09422+K13448+K13412+K13414+K15397+K01373+K14512+K13448+K09422+K13448+K09422+K09487+K13412+K13416+K09422+K09422+K09422+K13412+K13448+K13412+K02358+K13447+…
Metabolism	Metabolism of terpenoids and polyketides	Diterpenoid biosynthesis	1	0.998779	0.999999	ko00904	GH_A08G1843(KAO2)	K04123
Genetic Information Processing	Transcription	Basal transcription factors	2	0.999791	0.999999	ko03022	GH_A09G0091(TAF8);GH_A10G0262(TFB2)	K14649+K03144
Metabolism	Carbohydrate metabolism	Pentose and glucuronate interconversions	11	0.999999	0.999999	ko00040	GH_A06G1962(PMR6);GH_A06G2052(XYLA);GH_A09G0134(PME31);GH_A10G0107(At4g22080);GH_D02G1409(UGD5);GH_D02G1476(AKR4C10);GH_D03G0708(USP);GH_D03G1174(At1g67750);GH_D03G1235(PECS-2.1);GH_D05G1446(PMEU1);GH_D08G0444(UGPA)	K01728+K01805+K01051+K01728+K00012+K00002+K12447+K01728+K01051+K01051+K00963

## Sheet: FL
Table S11 The KEGG annotation information of the candidate genes in the QTL for each trait
KEGG_A_class	KEGG_B_class	Pathway	Number	Pvalue	Qvalue	Pathway ID	Genes	K_IDs
Metabolism	Carbohydrate metabolism	Glyoxylate and dicarboxylate metabolism	31	0.00106899	0.126336	ko00630	GH_A01G1023(CAT1);GH_A01G2099(FdGOGAT);GH_A02G0419(MD1);GH_A02G0557(AAE7);GH_A05G1486(GLO1);GH_A05G1609(CIT);GH_A05G1720(GDCST);GH_A05G1797(CAT1);GH_A06G0957(SHM3);GH_A06G0969(GDCSP);GH_A06G1669(GLO4);GH_A06G1738(GDCST);GH_A08G1939(PURU2);GH_A11G1527(rbcL);GH_A11G1556(AAT1);GH_A11G1704(RBCS);GH_A11G1761(GS1-2);GH_D02G0302(GS2);GH_D02G0433(MD1);GH_D02G0576(AAE7);GH_D02G0612(LPD1);GH_D02G0832(SHM7)…	K03781+K00284+K00025+K01913+K11517+K01647+K00605+K03781+K00600+K00281+K11517+K00605+K01433+K01601+K00626+K01602+K01915+K01915+K00025+K01913+K00382+K00600+K00600+K01681+K00600+K15919+K01895+K02437+K00026+K01455+K01681
Metabolism	Amino acid metabolism	Valine, leucine and isoleucine degradation	19	0.00197401	0.126336	ko00280	GH_A02G0523(IBR3);GH_A05G4040(At5g09300);GH_A06G1679(ALDH7B4);GH_A08G0717(MCCA);GH_A08G0718(STY13);GH_A08G0999(CHY1);GH_A11G1416(PED1);GH_A11G1556(AAT1);GH_A11G1631(At1g06550);GH_A12G2346(At4g16800);GH_A12G2448(HMGS);GH_D02G0543(IBR3);GH_D02G0612(LPD1);GH_D02G0757(At1g21400);GH_D02G0803(ALDH3H1);GH_D02G1095(At4g20930);GH_D03G1746(HMGS);GH_D11G2204(BCAT2);GH_D12G1627(ALDH2B4)	K00249+K00166+K14085+K01968+K01968+K05605+K07513+K00626+K05605+K05607+K01641+K00249+K00382+K00166+K00128+K00020+K01641+K00826+K00128
Metabolism	Carbohydrate metabolism	Propanoate metabolism	14	0.00760673	0.262607	ko00640	GH_A01G2026(ACC1);GH_A02G0523(IBR3);GH_A05G4040(At5g09300);GH_A06G1232(BCCP1);GH_A08G0999(CHY1);GH_A08G1966(ldhb);GH_A11G1528(accD);GH_A11G1556(AAT1);GH_A11G1631(At1g06550);GH_D02G0543(IBR3);GH_D02G0612(LPD1);GH_D02G0757(At1g21400);GH_D02G1058(POPTRDRAFT_831870);GH_D04G0118(ACS)	K11262+K00249+K00166+K02160+K05605+K00016+K01963+K00626+K05605+K00249+K00382+K00166+K01961+K01895
Metabolism	Metabolism of cofactors and vitamins	One carbon pool by folate	12	0.00820648	0.262607	ko00670	GH_A01G1220(purH);GH_A01G2144(COG0212);GH_A05G1720(GDCST);GH_A05G4206(THFS);GH_A06G0957(SHM3);GH_A06G1738(GDCST);GH_A06G1779(PUR3);GH_A08G1939(PURU2);GH_D02G0832(SHM7);GH_D02G0879(SHM2);GH_D02G2346(SHM6);GH_D02G2377(THY-1)	K00602+K01934+K00605+K01938+K00600+K00605+K00601+K01433+K00600+K00600+K00600+K13998
Metabolism	Carbohydrate metabolism	Glycolysis / Gluconeogenesis	42	0.0157155	0.35716	ko00010	GH_A01G0944(PGK3);GH_A01G0945(At1g56190);GH_A01G0957(GAPCP2);GH_A01G1055(At5g42250);GH_A01G1141(PGIC1);GH_A01G2058(ADH1);GH_A02G0557(AAE7);GH_A05G1446(--);GH_A05G1489(E1-BETA-2);GH_A05G1572(PDC1);GH_A06G0984(PFK3);GH_A06G1608(E1-BETA-2);GH_A06G1679(ALDH7B4);GH_A06G1765(PFP-BETA);GH_A08G0889(At4g26390);GH_A08G1061(PKP4);GH_A08G1231(PKP2);GH_A08G1695(PGK3);GH_A08G1966(ldhb);GH_A10G2430(TPIP1);GH_A1…	K00927+K00927+K00134+K00121+K01810+K18857+K01913+K01792+K00162+K01568+K00850+K00162+K14085+K00895+K00873+K00873+K00873+K00927+K00016+K01803+K00161+K01913+K00382+K03841+K18857+K00128+K00895+K15633+K01785+K00002+K01895+K00162+K00873+K00134+K01792+K00161+K01792+K15634+K00162+K00128+K00002+K01568
Metabolism	Lipid metabolism	Arachidonic acid metabolism	8	0.0209457	0.35716	ko00590	GH_A05G1845(ptges2);GH_A08G0759(GPX4);GH_A08G0807(GPX3);GH_A12G2478(GPX6);GH_A12G2480(GPX8);GH_D02G0274(CYP72A67);GH_D02G1320(ptges2);GH_D13G0023(SDP1)	K05309+K00432+K00432+K00432+K00432+K07425+K05309+K14674
Cellular Processes	Transport and catabolism	Autophagy - other eukaryotes	16	0.0212221	0.35716	ko04136	GH_A01G2155(PP2A4);GH_A05G1565(ATG7);GH_A05G1714(ATG8C);GH_A05G4081(ATG13B);GH_A06G1607(RAPTOR1);GH_A08G0666(ATG9);GH_A08G1512(ATG6);GH_A08G1628(ATG8F);GH_A08G1645(ATG3);GH_A12G1929(PP2A);GH_D02G2307(ATG2);GH_D03G1824(ATG8F);GH_D11G0319(PP2A);GH_D11G1090(ATG1A);GH_D11G1138(ATG8I);GH_D12G1758(ATG8C)	K04382+K08337+K08341+K08331+K07204+K17907+K08334+K08341+K08343+K04382+K17906+K08341+K04382+K08269+K08341+K08341
Metabolism	Metabolism of other amino acids	beta-Alanine metabolism	15	0.0285866	0.35716	ko00410	GH_A02G0328(At1g31672);GH_A02G0329(At1g31672);GH_A02G0523(IBR3);GH_A06G1679(ALDH7B4);GH_A08G0999(CHY1);GH_A08G1060(SPMS);GH_A08G1697(PAO1);GH_A11G1631(At1g06550);GH_D02G0355(At1g31672);GH_D02G0356(At1g31672);GH_D02G0543(IBR3);GH_D02G0803(ALDH3H1);GH_D12G1627(ALDH2B4);GH_D12G1649(maoII);GH_D12G1719(GAD)	K00276+K00276+K00249+K14085+K05605+K00797+K13366+K05605+K00276+K00276+K00249+K00128+K00128+K00276+K01580
Metabolism	Global and overview maps	Carbon metabolism	74	0.0287202	0.35716	ko01200	GH_A01G0857(SAT3);GH_A01G0944(PGK3);GH_A01G0945(At1g56190);GH_A01G0957(GAPCP2);GH_A01G1023(CAT1);GH_A01G1055(At5g42250);GH_A01G1141(PGIC1);GH_A02G0419(MD1);GH_A02G0523(IBR3);GH_A02G0557(AAE7);GH_A05G1429(ALAAT2);GH_A05G1486(GLO1);GH_A05G1489(E1-BETA-2);GH_A05G1609(CIT);GH_A05G1720(GDCST);GH_A05G1797(CAT1);GH_A05G4206(THFS);GH_A06G0957(SHM3);GH_A06G0969(GDCSP);GH_A06G0984(PFK3);GH_A06G0991(ME1);GH…	K00640+K00927+K00927+K00134+K03781+K00121+K01810+K00025+K00249+K01913+K00814+K11517+K00162+K01647+K00605+K03781+K01938+K00600+K00281+K00850+K00029+K02160+K00162+K11517+K00605+K00658+K00033+K00873+K05605+K00873+K00873+K00927+K00948+K01803+K01601+K01963+K00626+K05605+K01602+K00851+K01595+K01783+K00161+K00261+K00025+K00249+K01913+K00382+K03841+K00600+K00600+K01961+K15633+K00863+K01057+K01681+K01807+…
Genetic Information Processing	Folding, sorting and degradation	Protein export	19	0.0301822	0.35716	ko03060	GH_A05G1537(sec61a);GH_A06G1061(Gtp-bp);GH_A08G1253(BIP4);GH_A08G1637(At2g45070);GH_A08G1787(--);GH_A10G2537(At2g39960);GH_A12G2090(SEC61G1);GH_D02G1149(SRP14);GH_D03G1945(--);GH_D06G2271(SRP19);GH_D06G2308(sec61a);GH_D11G0185(BIP5);GH_D11G0189(BIP5);GH_D11G0923(CPFTSY);GH_D11G1969(SEC11A);GH_D12G1626(TATC);GH_D12G1667(ALB4);GH_D12G1680(At2g22425);GH_D13G0180(At2g39960)	K10956+K13431+K09490+K09481+K12272+K12947+K07342+K03104+K12272+K03105+K10956+K09490+K09490+K03110+K13280+K03118+K03217+K12946+K12947
Metabolism	Lipid metabolism	Fatty acid degradation	19	0.0318604	0.35716	ko00071	GH_A01G0875(CYP86A1);GH_A01G1055(At5g42250);GH_A01G2058(ADH1);GH_A02G0394(ECI2);GH_A02G0523(IBR3);GH_A06G1679(ALDH7B4);GH_A11G1416(PED1);GH_A11G1556(AAT1);GH_A12G2360(ACX1);GH_D02G0274(CYP72A67);GH_D02G0543(IBR3);GH_D02G0728(ADH1);GH_D02G0803(ALDH3H1);GH_D11G0243(LACS4);GH_D11G0268(ACX1);GH_D12G1475(MFP2);GH_D12G1476(MFP2);GH_D12G1589(ACX3);GH_D12G1627(ALDH2B4)	K15401+K00121+K18857+K07517+K00249+K14085+K07513+K00626+K00232+K07425+K00249+K18857+K00128+K01897+K00232+K10527+K10527+K00232+K00128
Metabolism	Carbohydrate metabolism	Pyruvate metabolism	32	0.0344256	0.35716	ko00620	GH_A01G2026(ACC1);GH_A02G0419(MD1);GH_A02G0557(AAE7);GH_A05G1489(E1-BETA-2);GH_A06G0991(ME1);GH_A06G1232(BCCP1);GH_A06G1608(E1-BETA-2);GH_A06G1679(ALDH7B4);GH_A06G1733(GLX1);GH_A08G0889(At4g26390);GH_A08G1061(PKP4);GH_A08G1231(PKP2);GH_A08G1966(ldhb);GH_A11G1528(accD);GH_A11G1556(AAT1);GH_A12G1909(PPC4);GH_A12G2112(PDH-E1);GH_D02G0433(MD1);GH_D02G0576(AAE7);GH_D02G0612(LPD1);GH_D02G0803(ALDH3H1);…	K11262+K00025+K01913+K00162+K00029+K02160+K00162+K14085+K01759+K00873+K00873+K00873+K00016+K01963+K00626+K01595+K00161+K00025+K01913+K00382+K00128+K01961+K01649+K01895+K01069+K00162+K00873+K00026+K00028+K00161+K00162+K00128
Metabolism	Glycan biosynthesis and metabolism	N-Glycan biosynthesis	17	0.0395576	0.35716	ko00510	GH_A01G0999(OST1A);GH_A01G1090(ALG3);GH_A05G1496(MNS3);GH_A05G1691(OST3B);GH_A06G1706(OST3B);GH_A08G1661(ALG12);GH_A10G2420(ALG5);GH_A11G1561(GNT2);GH_A12G2262(DAD1);GH_D02G1034(DPMS1);GH_D02G1047(OST1A);GH_D02G1128(MNS1);GH_D03G1939(DAD1);GH_D11G2106(TUN);GH_D12G1654(--);GH_D13G0041(STT3B);GH_D13G0157(ALG11)	K12666+K03845+K01230+K12669+K12669+K03847+K00729+K00736+K12668+K00721+K12666+K01230+K12668+K03842+K00737+K07151+K03844
Metabolism	Amino acid metabolism	Glycine, serine and threonine metabolism	24	0.040087	0.35716	ko00260	GH_A02G0328(At1g31672);GH_A02G0329(At1g31672);GH_A05G1720(GDCST);GH_A06G0957(SHM3);GH_A06G0969(GDCSP);GH_A06G1345(At2g24580);GH_A06G1679(ALDH7B4);GH_A06G1738(GDCST);GH_A08G1894(GSTU23);GH_A11G1756(trpB2);GH_A12G2476(SR);GH_D02G0355(At1g31672);GH_D02G0356(At1g31672);GH_D02G0612(LPD1);GH_D02G0832(SHM7);GH_D02G0879(SHM2);GH_D02G1143(PGM1);GH_D02G2346(SHM6);GH_D03G1758(HPR3);GH_D04G0081(At4g29890);GH…	K00276+K00276+K00605+K00600+K00281+K00306+K14085+K00605+K00499+K06001+K12235+K00276+K00276+K00382+K00600+K00600+K15633+K00600+K15919+K00499+K02437+K00130+K15634+K00276
Genetic Information Processing	Translation	Ribosome biogenesis in eukaryotes	24	0.0418547	0.35716	ko03008	GH_A05G1719(UTP6);GH_A05G4218(At5g14050);GH_A06G1638(FCF1);GH_A08G0530(AAK6);GH_A08G1223(MED36A);GH_A08G1665(CKB1);GH_A08G1881(CKB1);GH_A11G1425(NSN1);GH_A12G1956(--);GH_A12G2042(At5g08180);GH_A12G2329(CKB1);GH_D02G0741(SBDS);GH_D02G0742(SDN5);GH_D02G1191(PCN);GH_D03G1878(CKB1);GH_D04G0161(At5g14050);GH_D11G0282(CKB1);GH_D11G0404(nop56);GH_D11G1001(FCF1);GH_D11G1160(--);GH_D11G1953(nol6);GH_D11G2…	K14557+K14553+K14566+K18532+K14563+K03115+K03115+K14538+K14554+K11129+K03115+K14574+K14570+K14548+K03115+K14553+K03115+K14564+K14566+K01164+K14544+K03097+K14567+K14521
Genetic Information Processing	Translation	Ribosome	96	0.052395	0.41916	ko03010	GH_A01G0859(RPS10);GH_A01G0953(RPS19C);GH_A01G1136(rpmA);GH_A01G2117(RPL6);GH_A01G2152(RPL21A);GH_A01G2176(rplV);GH_A02G0338(--);GH_A02G0357(GSVIVT00020038001);GH_A02G0358(GSVIVT00020038001);GH_A02G0376(RPS15A);GH_A02G0427(RPL14B);GH_A02G0436(RPL28);GH_A02G0525(RPL19B);GH_A05G1482(HLP);GH_A05G1502(RPL18A);GH_A05G1519(RPL32A);GH_A05G1547(RPL11A);GH_A05G1567(RPL34);GH_A05G1616(rps5);GH_A05G1623(RPL…	K02946+K02966+K02899+K02934+K02889+K02890+K02881+K02984+K02984+K02958+K02875+K02902+K02885+K02874+K02882+K02912+K02868+K02914+K02988+K02888+K02926+K02901+K02937+K02922+K02951+K02888+K02868+K02998+K02872+K02995+K02932+K02873+K02901+K02949+K02883+K02881+K02916+K02920+K02953+K02921+K02863+K02921+K02941+K02872+K02912+K02873+K02901+K02882+K02915+K02936+K02881+K02984+K02984+K02958+K02875+K02902+K02885+…
Genetic Information Processing	Translation	mRNA surveillance pathway	42	0.0561602	0.422853	ko03015	GH_A01G0833(RNP1);GH_A01G0982(ALY3);GH_A01G1200(PAB2);GH_A01G1233(sympk);GH_A01G2155(PP2A4);GH_A02G0416(Os03g0268000);GH_A02G0441(RNP1);GH_A02G0445(RNP1);GH_A05G1758(RNP1);GH_A06G0964(PP2AB2);GH_A06G0987(PAPS4);GH_A06G1066(RH15);GH_A06G1236(PAB5);GH_A06G1259(CSTF64);GH_A06G1307(HBS1L);GH_A06G1713(PCFS4);GH_A06G1800(RNP1);GH_A08G0553(RNP1);GH_A08G0642(MAGO2);GH_A08G1095(PP2AA2);GH_A08G1212(CFIS2);…	K14411+K12881+K13126+K06100+K04382+K06269+K14411+K14411+K14411+K04354+K14376+K12812+K13126+K14407+K14416+K14400+K14411+K14411+K12877+K03456+K14397+K14326+K06269+K14411+K11584+K03456+K03456+K04382+K14398+K14396+K14411+K14411+K14376+K13126+K14326+K13126+K13126+K04382+K03265+K14398+K14411+K13025
Genetic Information Processing	Folding, sorting and degradation	Protein processing in endoplasmic reticulum	64	0.0652495	0.450403	ko04141	GH_A01G0900(HSP90-2);GH_A01G0999(OST1A);GH_A01G1004(IRE1B);GH_A01G1081(HSP90);GH_A01G1153(rnf-5);GH_A01G2054(PDI);GH_A02G0345(HSP22.7);GH_A02G0513(ATJ49);GH_A02G0560(SAR1A);GH_A05G1479(AERO2);GH_A05G1496(MNS3);GH_A05G1537(sec61a);GH_A05G1627(RMA1H1);GH_A05G1691(OST3B);GH_A05G1698(DER2.2);GH_A05G1737(PUX4);GH_A06G1614(AERO2);GH_A06G1658(RAD23B);GH_A06G1666(UBC33);GH_A06G1706(OST3B);GH_A06G1723(DER…	K04079+K12666+K08852+K09487+K10666+K09580+K13993+K09518+K07953+K10950+K01230+K10956+K10666+K12669+K13989+K14012+K10950+K10839+K04554+K12669+K13989+K14009+K14005+K03347+K10088+K06689+K09490+K09584+K09517+K07953+K09481+K14005+K13993+K13993+K09584+K07342+K13993+K10636+K12668+K03237+K13993+K09518+K07953+K13993+K09580+K12666+K01230+K14006+K09487+K14011+K10661+K03283+K12668+K10956+K09490+K09490+K06689+…
Organismal Systems	Environmental adaptation	Circadian rhythm - plant	16	0.0668567	0.450403	ko04712	GH_A02G0417(CRY2);GH_A08G1665(CKB1);GH_A08G1881(CKB1);GH_A11G1562(PHYC);GH_A12G2329(CKB1);GH_D02G0295(CHS1);GH_D02G0431(CRY2);GH_D02G0687(GI);GH_D03G1878(CKB1);GH_D11G0282(CKB1);GH_D11G1084(APRR5);GH_D11G1089(LHY);GH_D11G1176(APRR1);GH_D11G2150(CKA4);GH_D12G1511(TCP7);GH_D12G1711(ADO3)	K12119+K03115+K03115+K12120+K03115+K00660+K12119+K12124+K03115+K03115+K12130+K12133+K12127+K03097+K16221+K12116
Metabolism	Nucleotide metabolism	Pyrimidine metabolism	36	0.0712967	0.456299	ko00240	GH_A01G0891(POLR1C);GH_A01G0907(UKL3);GH_A01G0975(ctps);GH_A02G0311(RNR2A);GH_A05G4188(NRPC2);GH_A06G1448(APY2);GH_A06G1563(rpoB);GH_A06G1564(rpoC1);GH_A06G1823(NRPD4);GH_A08G0608(NRPB11);GH_A08G1166(NRPB6A);GH_A08G1659(NDPK1);GH_A10G2411(APY2);GH_A11G1576(TK1A);GH_A11G1746(ZEU1);GH_A12G1844(APY6);GH_A12G2041(udkC);GH_A12G2087(DCTD);GH_A12G2193(UMK2);GH_A12G2485(rpoA);GH_D02G0338(RNR2A);GH_D02G06…	K03027+K00876+K01937+K10808+K03021+K14641+K03043+K03046+K03012+K03008+K03014+K00940+K14641+K00857+K00943+K01510+K00876+K01493+K13800+K03040+K10808+K03025+K01510+K02685+K13998+K03005+K13800+K03027+K03010+K01937+K03006+K14721+K02320+K03007+K00876+K13800
Metabolism	Nucleotide metabolism	Purine metabolism	44	0.0969341	0.536591	ko00230	GH_A01G0891(POLR1C);GH_A01G1220(purH);GH_A01G2008(PUR2);GH_A02G0311(RNR2A);GH_A02G0365(APS1);GH_A05G4186(URIII);GH_A05G4188(NRPC2);GH_A06G1081(APT5);GH_A06G1237(hpt);GH_A06G1448(APY2);GH_A06G1563(rpoB);GH_A06G1564(rpoC1);GH_A06G1779(PUR3);GH_A06G1823(NRPD4);GH_A08G0530(AAK6);GH_A08G0608(NRPB11);GH_A08G0889(At4g26390);GH_A08G1061(PKP4);GH_A08G1166(NRPB6A);GH_A08G1231(PKP2);GH_A08G1659(NDPK1);GH_A0…	K03027+K00602+K01945+K10808+K13811+K00365+K03021+K00759+K00760+K14641+K03043+K03046+K00601+K03012+K18532+K03008+K00873+K00873+K03014+K00873+K00940+K00948+K14641+K01510+K00939+K14977+K00759+K03040+K10808+K13811+K03025+K01510+K02685+K03005+K03027+K03010+K00873+K01933+K03006+K14721+K02320+K00860+K00951+K03007
Genetic Information Processing	Folding, sorting and degradation	Proteasome	19	0.0992881	0.536591	ko03050	GH_A01G1124(PAF2);GH_A02G0343(PBD1);GH_A05G1436(RPT1A);GH_A05G4130(RPN5A);GH_A06G1676(PAE1);GH_A08G0493(CYCB1-2);GH_A08G1784(RPN9A);GH_A12G1827(RPN6);GH_A12G2072(RPN7);GH_D02G0286(RPN2A);GH_D02G0369(PBD1);GH_D02G0799(PBC1);GH_D02G0990(RPT4B);GH_D02G1340(RPN2A);GH_D03G1946(RPN9A);GH_D06G2267(RPT1A);GH_D11G0311(RPN9A);GH_D11G1855(PAD1);GH_D13G0109(RPT3)	K02725+K02734+K03061+K03035+K02729+K11599+K03039+K03036+K03037+K03032+K02734+K02735+K03064+K03032+K03039+K03061+K03039+K02731+K03063
Metabolism	Global and overview maps	Fatty acid metabolism	23	0.0999181	0.536591	ko01212	GH_A01G2026(ACC1);GH_A02G0523(IBR3);GH_A05G1506(KAS1);GH_A06G1232(BCCP1);GH_A06G1592(KAS1);GH_A08G1650(ppt-1);GH_A10G2418(ECR);GH_A11G1416(PED1);GH_A11G1528(accD);GH_A11G1556(AAT1);GH_A11G1591(KAS);GH_A12G2354(ppt-1);GH_A12G2360(ACX1);GH_D02G0543(IBR3);GH_D02G1058(POPTRDRAFT_831870);GH_D02G1157(ACPD);GH_D11G0243(LACS4);GH_D11G0260(At1g62640);GH_D11G0268(ACX1);GH_D12G1475(MFP2);GH_D12G1476(MFP2);G…	K11262+K00249+K09458+K02160+K09458+K01074+K10258+K07513+K01963+K00626+K09458+K01074+K00232+K00249+K01961+K03921+K01897+K00648+K00232+K10527+K10527+K00232+K00059
Genetic Information Processing	Transcription	Spliceosome	48	0.100611	0.536591	ko03040	GH_A01G0982(ALY3);GH_A01G1027(SMD3B);GH_A01G2217(CYP18-2);GH_A01G2224(At2g23930);GH_A02G0420(Os08g0127700);GH_A05G1656(Xab2);GH_A05G4193(THO1);GH_A05G4196(CYP22);GH_A06G1066(RH15);GH_A06G1103(--);GH_A06G1128(SCL30A);GH_A06G1158(smndc1);GH_A06G1284(RRC1);GH_A06G1327(RSZ21A);GH_A06G1444(SF3B2);GH_A06G1785(Usp39);GH_A08G0551(RNP1);GH_A08G0590(SRL1);GH_A08G0642(MAGO2);GH_A08G0689(U2AF35B);GH_A08G0750…	K12881+K11088+K12733+K11099+K12819+K12867+K12878+K09567+K12812+K12859+K12900+K12839+K12842+K12896+K12829+K12847+K12741+K12850+K12877+K12836+K11087+K11091+K12873+K12811+K12900+K11087+K12885+K12813+K12897+K12819+K12862+K12823+K11088+K12825+K12879+K03283+K12837+K12869+K12741+K12823+K12890+K11095+K12621+K11087+K11091+K12623+K13025+K12818
Metabolism	Lipid metabolism	Glycerophospholipid metabolism	29	0.122122	0.625265	ko00564	GH_A01G1064(PLDDELTA);GH_A01G1152(LPEAT1);GH_A01G2133(LPAT2);GH_A05G1739(At4g22300);GH_A05G1748(CDS2);GH_A05G4230(GLY1);GH_A06G1059(LPAT1);GH_A06G1216(PLMT);GH_A06G1245(CK1);GH_A06G1722(CLS);GH_A08G0878(PECT1);GH_A08G1793(ATS1);GH_A10G2449(GPAT5);GH_A11G1628(CCT1);GH_A12G2005(DGK1);GH_D02G0937(PAH2);GH_D02G1046(At1g78690);GH_D02G1101(LPLAT1);GH_D02G1331(NMT1);GH_D03G1836(PSD1);GH_D03G1940(ATS1);G…	K01115+K13510+K13523+K06130+K00981+K00006+K00655+K00550+K14156+K08744+K00967+K00630+K13508+K00968+K00901+K15728+K13511+K13519+K05929+K01613+K00630+K00006+K22389+K00630+K01114+K13508+K01115+K08730+K14674
Metabolism	Lipid metabolism	alpha-Linolenic acid metabolism	15	0.127421	0.627302	ko00592	GH_A01G1051(4CLL5);GH_A01G2058(ADH1);GH_A11G1416(PED1);GH_A11G1614(CYP74B2);GH_A12G1886(AOC);GH_A12G2360(ACX1);GH_D02G0728(ADH1);GH_D02G0959(AOS1);GH_D02G1019(4CLL5);GH_D06G2275(LCAT4);GH_D11G0268(ACX1);GH_D12G1475(MFP2);GH_D12G1476(MFP2);GH_D12G1589(ACX3);GH_D13G0023(SDP1)	K10526+K18857+K07513+K10528+K10525+K00232+K18857+K01723+K10526+K22389+K00232+K10527+K10527+K00232+K14674
Metabolism	Lipid metabolism	Synthesis and degradation of ketone bodies	3	0.137544	0.652061	ko00072	GH_A11G1556(AAT1);GH_A12G2448(HMGS);GH_D03G1746(HMGS)	K00626+K01641+K01641
Metabolism	Amino acid metabolism	Lysine degradation	12	0.146956	0.6718	ko00310	GH_A06G1345(At2g24580);GH_A06G1679(ALDH7B4);GH_A06G1739(At4g26910);GH_A08G0927(--);GH_A08G1897(SUVH6);GH_A11G1556(AAT1);GH_A12G2339(SUVH6);GH_D02G0786(ASHH2);GH_D02G0803(ALDH3H1);GH_D11G2071(CLF);GH_D12G1627(ALDH2B4);GH_D13G0035(SUVH1)	K00306+K14085+K00658+K19199+K11420+K00626+K11420+K11423+K00128+K11430+K00128+K11420
Genetic Information Processing	Translation	RNA transport	48	0.163347	0.72098	ko03013	GH_A01G0978(NUA);GH_A01G0982(ALY3);GH_A01G1068(REFA1);GH_A01G1200(PAB2);GH_A01G2033(At1g77840);GH_A02G0447(Os10g0467600);GH_A02G0529(--);GH_A05G1524(Os01g0970400);GH_A05G1619(TIF3D1);GH_A05G4193(THO1);GH_A06G1001(NUP85);GH_A06G1066(RH15);GH_A06G1236(PAB5);GH_A06G1417(TIF3D1);GH_A08G0500(RANGAP2);GH_A08G0529(SUMO2);GH_A08G0560(EIF1AX);GH_A08G0642(MAGO2);GH_A08G0736(RANGAP1);GH_A08G0890(NUP214);GH_…	K09291+K12881+K03231+K13126+K03262+K03259+K03245+K03259+K03251+K12878+K14304+K12812+K13126+K03251+K14319+K12160+K03236+K12877+K14319+K14317+K14317+K03236+K03260+K14326+K03248+K03249+K14318+K14306+K03236+K13151+K03237+K03259+K03245+K03231+K12879+K14312+K13126+K14326+K13126+K14321+K03239+K03259+K14297+K13126+K01164+K10577+K13025+K03249
Genetic Information Processing	Transcription	RNA polymerase	15	0.19659	0.819104	ko03020	GH_A01G0891(POLR1C);GH_A05G4188(NRPC2);GH_A06G1563(rpoB);GH_A06G1564(rpoC1);GH_A06G1823(NRPD4);GH_A08G0608(NRPB11);GH_A08G1166(NRPB6A);GH_A12G2485(rpoA);GH_D02G0635(--);GH_D03G1912(--);GH_D04G0131(polr1c);GH_D06G2347(RPB2);GH_D11G1831(NRPB1);GH_D11G1971(--);GH_D12G1640(NRPB10L)	K03027+K03021+K03043+K03046+K03012+K03008+K03014+K03040+K03025+K03005+K03027+K03010+K03006+K14721+K03007
Metabolism	Lipid metabolism	Glycerolipid metabolism	24	0.198377	0.819104	ko00561	GH_A01G2133(LPAT2);GH_A01G2187(DGD1);GH_A05G1633(Os10g0493600);GH_A06G1059(LPAT1);GH_A06G1165(GLPK);GH_A06G1318(MGD1);GH_A06G1453(CSE);GH_A06G1679(ALDH7B4);GH_A08G1793(ATS1);GH_A10G2449(GPAT5);GH_A12G2005(DGK1);GH_D02G0803(ALDH3H1);GH_D02G0937(PAH2);GH_D02G1101(LPLAT1);GH_D02G1307(TKFC);GH_D02G1476(AKR4C10);GH_D03G1940(ATS1);GH_D11G0310(ATS1);GH_D11G0926(DGD2);GH_D11G0958(GPAT8);GH_D11G1116(DGAT3…	K13523+K09480+K07407+K00655+K00864+K03715+K01054+K14085+K00630+K13508+K00901+K00128+K15728+K13519+K00863+K00002+K00630+K00630+K09480+K13508+K22849+K00128+K00002+K14674
Genetic Information Processing	Replication and repair	Homologous recombination	13	0.229495	0.898965	ko03440	GH_A01G1086(Babam2);GH_A01G1264(BRCA1);GH_A05G1604(At4g28440);GH_A05G1791(Brip1);GH_A06G1226(brcc3);GH_A08G1617(RAD51C);GH_A11G1419(At2g19490);GH_A12G2225(RPA1E);GH_D02G1576(RECG);GH_D06G2335(At4g28440);GH_D11G1825(RECQL3);GH_D12G1630(At4g28440);GH_D13G0142(MUS81)	K12173+K10683+K07466+K15362+K11864+K10870+K03553+K07466+K03655+K07466+K10901+K07466+K08991
Metabolism	Metabolism of other amino acids	Selenocompound metabolism	5	0.238631	0.898965	ko00450	GH_A02G0365(APS1);GH_A06G1159(MMT1);GH_A10G2390(OVA1);GH_D02G0390(APS1);GH_D11G0309(NTR2)	K13811+K08247+K01874+K13811+K00384
Metabolism	Carbohydrate metabolism	Butanoate metabolism	6	0.279589	0.898965	ko00650	GH_A01G0972(ALDH5F1);GH_A11G1556(AAT1);GH_A11G1633(GABA-TP3);GH_A12G2448(HMGS);GH_D03G1746(HMGS);GH_D12G1719(GAD)	K17761+K00626+K16871+K01641+K01641+K01580
Metabolism	Biosynthesis of other secondary metabolites	Monobactam biosynthesis	3	0.290691	0.898965	ko00261	GH_A02G0365(APS1);GH_A08G1598(DHDPS2);GH_D02G0390(APS1)	K13811+K01714+K13811
Genetic Information Processing	Replication and repair	DNA replication	13	0.291981	0.898965	ko03030	GH_A05G1505(MCM3);GH_A05G1604(At4g28440);GH_A08G0566(Wrnip1);GH_A11G1678(LIG6);GH_A11G1743(LIG6);GH_A12G2221(rnaseh2b);GH_A12G2225(RPA1E);GH_D02G1104(OsI_36121);GH_D02G1610(At1g67320);GH_D06G2335(At4g28440);GH_D11G1177(MCM7);GH_D11G2065(Os01g0868300);GH_D12G1630(At4g28440)	K02541+K07466+K10755+K10747+K10747+K10744+K07466+K02540+K02685+K07466+K02210+K02320+K07466
Metabolism	Biosynthesis of other secondary metabolites	Caffeine metabolism	2	0.297327	0.898965	ko00232	GH_A05G4186(URIII);GH_A06G1717(CYP77A4)	K00365+K07409
Metabolism	Global and overview maps	Biosynthesis of secondary metabolites	251	0.297899	0.898965	ko01110	GH_A01G0857(SAT3);GH_A01G0897(FPS2);GH_A01G0944(PGK3);GH_A01G0945(At1g56190);GH_A01G0957(GAPCP2);GH_A01G0973(GA2);GH_A01G1023(CAT1);GH_A01G1051(4CLL5);GH_A01G1055(At5g42250);GH_A01G1064(PLDDELTA);GH_A01G1141(PGIC1);GH_A01G1220(purH);GH_A01G1234(HEMA1);GH_A01G1249(At5g10920);GH_A01G2008(PUR2);GH_A01G2012(CUT1);GH_A01G2026(ACC1);GH_A01G2041(Acy1);GH_A01G2058(ADH1);GH_A01G2088(CRD1);GH_A01G2133(LPAT…	K00640+K00787+K00927+K00927+K00134+K04121+K03781+K10526+K00121+K01115+K01810+K00602+K02492+K01755+K01945+K15397+K11262+K14677+K18857+K04035+K13523+K01590+K00276+K00276+K12502+K00025+K00249+K01913+K01904+K01792+K11517+K00162+K09832+K01568+K00688+K01647+K20884+K08695+K00430+K00703+K00605+K05933+K00981+K10047+K00787+K03781+K08242+K00430+K00083+K00166+K05278+K01885+K00430+K00006+K01859+K00600+K00281+…
Genetic Information Processing	Folding, sorting and degradation	Ubiquitin mediated proteolysis	32	0.30505	0.898965	ko04120	GH_A01G0881(UPL1);GH_A01G1120(UBC18);GH_A01G2066(SINAT2);GH_A02G0488(MIEL1);GH_A05G1752(UPL5);GH_A06G1125(COP10);GH_A06G1431(UBC24);GH_A06G1604(CUL4);GH_A06G1666(UBC33);GH_A06G1787(UPL5);GH_A08G0810(CUL1);GH_A08G1122(SINAT4);GH_A08G1154(UBC10);GH_A11G1647(APC5);GH_A11G1682(At5g37930);GH_A12G1857(UBC2);GH_A12G2096(SAE1B-2);GH_A12G2123(UBC27);GH_A12G2494(UBC4);GH_D02G0499(MIEL1);GH_D02G0752(SKP2B);…	K10592+K10688+K04506+K10144+K10591+K20217+K10581+K10609+K04554+K10591+K03347+K04506+K06689+K03352+K04506+K10573+K10684+K04649+K10576+K10144+K03875+K10685+K10609+K10576+K06689+K06689+K04506+K03347+K10579+K10577+K04506+K04506
Metabolism	Lipid metabolism	Biosynthesis of unsaturated fatty acids	8	0.305675	0.898965	ko01040	GH_A10G2418(ECR);GH_A11G1416(PED1);GH_A12G2360(ACX1);GH_D02G1157(ACPD);GH_D11G0268(ACX1);GH_D11G0948(tesB);GH_D12G1589(ACX3);GH_D12G1675(CLKR27)	K10258+K07513+K00232+K03921+K00232+K01068+K00232+K00059
Metabolism	Amino acid metabolism	Histidine metabolism	5	0.3096	0.898965	ko00340	GH_A01G2146(SDC);GH_A06G1679(ALDH7B4);GH_D02G0803(ALDH3H1);GH_D02G2383(HISN7);GH_D12G1627(ALDH2B4)	K01590+K14085+K00128+K18649+K00128
Genetic Information Processing	Folding, sorting and degradation	Sulfur relay system	3	0.311042	0.898965	ko04122	GH_A05G1816(NCS6);GH_A11G1750(CTU2);GH_D11G1043(CNX3)	K14168+K14169+K03637
Metabolism	Biosynthesis of other secondary metabolites	Isoquinoline alkaloid biosynthesis	8	0.316603	0.898965	ko00950	GH_A02G0328(At1g31672);GH_A02G0329(At1g31672);GH_A06G1098(ASP5);GH_D02G0355(At1g31672);GH_D02G0356(At1g31672);GH_D02G2367(AS1);GH_D06G2351(AS1);GH_D12G1649(maoII)	K00276+K00276+K00811+K00276+K00276+K00422+K00422+K00276
Metabolism	Biosynthesis of other secondary metabolites	Flavonoid biosynthesis	10	0.322	0.898965	ko00941	GH_A05G1681(ANR);GH_A05G4139(FLS);GH_A05G4235(CHI3);GH_A12G1894(LAR);GH_A12G2012(CYP75B2);GH_A12G2441(ANS);GH_D02G0295(CHS1);GH_D04G0140(CHI3);GH_D11G1871(FHT);GH_D12G1670(ACT)	K08695+K05278+K01859+K13081+K05280+K05277+K00660+K01859+K00475+K13065
Metabolism	Energy metabolism	Carbon fixation in photosynthetic organisms	19	0.323312	0.898965	ko00710	GH_A01G0944(PGK3);GH_A01G0945(At1g56190);GH_A01G0957(GAPCP2);GH_A02G0419(MD1);GH_A05G1429(ALAAT2);GH_A06G0991(ME1);GH_A08G1695(PGK3);GH_A10G2430(TPIP1);GH_A11G1527(rbcL);GH_A11G1704(RBCS);GH_A12G1909(PPC4);GH_A12G1975(RPE);GH_D02G0433(MD1);GH_D02G0715(CYFBP);GH_D02G1597(RPI2);GH_D11G0356(At3g47520);GH_D11G0400(GAPC);GH_D11G0930(NAD-ME2);GH_D12G1691(RPI2)	K00927+K00927+K00134+K00025+K00814+K00029+K00927+K01803+K01601+K01602+K01595+K01783+K00025+K03841+K01807+K00026+K00134+K00028+K01807
Metabolism	Carbohydrate metabolism	Pentose phosphate pathway	13	0.324968	0.898965	ko00030	GH_A01G1141(PGIC1);GH_A06G0984(PFK3);GH_A06G1765(PFP-BETA);GH_A08G0581(At3g02360);GH_A08G1849(PRS1);GH_A11G1769(At2g16790);GH_A12G1975(RPE);GH_D02G0715(CYFBP);GH_D02G1053(PFP-ALPHA);GH_D02G1425(At1g13700);GH_D02G1597(RPI2);GH_D03G1813(tal);GH_D12G1691(RPI2)	K01810+K00850+K00895+K00033+K00948+K00851+K01783+K03841+K00895+K01057+K01807+K00616+K01807
Metabolism	Lipid metabolism	Fatty acid elongation	9	0.330089	0.898965	ko00062	GH_A01G2012(CUT1);GH_A08G1650(ppt-1);GH_A10G2418(ECR);GH_A11G1725(abhd17c);GH_A12G2261(abhd17c);GH_A12G2354(ppt-1);GH_D02G0974(KCS4);GH_D02G2365(KCS4);GH_D11G0948(tesB)	K15397+K01074+K10258+K01076+K01076+K01074+K15397+K15397+K01068
Metabolism	Energy metabolism	Sulfur metabolism	8	0.349791	0.901185	ko00920	GH_A01G0857(SAT3);GH_A02G0365(APS1);GH_A05G1718(APR2);GH_A06G1463(AHL);GH_A06G1734(APR2);GH_D02G0390(APS1);GH_D11G0963(CAS1);GH_D11G2160(APK2)	K00640+K13811+K05907+K01082+K05907+K13811+K13034+K00860
Metabolism	Lipid metabolism	Sphingolipid metabolism	9	0.350841	0.901185	ko00600	GH_A05G1633(Os10g0493600);GH_A06G1258(SBH1);GH_A12G1848(SBH1);GH_A12G2124(LCB2a);GH_A12G2172(CERK);GH_D02G0251(ACER);GH_D02G1360(SBH1);GH_D02G1362(SBH1);GH_D02G1364(SBH1)	K07407+K04713+K04713+K00654+K04715+K04711+K04713+K04713+K04713
Metabolism	Biosynthesis of other secondary metabolites	Flavone and flavonol biosynthesis	2	0.352025	0.901185	ko00944	GH_A12G2012(CYP75B2);GH_D06G2326(FG3)	K05280+K22794
Metabolism	Amino acid metabolism	Arginine biosynthesis	9	0.371765	0.924861	ko00220	GH_A01G1249(At5g10920);GH_A01G2041(Acy1);GH_A05G1429(ALAAT2);GH_A06G1098(ASP5);GH_A11G1761(GS1-2);GH_A12G2159(GDH2);GH_A12G2182(NOA1);GH_D02G0302(GS2);GH_D03G1904(At4g17830)	K01755+K14677+K00814+K00811+K01915+K00261+K13427+K01915+K01438
Metabolism	Amino acid metabolism	Cysteine and methionine metabolism	24	0.38612	0.924861	ko00270	GH_A01G0857(SAT3);GH_A02G0361(VIT_05s0020g04080);GH_A02G0419(MD1);GH_A05G1744(ACO);GH_A06G1098(ASP5);GH_A06G1771(ACO);GH_A08G0563(ACO3);GH_A08G0719(HMT-2);GH_A08G1060(SPMS);GH_A08G1451(SAMS2);GH_A08G1776(CMT2);GH_A08G1777(CMT2);GH_A08G1966(ldhb);GH_D02G0377(HMT3);GH_D02G0387(VIT_05s0020g04080);GH_D02G0433(MD1);GH_D02G0631(SAMS);GH_D02G1453(SAMDC);GH_D11G0356(At3g47520);GH_D11G0963(CAS1);GH_D11G11…	K00640+K08967+K00025+K05933+K00811+K05933+K05933+K00547+K00797+K00789+K00558+K00558+K00016+K00547+K08967+K00025+K00789+K01611+K00026+K13034+K22207+K00789+K00826+K05396
Cellular Processes	Transport and catabolism	Endocytosis	46	0.392885	0.924861	ko04144	GH_A01G1064(PLDDELTA);GH_A01G1078(VPS35B);GH_A05G1542(RABA1C);GH_A05G1654(AGD5);GH_A05G1657(VPS28-1);GH_A05G1752(UPL5);GH_A05G1847(VPS35B);GH_A05G4205(PIP5K6);GH_A06G1266(Ist1);GH_A06G1440(At4g04980);GH_A06G1531(RABA1C);GH_A06G1633(RABF2B);GH_A06G1787(UPL5);GH_A06G1798(RABA5A);GH_A08G1004(ARPC3);GH_A08G1181(VPS26B);GH_A08G1447(ARF);GH_A08G1601(BIG2);GH_A08G1722(RABA4C);GH_A10G2384(RABE1C);GH_A12G…	K01115+K18468+K07904+K12486+K12184+K10591+K18468+K00889+K19476+K05747+K07904+K07887+K10591+K07904+K05756+K18466+K07937+K18442+K07904+K07901+K18467+K12493+K01528+K19367+K05755+K19476+K12489+K07897+K19367+K03283+K11826+K12493+K10396+K12193+K07904+K19367+K11826+K12493+K18467+K07904+K07937+K19476+K01115+K19476+K12489+K04646
Metabolism	Carbohydrate metabolism	Citrate cycle (TCA cycle)	15	0.396075	0.924861	ko00020	GH_A02G0419(MD1);GH_A05G1489(E1-BETA-2);GH_A05G1609(CIT);GH_A06G1608(E1-BETA-2);GH_A06G1739(At4g26910);GH_A12G2112(PDH-E1);GH_D02G0433(MD1);GH_D02G0612(LPD1);GH_D02G1459(ACO3);GH_D06G2281(E1-BETA-2);GH_D11G0356(At3g47520);GH_D11G1083(PDH-E1);GH_D12G1601(Os08g0536000);GH_D12G1641(ACLA-1);GH_D12G1756(ACO3)	K00025+K00162+K01647+K00162+K00658+K00161+K00025+K00382+K01681+K00162+K00026+K00161+K00162+K01648+K01681
Metabolism	Amino acid metabolism	Arginine and proline metabolism	14	0.398853	0.924861	ko00330	GH_A05G1830(P4H3);GH_A06G1098(ASP5);GH_A06G1611(DELTA-OAT);GH_A06G1679(ALDH7B4);GH_A08G1060(SPMS);GH_A08G1697(PAO1);GH_A10G2472(P5CS);GH_A11G1755(POX2);GH_A12G2182(NOA1);GH_D02G0803(ALDH3H1);GH_D02G1015(P4H3);GH_D02G1453(SAMDC);GH_D11G1832(P4H10);GH_D12G1627(ALDH2B4)	K00472+K00811+K00819+K14085+K00797+K13366+K12657+K00318+K13427+K00128+K00472+K01611+K00472+K00128
Metabolism	Amino acid metabolism	Tyrosine metabolism	12	0.404627	0.924861	ko00350	GH_A01G1055(At5g42250);GH_A01G2058(ADH1);GH_A02G0328(At1g31672);GH_A02G0329(At1g31672);GH_A05G1750(FAH);GH_A06G1098(ASP5);GH_D02G0355(At1g31672);GH_D02G0356(At1g31672);GH_D02G0728(ADH1);GH_D02G2367(AS1);GH_D06G2351(AS1);GH_D12G1649(maoII)	K00121+K18857+K00276+K00276+K01555+K00811+K00276+K00276+K18857+K00422+K00422+K00276
Genetic Information Processing	Folding, sorting and degradation	SNARE interactions in vesicular transport	11	0.454849	0.990058	ko04130	GH_A02G0457(--);GH_A05G1592(SYP61);GH_A08G1805(SYP22);GH_A10G2525(SYP81);GH_A10G2588(SYP31);GH_A12G1828(VTI12);GH_A12G2270(SYP22);GH_D02G0469(--);GH_D03G1927(SYP22);GH_D11G0972(SYP71);GH_D11G1205(SYP41)	K08497+K08498+K08488+K08492+K08490+K08493+K08488+K08497+K08488+K08506+K08489
Metabolism	Lipid metabolism	Cutin, suberine and wax biosynthesis	7	0.480351	0.990058	ko00073	GH_A01G0875(CYP86A1);GH_A06G1828(CER1);GH_A06G1830(CER1);GH_A08G1579(CYP86A2);GH_A12G2491(CYP86A22);GH_D11G0960(CYP86A2);GH_D12G1703(PXG4)	K15401+K15404+K15404+K15398+K15398+K15398+K17991
Metabolism	Metabolism of cofactors and vitamins	Folate biosynthesis	5	0.48456	0.990058	ko00790	GH_A06G1024(DAAT);GH_A06G1576(PDL2);GH_D02G2377(THY-1);GH_D11G1043(CNX3);GH_D12G1786(MitHPPK/DHPS)	K18482+K01724+K13998+K03637+K13941
Metabolism	Lipid metabolism	Fatty acid biosynthesis	12	0.485579	0.990058	ko00061	GH_A01G2026(ACC1);GH_A05G1506(KAS1);GH_A06G1232(BCCP1);GH_A06G1592(KAS1);GH_A08G0531(FATA);GH_A11G1528(accD);GH_A11G1591(KAS);GH_D02G1058(POPTRDRAFT_831870);GH_D02G1157(ACPD);GH_D11G0243(LACS4);GH_D11G0260(At1g62640);GH_D12G1675(CLKR27)	K11262+K09458+K02160+K09458+K10782+K01963+K09458+K01961+K03921+K01897+K00648+K00059
Genetic Information Processing	Replication and repair	Base excision repair	9	0.487141	0.990058	ko03410	GH_A01G0980(guaA);GH_A06G1056(guaA);GH_A11G1678(LIG6);GH_A11G1743(LIG6);GH_D11G1220(PARP2);GH_D11G1867(APE2);GH_D12G1712(UNG);GH_D12G1774(--);GH_D13G0170(HMGB2)	K01246+K01246+K10747+K10747+K10798+K10772+K03648+K01246+K10802
Metabolism	Glycan biosynthesis and metabolism	Glycosphingolipid biosynthesis - ganglio series	1	0.492014	0.990058	ko00604	GH_A01G1219(HEXO3)	K12373
Metabolism	Metabolism of other amino acids	Glutathione metabolism	20	0.500211	0.990058	ko00480	GH_A02G0291(GSTU7);GH_A02G0311(RNR2A);GH_A06G1057(LAP2);GH_A06G1076(APX6);GH_A06G1295(GGCT2;2);GH_A08G0581(At3g02360);GH_A08G0759(GPX4);GH_A08G0807(GPX3);GH_A08G1060(SPMS);GH_A08G1404(PARB);GH_A11G1648(GSTF9);GH_A12G2477(GSTT1);GH_A12G2478(GPX6);GH_A12G2480(GPX8);GH_D02G0317(HSP26-A);GH_D02G0338(RNR2A);GH_D02G1171(GSTF9);GH_D02G1335(At3g24170);GH_D11G0213(GSTT1);GH_D11G0214(GSTT1)	K00799+K10808+K01255+K00434+K22596+K00033+K00432+K00432+K00797+K00799+K00799+K00799+K00432+K00432+K00799+K10808+K00799+K00383+K00799+K00799
Metabolism	Biosynthesis of other secondary metabolites	Tropane, piperidine and pyridine alkaloid biosynthesis	6	0.501516	0.990058	ko00960	GH_A02G0328(At1g31672);GH_A02G0329(At1g31672);GH_A06G1098(ASP5);GH_D02G0355(At1g31672);GH_D02G0356(At1g31672);GH_D12G1649(maoII)	K00276+K00276+K00811+K00276+K00276+K00276
Metabolism	Global and overview maps	Biosynthesis of amino acids	52	0.511178	0.990058	ko01230	GH_A01G0857(SAT3);GH_A01G0944(PGK3);GH_A01G0945(At1g56190);GH_A01G0957(GAPCP2);GH_A01G1249(At5g10920);GH_A01G2041(Acy1);GH_A05G1429(ALAAT2);GH_A05G1609(CIT);GH_A06G0957(SHM3);GH_A06G0984(PFK3);GH_A06G1098(ASP5);GH_A06G1109(CM2);GH_A06G1505(AHRI);GH_A06G1732(ADT1);GH_A08G0889(At4g26390);GH_A08G1061(PKP4);GH_A08G1231(PKP2);GH_A08G1387(--);GH_A08G1451(SAMS2);GH_A08G1598(DHDPS2);GH_A08G1695(PGK3);GH_…	K00640+K00927+K00927+K00134+K01755+K14677+K00814+K01647+K00600+K00850+K00811+K01850+K00053+K05359+K00873+K00873+K00873+K13832+K00789+K01714+K00927+K00948+K01803+K12657+K01609+K06001+K01915+K01783+K01687+K01915+K00789+K00600+K00600+K15633+K01649+K01681+K01658+K01807+K00600+K18649+K00616+K01438+K00873+K00134+K13034+K00789+K01735+K15634+K00826+K01807+K01658+K01681
Metabolism	Glycan biosynthesis and metabolism	Glycosphingolipid biosynthesis - lacto and neolacto series	1	0.528851	0.990058	ko00601	GH_A06G1445(A4galt)	K01988
Genetic Information Processing	Replication and repair	Nucleotide excision repair	13	0.563269	0.990058	ko03420	GH_A01G1258(CYCH1-1);GH_A05G1604(At4g28440);GH_A06G1604(CUL4);GH_A06G1658(RAD23B);GH_A08G0566(Wrnip1);GH_A08G1887(UVH1);GH_A11G1678(LIG6);GH_A11G1743(LIG6);GH_A12G2225(RPA1E);GH_D06G2282(CUL4);GH_D06G2335(At4g28440);GH_D11G0219(XPB1);GH_D12G1630(At4g28440)	K06634+K07466+K10609+K10839+K10755+K10848+K10747+K10747+K07466+K10609+K07466+K10843+K07466
Metabolism	Amino acid metabolism	Alanine, aspartate and glutamate metabolism	10	0.566209	0.990058	ko00250	GH_A01G0972(ALDH5F1);GH_A01G1249(At5g10920);GH_A05G1429(ALAAT2);GH_A05G4138(GFPT2);GH_A06G1098(ASP5);GH_A11G1633(GABA-TP3);GH_A11G1761(GS1-2);GH_A12G2159(GDH2);GH_D02G0302(GS2);GH_D12G1719(GAD)	K17761+K01755+K00814+K00820+K00811+K16871+K01915+K00261+K01915+K01580
Metabolism	Metabolism of cofactors and vitamins	Porphyrin and chlorophyll metabolism	9	0.567709	0.990058	ko00860	GH_A01G1234(HEMA1);GH_A01G2088(CRD1);GH_A05G4162(At5g26710);GH_A08G0565(CPX);GH_A11G1619(CPX1);GH_D02G1398(HEMH);GH_D06G2322(CHLI);GH_D11G1125(PPOX1);GH_D11G2048(RCCR)	K02492+K04035+K01885+K00228+K00228+K01772+K03405+K00231+K13545
Metabolism	Energy metabolism	Photosynthesis	13	0.571393	0.990058	ko00195	GH_A02G0327(psaD);GH_A05G1450(PSAF);GH_A05G4050(PSAN);GH_A06G1730(ATPC);GH_A08G0519(PSAEB);GH_A11G1525(atpB);GH_A11G1526(atpB);GH_A12G2294(FDC2);GH_D02G0354(psaD);GH_D02G2343(SEND33);GH_D02G2344(PETF);GH_D11G1863(PETH);GH_D11G1998(PSBO)	K02692+K02694+K02701+K02115+K02693+K02112+K02112+K02639+K02692+K02639+K02639+K02641+K02716
Metabolism	Metabolism of other amino acids	Phosphonate and phosphinate metabolism	2	0.571515	0.990058	ko00440	GH_A08G0878(PECT1);GH_A11G1628(CCT1)	K00967+K00968
Metabolism	Metabolism of cofactors and vitamins	Pantothenate and CoA biosynthesis	7	0.572055	0.990058	ko00770	GH_A01G2032(PPCS2);GH_A06G1505(AHRI);GH_A08G1595(KPHMT2);GH_D02G0296(DHAD);GH_D04G0045(COAE);GH_D11G2204(BCAT2);GH_D12G1637(PANK2)	K01922+K00053+K00606+K01687+K00859+K00826+K09680
Cellular Processes	Transport and catabolism	Phagosome	27	0.57221	0.990058	ko04145	GH_A01G1066(VHA-B2);GH_A01G1087(TUBB2);GH_A01G1112(VHA-a3);GH_A05G1537(sec61a);GH_A05G1848(RAC1);GH_A06G1285(TUBA3);GH_A06G1633(RABF2B);GH_A08G1121(VHA-c''1);GH_A08G1637(At2g45070);GH_A08G1664(RAC2);GH_A08G1805(SYP22);GH_A10G2525(SYP81);GH_A12G2090(SEC61G1);GH_A12G2270(SYP22);GH_A12G2500(VATE);GH_D02G0886(TUBA);GH_D02G1013(ARAC3);GH_D02G1082(TUBB5);GH_D02G1586(FAB1B);GH_D02G2354(RABG3F);GH_D03G19…	K02147+K07375+K02154+K10956+K04392+K07374+K07887+K03661+K09481+K04392+K08488+K08492+K07342+K08488+K02150+K07374+K04392+K07375+K00921+K07897+K08488+K10956+K04392+K08054+K02155+K04392+K02155
Metabolism	Carbohydrate metabolism	Amino sugar and nucleotide sugar metabolism	30	0.59333	0.990058	ko00520	GH_A01G1141(PGIC1);GH_A01G1219(HEXO3);GH_A01G2089(ASD1);GH_A05G1777(GAUT4);GH_A05G4138(GFPT2);GH_A06G1141(MUR4);GH_A06G1293(ARA1);GH_A06G1824(GAUT4);GH_A08G1266(UGE5);GH_A08G1543(GAUT1);GH_A08G1561(PMM);GH_A08G1616(GAE3);GH_A10G2391(UXS5);GH_A10G2468(CYT1);GH_A11G1539(AGPS1);GH_A12G1812(UGD1);GH_A12G2031(UPTG2);GH_A12G2464(UGE1);GH_D02G1192(GAUT7);GH_D02G1409(UGD5);GH_D02G2372(AGPS1);GH_D03G1747(…	K01810+K12373+K01209+K13648+K00820+K12448+K12446+K13648+K01784+K13648+K17497+K08679+K08678+K00966+K00975+K00012+K13379+K01784+K13648+K00012+K00975+K12451+K13379+K13648+K08678+K01711+K00963+K08679+K00770+K08678
Metabolism	Glycan biosynthesis and metabolism	Glycosphingolipid biosynthesis - globo and isoglobo series	3	0.595565	0.990058	ko00603	GH_A01G1219(HEXO3);GH_A05G1633(Os10g0493600);GH_A06G1445(A4galt)	K12373+K07407+K01988
Genetic Information Processing	Replication and repair	Mismatch repair	8	0.609943	0.990058	ko03430	GH_A05G1604(At4g28440);GH_A08G0566(Wrnip1);GH_A11G1678(LIG6);GH_A11G1743(LIG6);GH_A12G2225(RPA1E);GH_D06G2335(At4g28440);GH_D12G1497(PMS1);GH_D12G1630(At4g28440)	K07466+K10755+K10747+K10747+K07466+K07466+K10858+K07466
Metabolism	Global and overview maps	Metabolic pathways	460	0.613448	0.990058	ko01100	GH_A01G0845(CYP71D351);GH_A01G0854(CYP71D351);GH_A01G0857(SAT3);GH_A01G0891(POLR1C);GH_A01G0897(FPS2);GH_A01G0907(UKL3);GH_A01G0932(PIGO);GH_A01G0944(PGK3);GH_A01G0945(At1g56190);GH_A01G0957(GAPCP2);GH_A01G0972(ALDH5F1);GH_A01G0973(GA2);GH_A01G0975(ctps);GH_A01G0999(OST1A);GH_A01G1051(4CLL5);GH_A01G1055(At5g42250);GH_A01G1064(PLDDELTA);GH_A01G1066(VHA-B2);GH_A01G1090(ALG3);GH_A01G1112(VHA-a3);GH_…	K00512+K00512+K00640+K03027+K00787+K00876+K05288+K00927+K00927+K00134+K17761+K04121+K01937+K12666+K10526+K00121+K01115+K02147+K03845+K02154+K01810+K13510+K12373+K00602+K02492+K01755+K01945+K15397+K11262+K01922+K14677+K18857+K04035+K13523+K01934+K01590+K09480+K10808+K02692+K00276+K00276+K08967+K13811+K12502+K00025+K00249+K01913+K00814+K01051+K01904+K01792+K02694+K01092+K01092+K11517+K00162+K01230+…
Metabolism	Amino acid metabolism	Tryptophan metabolism	9	0.61518	0.990058	ko00380	GH_A01G1023(CAT1);GH_A05G1797(CAT1);GH_A06G1679(ALDH7B4);GH_A06G1717(CYP77A4);GH_A08G0781(YUC10);GH_A11G1556(AAT1);GH_D02G0803(ALDH3H1);GH_D02G1113(NSI);GH_D12G1627(ALDH2B4)	K03781+K03781+K14085+K07409+K11816+K00626+K00128+K22450+K00128
Metabolism	Glycan biosynthesis and metabolism	Glycosylphosphatidylinositol(GPI)-anchor biosynthesis	5	0.617441	0.990058	ko00563	GH_A01G0932(PIGO);GH_A08G1827(At1g61280);GH_A11G1458(PIGT);GH_A12G2271(--);GH_D03G1920(pigw)	K05288+K03861+K05292+K07541+K05283
Cellular Processes	Transport and catabolism	Peroxisome	20	0.618787	0.990058	ko04146	GH_A01G1023(CAT1);GH_A05G1486(GLO1);GH_A05G1723(PMP22);GH_A05G1742(SDRA);GH_A05G1797(CAT1);GH_A06G1345(At2g24580);GH_A06G1669(GLO4);GH_A08G0804(PEX6);GH_A08G1952(PEX19-2);GH_A11G1416(PED1);GH_A11G1520(PEX13);GH_A11G1741(HACL);GH_A12G2360(ACX1);GH_A12G2373(PEX19-2);GH_D03G1831(PEX19-2);GH_D06G2323(NUDT15);GH_D06G2324(NUDT15);GH_D11G0243(LACS4);GH_D11G0268(ACX1);GH_D12G1589(ACX3)	K03781+K11517+K13347+K11147+K03781+K00306+K11517+K13339+K13337+K07513+K13344+K12261+K00232+K13337+K13337+K17879+K17879+K01897+K00232+K00232
Genetic Information Processing	Folding, sorting and degradation	RNA degradation	26	0.644723	0.997575	ko03018	GH_A01G0879(PARN);GH_A01G1200(PAB2);GH_A01G2153(CCR4-1);GH_A05G1781(SKI3);GH_A06G0984(PFK3);GH_A06G1218(CAF1-6);GH_A06G1236(PAB5);GH_A06G1274(cnot9);GH_A06G1689(MTR4);GH_A08G1013(--);GH_A08G1564(RH8);GH_A08G1720(PAPD5);GH_A11G1407(CPN60-2);GH_A11G1501(At3g25430);GH_A11G1504(At3g25440);GH_A11G1637(PAT1H1);GH_A12G2206(CCR4-4);GH_D02G1263(rrp40);GH_D02G2287(PAB8);GH_D03G1919(PSRP2);GH_D04G0058(EXOSC…	K01148+K13126+K12603+K12600+K00850+K12581+K13126+K12606+K12598+K12607+K12614+K03514+K04077+K01148+K01148+K12617+K12603+K03681+K13126+K13126+K12589+K13126+K12614+K11600+K12621+K12623
Metabolism	Metabolism of cofactors and vitamins	Biotin metabolism	4	0.65393	0.997575	ko00780	GH_A05G1506(KAS1);GH_A06G1592(KAS1);GH_A11G1591(KAS);GH_D12G1675(CLKR27)	K09458+K09458+K09458+K00059
Metabolism	Amino acid metabolism	Phenylalanine, tyrosine and tryptophan biosynthesis	9	0.659835	0.997575	ko00400	GH_A06G1098(ASP5);GH_A06G1109(CM2);GH_A06G1732(ADT1);GH_A08G1387(--);GH_A11G1553(IGPS);GH_A11G1756(trpB2);GH_D02G1500(ASB1);GH_D11G1849(DHQS);GH_D12G1725(ASB1)	K00811+K01850+K05359+K13832+K01609+K06001+K01658+K01735+K01658
Metabolism	Biosynthesis of other secondary metabolites	Isoflavonoid biosynthesis	1	0.676659	0.997575	ko00943	GH_D11G2118(CYP81D11)	K13260
Metabolism	Metabolism of other amino acids	Taurine and hypotaurine metabolism	2	0.685126	0.997575	ko00430	GH_D11G0389(PCO3);GH_D12G1719(GAD)	K10712+K01580
Metabolism	Glycan biosynthesis and metabolism	Other types of O-glycan biosynthesis	3	0.699493	0.997575	ko00514	GH_A06G1665(OFUT36);GH_A08G1748(XEG113);GH_A12G2214(XEG113)	K03691+K20784+K20784
Metabolism	Lipid metabolism	Steroid biosynthesis	7	0.702214	0.997575	ko00100	GH_A05G1501(CYP710A1);GH_A05G1826(SMT2);GH_A08G0610(SMT1);GH_A12G2421(SMO1-1);GH_D11G2197(SQE3);GH_D12G1592(CYP51G1);GH_D13G0023(SDP1)	K09832+K08242+K00559+K14423+K00511+K05917+K14674
Metabolism	Amino acid metabolism	Valine, leucine and isoleucine biosynthesis	4	0.702646	0.997575	ko00290	GH_A06G1505(AHRI);GH_D02G0296(DHAD);GH_D02G1217(IPMS2);GH_D11G2204(BCAT2)	K00053+K01687+K01649+K00826
Metabolism	Metabolism of terpenoids and polyketides	Carotenoid biosynthesis	6	0.704125	0.997575	ko00906	GH_A08G1746(CYP707A1);GH_A12G2220(CCD4);GH_D02G0719(Z-ISO);GH_D11G2054(ABA2);GH_D13G0022(LCY1);GH_D13G0143(ABA2)	K09843+K09840+K15744+K09838+K06443+K09841
Metabolism	Carbohydrate metabolism	Starch and sucrose metabolism	32	0.711869	0.997575	ko00500	GH_A01G1141(PGIC1);GH_A05G1529(TPS1);GH_A05G1539(TPS7);GH_A05G1600(glpV);GH_A05G1711(SS3);GH_A05G1717(At1g11820);GH_A06G1084(SPS1);GH_A06G1126(At3g13560);GH_A06G1269(DPE2);GH_A08G0585(At1g66250);GH_A08G0866(At3g13560);GH_A08G0895(At5g58090);GH_A08G0954(TPS11);GH_A08G1412(SUS2);GH_A08G1808(TPS5);GH_A11G1539(AGPS1);GH_A12G2190(TPPA);GH_A12G2191(TIV1);GH_A12G2389(INVA);GH_A12G2390(TPPF);GH_D02G1035(…	K01810+K16055+K16055+K00688+K00703+K19891+K00696+K19892+K00705+K19891+K19892+K19893+K16055+K00695+K16055+K00975+K01087+K01193+K01193+K01087+K00700+K16055+K19891+K00975+K01087+K01214+K19893+K00703+K01194+K16055+K01214+K00963
Metabolism	Carbohydrate metabolism	Fructose and mannose metabolism	11	0.716943	0.997575	ko00051	GH_A06G0984(PFK3);GH_A06G1765(PFP-BETA);GH_A08G1561(PMM);GH_A10G2430(TPIP1);GH_A10G2468(CYT1);GH_D02G0715(CYFBP);GH_D02G1053(PFP-ALPHA);GH_D02G1307(TKFC);GH_D11G1136(MAN7);GH_D11G1886(MUR1);GH_D11G1938(MAN7)	K00850+K00895+K17497+K01803+K00966+K03841+K00895+K00863+K19355+K01711+K19355
Metabolism	Carbohydrate metabolism	Ascorbate and aldarate metabolism	9	0.717007	0.997575	ko00053	GH_A05G1754(VTC4);GH_A06G1076(APX6);GH_A06G1679(ALDH7B4);GH_A12G1812(UGD1);GH_D02G0803(ALDH3H1);GH_D02G1409(UGD5);GH_D02G1513(GALUR);GH_D02G2383(HISN7);GH_D12G1627(ALDH2B4)	K10047+K00434+K14085+K00012+K00128+K00012+K19642+K18649+K00128
Metabolism	Lipid metabolism	Linoleic acid metabolism	3	0.749078	1	ko00591	GH_A02G0326(LOX5);GH_A06G1717(CYP77A4);GH_D13G0023(SDP1)	K15718+K07409+K14674
Metabolism	Energy metabolism	Nitrogen metabolism	6	0.749222	1	ko00910	GH_A01G2038(NIA2);GH_A01G2099(FdGOGAT);GH_A11G1761(GS1-2);GH_A12G2159(GDH2);GH_D02G0302(GS2);GH_D11G2149(fmdA)	K10534+K00284+K01915+K00261+K01915+K01455
Metabolism	Lipid metabolism	Ether lipid metabolism	6	0.757615	1	ko00565	GH_A01G1064(PLDDELTA);GH_A01G1152(LPEAT1);GH_D02G1101(LPLAT1);GH_D11G0411(NPC6);GH_D11G2095(IRX14);GH_D13G0023(SDP1)	K01115+K13510+K13519+K01114+K01115+K14674
Metabolism	Metabolism of terpenoids and polyketides	Terpenoid backbone biosynthesis	10	0.758562	1	ko00900	GH_A01G0897(FPS2);GH_A05G1770(FPS1);GH_A06G1225(ISPD);GH_A08G0948(TKT2);GH_A11G1556(AAT1);GH_A12G2255(PMK);GH_A12G2448(HMGS);GH_D03G1746(HMGS);GH_D11G0981(FACE1);GH_D13G0113(MVD2)	K00787+K00787+K00991+K01662+K00626+K00938+K01641+K01641+K06013+K01597
Metabolism	Glycan biosynthesis and metabolism	Glycosaminoglycan degradation	4	0.76608	1	ko00531	GH_A01G1219(HEXO3);GH_A08G0995(At5g34940);GH_A08G1696(NAGLU);GH_A12G1996(At5g07830)	K12373+K07964+K01205+K07964
Genetic Information Processing	Transcription	Basal transcription factors	8	0.827799	1	ko03022	GH_A01G1113(--);GH_A01G1183(TAF4B);GH_A01G1258(CYCH1-1);GH_A06G1782(RAP74);GH_A11G1624(TFA1);GH_D11G0211(--);GH_D11G0219(XPB1);GH_D11G1966(PBRP1)	K03139+K03129+K06634+K03138+K03136+K03137+K10843+K03124
Metabolism	Metabolism of cofactors and vitamins	Ubiquinone and other terpenoid-quinone biosynthesis	6	0.830372	1	ko00130	GH_A02G0368(VTE3);GH_A05G1439(4CL2);GH_A08G0699(VTE3);GH_D02G1446(PHYLLO);GH_D11G1981(At4g36750);GH_D12G1528(PPT1)	K12502+K01904+K12502+K14759+K03809+K06125
Metabolism	Metabolism of cofactors and vitamins	Thiamine metabolism	3	0.844543	1	ko00730	GH_A06G1695(THI1-2);GH_A08G0948(TKT2);GH_A12G2075(ADK-B)	K03146+K01662+K00939
Metabolism	Carbohydrate metabolism	Inositol phosphate metabolism	12	0.853945	1	ko00562	GH_A05G1462(IMPL1);GH_A05G1463(IMPL1);GH_A05G1754(VTC4);GH_A05G4205(PIP5K6);GH_A10G2430(TPIP1);GH_A12G2149(IPK2b);GH_D02G1586(FAB1B);GH_D02G2281(PTEN2A);GH_D02G2383(HISN7);GH_D11G0306(ITPK1);GH_D11G0411(NPC6);GH_D11G2102(--)	K01092+K01092+K10047+K00889+K01803+K00915+K00921+K01110+K18649+K00913+K01114+K01110
Metabolism	Global and overview maps	2-Oxocarboxylic acid metabolism	11	0.861832	1	ko01210	GH_A01G2041(Acy1);GH_A05G1429(ALAAT2);GH_A05G1609(CIT);GH_A06G1098(ASP5);GH_A06G1505(AHRI);GH_D02G0296(DHAD);GH_D02G1217(IPMS2);GH_D02G1459(ACO3);GH_D03G1904(At4g17830);GH_D11G2204(BCAT2);GH_D12G1756(ACO3)	K14677+K00814+K01647+K00811+K00053+K01687+K01649+K01681+K01438+K00826+K01681
Environmental Information Processing	Membrane transport	ABC transporters	5	0.870316	1	ko02010	GH_A05G4037(ABCG5);GH_A08G1091(ABCB28);GH_A08G1455(ABCB11);GH_D03G1924(ABCB2);GH_D12G1492(ABCC4)	K05681+K05657+K05658+K05658+K05666
Metabolism	Glycan biosynthesis and metabolism	Other glycan degradation	2	0.872035	1	ko00511	GH_A01G1219(HEXO3);GH_A12G2173(At5g61540)	K12373+K01444
Metabolism	Metabolism of terpenoids and polyketides	Brassinosteroid biosynthesis	3	0.872866	1	ko00905	GH_A10G2603(CYP90A1);GH_A11G1402(CYP75B2);GH_D11G1957(CYP90B1)	K09588+K20623+K09587
Environmental Information Processing	Signal transduction	Phosphatidylinositol signaling system	12	0.873809	1	ko04070	GH_A05G1462(IMPL1);GH_A05G1463(IMPL1);GH_A05G1748(CDS2);GH_A05G1754(VTC4);GH_A05G4205(PIP5K6);GH_A12G2005(DGK1);GH_A12G2149(IPK2b);GH_D02G1586(FAB1B);GH_D02G2281(PTEN2A);GH_D02G2383(HISN7);GH_D11G0306(ITPK1);GH_D11G2102(--)	K01092+K01092+K00981+K10047+K00889+K00901+K00915+K00921+K01110+K18649+K00913+K01110
Genetic Information Processing	Translation	Aminoacyl-tRNA biosynthesis	9	0.891342	1	ko00970	GH_A05G4162(At5g26710);GH_A06G0990(OVA4);GH_A06G1265(At5g38830);GH_A06G1754(EMB2369);GH_A10G2390(OVA1);GH_A12G2479(At5g38830);GH_D02G1153(At3g11710);GH_D06G2359(At3g62120);GH_D12G1529(ALATS)	K01885+K01867+K01883+K01869+K01874+K01883+K04567+K01881+K01872
Metabolism	Amino acid metabolism	Lysine biosynthesis	1	0.903145	1	ko00300	GH_A08G1598(DHDPS2)	K01714
Metabolism	Metabolism of terpenoids and polyketides	Monoterpenoid biosynthesis	1	0.903145	1	ko00902	GH_D11G0931(MNR1)	K15095
Metabolism	Amino acid metabolism	Phenylalanine metabolism	7	0.924635	1	ko00360	GH_A02G0328(At1g31672);GH_A02G0329(At1g31672);GH_A05G1439(4CL2);GH_A06G1098(ASP5);GH_D02G0355(At1g31672);GH_D02G0356(At1g31672);GH_D12G1649(maoII)	K00276+K00276+K01904+K00811+K00276+K00276+K00276
Environmental Information Processing	Signal transduction	MAPK signaling pathway - plant	33	0.926941	1	ko04016	GH_A01G1023(CAT1);GH_A02G0389(ETR2);GH_A05G1724(MAPKKK18);GH_A05G1797(CAT1);GH_A06G1073(EBF2);GH_A06G1588(FLS2);GH_A06G1589(FLS2);GH_A08G1584(MPK4);GH_A08G1594(WRKY22);GH_A08G1659(NDPK1);GH_A08G1821(MYC2);GH_A08G1885(SAPK3);GH_A10G2460(PP2CA);GH_A12G2152(RBOHC);GH_A12G2286(MYC2);GH_A12G2288(PYL1);GH_D02G0410(ETR2);GH_D02G0707(VIP1);GH_D02G0828(MEKK1);GH_D02G0986(NTF3);GH_D02G1138(NTF4);GH_D02G157…	K03781+K14509+K20716+K03781+K14515+K13420+K13420+K20600+K13425+K00940+K13422+K14498+K14497+K13447+K13422+K14496+K14509+K20557+K13414+K20535+K14512+K20538+K14498+K14496+K13422+K14496+K14496+K13422+K14509+K20726+K14498+K14509+K14497
Environmental Information Processing	Signal transduction	Plant hormone signal transduction	62	0.94319	1	ko04075	GH_A01G1096(ARF5);GH_A01G1189(CYCD3-3);GH_A01G2030(TGA7);GH_A02G0372(AUX22B);GH_A02G0373(IAA14);GH_A02G0389(ETR2);GH_A05G1593(ARF15);GH_A05G1807(BSK1);GH_A05G4094(GH3.17);GH_A06G1073(EBF2);GH_A06G1554(ARF3);GH_A08G0687(AUX22D);GH_A08G0792(TIR1);GH_A08G1389(TIR1);GH_A08G1490(SAUR32);GH_A08G1518(GH3.5);GH_A08G1821(MYC2);GH_A08G1885(SAPK3);GH_A10G2460(PP2CA);GH_A10G2535(COI1);GH_A10G2589(LAX2);GH_A1…	K14486+K14505+K14431+K14484+K14484+K14509+K14486+K14500+K14487+K14515+K14486+K14484+K14485+K14485+K14488+K14506+K13422+K14498+K14497+K13463+K13946+K16189+K14489+K14431+K13422+K14496+K14500+K14484+K14509+K14432+K14431+K14505+K14432+K14503+K14500+K14512+K14491+K14487+K14505+K14432+K14498+K14496+K13422+K14492+K14502+K14496+K14486+K14496+K14486+K13422+K14484+K14509+K14485+K14493+K14498+K14487+K14509+…
Metabolism	Biosynthesis of other secondary metabolites	Indole alkaloid biosynthesis	1	0.947015	1	ko00901	GH_D13G0060(At3g48460)	K21026
Metabolism	Energy metabolism	Oxidative phosphorylation	26	0.957386	1	ko00190	GH_A01G1066(VHA-B2);GH_A01G1112(VHA-a3);GH_A06G0963(At5g11770);GH_A06G1150(At5g47030);GH_A06G1197(COX5B-2);GH_A06G1310(PMA4);GH_A06G1730(ATPC);GH_A08G0509(At4g02580);GH_A08G0620(MTACP1);GH_A08G0625(At5g47030);GH_A08G0996(AVP1);GH_A08G1121(VHA-c''1);GH_A08G1670(At5g47030);GH_A11G1525(atpB);GH_A11G1526(atpB);GH_A12G2019(ATPC);GH_A12G2323(At5g47030);GH_A12G2340(At4g02580);GH_A12G2500(VATE);GH_D02G15…	K02147+K02154+K03940+K02134+K02265+K01535+K02115+K03943+K03955+K02134+K01507+K03661+K02134+K02112+K02112+K02136+K02134+K03943+K02150+K03963+K03941+K03943+K02155+K02155+K02266+K03942
Metabolism	Biosynthesis of other secondary metabolites	Glucosinolate biosynthesis	1	0.957745	1	ko00966	GH_D11G2204(BCAT2)	K00826
Metabolism	Metabolism of other amino acids	Cyanoamino acid metabolism	6	0.958254	1	ko00460	GH_A06G0957(SHM3);GH_D02G0832(SHM7);GH_D02G0879(SHM2);GH_D02G2346(SHM6);GH_D11G0963(CAS1);GH_D11G2149(fmdA)	K00600+K00600+K00600+K00600+K13034+K01455
Metabolism	Metabolism of terpenoids and polyketides	Diterpenoid biosynthesis	3	0.958743	1	ko00904	GH_A01G0973(GA2);GH_A06G1825(KAO1);GH_A08G1843(KAO2)	K04121+K04123+K04123
Metabolism	Metabolism of terpenoids and polyketides	Zeatin biosynthesis	2	0.962392	1	ko00908	GH_A01G2112(ZOX1);GH_D13G0136(CKX6)	K13495+K00279
Metabolism	Carbohydrate metabolism	Galactose metabolism	10	0.966033	1	ko00052	GH_A05G1633(Os10g0493600);GH_A06G0984(PFK3);GH_A08G1014(RFS6);GH_A08G1266(UGE5);GH_A12G2191(TIV1);GH_A12G2389(INVA);GH_A12G2464(UGE1);GH_D02G1323(Galm);GH_D11G1152(GOLS1);GH_D11G1888(UGPA)	K07407+K00850+K06617+K01784+K01193+K01193+K01784+K01785+K18819+K00963
Metabolism	Metabolism of cofactors and vitamins	Vitamin B6 metabolism	1	0.966303	1	ko00750	GH_A11G1684(PK)	K00868
Metabolism	Metabolism of cofactors and vitamins	Riboflavin metabolism	1	0.968752	1	ko00740	GH_A05G1663(FHY)	K20884
Metabolism	Metabolism of cofactors and vitamins	Nicotinate and nicotinamide metabolism	2	0.977409	1	ko00760	GH_A08G1252(At1g55090);GH_D11G2066(NAPRT2)	K01950+K00763
Metabolism	Energy metabolism	Photosynthesis - antenna proteins	1	0.988287	1	ko00196	GH_A11G1535(LHCA3)	K08909
Metabolism	Biosynthesis of other secondary metabolites	Stilbenoid, diarylheptanoid and gingerol biosynthesis	1	0.993097	1	ko00945	GH_D12G1670(ACT)	K13065
Metabolism	Metabolism of terpenoids and polyketides	Sesquiterpenoid and triterpenoid biosynthesis	1	0.997604	1	ko00909	GH_D11G2197(SQE3)	K00511
Metabolism	Biosynthesis of other secondary metabolites	Phenylpropanoid biosynthesis	19	0.998977	1	ko00940	GH_A02G0332(GT5);GH_A05G1439(4CL2);GH_A05G1708(PER42);GH_A05G1838(PER64);GH_A05G1840(CAD6);GH_A05G4223(PER52);GH_A06G1119(pod);GH_A06G1334(At1g30760);GH_A08G0848(HRPN);GH_A12G2311(PER20);GH_D02G0359(GT5);GH_D02G0691(PER12);GH_D02G1472(PER3);GH_D02G2271(CAD1);GH_D04G0154(PER52);GH_D11G1903(CYP84A1);GH_D11G1921(PER72);GH_D12G1670(ACT);GH_D13G0054(PER52)	K12356+K01904+K00430+K00430+K00083+K00430+K00430+K22395+K00430+K00430+K12356+K00430+K00430+K00083+K00430+K09755+K00430+K13065+K00430
Organismal Systems	Environmental adaptation	Plant-pathogen interaction	57	0.999992	1	ko04626	GH_A01G0900(HSP90-2);GH_A01G0937(MYB63);GH_A01G1081(HSP90);GH_A01G1225(--);GH_A01G2012(CUT1);GH_A01G2104(CML35);GH_A05G4122(WRKY46);GH_A05G4167(GAMYB);GH_A06G1165(GLPK);GH_A06G1588(FLS2);GH_A06G1589(FLS2);GH_A06G1773(RIN4);GH_A08G1057(CNGC1);GH_A08G1065(CNGC1);GH_A08G1130(SGT1);GH_A08G1248(MYB111);GH_A08G1565(MYB17);GH_A08G1584(MPK4);GH_A08G1594(WRKY22);GH_A08G1713(MYB83);GH_A08G1798(CML11);GH_A0…	K04079+K09422+K09487+K09422+K15397+K13448+K18835+K09422+K00864+K13420+K13420+K13456+K05391+K05391+K12795+K09422+K09422+K20600+K13425+K09422+K13448+K09422+K18834+K09422+K09422+K09422+K09422+K13447+K13427+K09422+K13448+K13436+K13414+K15397+K01373+K14512+K13448+K09422+K13448+K09422+K09487+K09422+K09422+K15397+K09422+K13412+K13412+K09422+K09422+K09422+K09422+K09422+K13412+K09422+K09422+K13448+K13412
Metabolism	Carbohydrate metabolism	Pentose and glucuronate interconversions	9	1	1	ko00040	GH_A05G1431(PMEU1);GH_A12G1812(UGD1);GH_A12G1975(RPE);GH_A12G2063(At1g67750);GH_D02G1409(UGD5);GH_D02G1476(AKR4C10);GH_D11G1215(PME40);GH_D11G1888(UGPA);GH_D12G1740(AKR4C10)	K01051+K00012+K01783+K01728+K00012+K00002+K01051+K00963+K00002

## Sheet: FU
Table S11 The KEGG annotation information of the candidate genes in the QTL for each trait
KEGG_A_class	KEGG_B_class	Pathway	Number	Pvalue	Qvalue	Pathway ID	Genes	K_IDs
Genetic Information Processing	Folding, sorting and degradation	SNARE interactions in vesicular transport	10	0.00356971	0.399808	ko04130	GH_A01G2324(SYP71);GH_A12G0517(SYP61);GH_D08G1825(SYP22);GH_D10G2656(SYP81);GH_D10G2692(SYP31);GH_D13G0911(SYP132);GH_D13G1155(KN);GH_D13G1243(SYP43);GH_D13G1553(SYP51);GH_D13G1888(KN)	K08506+K08498+K08488+K08492+K08490+K08486+K08486+K08489+K08503+K08486
Environmental Information Processing	Membrane transport	ABC transporters	7	0.0157286	0.829777	ko02010	GH_A01G2305(ABCB1);GH_A12G0448(ABCC2);GH_D08G0811(ABCC14);GH_D08G1070(ABCB28);GH_D08G1481(ABCB11);GH_D13G1534(ABCC3);GH_D13G1535(ABCC3)	K05658+K05666+K05666+K05657+K05658+K05666+K05666
Genetic Information Processing	Translation	RNA transport	23	0.022521	0.829777	ko03013	GH_A01G2331(REFA1);GH_A01G2334(--);GH_A03G0078(UPF1);GH_A12G0381(--);GH_A12G0435(UPF3);GH_A12G0449(TIF3B1);GH_D01G0145(EIF4A3A);GH_D08G0906(NUP214);GH_D08G1250(NUP98A);GH_D08G1539(EIF1AX);GH_D08G1682(EIF4G);GH_D10G2576(eif3g);GH_D10G2685(TIF3F1);GH_D10G2714(NUP88);GH_D13G1124(NCBP);GH_D13G1143(tif225);GH_D13G1161(PIR);GH_D13G1196(HST1);GH_D13G1565(SUMO1);GH_D13G1575(GOS2);GH_D13G1608(At1g54290);G…	K03231+K03538+K14326+K14311+K14328+K03253+K13025+K14317+K14297+K03236+K03260+K03248+K03249+K14318+K03259+K03240+K05749+K14289+K12160+K03113+K03113+K14325+K14289
Genetic Information Processing	Replication and repair	Homologous recombination	8	0.0296349	0.829777	ko03440	GH_A12G0365(At2g19490);GH_A12G0411(DRD1);GH_A12G0519(NBS1);GH_D08G1631(RAD51C);GH_D13G0904(XRCC2);GH_D13G0986(--);GH_D13G1590(POLD1);GH_D13G1805(--)	K03553+K10875+K10867+K10870+K10879+K15362+K02327+K03505
Cellular Processes	Transport and catabolism	Autophagy - other eukaryotes	7	0.0446732	0.999993	ko04136	GH_A03G0136(ATG8F);GH_D01G0098(TOR);GH_D08G1527(ATG6);GH_D08G1640(ATG8F);GH_D08G1658(ATG3);GH_D13G0927(ATG8A);GH_D13G1013(ATG1C)	K08341+K07203+K08334+K08341+K08343+K08341+K08269
Metabolism	Global and overview maps	Biosynthesis of amino acids	25	0.0709151	0.999993	ko01230	GH_A12G0420(LYSA2);GH_A12G0425(HISN1B);GH_D03G0290(NAGS2);GH_D08G0907(At4g26390);GH_D08G1121(PKP4);GH_D08G1134(PKP2);GH_D08G1409(--);GH_D08G1473(SAMS2);GH_D08G1613(DHDPS2);GH_D10G2529(TPIP1);GH_D10G2582(P5CS);GH_D13G0817(CM3);GH_D13G1117(METE);GH_D13G1130(--);GH_D13G1131(EMB3004);GH_D13G1191(RCS3);GH_D13G1344(NAGK);GH_D13G1434(HISN8);GH_D13G1435(GAPCP1);GH_D13G1452(ICDH-1);GH_D13G1593(TSB);GH_D13…	K01586+K00765+K14682+K00873+K00873+K00873+K13832+K00789+K01714+K01803+K12657+K01850+K00549+K13832+K13832+K01738+K00930+K00013+K00134+K00031+K01696+K00815+K00549+K01620+K01738
Metabolism	Biosynthesis of other secondary metabolites	Betalain biosynthesis	2	0.083825	0.999993	ko00965	GH_D01G0153(TDC2);GH_D13G1897(TYRDC-1)	K01593+K01593
Metabolism	Amino acid metabolism	Cysteine and methionine metabolism	12	0.0983939	0.999993	ko00270	GH_D08G1118(SPMS);GH_D08G1473(SAMS2);GH_D08G1797(CMT2);GH_D13G0932(SAMDC);GH_D13G1100(At3g03630);GH_D13G1117(METE);GH_D13G1191(RCS3);GH_D13G1402(STR1);GH_D13G1673(POPTR_0001s40980g);GH_D13G1691(At5g53970);GH_D13G1853(METE);GH_D13G1952(CYSD1)	K00797+K00789+K00558+K01611+K22846+K00549+K01738+K01011+K16054+K00815+K00549+K01738
Cellular Processes	Transport and catabolism	Peroxisome	11	0.123812	0.999993	ko04146	GH_A03G0128(PEX19-2);GH_A12G0461(At3g12800);GH_D01G0200(ACX3);GH_D08G0795(PEX6);GH_D08G1449(PEX3-2);GH_D13G0931(AAE15);GH_D13G1015(ACX4);GH_D13G1137(SODCC);GH_D13G1452(ICDH-1);GH_D13G1759(DCI1);GH_D13G1873(SODCC)	K13337+K13237+K00232+K13339+K13336+K01897+K00232+K04565+K00031+K12663+K04565
Genetic Information Processing	Folding, sorting and degradation	Protein export	7	0.131053	0.999993	ko03060	GH_D08G1295(BIP4);GH_D08G1649(At2g45070);GH_D08G1809(--);GH_D10G2668(At2g39960);GH_D13G1220(BIP5);GH_D13G1733(Immp1l);GH_D13G1942(TATA)	K09490+K09481+K12272+K12947+K09490+K09647+K03116
Genetic Information Processing	Translation	Ribosome biogenesis in eukaryotes	9	0.131539	0.999993	ko03008	GH_A01G2334(--);GH_A03G0084(CKB1);GH_D03G0276(CKA4);GH_D03G0277(CKA4);GH_D08G1148(MED36A);GH_D08G1678(CKB1);GH_D13G1337(RRP7A);GH_D13G1467(CDC48C);GH_D13G1957(NOP5-2)	K03538+K03115+K03097+K03097+K14563+K03115+K14545+K14571+K14565
Metabolism	Amino acid metabolism	Phenylalanine, tyrosine and tryptophan biosynthesis	6	0.136039	0.999993	ko00400	GH_D08G1409(--);GH_D13G0817(CM3);GH_D13G1130(--);GH_D13G1131(EMB3004);GH_D13G1593(TSB);GH_D13G1691(At5g53970)	K13832+K01850+K13832+K13832+K01696+K00815
Metabolism	Metabolism of other amino acids	Phosphonate and phosphinate metabolism	2	0.142076	0.999993	ko00440	GH_A12G0432(AAPT1);GH_D08G0888(PECT1)	K00993+K00967
Metabolism	Glycan biosynthesis and metabolism	N-Glycan biosynthesis	6	0.179035	0.999993	ko00510	GH_D08G1389(ALG11);GH_D08G1673(ALG12);GH_D08G1822(DPMS2);GH_D10G2519(ALG5);GH_D13G1019(LPPG);GH_D13G1712(ALG9)	K03844+K03847+K09658+K00729+K07252+K03846
Metabolism	Amino acid metabolism	Lysine biosynthesis	2	0.187531	0.999993	ko00300	GH_A12G0420(LYSA2);GH_D08G1613(DHDPS2)	K01586+K01714
Metabolism	Energy metabolism	Sulfur metabolism	4	0.2093	0.999993	ko00920	GH_D03G0286(APK1);GH_D13G1191(RCS3);GH_D13G1402(STR1);GH_D13G1952(CYSD1)	K00860+K01738+K01011+K01738
Cellular Processes	Transport and catabolism	Endocytosis	19	0.211082	0.999993	ko04144	GH_A01G2366(RABE1C);GH_A01G2377(AGD7);GH_A03G0065(AP2M);GH_A12G0369(ERD7);GH_A12G0438(RABA2A);GH_A12G0497(ARPC2A);GH_D03G0254(IRX14);GH_D08G0909(--);GH_D08G1008(ARPC3);GH_D08G1162(AGD7);GH_D08G1181(VPS26B);GH_D08G1467(ARF);GH_D08G1616(BIG2);GH_D08G1737(RABA4C);GH_D10G2757(CHC1);GH_D13G0734(--);GH_D13G0965(RABE1C);GH_D13G1280(ARF2-A);GH_D13G1644(AGD5)	K07901+K12492+K11826+K19366+K07904+K05758+K01115+K12483+K05756+K12492+K18466+K07937+K18442+K07904+K04646+K19476+K07901+K07937+K12486
Metabolism	Metabolism of terpenoids and polyketides	Carotenoid biosynthesis	4	0.230969	0.999993	ko00906	GH_D08G1767(CYP707A1);GH_D13G1744(NCED3);GH_D13G1774(CYP97A3);GH_D13G1948(ZDS1)	K09843+K09840+K15747+K00514
Genetic Information Processing	Folding, sorting and degradation	Protein processing in endoplasmic reticulum	22	0.244562	0.999993	ko04141	GH_A12G0313(DSK2B);GH_A12G0358(SKP1A);GH_A12G0398(Ufd1);GH_D01G0165(RMA1H1);GH_D08G1021(OS9);GH_D08G1295(BIP4);GH_D08G1353(UBC10);GH_D08G1386(HSP83A);GH_D08G1404(At3g63000);GH_D08G1440(PDIL2-1);GH_D08G1443(ERDJ3B);GH_D08G1448(SAR1A);GH_D08G1649(At2g45070);GH_D08G1691(SEC31B);GH_D13G0894(HSP90-5);GH_D13G1220(BIP5);GH_D13G1227(S2P);GH_D13G1258(SAR1B);GH_D13G1259(CRT1);GH_D13G1367(HSP22.0);GH_D13G14…	K04523+K03094+K14016+K10666+K10088+K09490+K06689+K04079+K14015+K09584+K09517+K07953+K09481+K14005+K09487+K09490+K07765+K07953+K08057+K13993+K04079+K14007
Metabolism	Carbohydrate metabolism	Starch and sucrose metabolism	15	0.246336	0.999993	ko00500	GH_A03G0149(TPPF);GH_A12G0402(At4g39010);GH_D08G0865(At3g13560);GH_D08G0901(At5g58090);GH_D08G0959(TPS11);GH_D08G1131(SS4);GH_D08G1263(WAXY);GH_D08G1434(SUS2);GH_D08G1828(TPS5);GH_D13G0830(STP-1);GH_D13G0840(BGLU40);GH_D13G1119(BACOVA_02659);GH_D13G1120(bglX);GH_D13G1629(BGLU25);GH_D13G1655(BGLU18)	K01087+K01179+K19892+K19893+K16055+K00703+K13679+K00695+K16055+K00688+K01188+K05349+K05349+K01188+K05350
Metabolism	Energy metabolism	Oxidative phosphorylation	15	0.251254	0.999993	ko00190	GH_A12G0294(PPA6);GH_A12G0400(CIB22);GH_D01G0042(VHA-a3);GH_D08G0816(At2g47690);GH_D08G1012(AVP1);GH_D08G1082(At3g18410);GH_D08G1105(VHA-c''1);GH_D08G1401(VATE);GH_D08G1683(At5g47030);GH_D13G0990(CVA16-2);GH_D13G1082(MTACP2);GH_D13G1083(MTACP2);GH_D13G1335(--);GH_D13G1471(COX15);GH_D13G1784(At3g03070)	K01507+K03965+K02154+K03938+K01507+K03966+K03661+K02150+K02134+K02155+K03955+K03955+K02134+K02259+K03939
Metabolism	Biosynthesis of other secondary metabolites	Indole alkaloid biosynthesis	2	0.263214	0.999993	ko00901	GH_D01G0153(TDC2);GH_D13G1897(TYRDC-1)	K01593+K01593
Cellular Processes	Transport and catabolism	Phagosome	12	0.26805	0.999993	ko04145	GH_A12G0362(ARAC5);GH_D01G0042(VHA-a3);GH_D08G1073(TUBB1);GH_D08G1105(VHA-c''1);GH_D08G1401(VATE);GH_D08G1649(At2g45070);GH_D08G1677(RAC2);GH_D08G1825(SYP22);GH_D10G2656(SYP81);GH_D13G0990(CVA16-2);GH_D13G1123(TUBA3);GH_D13G1259(CRT1)	K04392+K02154+K07375+K03661+K02150+K09481+K04392+K08488+K08492+K02155+K07374+K08057
Metabolism	Nucleotide metabolism	Pyrimidine metabolism	12	0.285437	0.999993	ko00240	GH_A12G0498(CTPS1);GH_D01G0045(THY-1);GH_D08G1178(NRPB6A);GH_D08G1672(NDK1);GH_D13G0770(APY6);GH_D13G0937(udkC);GH_D13G1450(CTPS1);GH_D13G1480(UKL4);GH_D13G1590(POLD1);GH_D13G1651(PYRE-F);GH_D13G1805(--);GH_D13G1886(APY2)	K01937+K13998+K03014+K00940+K01510+K00876+K01937+K00876+K02327+K13421+K03505+K14641
Metabolism	Glycan biosynthesis and metabolism	Glycosylphosphatidylinositol(GPI)-anchor biosynthesis	3	0.286746	0.999993	ko00563	GH_D01G0105(PIGU);GH_D08G1822(DPMS2);GH_D08G1844(At1g61280)	K05293+K09658+K03861
Metabolism	Metabolism of cofactors and vitamins	One carbon pool by folate	3	0.307774	0.999993	ko00670	GH_A12G0474(purH);GH_A12G0504(5FCL);GH_D01G0045(THY-1)	K00602+K01934+K13998
Metabolism	Metabolism of other amino acids	Cyanoamino acid metabolism	5	0.318338	0.999993	ko00460	GH_D13G0840(BGLU40);GH_D13G1119(BACOVA_02659);GH_D13G1120(bglX);GH_D13G1629(BGLU25);GH_D13G1655(BGLU18)	K01188+K05349+K05349+K01188+K05350
Organismal Systems	Environmental adaptation	Circadian rhythm - plant	5	0.323376	0.999993	ko04712	GH_A03G0084(CKB1);GH_D03G0276(CKA4);GH_D03G0277(CKA4);GH_D08G1678(CKB1);GH_D13G1972(PHYA)	K03115+K03097+K03097+K03115+K12120
Metabolism	Metabolism of other amino acids	Selenocompound metabolism	2	0.329699	0.999993	ko00450	GH_D13G1117(METE);GH_D13G1853(METE)	K00549+K00549
Genetic Information Processing	Transcription	Spliceosome	16	0.331597	0.999993	ko03040	GH_A01G2354(RS2Z33);GH_A12G0357(--);GH_A12G0487(--);GH_A12G0516(CTNNBL1);GH_D01G0145(EIF4A3A);GH_D03G0292(Os06g0170500);GH_D08G0743(SMD1B);GH_D08G0765(LSM2);GH_D08G0826(U1A);GH_D10G2530(RH42);GH_D10G2532(SCL30);GH_D13G0956(RZ1A);GH_D13G1229(SR30);GH_D13G1391(CUV);GH_D13G1486(cwc15);GH_D13G1920(CDC5)	K12896+K12868+K12859+K12864+K13025+K12872+K11087+K12621+K11091+K12811+K12900+K12885+K12890+K12815+K12863+K12860
Metabolism	Amino acid metabolism	Phenylalanine metabolism	5	0.338539	0.999993	ko00360	GH_A01G2316(PAL);GH_D01G0153(TDC2);GH_D08G1802(4CLL6);GH_D13G1691(At5g53970);GH_D13G1897(TYRDC-1)	K10775+K01593+K01904+K00815+K01593
Genetic Information Processing	Replication and repair	Mismatch repair	4	0.345088	0.999993	ko03430	GH_D13G1346(MLH1);GH_D13G1590(POLD1);GH_D13G1805(--);GH_D13G1843(RFC3)	K08734+K02327+K03505+K10756
Metabolism	Glycan biosynthesis and metabolism	Other glycan degradation	2	0.348441	0.999993	ko00511	GH_A12G0441(Gba2);GH_D13G1313(Gba2)	K17108+K17108
Metabolism	Lipid metabolism	Arachidonic acid metabolism	2	0.348441	0.999993	ko00590	GH_D08G0756(GPX4);GH_D08G0797(GPX3)	K00432+K00432
Genetic Information Processing	Replication and repair	Base excision repair	4	0.356737	0.999993	ko03410	GH_D08G1497(ARF3);GH_D13G1287(FEN1);GH_D13G1590(POLD1);GH_D13G1805(--)	K10773+K04799+K02327+K03505
Genetic Information Processing	Folding, sorting and degradation	Proteasome	6	0.363338	0.999993	ko03050	GH_A01G2382(At3g53970);GH_D01G0196(RPN1A);GH_D08G1806(RPN9B);GH_D13G0804(RPN6);GH_D13G1226(RPT5A);GH_D13G1267(PBG1)	K06700+K03028+K03039+K03036+K03065+K02736
Genetic Information Processing	Translation	mRNA surveillance pathway	13	0.369329	0.999993	ko03015	GH_A01G2300(B'BETA);GH_A03G0078(UPF1);GH_A12G0435(UPF3);GH_A12G0442(CPSF30);GH_D01G0145(EIF4A3A);GH_D08G1089(--);GH_D08G1160(CFIS2);GH_D10G2598(TOPP4);GH_D13G0731(PP2AA2);GH_D13G1630(At3g20650);GH_D13G1753(SR45);GH_D13G1913(B''BETA);GH_D13G1922(Os03g0268000)	K11584+K14326+K14328+K14404+K13025+K03456+K14397+K06269+K03456+K00565+K14325+K11583+K06269
Metabolism	Amino acid metabolism	Histidine metabolism	2	0.376208	0.999993	ko00340	GH_A12G0425(HISN1B);GH_D13G1434(HISN8)	K00765+K00013
Metabolism	Lipid metabolism	Biosynthesis of unsaturated fatty acids	3	0.391785	0.999993	ko01040	GH_D01G0200(ACX3);GH_D10G2517(ECR);GH_D13G1015(ACX4)	K00232+K10258+K00232
Metabolism	Nucleotide metabolism	Purine metabolism	14	0.394095	0.999993	ko00230	GH_A12G0428(PUR2);GH_A12G0474(purH);GH_A12G0480(AAH2);GH_D03G0286(APK1);GH_D08G0907(At4g26390);GH_D08G1121(PKP4);GH_D08G1134(PKP2);GH_D08G1178(NRPB6A);GH_D08G1672(NDK1);GH_D13G0770(APY6);GH_D13G0995(ASE1);GH_D13G1590(POLD1);GH_D13G1805(--);GH_D13G1886(APY2)	K01945+K00602+K02083+K00860+K00873+K00873+K00873+K03014+K00940+K01510+K00764+K02327+K03505+K14641
Metabolism	Biosynthesis of other secondary metabolites	Isoquinoline alkaloid biosynthesis	3	0.398704	0.999993	ko00950	GH_D01G0153(TDC2);GH_D13G1691(At5g53970);GH_D13G1897(TYRDC-1)	K01593+K00815+K01593
Metabolism	Global and overview maps	Fatty acid metabolism	7	0.411984	0.999993	ko01212	GH_D01G0200(ACX3);GH_D08G1663(ppt-1);GH_D10G2517(ECR);GH_D13G0931(AAE15);GH_D13G0980(CAC3);GH_D13G1015(ACX4);GH_D13G1297(BCCP1)	K00232+K01074+K10258+K01897+K01962+K00232+K02160
Metabolism	Carbohydrate metabolism	Propanoate metabolism	3	0.432939	0.999993	ko00640	GH_D08G1011(CHY1);GH_D13G0980(CAC3);GH_D13G1297(BCCP1)	K05605+K01962+K02160
Genetic Information Processing	Translation	Ribosome	30	0.436804	0.999993	ko03010	GH_A01G2337(RPS23);GH_A01G2346(RPL4);GH_A03G0098(At4g17560);GH_D01G0046(RPS25E);GH_D01G0075(RPS16);GH_D03G0285(RPL26A);GH_D08G0823(RPL22B);GH_D08G0832(RPL18B);GH_D08G0894(RPL18);GH_D08G0991(RPL35);GH_D08G1033(RPS11);GH_D08G1152(RPL36A);GH_D08G1249(RPL9);GH_D08G1384(RPS10A);GH_D08G1586(RPL28A);GH_D08G1627(RPS13);GH_D08G1680(RPL37A);GH_D08G1706(RPL1);GH_D10G2691(RPP0A);GH_D13G0922(RPL6);GH_D13G1023…	K02973+K02930+K02884+K02975+K02960+K02898+K02891+K02883+K02881+K02916+K02949+K02920+K02940+K02947+K02903+K02953+K02921+K02863+K02941+K02933+K02973+K02930+K02918+K02966+K02995+K02871+K02988+K02906+K02974+K02971
Genetic Information Processing	Folding, sorting and degradation	Ubiquitin mediated proteolysis	11	0.446271	0.999993	ko04120	GH_A12G0358(SKP1A);GH_A12G0366(UPL3);GH_A12G0412(SAE2);GH_D01G0166(UBC26);GH_D08G0788(MIEL1);GH_D08G1106(SINAT4);GH_D08G1353(UBC10);GH_D08G1373(PIAL2);GH_D10G2760(APC1);GH_D13G0790(APC2);GH_D13G1709(UBC35)	K03094+K10590+K10685+K10581+K10144+K04506+K06689+K04706+K03348+K03349+K10580
Metabolism	Amino acid metabolism	Arginine and proline metabolism	5	0.469765	0.999993	ko00330	GH_D08G1118(SPMS);GH_D08G1708(PAO1);GH_D10G2582(P5CS);GH_D13G0932(SAMDC);GH_D13G0989(ADC2)	K00797+K13366+K12657+K01611+K01583
Metabolism	Lipid metabolism	Ether lipid metabolism	3	0.486113	0.999993	ko00565	GH_A12G0432(AAPT1);GH_D03G0254(IRX14);GH_D13G1090(NPC3)	K00993+K01115+K01114
Metabolism	Biosynthesis of other secondary metabolites	Monobactam biosynthesis	1	0.490363	0.999993	ko00261	GH_D08G1613(DHDPS2)	K01714
Genetic Information Processing	Replication and repair	Non-homologous end-joining	1	0.503416	0.999993	ko03450	GH_D13G1287(FEN1)	K04799
Genetic Information Processing	Folding, sorting and degradation	Sulfur relay system	1	0.503416	0.999993	ko04122	GH_D13G1402(STR1)	K01011
Metabolism	Lipid metabolism	Sphingolipid metabolism	3	0.505433	0.999993	ko00600	GH_A12G0441(Gba2);GH_D13G0938(At1g13580);GH_D13G1313(Gba2)	K17108+K04710+K17108
Metabolism	Metabolism of terpenoids and polyketides	Brassinosteroid biosynthesis	2	0.514187	0.999993	ko00905	GH_D10G2713(CYP90A1);GH_D13G0884(CYP72A67)	K09588+K15639
Metabolism	Amino acid metabolism	Tyrosine metabolism	4	0.536793	0.999993	ko00350	GH_D01G0153(TDC2);GH_D08G1266(At1g64710);GH_D13G1691(At5g53970);GH_D13G1897(TYRDC-1)	K01593+K00001+K00815+K01593
Genetic Information Processing	Replication and repair	DNA replication	4	0.536793	0.999993	ko03030	GH_D13G1287(FEN1);GH_D13G1590(POLD1);GH_D13G1805(--);GH_D13G1843(RFC3)	K04799+K02327+K03505+K10756
Metabolism	Glycan biosynthesis and metabolism	Glycosaminoglycan degradation	2	0.545439	0.999993	ko00531	GH_D08G1015(At5g34940);GH_D08G1707(NAGLU)	K07964+K01205
Metabolism	Metabolism of cofactors and vitamins	Ubiquinone and other terpenoid-quinone biosynthesis	3	0.548991	0.999993	ko00130	GH_D08G1802(4CLL6);GH_D13G1691(At5g53970);GH_D13G1801(VTE4)	K01904+K00815+K05928
Metabolism	Lipid metabolism	Glycerophospholipid metabolism	8	0.572409	0.999993	ko00564	GH_A03G0122(PSD1);GH_A12G0432(AAPT1);GH_D03G0254(IRX14);GH_D08G0888(PECT1);GH_D08G1814(ATS1);GH_D10G2558(GPAT7);GH_D13G1090(NPC3);GH_D13G1225(TAZ)	K01613+K00993+K01115+K00967+K00630+K13508+K01114+K13511
Metabolism	Metabolism of other amino acids	beta-Alanine metabolism	3	0.60154	0.999993	ko00410	GH_D08G1011(CHY1);GH_D08G1118(SPMS);GH_D08G1708(PAO1)	K05605+K00797+K13366
Metabolism	Lipid metabolism	Fatty acid degradation	4	0.616978	0.999993	ko00071	GH_D01G0200(ACX3);GH_D08G1266(At1g64710);GH_D13G0931(AAE15);GH_D13G1015(ACX4)	K00232+K00001+K01897+K00232
Metabolism	Metabolism of cofactors and vitamins	Porphyrin and chlorophyll metabolism	3	0.628939	0.999993	ko00860	GH_D01G0128(OVA3);GH_D13G1471(COX15);GH_D13G1660(PORA)	K01885+K02259+K00218
Metabolism	Carbohydrate metabolism	Amino sugar and nucleotide sugar metabolism	10	0.653327	0.999993	ko00520	GH_A01G2361(UXS1);GH_A12G0472(GLCNAC1PUT1);GH_D08G0819(UXS2);GH_D08G1308(UGE5);GH_D08G1550(CHIT3);GH_D08G1563(GAUT1);GH_D08G1579(PMM);GH_D10G2578(CYT1);GH_D13G1180(GME-1);GH_D13G1777(RGP5)	K08678+K00972+K08678+K01784+K01183+K13648+K17497+K00966+K10046+K13379
Genetic Information Processing	Translation	Aminoacyl-tRNA biosynthesis	4	0.653669	0.999993	ko00970	GH_A12G0509(THRRS);GH_D01G0128(OVA3);GH_D13G1924(At3g62120);GH_D13G1928(OVA2)	K01868+K01885+K01881+K01870
Metabolism	Amino acid metabolism	Tryptophan metabolism	3	0.655013	0.999993	ko00380	GH_D01G0153(TDC2);GH_D13G0943(SNAT2);GH_D13G1897(TYRDC-1)	K01593+K22450+K01593
Genetic Information Processing	Replication and repair	Nucleotide excision repair	4	0.68794	0.999993	ko03420	GH_D13G1590(POLD1);GH_D13G1805(--);GH_D13G1843(RFC3);GH_D13G1980(ERCC1)	K02327+K03505+K10756+K10849
Metabolism	Metabolism of other amino acids	Glutathione metabolism	6	0.695621	0.999993	ko00480	GH_D08G0756(GPX4);GH_D08G0797(GPX3);GH_D08G1118(SPMS);GH_D08G1426(PARB);GH_D13G1452(ICDH-1);GH_D13G1748(PARC)	K00432+K00432+K00797+K00799+K00031+K00799
Metabolism	Carbohydrate metabolism	Pyruvate metabolism	7	0.702043	0.999993	ko00620	GH_D08G0907(At4g26390);GH_D08G1121(PKP4);GH_D08G1134(PKP2);GH_D08G1243(NAD-ME2);GH_D13G0980(CAC3);GH_D13G1297(BCCP1);GH_D13G1713(PPC1)	K00873+K00873+K00873+K00028+K01962+K02160+K01595
Metabolism	Glycan biosynthesis and metabolism	Other types of O-glycan biosynthesis	1	0.719515	0.999993	ko00514	GH_D08G1768(XEG113)	K20784
Metabolism	Energy metabolism	Nitrogen metabolism	2	0.734216	0.999993	ko00910	GH_A01G2296(ACA7);GH_A01G2297(ACA7)	K01674+K01674
Metabolism	Lipid metabolism	Fatty acid elongation	2	0.744061	0.999993	ko00062	GH_D08G1663(ppt-1);GH_D10G2517(ECR)	K01074+K10258
Metabolism	Lipid metabolism	Linoleic acid metabolism	1	0.747205	0.999993	ko00591	GH_D13G1213(LOX1.5)	K15718
Genetic Information Processing	Folding, sorting and degradation	RNA degradation	8	0.757253	0.999993	ko03018	GH_D08G0765(LSM2);GH_D08G1000(--);GH_D08G1581(RH8);GH_D13G1104(RRP6L2);GH_D13G1199(CNOT3);GH_D13G1754(PAT1);GH_D13G1848(RRP6L2);GH_D13G1906(EXOSC1)	K12621+K12607+K12614+K12591+K12580+K12617+K12591+K07573
Metabolism	Amino acid metabolism	Arginine biosynthesis	2	0.762816	0.999993	ko00220	GH_D03G0290(NAGS2);GH_D13G1344(NAGK)	K14682+K00930
Metabolism	Lipid metabolism	Fatty acid biosynthesis	3	0.776606	0.999993	ko00061	GH_D13G0931(AAE15);GH_D13G0980(CAC3);GH_D13G1297(BCCP1)	K01897+K01962+K02160
Metabolism	Metabolism of terpenoids and polyketides	Terpenoid backbone biosynthesis	3	0.794157	0.999993	ko00900	GH_D01G0129(HMG1);GH_D08G1041(TKT2);GH_D13G0713(ICMEL1)	K00021+K01662+K15889
Metabolism	Metabolism of cofactors and vitamins	Thiamine metabolism	1	0.805077	0.999993	ko00730	GH_D08G1041(TKT2)	K01662
Metabolism	Metabolism of cofactors and vitamins	Folate biosynthesis	1	0.805077	0.999993	ko00790	GH_D01G0045(THY-1)	K13998
Metabolism	Carbohydrate metabolism	Fructose and mannose metabolism	3	0.822851	0.999993	ko00051	GH_D08G1579(PMM);GH_D10G2529(TPIP1);GH_D10G2578(CYT1)	K17497+K01803+K00966
Metabolism	Metabolism of terpenoids and polyketides	Zeatin biosynthesis	1	0.828847	0.999993	ko00908	GH_D13G1782(UGT73C3)	K13496
Metabolism	Energy metabolism	Carbon fixation in photosynthetic organisms	4	0.848086	0.999993	ko00710	GH_D08G1243(NAD-ME2);GH_D10G2529(TPIP1);GH_D13G1435(GAPCP1);GH_D13G1713(PPC1)	K00028+K01803+K00134+K01595
Metabolism	Global and overview maps	Biosynthesis of secondary metabolites	78	0.848384	0.999993	ko01110	GH_A01G2316(PAL);GH_A03G0122(PSD1);GH_A12G0420(LYSA2);GH_A12G0425(HISN1B);GH_A12G0428(PUR2);GH_A12G0432(AAPT1);GH_A12G0454(GDH2);GH_A12G0474(purH);GH_D01G0038(SQS1);GH_D01G0128(OVA3);GH_D01G0129(HMG1);GH_D01G0153(TDC2);GH_D01G0200(ACX3);GH_D03G0254(IRX14);GH_D03G0290(NAGS2);GH_D08G0907(At4g26390);GH_D08G1041(TKT2);GH_D08G1121(PKP4);GH_D08G1131(SS4);GH_D08G1134(PKP2);GH_D08G1219(OMT);GH_D08G1263(W…	K10775+K01613+K01586+K00765+K01945+K00993+K02437+K00602+K00801+K01885+K00021+K01593+K00232+K01115+K14682+K00873+K01662+K00873+K00703+K00873+K13066+K13679+K00001+K13832+K00789+K17497+K00606+K01714+K00940+K21568+K01904+K10258+K01803+K13508+K00966+K12657+K21373+K21373+K21373+K21373+K21373+K09588+K01850+K00688+K01188+K01057+K01962+K00764+K00232+K01114+K00549+K05349+K05349+K13832+K13832+K10046+K01738+…
Metabolism	Metabolism of cofactors and vitamins	Nicotinate and nicotinamide metabolism	1	0.86101	0.999993	ko00760	GH_D08G1294(At1g55090)	K01950
Metabolism	Biosynthesis of other secondary metabolites	Tropane, piperidine and pyridine alkaloid biosynthesis	1	0.86806	0.999993	ko00960	GH_D13G1691(At5g53970)	K00815
Metabolism	Metabolism of terpenoids and polyketides	Sesquiterpenoid and triterpenoid biosynthesis	1	0.874753	0.999993	ko00909	GH_D01G0038(SQS1)	K00801
Metabolism	Carbohydrate metabolism	Ascorbate and aldarate metabolism	2	0.884091	0.999993	ko00053	GH_D13G1180(GME-1);GH_D13G1566(VTC2)	K10046+K14190
Genetic Information Processing	Transcription	Basal transcription factors	2	0.88645	0.999993	ko03022	GH_D08G1743(TAF15);GH_D13G1962(TBP)	K14651+K03120
Metabolism	Global and overview maps	2-Oxocarboxylic acid metabolism	3	0.887285	0.999993	ko01210	GH_D03G0290(NAGS2);GH_D13G1344(NAGK);GH_D13G1452(ICDH-1)	K14682+K00930+K00031
Metabolism	Metabolism of terpenoids and polyketides	Diterpenoid biosynthesis	1	0.898305	0.999993	ko00904	GH_D13G1739(GA2OX1)	K04125
Metabolism	Lipid metabolism	alpha-Linolenic acid metabolism	2	0.899699	0.999993	ko00592	GH_D01G0200(ACX3);GH_D13G1015(ACX4)	K00232+K00232
Metabolism	Lipid metabolism	Cutin, suberine and wax biosynthesis	1	0.903467	0.999993	ko00073	GH_D08G1598(CYP86A2)	K15398
Metabolism	Carbohydrate metabolism	Inositol phosphate metabolism	3	0.912521	0.999993	ko00562	GH_D01G0078(PTEN2A);GH_D10G2529(TPIP1);GH_D13G1090(NPC3)	K01110+K01803+K01114
Metabolism	Metabolism of cofactors and vitamins	Pantothenate and CoA biosynthesis	1	0.92163	0.999993	ko00770	GH_D08G1611(KPHMT2)	K00606
Metabolism	Biosynthesis of other secondary metabolites	Phenylpropanoid biosynthesis	8	0.922445	0.999993	ko00940	GH_A01G2316(PAL);GH_D08G1219(OMT);GH_D08G1802(4CLL6);GH_D13G0840(BGLU40);GH_D13G1119(BACOVA_02659);GH_D13G1120(bglX);GH_D13G1629(BGLU25);GH_D13G1655(BGLU18)	K10775+K13066+K01904+K01188+K05349+K05349+K01188+K05350
Metabolism	Carbohydrate metabolism	Galactose metabolism	3	0.927284	0.999993	ko00052	GH_D08G0999(RFS6);GH_D08G1308(UGE5);GH_D13G1472(RFS1)	K06617+K01784+K06617
Metabolism	Amino acid metabolism	Glycine, serine and threonine metabolism	3	0.932522	0.999993	ko00260	GH_A12G0454(GDH2);GH_D13G1593(TSB);GH_D13G1919(THA1)	K02437+K01696+K01620
Metabolism	Global and overview maps	Carbon metabolism	15	0.934992	0.999993	ko01200	GH_A12G0454(GDH2);GH_D08G0907(At4g26390);GH_D08G1011(CHY1);GH_D08G1121(PKP4);GH_D08G1134(PKP2);GH_D08G1243(NAD-ME2);GH_D10G2529(TPIP1);GH_D13G0864(At1g13700);GH_D13G0980(CAC3);GH_D13G1191(RCS3);GH_D13G1297(BCCP1);GH_D13G1435(GAPCP1);GH_D13G1452(ICDH-1);GH_D13G1713(PPC1);GH_D13G1952(CYSD1)	K02437+K00873+K05605+K00873+K00873+K00028+K01803+K01057+K01962+K01738+K02160+K00134+K00031+K01595+K01738
Metabolism	Lipid metabolism	Steroid biosynthesis	1	0.944159	0.999993	ko00100	GH_D01G0038(SQS1)	K00801
Environmental Information Processing	Signal transduction	Plant hormone signal transduction	19	0.945888	0.999993	ko04075	GH_A12G0323(BSK1);GH_A12G0395(--);GH_D01G0159(GH3.10);GH_D03G0257(CYCD3-3);GH_D08G0784(TIR1);GH_D08G1199(SAUR32);GH_D08G1411(TIR1);GH_D08G1485(IAA20);GH_D08G1508(SAUR32);GH_D08G1523(PR-1);GH_D08G1534(GH3.5);GH_D08G1840(MYC2);GH_D10G2569(PP2CA);GH_D10G2666(COI1);GH_D10G2693(LAX2);GH_D13G1383(SAUR72);GH_D13G1940(IAA16);GH_D13G1941(AUX22B);GH_D13G1968(GID1C)	K14500+K14488+K14487+K14505+K14485+K14488+K14485+K14484+K14488+K13449+K14506+K13422+K14497+K13463+K13946+K14488+K14484+K14484+K14493
Metabolism	Energy metabolism	Photosynthesis	2	0.950194	0.999993	ko00195	GH_D08G1324(psbD);GH_D13G1462(PSAG)	K02706+K08905
Metabolism	Amino acid metabolism	Lysine degradation	1	0.953479	0.999993	ko00310	GH_D08G0929(--)	K19199
Metabolism	Carbohydrate metabolism	Glycolysis / Gluconeogenesis	6	0.954633	0.999993	ko00010	GH_D08G0907(At4g26390);GH_D08G1121(PKP4);GH_D08G1134(PKP2);GH_D08G1266(At1g64710);GH_D10G2529(TPIP1);GH_D13G1435(GAPCP1)	K00873+K00873+K00873+K00001+K01803+K00134
Organismal Systems	Environmental adaptation	Plant-pathogen interaction	24	0.959808	0.999993	ko04626	GH_A12G0368(MYB308);GH_D01G0175(RPS5);GH_D08G1122(CNGC1);GH_D08G1139(SGT1);GH_D08G1383(MYB86);GH_D08G1386(HSP83A);GH_D08G1486(MYB61);GH_D08G1523(PR-1);GH_D08G1584(MYB17);GH_D08G1602(MMK2);GH_D08G1609(WRKY22);GH_D08G1821(CML18);GH_D10G2653(MYB1);GH_D13G0748(MYB88);GH_D13G0777(MYB105);GH_D13G0792(MYB106);GH_D13G0794(MYB106);GH_D13G0894(HSP90-5);GH_D13G1049(MYB3R3);GH_D13G1368(MYB330);GH_D13G1481(HS…	K09422+K13459+K05391+K12795+K09422+K04079+K09422+K13449+K09422+K20600+K13425+K13448+K09422+K09422+K09422+K09422+K09422+K09487+K09422+K09422+K04079+K13412+K18835+K09422
Metabolism	Amino acid metabolism	Valine, leucine and isoleucine degradation	1	0.963219	0.999993	ko00280	GH_D08G1011(CHY1)	K05605
Metabolism	Lipid metabolism	Glycerolipid metabolism	3	0.973363	0.999993	ko00561	GH_D08G0822(CSE);GH_D08G1814(ATS1);GH_D10G2558(GPAT7)	K01054+K00630+K13508
Metabolism	Amino acid metabolism	Alanine, aspartate and glutamate metabolism	1	0.973808	0.999993	ko00250	GH_D13G0995(ASE1)	K00764
Environmental Information Processing	Signal transduction	MAPK signaling pathway - plant	8	0.979321	0.999993	ko04016	GH_A12G0471(RAN1);GH_D08G1523(PR-1);GH_D08G1602(MMK2);GH_D08G1609(WRKY22);GH_D08G1672(NDK1);GH_D08G1840(MYC2);GH_D10G2569(PP2CA);GH_D13G1189(XRN4)	K17686+K13449+K20600+K13425+K00940+K13422+K14497+K20553
Metabolism	Carbohydrate metabolism	Pentose phosphate pathway	1	0.981835	0.999993	ko00030	GH_D13G0864(At1g13700)	K01057
Metabolism	Global and overview maps	Metabolic pathways	143	0.984981	0.999993	ko01100	GH_A01G2316(PAL);GH_A01G2361(UXS1);GH_A03G0122(PSD1);GH_A03G0149(TPPF);GH_A12G0400(CIB22);GH_A12G0402(At4g39010);GH_A12G0420(LYSA2);GH_A12G0425(HISN1B);GH_A12G0428(PUR2);GH_A12G0432(AAPT1);GH_A12G0441(Gba2);GH_A12G0454(GDH2);GH_A12G0472(GLCNAC1PUT1);GH_A12G0474(purH);GH_A12G0498(CTPS1);GH_A12G0504(5FCL);GH_D01G0038(SQS1);GH_D01G0042(VHA-a3);GH_D01G0045(THY-1);GH_D01G0078(PTEN2A);GH_D01G0105(PIGU)…	K10775+K08678+K01613+K01087+K03965+K01179+K01586+K00765+K01945+K00993+K17108+K02437+K00972+K00602+K01937+K01934+K00801+K02154+K13998+K01110+K05293+K01885+K00021+K01593+K00232+K01115+K00860+K14682+K03938+K08678+K01054+K01627+K00967+K00873+K16055+K05605+K07964+K01662+K03966+K03661+K00797+K00873+K00703+K00873+K03014+K13066+K02535+K00028+K13679+K00001+K01950+K01784+K02706+K03844+K02150+K13832+K00695+…
Genetic Information Processing	Transcription	RNA polymerase	1	0.985265	0.999993	ko03020	GH_D08G1178(NRPB6A)	K03014
Metabolism	Carbohydrate metabolism	Citrate cycle (TCA cycle)	1	0.992734	0.999993	ko00020	GH_D13G1452(ICDH-1)	K00031
Environmental Information Processing	Signal transduction	Phosphatidylinositol signaling system	1	0.996605	0.999993	ko04070	GH_D01G0078(PTEN2A)	K01110
Metabolism	Carbohydrate metabolism	Glyoxylate and dicarboxylate metabolism	1	0.997992	0.999993	ko00630	GH_A12G0454(GDH2)	K02437
Metabolism	Carbohydrate metabolism	Pentose and glucuronate interconversions	1	0.999993	0.999993	ko00040	GH_A01G2299(At3g53190)	K01728

## Sheet: FS
Table S11 The KEGG annotation information of the candidate genes in the QTL for each trait
KEGG_A_class	KEGG_B_class	Pathway	Number	Pvalue	Qvalue	Pathway ID	Genes	K_IDs
Metabolism	Lipid metabolism	Arachidonic acid metabolism	9	0.00158145	0.194518	ko00590	GH_A05G1845(ptges2);GH_A08G0759(GPX4);GH_A08G0807(GPX3);GH_A12G2478(GPX6);GH_A12G2480(GPX8);GH_A13G0224(LKHA4);GH_D06G0724(GGT3);GH_D08G0756(GPX4);GH_D08G0797(GPX3)	K05309+K00432+K00432+K00432+K00432+K01254+K18592+K00432+K00432
Metabolism	Metabolism of cofactors and vitamins	One carbon pool by folate	10	0.0123492	0.744138	ko00670	GH_A05G1720(GDCST);GH_A07G0836(fmt);GH_A08G1939(PURU2);GH_D02G2346(SHM6);GH_D02G2377(THY-1);GH_D06G0981(SHM3);GH_D06G1765(GDCST);GH_D06G1811(PUR3);GH_D09G2159(MTHFR2);GH_D09G2160(SHM4)	K00605+K00604+K01433+K00600+K13998+K00600+K00605+K00601+K00297+K00600
Cellular Processes	Transport and catabolism	Autophagy - other eukaryotes	13	0.0335305	0.744138	ko04136	GH_A05G1565(ATG7);GH_A05G1714(ATG8C);GH_A08G0666(ATG9);GH_A08G1512(ATG6);GH_A08G1628(ATG8F);GH_A08G1645(ATG3);GH_D02G2307(ATG2);GH_D03G1824(ATG8F);GH_D08G0665(ATG9);GH_D09G2055(ATG8F);GH_D11G1090(ATG1A);GH_D11G1138(ATG8I);GH_D12G1929(PP2A)	K08337+K08341+K17907+K08334+K08341+K08343+K17906+K08341+K17907+K08341+K08269+K08341+K04382
Metabolism	Metabolism of other amino acids	Glutathione metabolism	23	0.0447133	0.744138	ko00480	GH_A06G0360(CLEB3J9);GH_A06G0471(GGCT2;3);GH_A06G0496(APXT);GH_A07G0868(DHAR3);GH_A08G0581(At3g02360);GH_A08G0759(GPX4);GH_A08G0807(GPX3);GH_A08G1060(SPMS);GH_A08G1404(PARB);GH_A12G2477(GSTT1);GH_A12G2478(GPX6);GH_A12G2480(GPX8);GH_D06G0344(CLEB3J9);GH_D06G0449(GGCT2;3);GH_D06G0467(APXT);GH_D06G0724(GGT3);GH_D06G0894(GSTF9);GH_D06G1076(LAP2);GH_D06G1095(APX6);GH_D06G1201(GGCT2;2);GH_D08G0756(GPX4…	K00434+K22596+K00434+K21888+K00033+K00432+K00432+K00797+K00799+K00799+K00432+K00432+K00434+K22596+K00434+K18592+K00799+K01255+K00434+K22596+K00432+K00432+K01919
Metabolism	Amino acid metabolism	Arginine biosynthesis	11	0.0467294	0.744138	ko00220	GH_A05G1429(ALAAT2);GH_A07G0584(At4g24830);GH_A13G0371(At2g19940);GH_D02G1748(GGAT2);GH_D03G1904(At4g17830);GH_D04G2024(URE);GH_D06G0665(ASP3);GH_D06G1121(ASP5);GH_D09G2107(GLN2);GH_D12G2176(GDH2);GH_D12G2199(NOA1)	K00814+K01940+K00145+K14272+K01438+K01427+K14454+K00811+K01915+K00261+K13427
Metabolism	Carbohydrate metabolism	Pentose phosphate pathway	14	0.0649426	0.744138	ko00030	GH_A06G0334(PGI1);GH_A07G0497(PFK4);GH_A07G0723(RPE);GH_A08G0581(At3g02360);GH_A08G1849(PRS1);GH_A13G0295(FBA2);GH_D03G1813(tal);GH_D06G0320(PGI1);GH_D06G0426(Os07g0604000);GH_D06G0723(PFK3);GH_D06G0993(PFK3);GH_D06G1792(PFP-BETA);GH_D09G2051(tal);GH_D12G1973(RPE)	K01810+K00850+K01783+K00033+K00948+K01623+K00616+K01810+K01057+K00850+K00850+K00895+K00616+K01783
Genetic Information Processing	Replication and repair	Homologous recombination	13	0.0702392	0.744138	ko03440	GH_A05G1604(At4g28440);GH_A05G1791(Brip1);GH_A07G0677(--);GH_A08G1617(RAD51C);GH_A12G2225(RPA1E);GH_A13G0317(DRD1);GH_A13G0352(RECQL4A);GH_D02G0230(RAD50);GH_D06G0769(At2g19490);GH_D06G0892(RAD51);GH_D06G1292(brcc3);GH_D06G1891(CLSY2);GH_D06G2335(At4g28440)	K07466+K15362+K10881+K10870+K07466+K10875+K10901+K10866+K03553+K04482+K11864+K10875+K07466
Genetic Information Processing	Folding, sorting and degradation	SNARE interactions in vesicular transport	13	0.0702392	0.744138	ko04130	GH_A05G1592(SYP61);GH_A06G0344(At4g14600);GH_A06G0521(SYP32);GH_A06G0583(VAMP713);GH_A08G1805(SYP22);GH_A12G2270(SYP22);GH_D03G1927(SYP22);GH_D06G0329(At4g14600);GH_D06G0487(SYP32);GH_D09G2101(SYP23);GH_D11G0972(SYP71);GH_D11G1205(SYP41);GH_D12G1818(VTI12)	K08498+K08505+K08490+K08515+K08488+K08488+K08488+K08505+K08490+K08488+K08506+K08489+K08493
Metabolism	Metabolism of cofactors and vitamins	Thiamine metabolism	7	0.0723357	0.744138	ko00730	GH_A06G0528(At5g35170);GH_A07G0585(At3g01820);GH_A07G0588(ADK-B);GH_A08G0948(TKT2);GH_A13G0353(TH1);GH_D04G2026(rsgA);GH_D06G0493(At5g35170)	K00939+K00939+K00939+K01662+K14153+K06949+K00939
Genetic Information Processing	Translation	RNA transport	42	0.0724905	0.744138	ko03013	GH_A05G1524(Os01g0970400);GH_A05G1619(TIF3D1);GH_A06G0440(At1g77840);GH_A07G0925(SUMO1);GH_A07G0945(TRZ2);GH_A07G1061(ALY1);GH_A07G1123(EMB1687);GH_A08G0500(RANGAP2);GH_A08G0529(SUMO2);GH_A08G0560(EIF1AX);GH_A08G0642(MAGO2);GH_A08G0736(RANGAP1);GH_A08G0890(NUP214);GH_A08G0891(NUP214);GH_A08G1297(NUP98A);GH_A08G1522(EIF1AX);GH_A08G1669(EIF4G);GH_A08G1866(UPF1);GH_A12G2446(At2g40290);GH_D02G1647(NU…	K03259+K03251+K03262+K12160+K00784+K12881+K03537+K14319+K12160+K03236+K12877+K14319+K14317+K14317+K14297+K03236+K03260+K14326+K03237+K14308+K13126+K14326+K13126+K03243+K03262+K07936+K07936+K03257+K14304+K12812+K13126+K03248+K03239+K03259+K12877+K14319+K14293+K03237+K14326+K03247+K01164+K13151
Genetic Information Processing	Translation	Ribosome biogenesis in eukaryotes	19	0.073261	0.744138	ko03008	GH_A05G1719(UTP6);GH_A07G0496(HEATR1);GH_A07G0587(nop56);GH_A07G0647(At5g08180);GH_A07G1123(EMB1687);GH_A08G0530(AAK6);GH_A08G1223(MED36A);GH_A08G1665(CKB1);GH_A08G1881(CKB1);GH_A12G2329(CKB1);GH_A13G0310(RBM28);GH_D03G1878(CKB1);GH_D06G0587(snu13);GH_D06G0602(RAN2);GH_D06G0603(RAN2);GH_D06G1871(Imp4);GH_D09G2023(NOB1);GH_D11G1001(FCF1);GH_D11G1160(--)	K14557+K14550+K14564+K11129+K03537+K18532+K14563+K03115+K03115+K03115+K14573+K03115+K12845+K07936+K07936+K14561+K11883+K14566+K01164
Genetic Information Processing	Transcription	Spliceosome	40	0.0836169	0.744138	ko03040	GH_A05G1656(Xab2);GH_A07G0740(RZ1A);GH_A07G0759(RBG3);GH_A07G0964(RNP1);GH_A07G1061(ALY1);GH_A08G0551(RNP1);GH_A08G0590(SRL1);GH_A08G0642(MAGO2);GH_A08G0689(U2AF35B);GH_A08G0750(SMD1B);GH_A08G0825(U1A);GH_A08G1900(Os05g0446300);GH_A12G2497(SR45A);GH_A13G0220(RS2Z33);GH_A13G0274(Snrpd2);GH_D02G0178(RH21);GH_D02G1658(At1g27900);GH_D03G1817(HSP70);GH_D06G0587(snu13);GH_D06G0694(SKIPA);GH_D06G1085(RH…	K12867+K12885+K12741+K12741+K12881+K12741+K12850+K12877+K12836+K11087+K11091+K12873+K12897+K12896+K11096+K12858+K12818+K03283+K12845+K06063+K12812+K12842+K12900+K12839+K12861+K12847+K12877+K12836+K12817+K11087+K12621+K12890+K03283+K12625+K12890+K11095+K12621+K11087+K12885+K12813
Metabolism	Lipid metabolism	Sphingolipid metabolism	10	0.0846233	0.744138	ko00600	GH_A05G1633(Os10g0493600);GH_A07G0650(Os02g0581300);GH_A13G0396(LAG2);GH_D06G0430(AGAL1);GH_D06G1256(SBH1);GH_D09G2135(Gba2);GH_D09G2156(ACER);GH_D12G1844(SBH1);GH_D12G2123(LCB2a);GH_D12G2188(CERK)	K07407+K04710+K04710+K07407+K04713+K17108+K04711+K04713+K00654+K04715
Metabolism	Amino acid metabolism	Cysteine and methionine metabolism	24	0.0890334	0.744138	ko00270	GH_A05G1744(ACO);GH_A07G0507(CMT3);GH_A07G0739(At3g47520);GH_A07G0935(ACO3);GH_A08G0563(ACO3);GH_A08G0719(HMT-2);GH_A08G1060(SPMS);GH_A08G1451(SAMS2);GH_A08G1776(CMT2);GH_A08G1777(CMT2);GH_A08G1966(ldhb);GH_A13G0266(asd);GH_A13G0316(CMT3);GH_D02G0229(SAHH1);GH_D06G0665(ASP3);GH_D06G1121(ASP5);GH_D08G0709(HMT-2);GH_D09G2020(GSH1);GH_D09G2161(SAHH1);GH_D09G2244(OASB);GH_D09G2254(At3g08860);GH_D11G0…	K05933+K00558+K00026+K05933+K05933+K00547+K00797+K00789+K00558+K00558+K00016+K00133+K00558+K01251+K14454+K00811+K00547+K01919+K01251+K01738+K00827+K13034+K22207+K00789
Metabolism	Carbohydrate metabolism	Starch and sucrose metabolism	35	0.0972437	0.744138	ko00500	GH_A05G1529(TPS1);GH_A05G1539(TPS7);GH_A05G1600(glpV);GH_A05G1711(SS3);GH_A05G1717(At1g11820);GH_A06G0334(PGI1);GH_A07G0840(BGLU44);GH_A07G0847(At1g66430);GH_A08G0585(At1g66250);GH_A08G0866(At3g13560);GH_A08G0895(At5g58090);GH_A08G0954(TPS11);GH_A08G1286(WAXY);GH_A08G1412(SUS2);GH_A08G1808(TPS5);GH_A12G2389(INVA);GH_A12G2390(TPPF);GH_A13G0328(AGPS1);GH_D02G2372(AGPS1);GH_D03G1814(TPPF);GH_D06G032…	K16055+K16055+K00688+K00703+K19891+K01810+K05350+K00847+K19891+K19892+K19893+K16055+K13679+K00695+K16055+K01193+K01087+K00975+K00975+K01087+K01810+K01513+K00695+K00695+K01193+K00696+K19892+K00705+K00703+K13679+K18447+K01193+K00847+K01214+K01193
Genetic Information Processing	Translation	mRNA surveillance pathway	33	0.10336	0.744138	ko03015	GH_A05G1758(RNP1);GH_A06G0569(Rngtt);GH_A07G0513(PABN1);GH_A07G0961(RNP1);GH_A07G1061(ALY1);GH_A07G1103(Os03g0268000);GH_A08G0553(RNP1);GH_A08G0642(MAGO2);GH_A08G1095(PP2AA2);GH_A08G1212(CFIS2);GH_A08G1866(UPF1);GH_A13G0358(CPSF73-I);GH_D02G1678(B'ETA);GH_D02G2287(PAB8);GH_D03G1884(UPF1);GH_D03G1919(PSRP2);GH_D04G2012(CG7185);GH_D04G2018(B'ETA);GH_D06G0619(B'KAPPA);GH_D06G0964(PP2AB2);GH_D06G0998…	K14411+K13917+K14396+K14411+K12881+K06269+K14411+K12877+K03456+K14397+K14326+K14403+K11584+K13126+K14326+K13126+K14398+K11584+K11584+K04354+K14376+K14376+K12812+K14416+K14407+K13126+K14411+K12877+K14326+K03456+K04382+K14398+K14396
Metabolism	Lipid metabolism	Steroid biosynthesis	10	0.111783	0.744138	ko00100	GH_A05G1501(CYP710A1);GH_A05G1826(SMT2);GH_A07G0583(CPI1);GH_A07G0793(STE1);GH_A08G0610(SMT1);GH_A12G2421(SMO1-1);GH_A13G0259(DIM);GH_D06G0870(3BETAHSD/D2);GH_D08G0608(SMT1);GH_D09G2043(SMO1-1)	K09832+K08242+K08246+K00227+K00559+K14423+K09828+K07748+K00559+K14423
Metabolism	Global and overview maps	Carbon metabolism	56	0.117836	0.744138	ko01200	GH_A05G1429(ALAAT2);GH_A05G1486(GLO1);GH_A05G1489(E1-BETA-2);GH_A05G1609(CIT);GH_A05G1720(GDCST);GH_A05G1797(CAT1);GH_A06G0334(PGI1);GH_A06G0362(At4g22110);GH_A06G0364(At4g22110);GH_A06G0404(gpmA);GH_A07G0497(PFK4);GH_A07G0594(MLS);GH_A07G0682(Tkfc);GH_A07G0723(RPE);GH_A07G0739(At3g47520);GH_A07G0763(PSP);GH_A07G0979(GLYR1);GH_A08G0581(At3g02360);GH_A08G0889(At4g26390);GH_A08G0999(CHY1);GH_A08G10…	K00814+K11517+K00162+K01647+K00605+K03781+K01810+K00121+K00121+K01834+K00850+K01638+K00863+K01783+K00026+K01079+K18121+K00033+K00873+K05605+K00873+K00873+K00927+K00948+K01623+K00134+K14272+K00600+K15919+K00616+K01810+K00121+K01834+K01057+K14454+K00850+K00281+K00600+K00850+K00029+K02160+K00605+K00658+K00162+K00616+K00297+K00600+K01738+K00028+K13034+K00161+K01595+K01783+K00161+K00161+K00261
Metabolism	Amino acid metabolism	Valine, leucine and isoleucine degradation	11	0.120987	0.744138	ko00280	GH_A06G0497(ALDH3H1);GH_A08G0717(MCCA);GH_A08G0718(STY13);GH_A08G0999(CHY1);GH_A12G2346(At4g16800);GH_A12G2448(HMGS);GH_D03G1746(HMGS);GH_D06G0468(ALDH3H1);GH_D08G0707(MCCA);GH_D08G0708(STY13);GH_D09G2254(At3g08860)	K00128+K01968+K01968+K05605+K05607+K01641+K01641+K00128+K01968+K01968+K00827
Metabolism	Carbohydrate metabolism	Glycolysis / Gluconeogenesis	30	0.120998	0.744138	ko00010	GH_A05G1446(--);GH_A05G1489(E1-BETA-2);GH_A05G1572(PDC1);GH_A06G0334(PGI1);GH_A06G0362(At4g22110);GH_A06G0364(At4g22110);GH_A06G0404(gpmA);GH_A06G0497(ALDH3H1);GH_A07G0497(PFK4);GH_A08G0889(At4g26390);GH_A08G1061(PKP4);GH_A08G1231(PKP2);GH_A08G1283(At1g64710);GH_A08G1695(PGK3);GH_A08G1966(ldhb);GH_A13G0295(FBA2);GH_D02G1668(GAPC2);GH_D06G0320(PGI1);GH_D06G0346(At4g22110);GH_D06G0387(gpmA);GH_D06G…	K01792+K00162+K01568+K01810+K00121+K00121+K01834+K00128+K00850+K00873+K00873+K00873+K00001+K00927+K00016+K01623+K00134+K01810+K00121+K01834+K00128+K00850+K00850+K00895+K03103+K00162+K01792+K00161+K00161+K00161
Metabolism	Carbohydrate metabolism	Ascorbate and aldarate metabolism	12	0.128823	0.754537	ko00053	GH_A05G1754(VTC4);GH_A06G0360(CLEB3J9);GH_A06G0496(APXT);GH_A06G0497(ALDH3H1);GH_A07G0868(DHAR3);GH_D02G2383(HISN7);GH_D06G0344(CLEB3J9);GH_D06G0467(APXT);GH_D06G0468(ALDH3H1);GH_D06G0727(MIOX2);GH_D06G1095(APX6);GH_D12G1806(UGD5)	K10047+K00434+K00434+K00128+K21888+K18649+K00434+K00434+K00128+K00469+K00434+K00012
Metabolism	Lipid metabolism	Fatty acid elongation	9	0.144994	0.810649	ko00062	GH_A07G0616(abhd17c);GH_A07G1046(KCS12);GH_A08G1650(ppt-1);GH_A12G2261(abhd17c);GH_A12G2354(ppt-1);GH_D02G1694(KCR2);GH_D02G2365(KCS4);GH_D06G0609(KCS11);GH_D11G0948(tesB)	K01076+K15397+K01074+K01076+K01074+K10251+K15397+K15397+K01068
Genetic Information Processing	Folding, sorting and degradation	Protein processing in endoplasmic reticulum	49	0.166599	0.840075	ko04141	GH_A05G1479(AERO2);GH_A05G1496(MNS3);GH_A05G1537(sec61a);GH_A05G1627(RMA1H1);GH_A05G1691(OST3B);GH_A05G1698(DER2.2);GH_A05G1737(PUX4);GH_A06G0492(At4g32640);GH_A07G0521(CNX1);GH_A07G0768(HSP18.2);GH_A07G0932(PUX5);GH_A07G1064(UBC7);GH_A07G1117(HSP18.2);GH_A07G1119(HSP18.5-C);GH_A08G0615(SEC31B);GH_A08G0810(CUL1);GH_A08G0939(OS9);GH_A08G1154(UBC10);GH_A08G1253(BIP4);GH_A08G1381(At3g63000);GH_A08G1…	K10950+K01230+K10956+K10666+K12669+K13989+K14012+K14007+K08054+K13993+K14012+K10575+K13993+K13993+K14005+K03347+K10088+K06689+K09490+K14015+K09584+K09517+K07953+K09481+K14005+K13993+K12668+K03237+K14006+K10661+K03283+K12668+K13993+K14007+K07151+K13993+K13989+K14009+K10956+K14005+K03237+K14006+K03283+K06689+K09517+K03347+K07342+K13993+K10636
Metabolism	Lipid metabolism	Glycerophospholipid metabolism	23	0.169337	0.840075	ko00564	GH_A05G1739(At4g22300);GH_A05G1748(CDS2);GH_A06G0434(GPAT2);GH_A07G0568(NPC6);GH_A07G0758(GDPD5);GH_A07G0769(DGK1);GH_A07G0818(LPP2);GH_A08G0878(PECT1);GH_A08G1793(ATS1);GH_A13G0222(PGPS1);GH_D03G1836(PSD1);GH_D03G1940(ATS1);GH_D06G0407(GPAT3);GH_D06G0590(EMB1187);GH_D06G1279(CK1);GH_D06G1315(PLMT);GH_D06G1324(AAPT1);GH_D06G1745(CLS);GH_D06G1864(Os01g0801600);GH_D06G2275(LCAT4);GH_D11G0958(GPAT8)…	K06130+K00981+K13508+K01114+K01126+K00901+K18693+K00967+K00630+K00995+K01613+K00630+K13508+K00894+K14156+K00550+K00993+K08744+K00006+K22389+K13508+K00901+K01517
Metabolism	Amino acid metabolism	Glycine, serine and threonine metabolism	17	0.17177	0.840075	ko00260	GH_A05G1720(GDCST);GH_A06G0404(gpmA);GH_A07G0707(ALDH10A8);GH_A07G0763(PSP);GH_A08G1894(GSTU23);GH_A12G2476(SR);GH_A13G0266(asd);GH_D02G1748(GGAT2);GH_D02G2346(SHM6);GH_D03G1758(HPR3);GH_D06G0387(gpmA);GH_D06G0958(GDCSP);GH_D06G0981(SHM3);GH_D06G1170(At2g24580);GH_D06G1765(GDCST);GH_D09G2160(SHM4);GH_D09G2254(At3g08860)	K00605+K01834+K00130+K01079+K00499+K12235+K00133+K14272+K00600+K15919+K01834+K00281+K00600+K00306+K00605+K00600+K00827
Genetic Information Processing	Translation	Ribosome	73	0.179417	0.840075	ko03010	GH_A05G1482(HLP);GH_A05G1502(RPL18A);GH_A05G1519(RPL32A);GH_A05G1547(RPL11A);GH_A05G1567(RPL34);GH_A05G1616(rps5);GH_A05G1623(RPL21M);GH_A05G1735(rplD);GH_A06G0368(RPS6A);GH_A06G0452(RPS13);GH_A06G0545(RPS11);GH_A07G0538(--);GH_A07G0552(RPL7A-1);GH_A07G0631(At4g17560);GH_A07G0683(rpmB);GH_A07G0774(RPS2D);GH_A07G0904(RPL27C);GH_A07G0913(RPL13B);GH_A07G1004(RPL32A);GH_A07G1005(RPL32A);GH_A07G1049(R…	K02874+K02882+K02912+K02868+K02914+K02988+K02888+K02926+K02991+K02952+K02949+K02911+K02936+K02884+K02902+K02981+K02901+K02873+K02912+K02912+K02893+K02957+K02872+K02995+K02932+K02873+K02901+K02949+K02883+K02881+K02916+K02920+K02940+K02947+K02953+K02921+K02863+K02921+K02870+K02975+K02900+K02980+K02960+K02907+K02975+K02884+K02897+K02925+K02900+K02880+K02952+K02949+K02910+K02903+K02922+K02951+K02882+…
Metabolism	Nucleotide metabolism	Purine metabolism	34	0.184407	0.840075	ko00230	GH_A06G0528(At5g35170);GH_A07G0585(At3g01820);GH_A07G0588(ADK-B);GH_A07G0621(APY2);GH_A08G0530(AAK6);GH_A08G0608(NRPB11);GH_A08G0889(At4g26390);GH_A08G1061(PKP4);GH_A08G1166(NRPB6A);GH_A08G1231(PKP2);GH_A08G1659(NDPK1);GH_A08G1849(PRS1);GH_A12G2333(UGLYAH);GH_A12G2395(APT4);GH_A12G2485(rpoA);GH_D02G1727(polr1c);GH_D03G1912(--);GH_D04G2024(URE);GH_D06G0493(At5g35170);GH_D06G0681(rpoC1);GH_D06G0757…	K00939+K00939+K00939+K14641+K18532+K03008+K00873+K00873+K03014+K00873+K00940+K00948+K14977+K00759+K03040+K03027+K03005+K01427+K00939+K03046+K01513+K03787+K00759+K00760+K00601+K03012+K03010+K03008+K18447+K00942+K01519+K01933+K01510+K01517
Metabolism	Carbohydrate metabolism	Fructose and mannose metabolism	13	0.207887	0.846924	ko00051	GH_A07G0497(PFK4);GH_A07G0682(Tkfc);GH_A07G0705(gmppab);GH_A07G0847(At1g66430);GH_A08G1561(PMM);GH_A13G0295(FBA2);GH_D06G0723(PFK3);GH_D06G0993(PFK3);GH_D06G1792(PFP-BETA);GH_D06G1815(MAN6);GH_D09G2034(NUDT14);GH_D09G2213(At3g59480);GH_D11G1136(MAN7)	K00850+K00863+K00966+K00847+K17497+K01623+K00850+K00850+K00895+K19355+K18447+K00847+K19355
Metabolism	Global and overview maps	Biosynthesis of amino acids	47	0.209167	0.846924	ko01230	GH_A05G1429(ALAAT2);GH_A05G1609(CIT);GH_A06G0404(gpmA);GH_A06G0567(TYRAAT1);GH_A07G0497(PFK4);GH_A07G0584(At4g24830);GH_A07G0662(At3g58610);GH_A07G0723(RPE);GH_A07G0763(PSP);GH_A07G1023(--);GH_A08G0889(At4g26390);GH_A08G1061(PKP4);GH_A08G1231(PKP2);GH_A08G1387(--);GH_A08G1451(SAMS2);GH_A08G1598(DHDPS2);GH_A08G1695(PGK3);GH_A08G1849(PRS1);GH_A13G0219(VAT1);GH_A13G0266(asd);GH_A13G0278(PAT);GH_A13G…	K00814+K01647+K01834+K15227+K00850+K01940+K00053+K01783+K01079+K13832+K00873+K00873+K00873+K13832+K00789+K01714+K00927+K00948+K01653+K00133+K15849+K01623+K01586+K00145+K00134+K14272+K00600+K18649+K00616+K01438+K01834+K15227+K14454+K00850+K00600+K00850+K00811+K01850+K05359+K00616+K01626+K01915+K00600+K01738+K13034+K00789+K01783
Metabolism	Carbohydrate metabolism	Pyruvate metabolism	22	0.220218	0.846924	ko00620	GH_A05G1489(E1-BETA-2);GH_A06G0497(ALDH3H1);GH_A07G0594(MLS);GH_A07G0739(At3g47520);GH_A07G0816(DJ1D);GH_A08G0889(At4g26390);GH_A08G1061(PKP4);GH_A08G1231(PKP2);GH_A08G1966(ldhb);GH_D06G0468(ALDH3H1);GH_D06G0683(At1g67280);GH_D06G1005(ME1);GH_D06G1031(At1g67280);GH_D06G1299(BCCP1);GH_D06G1759(GLX1);GH_D06G2281(E1-BETA-2);GH_D09G2219(GLX2-4);GH_D11G0930(NAD-ME2);GH_D11G1083(PDH-E1);GH_D12G1910(PPC…	K00162+K00128+K01638+K00026+K18881+K00873+K00873+K00873+K00016+K00128+K01759+K00029+K01759+K02160+K01759+K00162+K01069+K00028+K00161+K01595+K00161+K00161
Genetic Information Processing	Folding, sorting and degradation	Proteasome	14	0.2226	0.846924	ko03050	GH_A05G1436(RPT1A);GH_A06G0503(PBC1);GH_A07G0677(--);GH_A08G0493(CYCB1-2);GH_A08G1784(RPN9A);GH_D03G1946(RPN9A);GH_D04G2025(PBE2);GH_D06G0473(PBC1);GH_D06G0608(RPT6A);GH_D06G0825(PAA1);GH_D06G2267(RPT1A);GH_D09G2145(RPN2A);GH_D12G1817(RPN6);GH_D12G2074(RPN7)	K03061+K02735+K10881+K11599+K03039+K03039+K02737+K02735+K03066+K02730+K03061+K03032+K03036+K03037
Cellular Processes	Transport and catabolism	Peroxisome	20	0.241687	0.846924	ko04146	GH_A05G1486(GLO1);GH_A05G1723(PMP22);GH_A05G1742(SDRA);GH_A05G1797(CAT1);GH_A06G0487(LACS9);GH_A07G0515(FSD2);GH_A07G0965(LACS8);GH_A08G0804(PEX6);GH_A08G1952(PEX19-2);GH_A12G2360(ACX1);GH_A12G2373(PEX19-2);GH_A13G0234(--);GH_D03G1831(PEX19-2);GH_D06G0458(LACS9);GH_D06G0657(PXMP2);GH_D06G1170(At2g24580);GH_D06G2323(NUDT15);GH_D06G2324(NUDT15);GH_D08G0795(PEX6);GH_D09G2062(ACX1)	K11517+K13347+K11147+K03781+K01897+K04564+K01897+K13339+K13337+K00232+K13337+K13348+K13337+K01897+K13348+K00306+K17879+K17879+K13339+K00232
Metabolism	Glycan biosynthesis and metabolism	Glycosylphosphatidylinositol(GPI)-anchor biosynthesis	6	0.250395	0.846924	ko00563	GH_A07G0855(PIGM);GH_A08G1827(At1g61280);GH_A12G2271(--);GH_D03G1920(pigw);GH_D06G0854(Pigb);GH_D09G2116(Pigq)	K05284+K03861+K07541+K05283+K05286+K03860
Genetic Information Processing	Folding, sorting and degradation	Protein export	12	0.25318	0.846924	ko03060	GH_A05G1537(sec61a);GH_A07G0531(SRP68);GH_A08G1253(BIP4);GH_A08G1637(At2g45070);GH_A08G1787(--);GH_D03G1945(--);GH_D06G0588(SEC11C);GH_D06G1080(Gtp-bp);GH_D06G2271(SRP19);GH_D06G2308(sec61a);GH_D11G0923(CPFTSY);GH_D12G2090(SEC61G1)	K10956+K03107+K09490+K09481+K12272+K12272+K13280+K13431+K03105+K10956+K03110+K07342
Metabolism	Amino acid metabolism	Tyrosine metabolism	11	0.256906	0.846924	ko00350	GH_A05G1750(FAH);GH_A06G0362(At4g22110);GH_A06G0364(At4g22110);GH_A07G0894(HPD);GH_A08G1283(At1g64710);GH_A13G0278(PAT);GH_D02G2367(AS1);GH_D06G0346(At4g22110);GH_D06G0665(ASP3);GH_D06G1121(ASP5);GH_D06G2351(AS1)	K01555+K00121+K00121+K00457+K00001+K15849+K00422+K00121+K14454+K00811+K00422
Metabolism	Lipid metabolism	Fatty acid degradation	12	0.259679	0.846924	ko00071	GH_A06G0362(At4g22110);GH_A06G0364(At4g22110);GH_A06G0487(LACS9);GH_A06G0497(ALDH3H1);GH_A07G0965(LACS8);GH_A08G1283(At1g64710);GH_A12G2360(ACX1);GH_D06G0346(At4g22110);GH_D06G0458(LACS9);GH_D06G0468(ALDH3H1);GH_D06G0668(AIM1);GH_D09G2062(ACX1)	K00121+K00121+K01897+K00128+K01897+K00001+K00232+K00121+K01897+K00128+K10527+K00232
Metabolism	Biosynthesis of other secondary metabolites	Flavone and flavonol biosynthesis	2	0.259935	0.846924	ko00944	GH_D06G2326(FG3);GH_D12G2010(CYP75B2)	K22794+K05280
Metabolism	Amino acid metabolism	Phenylalanine, tyrosine and tryptophan biosynthesis	10	0.267799	0.846924	ko00400	GH_A06G0567(TYRAAT1);GH_A07G1023(--);GH_A08G1387(--);GH_A13G0278(PAT);GH_D06G0535(TYRAAT1);GH_D06G0665(ASP3);GH_D06G1121(ASP5);GH_D06G1136(CM2);GH_D06G1758(ADT1);GH_D09G2068(SHKA)	K15227+K13832+K13832+K15849+K15227+K14454+K00811+K01850+K05359+K01626
Metabolism	Amino acid metabolism	Lysine biosynthesis	3	0.268537	0.846924	ko00300	GH_A08G1598(DHDPS2);GH_A13G0266(asd);GH_A13G0325(LYSA2)	K01714+K00133+K01586
Metabolism	Lipid metabolism	Synthesis and degradation of ketone bodies	2	0.281998	0.867145	ko00072	GH_A12G2448(HMGS);GH_D03G1746(HMGS)	K01641+K01641
Metabolism	Carbohydrate metabolism	Glyoxylate and dicarboxylate metabolism	16	0.311107	0.93332	ko00630	GH_A05G1486(GLO1);GH_A05G1609(CIT);GH_A05G1720(GDCST);GH_A05G1797(CAT1);GH_A07G0594(MLS);GH_A07G0739(At3g47520);GH_A07G0979(GLYR1);GH_A08G1939(PURU2);GH_D02G1748(GGAT2);GH_D02G2346(SHM6);GH_D03G1758(HPR3);GH_D06G0958(GDCSP);GH_D06G0981(SHM3);GH_D06G1765(GDCST);GH_D09G2107(GLN2);GH_D09G2160(SHM4)	K11517+K01647+K00605+K03781+K01638+K00026+K18121+K01433+K14272+K00600+K15919+K00281+K00600+K00605+K01915+K00600
Metabolism	Lipid metabolism	Glycerolipid metabolism	18	0.336742	0.974667	ko00561	GH_A05G1633(Os10g0493600);GH_A06G0434(GPAT2);GH_A06G0497(ALDH3H1);GH_A07G0682(Tkfc);GH_A07G0769(DGK1);GH_A07G0818(LPP2);GH_A08G1793(ATS1);GH_D03G1940(ATS1);GH_D06G0407(GPAT3);GH_D06G0430(AGAL1);GH_D06G0468(ALDH3H1);GH_D06G0797(PDAT1);GH_D06G1149(MGD1);GH_D06G1333(GLPK);GH_D11G0926(DGD2);GH_D11G0958(GPAT8);GH_D11G1116(DGAT3);GH_D12G2002(DGK1)	K07407+K13508+K00128+K00863+K00901+K18693+K00630+K00630+K13508+K07407+K00128+K00679+K03715+K00864+K09480+K13508+K22849+K00901
Metabolism	Amino acid metabolism	Histidine metabolism	4	0.34503	0.974667	ko00340	GH_A06G0497(ALDH3H1);GH_A07G0901(Carnmt1);GH_D02G2383(HISN7);GH_D06G0468(ALDH3H1)	K00128+K19787+K18649+K00128
Metabolism	Metabolism of terpenoids and polyketides	Brassinosteroid biosynthesis	5	0.350455	0.974667	ko00905	GH_A07G0878(BA13);GH_A13G0378(CYP734A1);GH_A13G0379(CYP72A154);GH_D06G0600(CYP734A1);GH_D06G1916(CYP90A1)	K09590+K15639+K15639+K15639+K09588
Genetic Information Processing	Folding, sorting and degradation	RNA degradation	24	0.363125	0.974667	ko03018	GH_A05G1781(SKI3);GH_A06G0584(Not10);GH_A07G0497(PFK4);GH_A07G0902(PAT1H1);GH_A07G1028(Cnot4);GH_A08G1013(--);GH_A08G1564(RH8);GH_A08G1720(PAPD5);GH_A12G2206(CCR4-4);GH_D02G2287(PAB8);GH_D03G1919(PSRP2);GH_D06G0550(Not10);GH_D06G0723(PFK3);GH_D06G0993(PFK3);GH_D06G1236(cnot9);GH_D06G1288(PAB5);GH_D06G1314(CAF1-6);GH_D08G0765(LSM2);GH_D09G2117(CPN60-2);GH_D09G2249(LSM6B);GH_D11G0934(RH8);GH_D11G10…	K12600+K12607+K00850+K12617+K10643+K12607+K12614+K03514+K12603+K13126+K13126+K12607+K00850+K00850+K12606+K13126+K12581+K12621+K04077+K12625+K12614+K11600+K12621+K12603
Cellular Processes	Transport and catabolism	Phagosome	24	0.368046	0.974667	ko04145	GH_A05G1537(sec61a);GH_A05G1848(RAC1);GH_A07G0521(CNX1);GH_A08G1121(VHA-c''1);GH_A08G1377(VATE);GH_A08G1637(At2g45070);GH_A08G1664(RAC2);GH_A08G1805(SYP22);GH_A12G2270(SYP22);GH_A12G2500(VATE);GH_A13G0240(VHA-G1);GH_A13G0306(VHA-a3);GH_A13G0343(RABG3F);GH_D02G2354(RABG3F);GH_D03G1927(SYP22);GH_D06G0585(OsI_27415);GH_D06G0638(RAB5);GH_D06G0671(ARAC7);GH_D06G0893(FAB1B);GH_D06G1208(TUBA3);GH_D06G23…	K10956+K04392+K08054+K03661+K02150+K09481+K04392+K08488+K08488+K02150+K02152+K02154+K07897+K07897+K08488+K07375+K07889+K04392+K00921+K07374+K10956+K04392+K08488+K07342
Genetic Information Processing	Replication and repair	DNA replication	10	0.375231	0.974667	ko03030	GH_A05G1505(MCM3);GH_A05G1604(At4g28440);GH_A06G0509(RFC4);GH_A08G0566(Wrnip1);GH_A12G2221(rnaseh2b);GH_A12G2225(RPA1E);GH_A13G0305(MCM4);GH_D06G0477(RFC4);GH_D06G2335(At4g28440);GH_D11G1177(MCM7)	K02541+K07466+K10755+K10755+K10744+K07466+K02212+K10755+K07466+K02210
Metabolism	Amino acid metabolism	Lysine degradation	8	0.380358	0.974667	ko00310	GH_A06G0497(ALDH3H1);GH_A08G0927(--);GH_A08G1897(SUVH6);GH_A12G2339(SUVH6);GH_D06G0468(ALDH3H1);GH_D06G0886(LKR/SDH);GH_D06G1170(At2g24580);GH_D06G1766(At4g26910)	K00128+K19199+K11420+K11420+K00128+K14157+K00306+K00658
Metabolism	Glycan biosynthesis and metabolism	Glycosaminoglycan degradation	5	0.397371	0.997482	ko00531	GH_A06G0565(At5g34940);GH_A08G0995(At5g34940);GH_A08G1696(NAGLU);GH_D06G0533(At5g34940);GH_D12G1991(At5g07830)	K07964+K07964+K01205+K07964+K07964
Metabolism	Global and overview maps	Fatty acid metabolism	15	0.418898	0.999997	ko01212	GH_A05G1506(KAS1);GH_A06G0487(LACS9);GH_A07G0965(LACS8);GH_A08G1650(ppt-1);GH_A12G2354(ppt-1);GH_A12G2360(ACX1);GH_D02G1665(CLKR27);GH_D02G1694(KCR2);GH_D06G0458(LACS9);GH_D06G0620(FATB1);GH_D06G0668(AIM1);GH_D06G0846(KAS2);GH_D06G1299(BCCP1);GH_D09G2052(KAS3A);GH_D09G2062(ACX1)	K09458+K01897+K01897+K01074+K01074+K00232+K00059+K10251+K01897+K10781+K10527+K09458+K02160+K00648+K00232
Metabolism	Carbohydrate metabolism	Amino sugar and nucleotide sugar metabolism	26	0.428933	0.999997	ko00520	GH_A05G1777(GAUT4);GH_A06G0334(PGI1);GH_A07G0705(gmppab);GH_A07G0752(UPTG2);GH_A07G0847(At1g66430);GH_A07G0877(UAM1);GH_A07G1022(GAUT8);GH_A08G1266(UGE5);GH_A08G1543(GAUT1);GH_A08G1561(PMM);GH_A08G1616(GAE3);GH_A12G2464(UGE1);GH_A13G0328(AGPS1);GH_D02G0231(GAE6);GH_D02G2372(AGPS1);GH_D03G1747(NRS/ER);GH_D06G0320(PGI1);GH_D06G0527(CHIT1B);GH_D06G0594(CBR2);GH_D06G1200(ARA1);GH_D06G1367(MUR4);GH_D0…	K13648+K01810+K00966+K13379+K00847+K13379+K13648+K01784+K13648+K17497+K08679+K01784+K00975+K08679+K00975+K12451+K01810+K20547+K00326+K12446+K12448+K13648+K00847+K08678+K00012+K13379
Metabolism	Lipid metabolism	Fatty acid biosynthesis	10	0.44655	0.999997	ko00061	GH_A05G1506(KAS1);GH_A06G0487(LACS9);GH_A07G0965(LACS8);GH_A08G0531(FATA);GH_D02G1665(CLKR27);GH_D06G0458(LACS9);GH_D06G0620(FATB1);GH_D06G0846(KAS2);GH_D06G1299(BCCP1);GH_D09G2052(KAS3A)	K09458+K01897+K01897+K10782+K00059+K01897+K10781+K09458+K02160+K00648
Metabolism	Biosynthesis of other secondary metabolites	Monobactam biosynthesis	2	0.451597	0.999997	ko00261	GH_A08G1598(DHDPS2);GH_A13G0266(asd)	K01714+K00133
Metabolism	Metabolism of other amino acids	Phosphonate and phosphinate metabolism	2	0.451597	0.999997	ko00440	GH_A08G0878(PECT1);GH_D06G1324(AAPT1)	K00967+K00993
Metabolism	Metabolism of cofactors and vitamins	Porphyrin and chlorophyll metabolism	8	0.451936	0.999997	ko00860	GH_A07G0530(CHLM);GH_A07G0545(GSA2);GH_A08G0565(CPX);GH_D06G0578(HO1);GH_D06G0967(HEMH);GH_D06G2322(CHLI);GH_D09G2115(COX10);GH_D11G1125(PPOX1)	K03428+K01845+K00228+K21480+K01772+K03405+K02257+K00231
Genetic Information Processing	Folding, sorting and degradation	Sulfur relay system	2	0.47128	0.999997	ko04122	GH_A05G1816(NCS6);GH_D11G1043(CNX3)	K14168+K03637
Metabolism	Carbohydrate metabolism	Butanoate metabolism	4	0.477545	0.999997	ko00650	GH_A07G0979(GLYR1);GH_A12G2448(HMGS);GH_A13G0219(VAT1);GH_D03G1746(HMGS)	K18121+K01641+K01653+K01641
Metabolism	Metabolism of cofactors and vitamins	Folate biosynthesis	4	0.502959	0.999997	ko00790	GH_D02G2377(THY-1);GH_D06G1041(DAAT);GH_D06G1934(FPGS1);GH_D11G1043(CNX3)	K13998+K18482+K01930+K03637
Metabolism	Metabolism of cofactors and vitamins	Riboflavin metabolism	3	0.505702	0.999997	ko00740	GH_A05G1663(FHY);GH_D04G1996(At2g44050);GH_D06G0757(ENPP3)	K20884+K00794+K01513
Metabolism	Metabolism of cofactors and vitamins	Pantothenate and CoA biosynthesis	6	0.509063	0.999997	ko00770	GH_A07G0662(At3g58610);GH_A08G1595(KPHMT2);GH_A13G0219(VAT1);GH_D02G0169(Aasdhppt);GH_D02G0170(--);GH_D06G0757(ENPP3)	K00053+K00606+K01653+K06133+K06133+K01513
Genetic Information Processing	Replication and repair	Mismatch repair	7	0.51599	0.999997	ko03430	GH_A05G1604(At4g28440);GH_A06G0509(RFC4);GH_A08G0566(Wrnip1);GH_A12G2225(RPA1E);GH_D06G0477(RFC4);GH_D06G0631(MSH7);GH_D06G2335(At4g28440)	K07466+K10755+K10755+K07466+K10755+K08737+K07466
Metabolism	Glycan biosynthesis and metabolism	Other glycan degradation	3	0.534674	0.999997	ko00511	GH_D02G1726(At3g26430);GH_D09G2135(Gba2);GH_D12G2190(At5g61540)	K01206+K17108+K01444
Metabolism	Carbohydrate metabolism	Galactose metabolism	13	0.537854	0.999997	ko00052	GH_A05G1633(Os10g0493600);GH_A07G0497(PFK4);GH_A08G1014(RFS6);GH_A08G1266(UGE5);GH_A12G2389(INVA);GH_A12G2464(UGE1);GH_D06G0430(AGAL1);GH_D06G0723(PFK3);GH_D06G0939(CWINV1);GH_D06G0993(PFK3);GH_D09G2050(INVA);GH_D11G1152(GOLS1);GH_D12G2209(INV*DC4)	K07407+K00850+K06617+K01784+K01193+K01784+K07407+K00850+K01193+K00850+K01193+K18819+K01193
Cellular Processes	Transport and catabolism	Endocytosis	35	0.543564	0.999997	ko04144	GH_A05G1542(RABA1C);GH_A05G1654(AGD5);GH_A05G1657(VPS28-1);GH_A05G1752(UPL5);GH_A05G1847(VPS35B);GH_A07G1104(RAB11C);GH_A08G1004(ARPC3);GH_A08G1181(VPS26B);GH_A08G1447(ARF);GH_A08G1601(BIG2);GH_A08G1722(RABA4C);GH_A12G2285(AGD8);GH_A12G2320(DRP1E);GH_A12G2414(spg21);GH_A13G0265(AGD4);GH_A13G0343(RABG3F);GH_D02G0190(RABA5E);GH_D02G2354(RABG3F);GH_D03G1781(spg21);GH_D03G1817(HSP70);GH_D03G1900(AP2M…	K07904+K12486+K12184+K10591+K18468+K07904+K05756+K18466+K07937+K18442+K07904+K12493+K01528+K19367+K12489+K07897+K07904+K07897+K19367+K03283+K11826+K12493+K07889+K12194+K19476+K19476+K10591+K07904+K04646+K07904+K12493+K03283+K07904+K07937+K18467
Metabolism	Global and overview maps	Metabolic pathways	371	0.556356	0.999997	ko01100	GH_A05G1429(ALAAT2);GH_A05G1431(PMEU1);GH_A05G1439(4CL2);GH_A05G1446(--);GH_A05G1450(PSAF);GH_A05G1462(IMPL1);GH_A05G1463(IMPL1);GH_A05G1486(GLO1);GH_A05G1489(E1-BETA-2);GH_A05G1496(MNS3);GH_A05G1500(ATTRANS);GH_A05G1501(CYP710A1);GH_A05G1506(KAS1);GH_A05G1529(TPS1);GH_A05G1539(TPS7);GH_A05G1572(PDC1);GH_A05G1600(glpV);GH_A05G1609(CIT);GH_A05G1633(Os10g0493600);GH_A05G1663(FHY);GH_A05G1691(OST3B)…	K00814+K01051+K01904+K01792+K02694+K01092+K01092+K11517+K00162+K01230+K01000+K09832+K09458+K16055+K16055+K01568+K00688+K01647+K07407+K20884+K12669+K00430+K00703+K00605+K11147+K05933+K00981+K01555+K10047+K00787+K00472+K00430+K00083+K05309+K01810+K00121+K00121+K01834+K13508+K22596+K01897+K00128+K00939+K07964+K15227+K00850+K00558+K03428+K01845+K01114+K08246+K01940+K00939+K00939+K01638+K03517+K10536+…
Metabolism	Amino acid metabolism	Alanine, aspartate and glutamate metabolism	8	0.572387	0.999997	ko00250	GH_A05G1429(ALAAT2);GH_A07G0584(At4g24830);GH_D02G1748(GGAT2);GH_D06G0665(ASP3);GH_D06G1121(ASP5);GH_D09G2107(GLN2);GH_D09G2254(At3g08860);GH_D12G2176(GDH2)	K00814+K01940+K14272+K14454+K00811+K01915+K00827+K00261
Metabolism	Lipid metabolism	Biosynthesis of unsaturated fatty acids	5	0.586458	0.999997	ko01040	GH_A12G2360(ACX1);GH_D02G1665(CLKR27);GH_D02G1694(KCR2);GH_D09G2062(ACX1);GH_D11G0948(tesB)	K00232+K00059+K10251+K00232+K01068
Metabolism	Carbohydrate metabolism	Inositol phosphate metabolism	12	0.587939	0.999997	ko00562	GH_A05G1462(IMPL1);GH_A05G1463(IMPL1);GH_A05G1754(VTC4);GH_A07G0568(NPC6);GH_D02G2281(PTEN2A);GH_D02G2383(HISN7);GH_D06G0727(MIOX2);GH_D06G0893(FAB1B);GH_D06G1897(--);GH_D06G1922(PLC2);GH_D09G2100(ITPK5);GH_D12G2150(IPK2b)	K01092+K01092+K10047+K01114+K01110+K18649+K00469+K00921+K03103+K05857+K00913+K00915
Metabolism	Biosynthesis of other secondary metabolites	Isoflavonoid biosynthesis	1	0.593197	0.999997	ko00943	GH_A07G0863(CYP81D1)	K13260
Metabolism	Biosynthesis of other secondary metabolites	Isoquinoline alkaloid biosynthesis	5	0.596598	0.999997	ko00950	GH_A13G0278(PAT);GH_D02G2367(AS1);GH_D06G0665(ASP3);GH_D06G1121(ASP5);GH_D06G2351(AS1)	K15849+K00422+K14454+K00811+K00422
Genetic Information Processing	Transcription	RNA polymerase	9	0.60501	0.999997	ko03020	GH_A08G0608(NRPB11);GH_A08G1166(NRPB6A);GH_A12G2485(rpoA);GH_D02G1727(polr1c);GH_D03G1912(--);GH_D06G0681(rpoC1);GH_D06G1853(NRPD4);GH_D06G2347(RPB2);GH_D08G0605(NRPB11)	K03008+K03014+K03040+K03027+K03005+K03046+K03012+K03010+K03008
Metabolism	Energy metabolism	Oxidative phosphorylation	27	0.605481	0.999997	ko00190	GH_A06G0568(AVP1);GH_A07G0764(ATPC);GH_A07G1071(At5g08530);GH_A08G0509(At4g02580);GH_A08G0620(MTACP1);GH_A08G0625(At5g47030);GH_A08G0996(AVP1);GH_A08G1121(VHA-c''1);GH_A08G1377(VATE);GH_A08G1670(At5g47030);GH_A12G2323(At5g47030);GH_A12G2340(At4g02580);GH_A12G2500(VATE);GH_A13G0240(VHA-G1);GH_A13G0306(VHA-a3);GH_A13G0337(At1g16700);GH_D02G2361(At1g16700);GH_D06G0536(AVP1);GH_D06G0570(ATPA);GH_D06G…	K01507+K02136+K03942+K03943+K03955+K02134+K01507+K03661+K02150+K02134+K02134+K03943+K02150+K02152+K02154+K03941+K03941+K01507+K02132+K02140+K01535+K02265+K02115+K03955+K02134+K02257+K02136
Metabolism	Metabolism of terpenoids and polyketides	Terpenoid backbone biosynthesis	9	0.619778	0.999997	ko00900	GH_A05G1770(FPS1);GH_A07G0805(ICME);GH_A08G0948(TKT2);GH_A12G2255(PMK);GH_A12G2448(HMGS);GH_D03G1746(HMGS);GH_D06G0721(MVD1);GH_D06G1291(ISPD);GH_D11G0981(FACE1)	K00787+K15889+K01662+K00938+K01641+K01641+K01597+K00991+K06013
Environmental Information Processing	Signal transduction	Phosphatidylinositol signaling system	12	0.620374	0.999997	ko04070	GH_A05G1462(IMPL1);GH_A05G1463(IMPL1);GH_A05G1748(CDS2);GH_A05G1754(VTC4);GH_A07G0769(DGK1);GH_D02G2281(PTEN2A);GH_D02G2383(HISN7);GH_D06G0893(FAB1B);GH_D06G1922(PLC2);GH_D09G2100(ITPK5);GH_D12G2002(DGK1);GH_D12G2150(IPK2b)	K01092+K01092+K00981+K10047+K00901+K01110+K18649+K00921+K05857+K00913+K00901+K00915
Organismal Systems	Environmental adaptation	Circadian rhythm - plant	8	0.627933	0.999997	ko04712	GH_A06G0412(SPA2);GH_A08G1665(CKB1);GH_A08G1881(CKB1);GH_A12G2329(CKB1);GH_D03G1878(CKB1);GH_D11G1084(APRR5);GH_D11G1089(LHY);GH_D11G1176(APRR1)	K16240+K03115+K03115+K03115+K03115+K12130+K12133+K12127
Metabolism	Metabolism of cofactors and vitamins	Nicotinate and nicotinamide metabolism	4	0.652195	0.999997	ko00760	GH_A07G0628(QS);GH_A08G1252(At1g55090);GH_D06G0757(ENPP3);GH_D06G0771(surE)	K03517+K01950+K01513+K03787
Genetic Information Processing	Translation	Aminoacyl-tRNA biosynthesis	9	0.689032	0.999997	ko00970	GH_A07G0836(fmt);GH_A12G2479(At5g38830);GH_A13G0348(At4g33760);GH_D06G0733(SYNC1);GH_D06G1004(OVA4);GH_D06G1781(EMB2369);GH_D06G2359(At3g62120);GH_D09G2059(SYNO);GH_D09G2157(At4g13780)	K00604+K01883+K01876+K01893+K01867+K01869+K01881+K01893+K01874
Metabolism	Metabolism of cofactors and vitamins	Biotin metabolism	3	0.696967	0.999997	ko00780	GH_A05G1506(KAS1);GH_D02G1665(CLKR27);GH_D06G0846(KAS2)	K09458+K00059+K09458
Metabolism	Amino acid metabolism	Arginine and proline metabolism	9	0.701901	0.999997	ko00330	GH_A05G1830(P4H3);GH_A06G0497(ALDH3H1);GH_A07G0648(AIH);GH_A08G1060(SPMS);GH_A08G1697(PAO1);GH_D06G0468(ALDH3H1);GH_D06G0665(ASP3);GH_D06G1121(ASP5);GH_D12G2199(NOA1)	K00472+K00128+K10536+K00797+K13366+K00128+K14454+K00811+K13427
Metabolism	Energy metabolism	Carbon fixation in photosynthetic organisms	12	0.703877	0.999997	ko00710	GH_A05G1429(ALAAT2);GH_A07G0723(RPE);GH_A07G0739(At3g47520);GH_A08G1695(PGK3);GH_A13G0295(FBA2);GH_D02G1668(GAPC2);GH_D02G1748(GGAT2);GH_D06G0665(ASP3);GH_D06G1005(ME1);GH_D11G0930(NAD-ME2);GH_D12G1910(PPC4);GH_D12G1973(RPE)	K00814+K01783+K00026+K00927+K01623+K00134+K14272+K14454+K00029+K00028+K01595+K01783
Metabolism	Glycan biosynthesis and metabolism	Glycosphingolipid biosynthesis - globo and isoglobo series	2	0.710406	0.999997	ko00603	GH_A05G1633(Os10g0493600);GH_D06G0430(AGAL1)	K07407+K07407
Genetic Information Processing	Folding, sorting and degradation	Ubiquitin mediated proteolysis	21	0.718771	0.999997	ko04120	GH_A05G1752(UPL5);GH_A06G0312(UPL1);GH_A07G0694(UBC4);GH_A07G1064(UBC7);GH_A08G0810(CUL1);GH_A08G1122(SINAT4);GH_A08G1154(UBC10);GH_A08G1353(PIAL2);GH_A12G2494(UBC4);GH_D02G2386(SAE2);GH_D06G0298(UPL1);GH_D06G1218(COP10);GH_D06G1819(UPL5);GH_D06G2282(CUL4);GH_D08G0788(MIEL1);GH_D11G1011(UBC28);GH_D11G1039(SINAT3);GH_D11G1246(CUL1);GH_D12G1936(RPL8C);GH_D12G2096(SAE1B-2);GH_D12G2122(UBC27)	K10591+K10592+K10576+K10575+K03347+K04506+K06689+K04706+K10576+K10685+K10592+K20217+K10591+K10609+K10144+K06689+K04506+K03347+K10573+K10684+K04649
Metabolism	Global and overview maps	2-Oxocarboxylic acid metabolism	10	0.727659	0.999997	ko01210	GH_A05G1429(ALAAT2);GH_A05G1609(CIT);GH_A07G0662(At3g58610);GH_A13G0219(VAT1);GH_A13G0266(asd);GH_A13G0371(At2g19940);GH_D02G1748(GGAT2);GH_D03G1904(At4g17830);GH_D06G0665(ASP3);GH_D06G1121(ASP5)	K00814+K01647+K00053+K01653+K00133+K00145+K14272+K01438+K14454+K00811
Metabolism	Nucleotide metabolism	Pyrimidine metabolism	20	0.736376	0.999997	ko00240	GH_A07G0621(APY2);GH_A07G0833(ZEU1);GH_A08G0608(NRPB11);GH_A08G1166(NRPB6A);GH_A08G1659(NDPK1);GH_A12G2485(rpoA);GH_D02G1727(polr1c);GH_D02G2377(THY-1);GH_D03G1912(--);GH_D06G0681(rpoC1);GH_D06G0757(ENPP3);GH_D06G0771(surE);GH_D06G1853(NRPD4);GH_D06G2347(RPB2);GH_D08G0605(NRPB11);GH_D11G1192(ctps);GH_D12G1840(APY6);GH_D12G2041(udkC);GH_D12G2088(DCTD);GH_D12G2211(UMK2)	K14641+K00943+K03008+K03014+K00940+K03040+K03027+K13998+K03005+K03046+K01513+K03787+K03012+K03010+K03008+K01937+K01510+K00876+K01493+K13800
Genetic Information Processing	Replication and repair	Nucleotide excision repair	9	0.738436	0.999997	ko03420	GH_A05G1604(At4g28440);GH_A06G0509(RFC4);GH_A07G0859(RAD4);GH_A08G0566(Wrnip1);GH_A08G1887(UVH1);GH_A12G2225(RPA1E);GH_D06G0477(RFC4);GH_D06G2282(CUL4);GH_D06G2335(At4g28440)	K07466+K10755+K10838+K10755+K10848+K07466+K10755+K10609+K07466
Metabolism	Global and overview maps	Biosynthesis of secondary metabolites	188	0.74186	0.999997	ko01110	GH_A05G1439(4CL2);GH_A05G1446(--);GH_A05G1486(GLO1);GH_A05G1489(E1-BETA-2);GH_A05G1501(CYP710A1);GH_A05G1572(PDC1);GH_A05G1600(glpV);GH_A05G1609(CIT);GH_A05G1663(FHY);GH_A05G1681(ANR);GH_A05G1708(PER42);GH_A05G1711(SS3);GH_A05G1720(GDCST);GH_A05G1744(ACO);GH_A05G1748(CDS2);GH_A05G1754(VTC4);GH_A05G1770(FPS1);GH_A05G1797(CAT1);GH_A05G1826(SMT2);GH_A05G1838(PER64);GH_A05G1840(CAD6);GH_A06G0334(PGI1…	K01904+K01792+K11517+K00162+K09832+K01568+K00688+K01647+K20884+K08695+K00430+K00703+K00605+K05933+K00981+K10047+K00787+K03781+K08242+K00430+K00083+K01810+K00121+K00121+K01834+K13508+K00128+K00939+K15227+K00850+K03428+K01845+K01114+K08246+K01940+K00939+K00939+K01638+K00053+K00966+K01783+K00026+K00901+K00227+K18693+K05350+K13260+K09590+K05933+K13832+K15397+K18532+K05933+K00228+K00033+K00559+K12502+…
Metabolism	Metabolism of other amino acids	Selenocompound metabolism	2	0.756576	0.999997	ko00450	GH_D06G1378(MMT1);GH_D09G2157(At4g13780)	K08247+K01874
Metabolism	Glycan biosynthesis and metabolism	N-Glycan biosynthesis	7	0.764603	0.999997	ko00510	GH_A05G1496(MNS3);GH_A05G1691(OST3B);GH_A08G1661(ALG12);GH_A12G2262(DAD1);GH_D03G1939(DAD1);GH_D06G0693(STT3A);GH_D09G2221(At5g38460)	K01230+K12669+K03847+K12668+K12668+K07151+K03848
Metabolism	Lipid metabolism	alpha-Linolenic acid metabolism	7	0.776473	0.999997	ko00592	GH_A12G2360(ACX1);GH_D02G1659(LOX6);GH_D06G0668(AIM1);GH_D06G0808(OPR3);GH_D06G2275(LCAT4);GH_D09G2062(ACX1);GH_D12G1887(AOC)	K00232+K00454+K10527+K05894+K22389+K00232+K10525
Metabolism	Carbohydrate metabolism	C5-Branched dibasic acid metabolism	1	0.776761	0.999997	ko00660	GH_A13G0219(VAT1)	K01653
Metabolism	Carbohydrate metabolism	Citrate cycle (TCA cycle)	9	0.777068	0.999997	ko00020	GH_A05G1489(E1-BETA-2);GH_A05G1609(CIT);GH_A07G0739(At3g47520);GH_D04G1999(ACLA-1);GH_D06G1766(At4g26910);GH_D06G2281(E1-BETA-2);GH_D11G1083(PDH-E1);GH_D12G2108(PDH-E1);GH_D12G2111(PDH-E1)	K00162+K01647+K00026+K01648+K00658+K00162+K00161+K00161+K00161
Metabolism	Glycan biosynthesis and metabolism	Other types of O-glycan biosynthesis	2	0.7869	0.999997	ko00514	GH_A08G1748(XEG113);GH_A12G2214(XEG113)	K20784+K20784
Metabolism	Metabolism of cofactors and vitamins	Ubiquinone and other terpenoid-quinone biosynthesis	5	0.78735	0.999997	ko00130	GH_A05G1439(4CL2);GH_A07G0894(HPD);GH_A08G0699(VTE3);GH_D08G0693(VTE3);GH_D09G2128(coq6)	K01904+K00457+K12502+K12502+K06126
Metabolism	Energy metabolism	Sulfur metabolism	4	0.790242	0.999997	ko00920	GH_A05G1718(APR2);GH_D06G1760(APR2);GH_D09G2244(OASB);GH_D11G0963(CAS1)	K05907+K05907+K01738+K13034
Genetic Information Processing	Replication and repair	Non-homologous end-joining	1	0.802017	0.999997	ko03450	GH_D02G0230(RAD50)	K10866
Metabolism	Biosynthesis of other secondary metabolites	Flavonoid biosynthesis	5	0.806096	0.999997	ko00941	GH_A05G1681(ANR);GH_A12G2441(ANS);GH_D06G0739(At4g26220);GH_D12G1894(LAR);GH_D12G2010(CYP75B2)	K08695+K05277+K00588+K13081+K05280
Metabolism	Biosynthesis of other secondary metabolites	Tropane, piperidine and pyridine alkaloid biosynthesis	3	0.839543	0.999997	ko00960	GH_A13G0278(PAT);GH_D06G0665(ASP3);GH_D06G1121(ASP5)	K15849+K14454+K00811
Metabolism	Metabolism of other amino acids	beta-Alanine metabolism	5	0.839633	0.999997	ko00410	GH_A06G0497(ALDH3H1);GH_A08G0999(CHY1);GH_A08G1060(SPMS);GH_A08G1697(PAO1);GH_D06G0468(ALDH3H1)	K00128+K05605+K00797+K13366+K00128
Metabolism	Energy metabolism	Photosynthesis	8	0.841842	0.999997	ko00195	GH_A05G1450(PSAF);GH_A08G0519(PSAEB);GH_A12G2294(FDC2);GH_D02G2343(SEND33);GH_D02G2344(PETF);GH_D06G1409(PSBQ);GH_D06G1754(ATPC);GH_D06G1859(psbC)	K02694+K02693+K02639+K02639+K02639+K08901+K02115+K02705
Metabolism	Metabolism of terpenoids and polyketides	Monoterpenoid biosynthesis	1	0.844288	0.999997	ko00902	GH_D11G0931(MNR1)	K15095
Environmental Information Processing	Membrane transport	ABC transporters	4	0.851632	0.999997	ko02010	GH_A08G1091(ABCB28);GH_A08G1455(ABCB11);GH_D03G1924(ABCB2);GH_D06G0702(ABCB15)	K05657+K05658+K05658+K05658
Metabolism	Metabolism of other amino acids	Taurine and hypotaurine metabolism	1	0.853363	0.999997	ko00430	GH_D06G0724(GGT3)	K18592
Metabolism	Metabolism of other amino acids	Cyanoamino acid metabolism	6	0.858877	0.999997	ko00460	GH_A07G0840(BGLU44);GH_D02G2346(SHM6);GH_D06G0724(GGT3);GH_D06G0981(SHM3);GH_D09G2160(SHM4);GH_D11G0963(CAS1)	K05350+K00600+K18592+K00600+K00600+K13034
Environmental Information Processing	Signal transduction	Plant hormone signal transduction	52	0.863045	0.999997	ko04075	GH_A05G1593(ARF15);GH_A05G1807(BSK1);GH_A06G0435(DPBF3);GH_A06G0436(TGA7);GH_A06G0459(LAX3);GH_A06G0495(RR4);GH_A07G0548(--);GH_A07G0869(GAI);GH_A08G0687(AUX22D);GH_A08G0792(TIR1);GH_A08G1389(TIR1);GH_A08G1490(SAUR32);GH_A08G1518(GH3.5);GH_A08G1821(MYC2);GH_A08G1885(SAPK3);GH_A12G2286(MYC2);GH_A12G2288(PYL1);GH_A12G2482(BSK7);GH_A13G0287(AHK4);GH_A13G0354(SRK2A);GH_D02G1622(AHK3);GH_D02G2262(GH3.…	K14486+K14500+K14432+K14431+K13946+K14492+K14488+K14494+K14484+K14485+K14485+K14488+K14506+K13422+K14498+K13422+K14496+K14500+K14489+K14498+K14489+K14487+K14505+K14432+K14498+K14496+K13422+K14484+K14432+K14431+K13946+K14492+K14484+K14494+K14497+K13464+K14486+K14488+K14515+K14502+K14484+K14485+K14500+K13422+K14496+K14486+K13422+K14484+K14509+K14485+K14493+K14431
Metabolism	Amino acid metabolism	Phenylalanine metabolism	6	0.875324	0.999997	ko00360	GH_A05G1439(4CL2);GH_A07G0894(HPD);GH_A13G0278(PAT);GH_D06G0665(ASP3);GH_D06G0739(At4g26220);GH_D06G1121(ASP5)	K01904+K00457+K15849+K14454+K00588+K00811
Metabolism	Metabolism of terpenoids and polyketides	Diterpenoid biosynthesis	3	0.892877	0.999997	ko00904	GH_A07G1021(CYP82G1);GH_A08G1843(KAO2);GH_D06G1855(KAO1)	K17961+K04123+K04123
Metabolism	Amino acid metabolism	Valine, leucine and isoleucine biosynthesis	2	0.89852	0.999997	ko00290	GH_A07G0662(At3g58610);GH_A13G0219(VAT1)	K00053+K01653
Metabolism	Lipid metabolism	Cutin, suberine and wax biosynthesis	3	0.901412	0.999997	ko00073	GH_A08G1579(CYP86A2);GH_A12G2491(CYP86A22);GH_D11G0960(CYP86A2)	K15398+K15398+K15398
Metabolism	Metabolism of terpenoids and polyketides	Zeatin biosynthesis	2	0.912137	0.999997	ko00908	GH_D06G0765(CKX3);GH_D06G0907(CKX7)	K00279+K00279
Metabolism	Carbohydrate metabolism	Propanoate metabolism	3	0.916663	0.999997	ko00640	GH_A08G0999(CHY1);GH_A08G1966(ldhb);GH_D06G1299(BCCP1)	K05605+K00016+K02160
Metabolism	Metabolism of terpenoids and polyketides	Carotenoid biosynthesis	3	0.923454	0.999997	ko00906	GH_A08G1746(CYP707A1);GH_A12G2220(CCD4);GH_A13G0397(CYP707A4)	K09843+K09840+K09843
Environmental Information Processing	Signal transduction	MAPK signaling pathway - plant	25	0.945255	0.999997	ko04016	GH_A05G1724(MAPKKK18);GH_A05G1797(CAT1);GH_A07G0520(RBOHC);GH_A08G1584(MPK4);GH_A08G1594(WRKY22);GH_A08G1659(NDPK1);GH_A08G1821(MYC2);GH_A08G1885(SAPK3);GH_A12G2286(MYC2);GH_A12G2288(PYL1);GH_A13G0354(SRK2A);GH_D02G2321(SRK2E);GH_D03G1905(PYL1);GH_D03G1910(MYC2);GH_D06G0527(CHIT1B);GH_D06G0701(ABI1);GH_D06G0783(MKK2);GH_D06G0901(ERECTA);GH_D06G1092(EBF2);GH_D09G2092(MYC2);GH_D09G2104(DSPTP1);GH_D…	K20716+K03781+K13447+K20600+K13425+K00940+K13422+K14498+K13422+K14496+K14498+K14498+K14496+K13422+K20547+K14497+K20603+K20718+K14515+K13422+K20551+K14496+K13422+K14509+K13447
Metabolism	Amino acid metabolism	Tryptophan metabolism	4	0.950872	0.999997	ko00380	GH_A05G1797(CAT1);GH_A06G0497(ALDH3H1);GH_A08G0781(YUC10);GH_D06G0468(ALDH3H1)	K03781+K00128+K11816+K00128
Metabolism	Lipid metabolism	Linoleic acid metabolism	1	0.958487	0.999997	ko00591	GH_D02G1659(LOX6)	K00454
Genetic Information Processing	Replication and repair	Base excision repair	3	0.971031	0.999997	ko03410	GH_A07G0978(MYH);GH_D06G1075(guaA);GH_D11G1220(PARP2)	K03575+K01246+K10798
Metabolism	Energy metabolism	Photosynthesis - antenna proteins	1	0.971063	0.999997	ko00196	GH_A07G0736(LHCA4)	K08910
Genetic Information Processing	Transcription	Basal transcription factors	4	0.971209	0.999997	ko03022	GH_A07G0912(TFA1);GH_A07G0946(TAF6);GH_A07G1099(gtf2a1);GH_D06G1814(RAP74)	K03136+K03131+K03122+K03138
Metabolism	Biosynthesis of other secondary metabolites	Stilbenoid, diarylheptanoid and gingerol biosynthesis	1	0.981009	0.999997	ko00945	GH_D06G0739(At4g26220)	K00588
Metabolism	Energy metabolism	Nitrogen metabolism	2	0.983219	0.999997	ko00910	GH_D09G2107(GLN2);GH_D12G2176(GDH2)	K01915+K00261
Metabolism	Lipid metabolism	Ether lipid metabolism	2	0.984065	0.999997	ko00565	GH_A07G0568(NPC6);GH_D06G1324(AAPT1)	K01114+K00993
Metabolism	Biosynthesis of other secondary metabolites	Phenylpropanoid biosynthesis	13	0.999541	0.999997	ko00940	GH_A05G1439(4CL2);GH_A05G1708(PER42);GH_A05G1838(PER64);GH_A05G1840(CAD6);GH_A07G0840(BGLU44);GH_A08G0848(HRPN);GH_A08G1322(OMT);GH_A12G2311(PER20);GH_D02G2271(CAD1);GH_D06G0739(At4g26220);GH_D06G1226(pod);GH_D06G1268(PER12);GH_D06G1375(At1g30760)	K01904+K00430+K00430+K00083+K05350+K00430+K13066+K00430+K00083+K00588+K00430+K00430+K22395
Metabolism	Carbohydrate metabolism	Pentose and glucuronate interconversions	11	0.999825	0.999997	ko00040	GH_A05G1431(PMEU1);GH_A07G0723(RPE);GH_D02G1700(At1g67750);GH_D06G0583(At1g80170);GH_D06G0708(PME53);GH_D06G0889(PME44);GH_D09G2122(At3g07010);GH_D11G1215(PME40);GH_D12G1806(UGD5);GH_D12G1973(RPE);GH_D12G2066(At1g67750)	K01051+K01783+K01728+K01213+K01051+K01051+K01728+K01051+K00012+K01783+K01728
Organismal Systems	Environmental adaptation	Plant-pathogen interaction	41	0.999997	0.999997	ko04626	GH_A07G0520(RBOHC);GH_A07G0742(RPS7);GH_A07G0848(CML18);GH_A07G0934(LYK3);GH_A07G1046(KCS12);GH_A08G1057(CNGC1);GH_A08G1065(CNGC1);GH_A08G1130(SGT1);GH_A08G1248(MYB111);GH_A08G1361(MYB86);GH_A08G1565(MYB17);GH_A08G1584(MPK4);GH_A08G1594(WRKY22);GH_A08G1713(MYB83);GH_A08G1798(CML11);GH_A08G1934(WER);GH_A12G2411(ODO1);GH_A12G2415(CML13);GH_A13G0307(RD19A);GH_D02G0166(PTI13);GH_D02G2272(MYB73);GH_D0…	K13447+K09422+K13448+K13429+K15397+K05391+K05391+K12795+K09422+K09422+K09422+K20600+K13425+K09422+K13448+K09422+K09422+K13448+K01373+K13436+K09422+K15397+K15397+K09422+K09422+K05391+K00864+K13456+K13436+K13459+K09422+K09422+K09422+K09422+K09422+K09422+K13448+K09422+K13447+K13427+K18875

## Sheet: FM
Table S11 The KEGG annotation information of the candidate genes in the QTL for each trait
KEGG_A_class	KEGG_B_class	Pathway	Number	Pvalue	Qvalue	Pathway ID	Genes	K_IDs
Genetic Information Processing	Translation	RNA transport	61	0.00419872	0.365243	ko03013	GH_A02G0447(Os10g0467600);GH_A02G0529(--);GH_A08G2540(XPO1);GH_A08G2541(XPO1);GH_A08G2695(EIF(ISO)4G1);GH_A08G2730(RAN2);GH_A09G0341(GB210);GH_A09G0637(eif2b4);GH_A09G0658(TIF3E1);GH_A09G0811(EIF2S3);GH_A09G0812(EIF2S3);GH_A09G0980(NUP107);GH_A09G0988(Os06g0701100);GH_A09G1025(AIP2);GH_A12G0381(--);GH_A12G0435(UPF3);GH_A12G0449(TIF3B1);GH_A12G0692(NUP58);GH_A12G0729(Tc00.1047053511585.190);GH_A12…	K03259+K03245+K14290+K14290+K03260+K07936+K14314+K03680+K03250+K03242+K03242+K14301+K03257+K12812+K14311+K14328+K03253+K14307+K03257+K03231+K03260+K03260+K03237+K14299+K00784+K03231+K12879+K14312+K12875+K12875+K14290+K13176+K14313+K03260+K14297+K00784+K03248+K12881+K14321+K03257+K03239+K03259+K03251+K14328+K03239+K03259+K14326+K14295+K14295+K03245+K03251+K13025+K03259+K03240+K05749+K14289+K12160+…
Genetic Information Processing	Translation	Ribosome biogenesis in eukaryotes	28	0.00760218	0.365243	ko03008	GH_A08G2540(XPO1);GH_A08G2541(XPO1);GH_A08G2722(snu13);GH_A08G2730(RAN2);GH_A09G0499(MED36B);GH_A09G0821(--);GH_A09G1034(PWP2);GH_A12G0789(HD6);GH_A12G0982(At1g10490);GH_A12G1148(CKB3);GH_A12G1311(Emg1);GH_A12G2329(CKB1);GH_A12G2522(EFL1);GH_D02G0741(SBDS);GH_D02G0742(SDN5);GH_D02G1191(PCN);GH_D03G0522(XPO1);GH_D03G0880(At1g50920);GH_D03G1138(At5g08180);GH_D03G1299(rio1);GH_D03G1446(BMS1);GH_D04G…	K14290+K14290+K12845+K07936+K14563+K14546+K14558+K03097+K14521+K03115+K14568+K03115+K14536+K14574+K14570+K14548+K14290+K06943+K11129+K07178+K14569+K14553+K14557+K12619+K03115+K14545+K14571+K14565
Metabolism	Carbohydrate metabolism	Citrate cycle (TCA cycle)	24	0.00862778	0.365243	ko00020	GH_A02G0419(MD1);GH_A09G0323(At5g14590);GH_A09G0835(LPD2);GH_A12G0578(IDH1);GH_A12G0585(ACO1);GH_A12G0658(SDH1-1);GH_A12G1330(PDH-E1);GH_D01G0515(MMDH);GH_D02G1459(ACO3);GH_D03G0327(PMDH1);GH_D03G0334(PCKA);GH_D03G1069(At3g47520);GH_D03G1402(ACO);GH_D05G1394(At3g13930);GH_D05G1512(E1-BETA-2);GH_D05G1636(CIT);GH_D06G2242(At3g13930);GH_D06G2281(E1-BETA-2);GH_D09G2414(ACLB-1);GH_D09G2494(LPD2);GH_D1…	K00025+K00031+K00382+K00030+K01681+K00234+K00161+K00026+K01681+K00026+K01610+K00026+K01681+K00627+K00162+K01647+K00627+K00162+K01648+K00382+K00161+K01899+K00627+K00031
Metabolism	Carbohydrate metabolism	Pyruvate metabolism	35	0.0149298	0.47402	ko00620	GH_A02G0419(MD1);GH_A02G0557(AAE7);GH_A06G2080(ACS);GH_A08G2680(PPCC);GH_A08G2759(At1g67280);GH_A09G0835(LPD2);GH_A12G0545(PEP4);GH_A12G0546(PPC1);GH_A12G1219(CAC3);GH_A12G1330(PDH-E1);GH_D01G0515(MMDH);GH_D01G0532(PPC16);GH_D02G0803(ALDH3H1);GH_D02G1058(POPTRDRAFT_831870);GH_D02G1217(IPMS2);GH_D03G0327(PMDH1);GH_D03G0334(PCKA);GH_D03G0613(NADP-ME4);GH_D03G1069(At3g47520);GH_D04G0118(ACS);GH_D04G…	K00025+K01913+K01895+K01595+K01759+K00382+K01595+K01595+K01962+K00161+K00026+K01595+K00128+K01961+K01649+K00026+K01610+K00029+K00026+K01895+K01069+K00627+K00162+K00627+K00162+K00016+K00873+K00382+K00873+K00161+K00873+K00627+K01962+K02160+K01595
Metabolism	Carbohydrate metabolism	Glyoxylate and dicarboxylate metabolism	27	0.0226752	0.480248	ko00630	GH_A02G0419(MD1);GH_A02G0557(AAE7);GH_A06G2080(ACS);GH_A09G0835(LPD2);GH_A09G0959(GLO1);GH_A09G1008(HPPR);GH_A12G0454(GDH2);GH_A12G0585(ACO1);GH_D01G0515(MMDH);GH_D02G0302(GS2);GH_D02G0832(SHM7);GH_D02G0879(SHM2);GH_D02G1459(ACO3);GH_D03G0327(PMDH1);GH_D03G0663(PGLP1B);GH_D03G0771(GLYK);GH_D03G1069(At3g47520);GH_D03G1402(ACO);GH_D04G0118(ACS);GH_D05G1310(HPPR);GH_D05G1509(GLO1);GH_D05G1636(CIT);G…	K00025+K01913+K01895+K00382+K11517+K15919+K02437+K01681+K00026+K01915+K00600+K00600+K01681+K00026+K19269+K15918+K00026+K01681+K01895+K15919+K11517+K01647+K00605+K03781+K01433+K22133+K00382
Metabolism	Carbohydrate metabolism	Propanoate metabolism	13	0.0245155	0.480248	ko00640	GH_A02G0523(IBR3);GH_A06G2080(ACS);GH_A09G0835(LPD2);GH_A12G1219(CAC3);GH_D02G0757(At1g21400);GH_D02G1058(POPTRDRAFT_831870);GH_D04G0118(ACS);GH_D08G1981(LDHA);GH_D09G2494(LPD2);GH_D09G2513(BCE2);GH_D13G0627(Os07g0577700);GH_D13G0980(CAC3);GH_D13G1297(BCCP1)	K00249+K01895+K00382+K01962+K00166+K01961+K01895+K00016+K00382+K09699+K01899+K01962+K02160
Metabolism	Nucleotide metabolism	Pyrimidine metabolism	40	0.0264704	0.480248	ko00240	GH_A02G0311(RNR2A);GH_A08G2752(NRPB5A);GH_A08G2788(CDA1);GH_A09G0324(PNP2);GH_A09G0452(UKL1);GH_A09G0514(POLR3C);GH_A09G0743(surE);GH_A12G0498(CTPS1);GH_A12G1137(NDPK1);GH_A12G2485(rpoA);GH_A12G2550(Prim1);GH_A12G2559(NDPK3);GH_D01G0348(PYD3);GH_D01G0357(rpoB);GH_D01G0461(--);GH_D01G0557(CARB);GH_D02G0338(RNR2A);GH_D02G1287(APY7);GH_D02G1610(At1g67320);GH_D03G0490(RNR1);GH_D03G1135(polr1c);GH_D03…	K10808+K03013+K01489+K00962+K00876+K03023+K03787+K01937+K00940+K03040+K02684+K00940+K01431+K03043+K03504+K01955+K10808+K01510+K02685+K10807+K03027+K01431+K03013+K03020+K03018+K13800+K03027+K01520+K03787+K03010+K01431+K03011+K01510+K00876+K01937+K00876+K02327+K13421+K03505+K14641
Metabolism	Biosynthesis of other secondary metabolites	Monobactam biosynthesis	5	0.04271	0.574625	ko00261	GH_A02G0365(APS1);GH_A08G2628(AKHSDH2);GH_A12G1185(DHDPS2);GH_D05G1910(APS2);GH_D09G2349(APS3)	K13811+K12524+K01714+K13811+K13811
Genetic Information Processing	Folding, sorting and degradation	Protein export	19	0.0438391	0.574625	ko03060	GH_A09G0717(ALB3L3);GH_A12G1366(SECA1);GH_A12G2554(OXA1);GH_D01G0455(sec61a);GH_D02G1149(SRP14);GH_D03G0717(SECA2);GH_D03G0941(OXA1);GH_D03G0997(BIP4);GH_D03G1455(PPF-1);GH_D03G1531(At5g27430);GH_D05G1533(IMMP1L);GH_D05G1564(sec61a);GH_D05G2028(TPP2);GH_D06G2271(SRP19);GH_D06G2308(sec61a);GH_D08G2172(SRP9);GH_D13G1220(BIP5);GH_D13G1733(Immp1l);GH_D13G1942(TATA)	K03217+K03070+K03217+K10956+K03104+K03070+K03217+K09490+K03217+K12948+K09647+K10956+K03100+K03105+K10956+K03109+K09490+K09647+K03116
Metabolism	Global and overview maps	Carbon metabolism	75	0.0488837	0.574625	ko01200	GH_A02G0419(MD1);GH_A02G0523(IBR3);GH_A02G0557(AAE7);GH_A06G2080(ACS);GH_A08G2680(PPCC);GH_A09G0323(At5g14590);GH_A09G0427(G6PDH);GH_A09G0429(GAPC2);GH_A09G0835(LPD2);GH_A09G0959(GLO1);GH_A09G0998(HXK1);GH_A09G1008(HPPR);GH_A12G0454(GDH2);GH_A12G0545(PEP4);GH_A12G0546(PPC1);GH_A12G0578(IDH1);GH_A12G0585(ACO1);GH_A12G0610(FBA2);GH_A12G0658(SDH1-1);GH_A12G1175(TKL-2);GH_A12G1219(CAC3);GH_A12G1330(P…	K00025+K00249+K01913+K01895+K01595+K00031+K00036+K00134+K00382+K11517+K00844+K15919+K02437+K01595+K01595+K00030+K01681+K01623+K00234+K00615+K01962+K00161+K00033+K00026+K01595+K03841+K00600+K00600+K01961+K15633+K00863+K01057+K01681+K01807+K00026+K01610+K00850+K00029+K19269+K15918+K00026+K01689+K00261+K01681+K01803+K01895+K15919+K00627+K00814+K11517+K00162+K01647+K00605+K03781+K00627+K00162+K00948+…
Genetic Information Processing	Replication and repair	Mismatch repair	14	0.055199	0.574625	ko03430	GH_A09G0635(MSH2);GH_A09G0689(EXO1);GH_D01G0461(--);GH_D03G1107(RPA1D);GH_D03G1355(PCNA);GH_D05G1631(At4g28440);GH_D06G2335(At4g28440);GH_D08G1989(MSH3);GH_D10G0355(EXO1);GH_D10G0356(EXO1);GH_D13G1346(MLH1);GH_D13G1590(POLD1);GH_D13G1805(--);GH_D13G1843(RFC3)	K08735+K10746+K03504+K07466+K04802+K07466+K07466+K08736+K10746+K10746+K08734+K02327+K03505+K10756
Metabolism	Metabolism of other amino acids	Selenocompound metabolism	7	0.0561124	0.574625	ko00450	GH_A02G0365(APS1);GH_A08G2472(METE);GH_D03G0828(Os07g0657900);GH_D05G1910(APS2);GH_D09G2349(APS3);GH_D13G1117(METE);GH_D13G1853(METE)	K13811+K00549+K00384+K13811+K13811+K00549+K00549
Metabolism	Global and overview maps	Fatty acid metabolism	25	0.0620886	0.574625	ko01212	GH_A02G0523(IBR3);GH_A08G2738(FATB1);GH_A08G2749(AIM1);GH_A08G2802(KAS2);GH_A09G0738(LACS6);GH_A09G0813(MFP2);GH_A09G0968(KAS1);GH_A12G1126(ppt-1);GH_A12G1219(CAC3);GH_A12G2354(ppt-1);GH_A12G2360(ACX1);GH_D02G1058(POPTRDRAFT_831870);GH_D02G1157(ACPD);GH_D03G0440(fabZ);GH_D03G0644(S-ACP-DES6);GH_D03G0938(LACS4);GH_D03G1424(KCR1);GH_D03G1431(KCR1);GH_D03G1482(HACD2);GH_D03G1514(At3g45770);GH_D05G15…	K00249+K10781+K10527+K09458+K01897+K10527+K09458+K01074+K01962+K01074+K00232+K01961+K03921+K02372+K03921+K01897+K10251+K10251+K10703+K07512+K09458+K01897+K01962+K00232+K02160
Metabolism	Glycan biosynthesis and metabolism	Other glycan degradation	7	0.0678691	0.574625	ko00511	GH_A06G2048(lacZ);GH_A12G0441(Gba2);GH_D03G1263(At5g13980);GH_D05G1376(BGAL17);GH_D12G0207(FUC95A);GH_D12G0209(FUC95A);GH_D13G1313(Gba2)	K01190+K17108+K01191+K12309+K15923+K15923+K17108
Metabolism	Lipid metabolism	Arachidonic acid metabolism	7	0.0678691	0.574625	ko00590	GH_A12G2478(GPX6);GH_A12G2480(GPX8);GH_D02G0274(CYP72A67);GH_D02G1320(ptges2);GH_D05G1882(ptges2);GH_D08G2094(CSA);GH_D08G2134(GPX5)	K00432+K00432+K07425+K05309+K05309+K00432+K00432
Metabolism	Nucleotide metabolism	Purine metabolism	46	0.0899982	0.67259	ko00230	GH_A02G0311(RNR2A);GH_A02G0365(APS1);GH_A06G1973(TTL);GH_A08G2752(NRPB5A);GH_A09G0324(PNP2);GH_A09G0514(POLR3C);GH_A09G0743(surE);GH_A09G0761(UAH);GH_A12G0428(PUR2);GH_A12G0474(purH);GH_A12G0480(AAH2);GH_A12G1137(NDPK1);GH_A12G2333(UGLYAH);GH_A12G2395(APT4);GH_A12G2485(rpoA);GH_A12G2550(Prim1);GH_A12G2559(NDPK3);GH_D01G0357(rpoB);GH_D01G0461(--);GH_D02G0338(RNR2A);GH_D02G1287(APY7);GH_D02G1610(At…	K10808+K13811+K13484+K03013+K00962+K03023+K03787+K18151+K01945+K00602+K02083+K00940+K14977+K00759+K03040+K02684+K00940+K03043+K03504+K10808+K01510+K02685+K10807+K00942+K03027+K01517+K03013+K03020+K03018+K03027+K00951+K13811+K03787+K03010+K00948+K01951+K13811+K00873+K00873+K03011+K00873+K01510+K00764+K02327+K03505+K14641
Organismal Systems	Environmental adaptation	Circadian rhythm - plant	16	0.0900318	0.67259	ko04712	GH_A02G0417(CRY2);GH_A09G0995(ELF3-2);GH_A12G0789(HD6);GH_A12G1148(CKB3);GH_A12G1338(LHY);GH_A12G1339(LHY);GH_A12G2329(CKB1);GH_A12G2536(SPA2);GH_D02G0295(CHS1);GH_D02G0687(GI);GH_D03G1080(APRR1);GH_D05G1351(ELF3-2);GH_D08G1896(CKB1);GH_D09G2443(CRY2);GH_D13G0621(TCP7);GH_D13G1972(PHYA)	K12119+K12125+K03097+K03115+K12133+K12133+K03115+K16240+K00660+K12124+K12127+K12125+K03115+K12119+K16221+K12120
Metabolism	Lipid metabolism	Sphingolipid metabolism	12	0.0989257	0.697976	ko00600	GH_A06G2048(lacZ);GH_A12G0441(Gba2);GH_D02G0251(ACER);GH_D02G1360(SBH1);GH_D02G1362(SBH1);GH_D02G1364(SBH1);GH_D03G1356(NCER1);GH_D05G1376(BGAL17);GH_D12G0239(LAG2);GH_D13G0601(AGAL2);GH_D13G0938(At1g13580);GH_D13G1313(Gba2)	K01190+K17108+K04711+K04713+K04713+K04713+K12349+K12309+K04710+K07407+K04710+K17108
Cellular Processes	Transport and catabolism	Peroxisome	28	0.106092	0.709139	ko04146	GH_A08G2647(At3g12800);GH_A08G2726(NUDT19);GH_A09G0323(At5g14590);GH_A09G0688(PEX3-2);GH_A09G0738(LACS6);GH_A09G0959(GLO1);GH_A12G0461(At3g12800);GH_A12G1050(--);GH_A12G2360(ACX1);GH_A12G2373(PEX19-2);GH_D03G0938(LACS4);GH_D05G1509(GLO1);GH_D05G1755(PMP22);GH_D05G1773(SDRA);GH_D05G1831(CAT1);GH_D06G2201(PEX2);GH_D06G2323(NUDT15);GH_D06G2324(NUDT15);GH_D08G1965(PEX19-2);GH_D09G2429(PMP22);GH_D13G0…	K13237+K03426+K00031+K13336+K01897+K11517+K13237+K13348+K00232+K13337+K01897+K11517+K13347+K11147+K03781+K06664+K17879+K17879+K13337+K13347+K04564+K13348+K01897+K00232+K04565+K00031+K12663+K04565
Metabolism	Metabolism of cofactors and vitamins	Lipoic acid metabolism	2	0.118163	0.712196	ko00785	GH_D05G2013(LIP2P);GH_D13G0679(LIP1)	K03801+K03644
Genetic Information Processing	Replication and repair	Homologous recombination	15	0.118557	0.712196	ko03440	GH_A12G0365(At2g19490);GH_A12G0411(DRD1);GH_A12G0519(NBS1);GH_D01G0461(--);GH_D02G1576(RECG);GH_D03G0714(--);GH_D03G1107(RPA1D);GH_D05G1631(At4g28440);GH_D05G1825(Brip1);GH_D06G2335(At4g28440);GH_D12G0293(DRD1);GH_D13G0904(XRCC2);GH_D13G0986(--);GH_D13G1590(POLD1);GH_D13G1805(--)	K03553+K10875+K10867+K03504+K03655+K10728+K07466+K07466+K15362+K07466+K10875+K10879+K15362+K02327+K03505
Metabolism	Carbohydrate metabolism	Ascorbate and aldarate metabolism	15	0.123727	0.712196	ko00053	GH_A08G2499(USP);GH_A09G0349(GLCAK1);GH_A12G0815(UGD2);GH_A12G2511(MDAR5);GH_D02G0803(ALDH3H1);GH_D02G1409(UGD5);GH_D02G1513(GALUR);GH_D03G0708(USP);GH_D05G1347(MIOX1);GH_D05G1786(VTC4);GH_D08G2240(APX1);GH_D08G2241(APX1);GH_D08G2247(AAO);GH_D13G1180(GME-1);GH_D13G1566(VTC2)	K12447+K16190+K00012+K08232+K00128+K00012+K19642+K12447+K00469+K10047+K00434+K00434+K00423+K10046+K14190
Metabolism	Biosynthesis of other secondary metabolites	Isoquinoline alkaloid biosynthesis	10	0.134764	0.712196	ko00950	GH_A02G0328(At1g31672);GH_A02G0329(At1g31672);GH_A06G2011(PPO);GH_D03G1257(maoII);GH_D06G2351(AS1);GH_D08G2006(At1g62810);GH_D12G0280(AS1);GH_D13G0693(At5g53970);GH_D13G1691(At5g53970);GH_D13G1897(TYRDC-1)	K00276+K00276+K00422+K00276+K00422+K00276+K00422+K00815+K00815+K01593
Metabolism	Amino acid metabolism	Glycine, serine and threonine metabolism	22	0.138481	0.712196	ko00260	GH_A02G0328(At1g31672);GH_A02G0329(At1g31672);GH_A08G2628(AKHSDH2);GH_A09G0835(LPD2);GH_A09G1008(HPPR);GH_A12G0454(GDH2);GH_A12G2476(SR);GH_D02G0832(SHM7);GH_D02G0879(SHM2);GH_D02G1143(PGM1);GH_D03G0771(GLYK);GH_D03G1257(maoII);GH_D04G0081(At4g29890);GH_D05G1310(HPPR);GH_D05G1398(TS2);GH_D05G1753(GDCST);GH_D08G2006(At1g62810);GH_D08G2168(TSA1);GH_D09G2494(LPD2);GH_D12G0221(PGDH1);GH_D13G1593(TSB)…	K00276+K00276+K12524+K00382+K15919+K02437+K12235+K00600+K00600+K15633+K15918+K00276+K00499+K15919+K01733+K00605+K00276+K01695+K00382+K00058+K01696+K01620
Metabolism	Global and overview maps	Biosynthesis of amino acids	62	0.143348	0.712196	ko01230	GH_A08G2459(EMB3004);GH_A08G2472(METE);GH_A08G2628(AKHSDH2);GH_A09G0323(At5g14590);GH_A09G0429(GAPC2);GH_A09G0687(HISN2);GH_A09G0784(IIL1);GH_A09G0785(IIL1);GH_A09G0800(EMB3004);GH_A12G0420(LYSA2);GH_A12G0425(HISN1B);GH_A12G0578(IDH1);GH_A12G0585(ACO1);GH_A12G0587(DHQS);GH_A12G0610(FBA2);GH_A12G1175(TKL-2);GH_A12G1176(At2g45300);GH_A12G1185(DHDPS2);GH_A12G1381(SAMS1);GH_D02G0296(DHAD);GH_D02G0302…	K13832+K00549+K12524+K00031+K00134+K11755+K01703+K01703+K13832+K01586+K00765+K00030+K01681+K01735+K01623+K00615+K00800+K01714+K00789+K01687+K01915+K00600+K00600+K15633+K01649+K01681+K01658+K01807+K00850+K01689+K01681+K01803+K01733+K00814+K01647+K00611+K00948+K01695+K00873+K01703+K00873+K00058+K01586+K01626+K14677+K00873+K00814+K00815+K01850+K00549+K13832+K13832+K01738+K00930+K00013+K00134+K00031+…
Genetic Information Processing	Replication and repair	Nucleotide excision repair	18	0.147229	0.712196	ko03420	GH_A08G2797(RBX1A);GH_A09G0686(CDKD-1);GH_A09G0948(RAD23B);GH_A12G0997(Mnat1);GH_D01G0461(--);GH_D03G1107(RPA1D);GH_D03G1355(PCNA);GH_D05G1631(At4g28440);GH_D06G2282(CUL4);GH_D06G2335(At4g28440);GH_D08G1903(UVH1);GH_D08G2193(CHR8);GH_D13G0698(RAD23C);GH_D13G0699(RAD23C);GH_D13G1590(POLD1);GH_D13G1805(--);GH_D13G1843(RFC3);GH_D13G1980(ERCC1)	K03868+K02202+K10839+K10842+K03504+K07466+K04802+K07466+K10609+K07466+K10848+K10841+K10839+K10839+K02327+K03505+K10756+K10849
Metabolism	Lipid metabolism	Fatty acid elongation	11	0.155417	0.712196	ko00062	GH_A09G0755(KCS20);GH_A12G1126(ppt-1);GH_A12G1320(KCS1);GH_A12G2354(ppt-1);GH_D02G0974(KCS4);GH_D03G1424(KCR1);GH_D03G1431(KCR1);GH_D03G1482(HACD2);GH_D03G1514(At3g45770);GH_D05G1971(KCS4);GH_D09G2362(KCS20)	K15397+K01074+K15397+K01074+K15397+K10251+K10251+K10703+K07512+K15397+K15397
Metabolism	Energy metabolism	Sulfur metabolism	10	0.15702	0.712196	ko00920	GH_A02G0365(APS1);GH_A09G0460(SOX);GH_D01G0389(GLY3);GH_D01G0644(AHL);GH_D05G1750(APR2);GH_D05G1910(APS2);GH_D09G2349(APS3);GH_D13G1191(RCS3);GH_D13G1402(STR1);GH_D13G1952(CYSD1)	K13811+K00387+K17725+K01082+K05907+K13811+K13811+K01738+K01011+K01738
Metabolism	Amino acid metabolism	Tyrosine metabolism	15	0.16346	0.712306	ko00350	GH_A02G0328(At1g31672);GH_A02G0329(At1g31672);GH_A06G2011(PPO);GH_A08G2583(At5g24760);GH_A12G1182(GSTZ1);GH_D01G0545(HGO);GH_D02G0728(ADH1);GH_D03G1257(maoII);GH_D05G1781(FAH);GH_D06G2351(AS1);GH_D08G2006(At1g62810);GH_D12G0280(AS1);GH_D13G0693(At5g53970);GH_D13G1691(At5g53970);GH_D13G1897(TYRDC-1)	K00276+K00276+K00422+K00001+K01800+K00451+K18857+K00276+K01555+K00422+K00276+K00422+K00815+K00815+K01593
Metabolism	Metabolism of terpenoids and polyketides	Terpenoid backbone biosynthesis	16	0.177668	0.712306	ko00900	GH_A08G2587(IPI2);GH_A09G0301(FTB);GH_A12G0768(FLCY);GH_A12G2448(HMGS);GH_D03G0882(ISPF);GH_D03G1071(CHLP);GH_D05G1803(FPS1);GH_D05G2055(ytcB);GH_D08G2053(HMGS);GH_D08G2254(ISPG);GH_D12G0173(NUS1);GH_D12G0177(ISPH);GH_D13G0473(ISPH);GH_D13G0479(NUS1);GH_D13G0594(HMG2);GH_D13G0713(ICMEL1)	K01823+K05954+K05906+K01641+K01770+K10960+K00787+K15891+K01641+K03526+K11778+K03527+K03527+K11778+K00021+K15889
Metabolism	Amino acid metabolism	Cysteine and methionine metabolism	28	0.179656	0.712306	ko00270	GH_A02G0361(VIT_05s0020g04080);GH_A02G0419(MD1);GH_A08G2472(METE);GH_A08G2628(AKHSDH2);GH_A12G1381(SAMS1);GH_A12G2512(ACS1);GH_D01G0515(MMDH);GH_D01G0586(RCOM_0591060);GH_D02G1453(SAMDC);GH_D03G0327(PMDH1);GH_D03G0881(ACS1);GH_D03G1069(At3g47520);GH_D03G1176(SAHH1);GH_D05G1775(ACO);GH_D08G1981(LDHA);GH_D09G2339(VIT_05s0020g04070);GH_D09G2463(SAMDC4);GH_D12G0210(MTK);GH_D13G0693(At5g53970);GH_D13G…	K08967+K00025+K00549+K12524+K00789+K20772+K00026+K16054+K01611+K00026+K20772+K00026+K01251+K05933+K00016+K08967+K01611+K00899+K00815+K01611+K22846+K00549+K01738+K01011+K16054+K00815+K00549+K01738
Genetic Information Processing	Folding, sorting and degradation	SNARE interactions in vesicular transport	14	0.187043	0.712306	ko04130	GH_A02G0457(--);GH_A06G2101(GOS11);GH_A08G2463(SYP132);GH_A09G0925(SYP61);GH_A12G0517(SYP61);GH_D03G0536(SYP21);GH_D05G1417(SEC22);GH_D05G1620(SYP61);GH_D10G0317(SYP61);GH_D13G0911(SYP132);GH_D13G1155(KN);GH_D13G1243(SYP43);GH_D13G1553(SYP51);GH_D13G1888(KN)	K08497+K08495+K08486+K08498+K08498+K08488+K08517+K08498+K08498+K08486+K08486+K08489+K08503+K08486
Genetic Information Processing	Folding, sorting and degradation	Protein processing in endoplasmic reticulum	62	0.187482	0.712306	ko04141	GH_A02G0345(HSP22.7);GH_A02G0513(ATJ49);GH_A02G0560(SAR1A);GH_A06G1977(DNAJ1);GH_A06G1999(HSP70-17);GH_A08G2646(SKP1B);GH_A08G2747(SBT6.1);GH_A08G2771(DER1);GH_A08G2797(RBX1A);GH_A09G0808(CUL1);GH_A09G0881(OST3B);GH_A09G0948(RAD23B);GH_A12G0313(DSK2B);GH_A12G0358(SKP1A);GH_A12G0398(Ufd1);GH_A12G0671(rnf-5);GH_A12G1039(PSL4);GH_A12G1163(SEC31B);GH_A12G2446(At2g40290);GH_D01G0455(sec61a);GH_D01G061…	K13993+K09518+K07953+K09503+K09486+K03094+K08653+K13989+K03868+K03347+K12669+K10839+K04523+K03094+K14016+K10666+K08288+K14005+K03237+K10956+K10666+K09580+K12666+K01230+K14006+K09487+K14011+K08057+K06689+K09490+K10575+K13993+K09580+K09580+K13993+K10950+K01230+K10956+K10666+K12669+K13989+K13993+K14012+K10956+K13993+K13993+K14009+K10085+K14006+K10578+K10666+K12670+K10839+K10839+K09487+K09490+K07765+…
Metabolism	Amino acid metabolism	Lysine biosynthesis	4	0.204457	0.712306	ko00300	GH_A08G2628(AKHSDH2);GH_A12G0420(LYSA2);GH_A12G1185(DHDPS2);GH_D12G0285(LYSA2)	K12524+K01586+K01714+K01586
Metabolism	Carbohydrate metabolism	Glycolysis / Gluconeogenesis	36	0.205215	0.712306	ko00010	GH_A02G0557(AAE7);GH_A06G2080(ACS);GH_A08G2583(At5g24760);GH_A09G0429(GAPC2);GH_A09G0835(LPD2);GH_A09G0998(HXK1);GH_A12G0610(FBA2);GH_A12G1330(PDH-E1);GH_A12G2533(--);GH_D02G0715(CYFBP);GH_D02G0728(ADH1);GH_D02G0803(ALDH3H1);GH_D02G1053(PFP-ALPHA);GH_D02G1143(PGM1);GH_D02G1323(Galm);GH_D02G1476(AKR4C10);GH_D03G0334(PCKA);GH_D03G0426(PFK5);GH_D03G1142(ENO1);GH_D03G1428(CTIMC);GH_D04G0118(ACS);GH_D…	K01913+K01895+K00001+K00134+K00382+K00844+K01623+K00161+K01792+K03841+K18857+K00128+K00895+K15633+K01785+K00002+K01610+K00850+K01689+K01803+K01895+K00627+K01792+K00162+K01568+K00627+K00162+K00016+K00873+K00382+K03841+K00873+K00161+K00873+K00627+K00134
Metabolism	Metabolism of cofactors and vitamins	Nicotinate and nicotinamide metabolism	8	0.215634	0.712306	ko00760	GH_A08G2726(NUDT19);GH_A09G0743(surE);GH_A12G0749(NAPRT2);GH_D01G0426(Os09g0345700);GH_D03G0715(NADK2);GH_D03G1407(--);GH_D03G1408(--);GH_D06G2230(surE)	K03426+K03787+K00763+K00858+K00858+K18551+K18551+K03787
Metabolism	Lipid metabolism	Fatty acid biosynthesis	15	0.222979	0.712306	ko00061	GH_A08G2738(FATB1);GH_A08G2802(KAS2);GH_A09G0738(LACS6);GH_A09G0968(KAS1);GH_A12G1219(CAC3);GH_D02G1058(POPTRDRAFT_831870);GH_D02G1157(ACPD);GH_D03G0440(fabZ);GH_D03G0644(S-ACP-DES6);GH_D03G0938(LACS4);GH_D05G1531(KAS1);GH_D08G2237(FATA);GH_D13G0931(AAE15);GH_D13G0980(CAC3);GH_D13G1297(BCCP1)	K10781+K09458+K01897+K09458+K01962+K01961+K03921+K02372+K03921+K01897+K09458+K10782+K01897+K01962+K02160
Metabolism	Energy metabolism	Carbon fixation in photosynthetic organisms	21	0.226271	0.712306	ko00710	GH_A02G0419(MD1);GH_A08G2680(PPCC);GH_A09G0429(GAPC2);GH_A12G0545(PEP4);GH_A12G0546(PPC1);GH_A12G0610(FBA2);GH_A12G1175(TKL-2);GH_D01G0515(MMDH);GH_D01G0532(PPC16);GH_D02G0715(CYFBP);GH_D02G1597(RPI2);GH_D03G0327(PMDH1);GH_D03G0334(PCKA);GH_D03G0613(NADP-ME4);GH_D03G1069(At3g47520);GH_D03G1428(CTIMC);GH_D05G1444(ALAAT2);GH_D12G0166(FBP);GH_D13G0636(ALAAT1);GH_D13G1435(GAPCP1);GH_D13G1713(PPC1)	K00025+K01595+K00134+K01595+K01595+K01623+K00615+K00026+K01595+K03841+K01807+K00026+K01610+K00029+K00026+K01803+K00814+K03841+K00814+K00134+K01595
Cellular Processes	Transport and catabolism	Phagosome	33	0.227835	0.712306	ko04145	GH_A08G2518(VHA-H);GH_A09G0513(TUBB8);GH_A09G0943(FAB1B);GH_A12G0362(ARAC5);GH_A12G0646(TUBA);GH_A12G0981(RABG3A);GH_A12G2500(VATE);GH_D01G0455(sec61a);GH_D02G0886(TUBA);GH_D02G1013(ARAC3);GH_D02G1082(TUBB5);GH_D02G1586(FAB1B);GH_D03G0536(SYP21);GH_D03G0564(VHA-H);GH_D03G0665(CRT3);GH_D03G0729(VHA-c''1);GH_D03G0759(RHN1);GH_D03G1367(TUBB8);GH_D05G1306(--);GH_D05G1417(SEC22);GH_D05G1564(sec61a);GH…	K02144+K07375+K00921+K04392+K07374+K07897+K02150+K10956+K07374+K04392+K07375+K00921+K08488+K02144+K08057+K03661+K07888+K07375+K07897+K08517+K10956+K04392+K07375+K10956+K04392+K07375+K07375+K02151+K04392+K07897+K02155+K07374+K08057
Metabolism	Amino acid metabolism	Phenylalanine, tyrosine and tryptophan biosynthesis	13	0.229416	0.712306	ko00400	GH_A08G2459(EMB3004);GH_A09G0800(EMB3004);GH_A12G0587(DHQS);GH_A12G1176(At2g45300);GH_D02G1500(ASB1);GH_D08G2168(TSA1);GH_D13G0542(DHS2);GH_D13G0693(At5g53970);GH_D13G0817(CM3);GH_D13G1130(--);GH_D13G1131(EMB3004);GH_D13G1593(TSB);GH_D13G1691(At5g53970)	K13832+K13832+K01735+K00800+K01658+K01695+K01626+K00815+K01850+K13832+K13832+K01696+K00815
Metabolism	Glycan biosynthesis and metabolism	N-Glycan biosynthesis	14	0.229957	0.712306	ko00510	GH_A09G0280(GMII);GH_A09G0705(wol);GH_A09G0881(OST3B);GH_A12G0638(LPPE2);GH_D01G0488(alg2);GH_D02G1034(DPMS1);GH_D02G1047(OST1A);GH_D02G1128(MNS1);GH_D03G0617(At2g44660);GH_D05G1518(MNS3);GH_D05G1722(OST3B);GH_D13G0477(OST48);GH_D13G1019(LPPG);GH_D13G1712(ALG9)	K01231+K00729+K12669+K07252+K03843+K00721+K12666+K01230+K03849+K01230+K12669+K12670+K07252+K03846
Metabolism	Carbohydrate metabolism	Fructose and mannose metabolism	16	0.236922	0.716408	ko00051	GH_A06G2052(XYLA);GH_A09G0554(SDH);GH_A09G0998(HXK1);GH_A12G0526(PMI2);GH_A12G0603(MUR1);GH_A12G0610(FBA2);GH_A12G1216(PMM);GH_A12G1299(FKGP);GH_D02G0715(CYFBP);GH_D02G1053(PFP-ALPHA);GH_D02G1307(TKFC);GH_D03G0426(PFK5);GH_D03G1428(CTIMC);GH_D05G1958(MAN7);GH_D12G0166(FBP);GH_D13G0690(MAN2)	K01805+K00008+K00844+K01809+K01711+K01623+K17497+K05305+K03841+K00895+K00863+K00850+K01803+K19355+K03841+K19355
Genetic Information Processing	Folding, sorting and degradation	Proteasome	17	0.27818	0.8216	ko03050	GH_A02G0343(PBD1);GH_A08G2557(RPN12A);GH_A08G2584(RPN5A);GH_A09G0945(PAE1);GH_D02G0286(RPN2A);GH_D02G0799(PBC1);GH_D02G0990(RPT4B);GH_D02G1340(RPN2A);GH_D03G1183(RPN7);GH_D05G1453(RPT1A);GH_D05G1942(RPT4B);GH_D05G2051(RPN11);GH_D06G2267(RPT1A);GH_D08G2213(RPT2A);GH_D13G0804(RPN6);GH_D13G1226(RPT5A);GH_D13G1267(PBG1)	K02734+K03031+K03035+K02729+K03032+K02735+K03064+K03032+K03037+K03061+K03064+K03030+K03061+K03062+K03036+K03065+K02736
Metabolism	Carbohydrate metabolism	C5-Branched dibasic acid metabolism	3	0.292818	0.84518	ko00660	GH_A09G0784(IIL1);GH_A09G0785(IIL1);GH_D09G2417(IIL1)	K01703+K01703+K01703
Genetic Information Processing	Folding, sorting and degradation	Sulfur relay system	3	0.335444	0.938005	ko04122	GH_A12G0925(NIFS1);GH_D05G1851(NCS6);GH_D13G1402(STR1)	K04487+K14168+K01011
Metabolism	Metabolism of cofactors and vitamins	Ubiquinone and other terpenoid-quinone biosynthesis	10	0.340978	0.938005	ko00130	GH_A02G0368(VTE3);GH_D02G1446(PHYLLO);GH_D03G0525(4CL3);GH_D03G0582(VTE4);GH_D03G1063(MENB);GH_D03G1329(At5g58800);GH_D05G1456(4CL2);GH_D13G0693(At5g53970);GH_D13G1691(At5g53970);GH_D13G1801(VTE4)	K12502+K14759+K01904+K05928+K01661+K03809+K01904+K00815+K00815+K05928
Genetic Information Processing	Replication and repair	DNA replication	13	0.347136	0.938005	ko03030	GH_A12G2550(Prim1);GH_D01G0461(--);GH_D02G1104(OsI_36121);GH_D02G1610(At1g67320);GH_D03G1107(RPA1D);GH_D03G1355(PCNA);GH_D05G1530(MCM3);GH_D05G1631(At4g28440);GH_D06G2335(At4g28440);GH_D13G1287(FEN1);GH_D13G1590(POLD1);GH_D13G1805(--);GH_D13G1843(RFC3)	K02684+K03504+K02540+K02685+K07466+K04802+K02541+K07466+K07466+K04799+K02327+K03505+K10756
Metabolism	Amino acid metabolism	Valine, leucine and isoleucine degradation	11	0.366355	0.964086	ko00280	GH_A02G0523(IBR3);GH_A09G0835(LPD2);GH_A12G2346(At4g16800);GH_A12G2448(HMGS);GH_D02G0757(At1g21400);GH_D02G0803(ALDH3H1);GH_D02G1095(At4g20930);GH_D08G2053(HMGS);GH_D09G2494(LPD2);GH_D09G2513(BCE2);GH_D12G0235(MCCB)	K00249+K00382+K05607+K01641+K00166+K00128+K00020+K01641+K00382+K09699+K01969
Metabolism	Lipid metabolism	Cutin, suberine and wax biosynthesis	8	0.37197	0.964086	ko00073	GH_A08G2604(HHT1);GH_A09G0747(SOP1);GH_A09G0778(SOP1);GH_A09G0781(PXG3);GH_A12G2491(CYP86A22);GH_D05G1382(HTH);GH_D08G2113(CYP86A22);GH_D08G2175(CYP94A2)	K15400+K17991+K17991+K17991+K15398+K15403+K15398+K20769
Metabolism	Carbohydrate metabolism	Pentose phosphate pathway	13	0.382883	0.971013	ko00030	GH_A08G2669(rbsK);GH_A09G0427(G6PDH);GH_A12G0610(FBA2);GH_A12G1175(TKL-2);GH_A12G2531(At5g41670);GH_D02G0715(CYFBP);GH_D02G1053(PFP-ALPHA);GH_D02G1425(At1g13700);GH_D02G1597(RPI2);GH_D03G0426(PFK5);GH_D08G1866(PRS1);GH_D12G0166(FBP);GH_D13G0864(At1g13700)	K00852+K00036+K01623+K00615+K00033+K03841+K00895+K01057+K01807+K00850+K00948+K03841+K01057
Metabolism	Lipid metabolism	Synthesis and degradation of ketone bodies	2	0.400093	0.971013	ko00072	GH_A12G2448(HMGS);GH_D08G2053(HMGS)	K01641+K01641
Metabolism	Metabolism of other amino acids	beta-Alanine metabolism	10	0.434239	0.971013	ko00410	GH_A02G0328(At1g31672);GH_A02G0329(At1g31672);GH_A02G0523(IBR3);GH_A12G1054(PAO2);GH_D01G0348(PYD3);GH_D02G0803(ALDH3H1);GH_D03G1156(PYD3);GH_D03G1257(maoII);GH_D08G2006(At1g62810);GH_D12G0164(PYD3)	K00276+K00276+K00249+K17839+K01431+K00128+K01431+K00276+K00276+K01431
Metabolism	Global and overview maps	2-Oxocarboxylic acid metabolism	16	0.43844	0.971013	ko01210	GH_A09G0323(At5g14590);GH_A09G0784(IIL1);GH_A09G0785(IIL1);GH_A12G0578(IDH1);GH_A12G0585(ACO1);GH_D02G0296(DHAD);GH_D02G1217(IPMS2);GH_D02G1459(ACO3);GH_D03G1402(ACO);GH_D05G1444(ALAAT2);GH_D05G1636(CIT);GH_D09G2417(IIL1);GH_D13G0590(acy1);GH_D13G0636(ALAAT1);GH_D13G1344(NAGK);GH_D13G1452(ICDH-1)	K00031+K01703+K01703+K00030+K01681+K01687+K01649+K01681+K01681+K00814+K01647+K01703+K14677+K00814+K00930+K00031
Metabolism	Lipid metabolism	Glycerophospholipid metabolism	25	0.458199	0.971013	ko00564	GH_A06G2145(--);GH_A08G2599(LCAT3);GH_A08G2683(DGK7);GH_A08G2724(EMB1187);GH_A09G0361(GPDH);GH_A12G0432(AAPT1);GH_A12G0582(PLDDELTA);GH_A12G1191(LPEAT2);GH_D01G0670(DGK5);GH_D02G0937(PAH2);GH_D02G1046(At1g78690);GH_D02G1101(LPLAT1);GH_D02G1331(NMT1);GH_D03G1164(Os07g0688000);GH_D03G1326(NPC1);GH_D03G1462(PAH2);GH_D04G0145(GLY1);GH_D05G1770(At4g22300);GH_D05G1779(CDS2);GH_D05G2058(PAH2);GH_D06G227…	K06130+K22389+K00901+K00894+K00006+K00993+K01115+K13510+K00901+K15728+K13511+K13519+K05929+K01517+K01114+K15728+K00006+K06130+K00981+K15728+K22389+K13513+K00901+K01114+K13511
Genetic Information Processing	Translation	mRNA surveillance pathway	35	0.464176	0.971013	ko03015	GH_A02G0416(Os03g0268000);GH_A02G0441(RNP1);GH_A02G0445(RNP1);GH_A06G1982(CSTF77);GH_A06G1993(--);GH_A08G2563(PEL1);GH_A09G0425(B'ETA);GH_A09G0609(CPSF160);GH_A09G0708(rngtt);GH_A09G0991(PP2AB2);GH_A09G0997(PAPS4);GH_A09G1025(AIP2);GH_A12G0435(UPF3);GH_A12G0442(CPSF30);GH_A12G0745(RNP1);GH_D03G0399(PABN2);GH_D03G0451(Tsr3);GH_D03G0452(Acin1);GH_D03G0596(PP2AB2);GH_D03G0887(PP1);GH_D03G1065(ERF1-3…	K06269+K14411+K14411+K14408+K14404+K06965+K11584+K14401+K13917+K04354+K14376+K12812+K14328+K14404+K14411+K14396+K12875+K12875+K04354+K06269+K03265+K14396+K06269+K12881+K04354+K14411+K14328+K14326+K14396+K13025+K03456+K00565+K14325+K11583+K06269
Metabolism	Amino acid metabolism	Phenylalanine metabolism	12	0.464595	0.971013	ko00360	GH_A02G0328(At1g31672);GH_A02G0329(At1g31672);GH_A09G0908(--);GH_D01G0579(hbdA);GH_D03G0525(4CL3);GH_D03G1257(maoII);GH_D05G1456(4CL2);GH_D08G2006(At1g62810);GH_D12G0228(CCOAOMT1);GH_D13G0693(At5g53970);GH_D13G1691(At5g53970);GH_D13G1897(TYRDC-1)	K00276+K00276+K01426+K00074+K01904+K00276+K01904+K00276+K00588+K00815+K00815+K01593
Metabolism	Carbohydrate metabolism	Amino sugar and nucleotide sugar metabolism	33	0.471066	0.971013	ko00520	GH_A06G2088(MUR4);GH_A08G2484(CBR1);GH_A08G2499(USP);GH_A08G2565(RGP5);GH_A08G2670(RHM1);GH_A08G2671(RHM1);GH_A08G2691(GAE1);GH_A09G0349(GLCAK1);GH_A09G0998(HXK1);GH_A12G0472(GLCNAC1PUT1);GH_A12G0526(PMI2);GH_A12G0603(MUR1);GH_A12G0815(UGD2);GH_A12G1099(RLF);GH_A12G1170(GFPT2);GH_A12G1216(PMM);GH_A12G1299(FKGP);GH_A12G1313(CHIT3);GH_A12G2464(UGE1);GH_D01G0388(DRT101);GH_D01G0413(RHM1);GH_D02G1192…	K12448+K00326+K12447+K13379+K12450+K12450+K08679+K16190+K00844+K00972+K01809+K01711+K00012+K00326+K00820+K17497+K05305+K01183+K01784+K01836+K12450+K13648+K00012+K12447+K08678+K13648+K00975+K08679+K01784+K13648+K13648+K10046+K13379
Genetic Information Processing	Translation	Ribosome	86	0.485014	0.971013	ko03010	GH_A02G0338(--);GH_A02G0357(GSVIVT00020038001);GH_A02G0358(GSVIVT00020038001);GH_A02G0376(RPS15A);GH_A02G0427(RPL14B);GH_A02G0436(RPL28);GH_A02G0525(RPL19B);GH_A06G2005(rps3);GH_A06G2006(rpl2-A);GH_A06G2067(RPS26C);GH_A08G2509(RPL17);GH_A08G2590(RPL26A);GH_A08G2645(RPS19C);GH_A08G2708(RPS11);GH_A08G2779(RPL31);GH_A09G0337(RPS17);GH_A09G0465(RPL27);GH_A09G0517(RPL36);GH_A09G0583(RPS10A);GH_A09G061…	K02881+K02984+K02984+K02958+K02875+K02902+K02885+K02982+K02886+K02976+K02879+K02898+K02966+K02949+K02910+K02962+K02899+K02920+K02947+K02969+K02993+K02984+K02875+K02868+K02882+K02912+K02897+K02991+K02942+K02977+K02990+K02871+K02945+K02925+K02952+K02987+K02872+K02881+K02922+K02940+K02981+K02966+K02936+K02893+K02918+K02870+K02866+K02937+K02922+K02961+K02903+K02874+K02882+K02912+K02868+K02914+K02988+…
Metabolism	Metabolism of cofactors and vitamins	Porphyrin and chlorophyll metabolism	10	0.485903	0.971013	ko00860	GH_A08G2823(HEMH);GH_D01G0526(HEME1);GH_D02G1398(HEMH);GH_D03G1071(CHLP);GH_D05G2043(UROS);GH_D06G2322(CHLI);GH_D08G2046(SGR);GH_D10G0334(CHLI);GH_D13G1471(COX15);GH_D13G1660(PORA)	K01772+K01599+K01772+K10960+K01719+K03405+K22013+K03405+K02259+K00218
Metabolism	Lipid metabolism	Fatty acid degradation	13	0.49107	0.971013	ko00071	GH_A02G0394(ECI2);GH_A02G0523(IBR3);GH_A08G2583(At5g24760);GH_A08G2749(AIM1);GH_A09G0738(LACS6);GH_A09G0813(MFP2);GH_A12G2360(ACX1);GH_D02G0274(CYP72A67);GH_D02G0728(ADH1);GH_D02G0803(ALDH3H1);GH_D03G0938(LACS4);GH_D13G0931(AAE15);GH_D13G1015(ACX4)	K07517+K00249+K00001+K10527+K01897+K10527+K00232+K07425+K18857+K00128+K01897+K01897+K00232
Metabolism	Metabolism of cofactors and vitamins	Biotin metabolism	5	0.494676	0.971013	ko00780	GH_A08G2802(KAS2);GH_A09G0968(KAS1);GH_D03G0440(fabZ);GH_D03G1221(BIOF);GH_D05G1531(KAS1)	K09458+K09458+K02372+K00652+K09458
Metabolism	Lipid metabolism	Biosynthesis of unsaturated fatty acids	7	0.502875	0.971013	ko01040	GH_A12G2360(ACX1);GH_D02G1157(ACPD);GH_D03G0644(S-ACP-DES6);GH_D03G1424(KCR1);GH_D03G1431(KCR1);GH_D03G1482(HACD2);GH_D13G1015(ACX4)	K00232+K03921+K03921+K10251+K10251+K10703+K00232
Metabolism	Glycan biosynthesis and metabolism	Glycosphingolipid biosynthesis - ganglio series	1	0.507631	0.971013	ko00604	GH_D05G1376(BGAL17)	K12309
Metabolism	Metabolism of cofactors and vitamins	One carbon pool by folate	6	0.518971	0.971013	ko00670	GH_A12G0474(purH);GH_A12G0504(5FCL);GH_D02G0832(SHM7);GH_D02G0879(SHM2);GH_D05G1753(GDCST);GH_D08G1949(PURU2)	K00602+K01934+K00600+K00600+K00605+K01433
Environmental Information Processing	Signal transduction	MAPK signaling pathway - plant	43	0.523114	0.971013	ko04016	GH_A02G0389(ETR2);GH_A06G2123(RPS5);GH_A06G2124(RFL1);GH_A06G2130(RPS5);GH_A06G2135(At5g63020);GH_A08G2719(EBF2);GH_A08G2793(ABI2);GH_A08G2821(RTE1);GH_A09G0508(YDA);GH_A09G0733(NPK1);GH_A12G0471(RAN1);GH_A12G0703(SAPK10);GH_A12G1137(NDPK1);GH_A12G1238(MPK4);GH_A12G2288(PYL1);GH_A12G2512(ACS1);GH_A12G2549(PYL8);GH_A12G2559(NDPK3);GH_D01G0349(ETR1);GH_D02G0707(VIP1);GH_D02G0828(MEKK1);GH_D02G0986(…	K14509+K20599+K20599+K20599+K20599+K14515+K14497+K20726+K20717+K20606+K17686+K14498+K00940+K20600+K14496+K20772+K14496+K00940+K14509+K20557+K13414+K20535+K14512+K20538+K20772+K13447+K14497+K20536+K14514+K14497+K14498+K20716+K03781+K20535+K14498+K17686+K20717+K14514+K14509+K02183+K14498+K13416+K20553
Genetic Information Processing	Replication and repair	Base excision repair	9	0.540554	0.971013	ko03410	GH_D01G0461(--);GH_D03G0768(XRCC1);GH_D03G0866(ARP);GH_D03G1355(PCNA);GH_D05G1970(--);GH_D05G1998(tag);GH_D13G1287(FEN1);GH_D13G1590(POLD1);GH_D13G1805(--)	K03504+K10803+K01142+K04802+K01247+K01246+K04799+K02327+K03505
Metabolism	Biosynthesis of other secondary metabolites	Tropane, piperidine and pyridine alkaloid biosynthesis	6	0.544879	0.971013	ko00960	GH_A02G0328(At1g31672);GH_A02G0329(At1g31672);GH_D03G1257(maoII);GH_D08G2006(At1g62810);GH_D13G0693(At5g53970);GH_D13G1691(At5g53970)	K00276+K00276+K00276+K00276+K00815+K00815
Metabolism	Amino acid metabolism	Histidine metabolism	4	0.545837	0.971013	ko00340	GH_A09G0687(HISN2);GH_A12G0425(HISN1B);GH_D02G0803(ALDH3H1);GH_D13G1434(HISN8)	K11755+K00765+K00128+K00013
Metabolism	Amino acid metabolism	Valine, leucine and isoleucine biosynthesis	5	0.552089	0.971013	ko00290	GH_A09G0784(IIL1);GH_A09G0785(IIL1);GH_D02G0296(DHAD);GH_D02G1217(IPMS2);GH_D09G2417(IIL1)	K01703+K01703+K01687+K01649+K01703
Genetic Information Processing	Transcription	Spliceosome	41	0.560227	0.971013	ko03040	GH_A02G0420(Os08g0127700);GH_A08G2578(Aqr);GH_A08G2682(Snrpe);GH_A08G2722(snu13);GH_A09G0316(RH14);GH_A09G0343(RNP1);GH_A09G1025(AIP2);GH_A12G0357(--);GH_A12G0487(--);GH_A12G0516(CTNNBL1);GH_A12G0663(U2AF65B);GH_A12G1301(RS31);GH_A12G2497(SR45A);GH_D01G0516(UBA2C);GH_D02G1036(SMD3B);GH_D02G1473(At1g14650);GH_D02G1493(THO2);GH_D03G0451(Tsr3);GH_D03G0452(Acin1);GH_D03G0506(Isy1);GH_D03G0741(LSM3A);…	K12819+K12874+K11097+K12845+K12823+K12741+K12812+K12868+K12859+K12864+K12837+K12893+K12897+K12741+K11088+K12825+K12879+K12875+K12875+K12870+K12622+K12741+K12869+K12881+K12741+K12837+K12823+K12867+K12873+K12846+K11087+K12817+K12836+K12741+K12891+K13025+K12885+K12890+K12815+K12863+K12860
Genetic Information Processing	Translation	Aminoacyl-tRNA biosynthesis	13	0.561101	0.971013	ko00970	GH_A08G2585(At3g02760);GH_A08G2767(EMB1027);GH_A08G2778(SYNC1);GH_A09G0994(OVA2);GH_A12G0509(THRRS);GH_A12G1367(At3g62120);GH_A12G2479(At5g38830);GH_D01G0407(EMB2768);GH_D02G1153(At3g11710);GH_D06G2359(At3g62120);GH_D09G2456(GATB);GH_D13G1924(At3g62120);GH_D13G1928(OVA2)	K01892+K01887+K01893+K01870+K01868+K01881+K01883+K01866+K04567+K01881+K02434+K01881+K01870
Metabolism	Global and overview maps	Biosynthesis of secondary metabolites	252	0.576924	0.971013	ko01110	GH_A02G0328(At1g31672);GH_A02G0329(At1g31672);GH_A02G0368(VTE3);GH_A02G0419(MD1);GH_A02G0523(IBR3);GH_A02G0557(AAE7);GH_A06G2011(PPO);GH_A06G2080(ACS);GH_A08G2459(EMB3004);GH_A08G2472(METE);GH_A08G2583(At5g24760);GH_A08G2587(IPI2);GH_A08G2589(PYRR);GH_A08G2599(LCAT3);GH_A08G2628(AKHSDH2);GH_A08G2683(DGK7);GH_A08G2749(AIM1);GH_A08G2823(HEMH);GH_A09G0323(At5g14590);GH_A09G0361(GPDH);GH_A09G0427(G6P…	K00276+K00276+K12502+K00025+K00249+K01913+K00422+K01895+K13832+K00549+K00001+K01823+K11752+K22389+K12524+K00901+K10527+K01772+K00031+K00006+K00036+K00134+K05282+K11755+K05350+K03787+K15397+K01703+K01703+K13832+K10527+K00382+K11517+K00844+K15919+K01586+K00765+K01945+K00993+K02437+K00602+K01809+K10717+K00030+K01115+K01681+K01735+K00475+K01623+K00234+K01953+K00430+K00083+K00940+K00615+K00800+K01714+…
Metabolism	Amino acid metabolism	Arginine and proline metabolism	13	0.578058	0.971013	ko00330	GH_A09G0267(P4H7);GH_A09G0908(--);GH_A12G0584(P4H10);GH_A12G1054(PAO2);GH_D02G0803(ALDH3H1);GH_D02G1015(P4H3);GH_D02G1453(SAMDC);GH_D03G1048(ALDH12A1);GH_D05G1867(P4H3);GH_D09G2463(SAMDC4);GH_D09G2470(P4H4);GH_D13G0932(SAMDC);GH_D13G0989(ADC2)	K00472+K01426+K00472+K17839+K00128+K00472+K01611+K00294+K00472+K01611+K00472+K01611+K01583
Metabolism	Metabolism of other amino acids	Glutathione metabolism	20	0.580736	0.971013	ko00480	GH_A02G0291(GSTU7);GH_A02G0311(RNR2A);GH_A09G0323(At5g14590);GH_A09G0427(G6PDH);GH_A12G2477(GSTT1);GH_A12G2478(GPX6);GH_A12G2480(GPX8);GH_A12G2531(At5g41670);GH_D02G0317(HSP26-A);GH_D02G0338(RNR2A);GH_D02G1171(GSTF9);GH_D02G1335(At3g24170);GH_D03G0490(RNR1);GH_D08G2091(GSTT1);GH_D08G2094(CSA);GH_D08G2134(GPX5);GH_D08G2240(APX1);GH_D08G2241(APX1);GH_D13G1452(ICDH-1);GH_D13G1748(PARC)	K00799+K10808+K00031+K00036+K00799+K00432+K00432+K00033+K00799+K10808+K00799+K00383+K10807+K00799+K00432+K00432+K00434+K00434+K00031+K00799
Genetic Information Processing	Replication and repair	Non-homologous end-joining	2	0.616747	0.971013	ko03450	GH_D01G0468(KU70);GH_D13G1287(FEN1)	K10884+K04799
Metabolism	Metabolism of cofactors and vitamins	Pantothenate and CoA biosynthesis	7	0.61883	0.971013	ko00770	GH_A12G0644(COAD);GH_D01G0348(PYD3);GH_D02G0296(DHAD);GH_D03G1156(PYD3);GH_D04G0045(COAE);GH_D05G1978(HAL3A);GH_D12G0164(PYD3)	K02201+K01431+K01687+K01431+K00859+K01598+K01431
Metabolism	Amino acid metabolism	Alanine, aspartate and glutamate metabolism	10	0.622246	0.971013	ko00250	GH_A12G0820(ASN3);GH_A12G1170(GFPT2);GH_D01G0557(CARB);GH_D02G0302(GS2);GH_D03G0645(GABA-TP1);GH_D03G1048(ALDH12A1);GH_D03G1202(GDH2);GH_D05G1444(ALAAT2);GH_D13G0636(ALAAT1);GH_D13G0995(ASE1)	K01953+K00820+K01955+K01915+K16871+K00294+K00261+K00814+K00814+K00764
Metabolism	Biosynthesis of other secondary metabolites	Glucosinolate biosynthesis	3	0.625754	0.971013	ko00966	GH_A09G0784(IIL1);GH_A09G0785(IIL1);GH_D09G2417(IIL1)	K01703+K01703+K01703
Cellular Processes	Transport and catabolism	Autophagy - other eukaryotes	9	0.630356	0.971013	ko04136	GH_A09G0871(ATG8C);GH_A12G0699(ATG101);GH_A12G1018(TOR);GH_D05G1596(ATG7);GH_D05G1746(ATG8C);GH_D08G2182(ATG9);GH_D12G0178(TOR);GH_D13G0927(ATG8A);GH_D13G1013(ATG1C)	K08341+K19730+K07203+K08337+K08341+K17907+K07203+K08341+K08269
Metabolism	Energy metabolism	Photosynthesis	13	0.635116	0.971013	ko00195	GH_A02G0327(psaD);GH_A09G0617(psbB);GH_A12G2294(FDC2);GH_D01G0343(ATPD);GH_D03G0873(psbC);GH_D03G0877(psaA);GH_D05G1312(PSAH);GH_D05G1468(PSAF);GH_D05G1713(PSBQ);GH_D05G1861(PETE);GH_D05G1895(PETH);GH_D08G2170(psbW);GH_D13G1462(PSAG)	K02692+K02704+K02639+K02113+K02705+K02689+K02695+K02694+K08901+K02638+K02641+K02721+K08905
Metabolism	Biosynthesis of other secondary metabolites	Flavonoid biosynthesis	8	0.649466	0.971013	ko00941	GH_A12G0596(AN3);GH_A12G2441(ANS);GH_D02G0295(CHS1);GH_D04G0140(CHI3);GH_D05G1711(ANR);GH_D05G1959(DFR);GH_D08G2039(ANT17);GH_D12G0228(CCOAOMT1)	K00475+K05277+K00660+K01859+K08695+K13082+K05277+K00588
Environmental Information Processing	Membrane transport	ABC transporters	7	0.66083	0.971013	ko02010	GH_A09G0340(ABCB26);GH_A12G0448(ABCC2);GH_A12G1369(ABCB11);GH_A12G1371(ABCB11);GH_D10G0348(ABCB9);GH_D13G1534(ABCC3);GH_D13G1535(ABCC3)	K05656+K05666+K05658+K05658+K05658+K05666+K05666
Metabolism	Metabolism of cofactors and vitamins	Vitamin B6 metabolism	3	0.672414	0.971013	ko00750	GH_D05G1300(PDX12);GH_D05G1364(At1g17710);GH_D05G1398(TS2)	K06215+K13248+K01733
Metabolism	Amino acid metabolism	Lysine degradation	8	0.677874	0.971013	ko00310	GH_A06G1998(SUVH1);GH_A06G2084(ASHH3);GH_A12G2339(SUVH6);GH_D02G0786(ASHH2);GH_D02G0803(ALDH3H1);GH_D03G1208(SUVH5);GH_D08G1911(SUVH6);GH_D09G2452(SUVH9)	K11420+K11423+K11420+K11423+K00128+K11420+K11420+K11420
Metabolism	Metabolism of cofactors and vitamins	Riboflavin metabolism	3	0.686982	0.971013	ko00740	GH_A08G2589(PYRR);GH_D03G1487(RIBA3);GH_D05G1693(FHY)	K11752+K14652+K20884
Metabolism	Carbohydrate metabolism	Butanoate metabolism	4	0.687851	0.971013	ko00650	GH_A12G2448(HMGS);GH_D01G0579(hbdA);GH_D03G0645(GABA-TP1);GH_D08G2053(HMGS)	K01641+K00074+K16871+K01641
Genetic Information Processing	Transcription	RNA polymerase	11	0.689641	0.971013	ko03020	GH_A08G2752(NRPB5A);GH_A09G0514(POLR3C);GH_A12G2485(rpoA);GH_D01G0357(rpoB);GH_D03G1135(polr1c);GH_D03G1194(NRPB5A);GH_D03G1368(Polr1d);GH_D03G1509(NRPC1);GH_D04G0131(polr1c);GH_D06G2347(RPB2);GH_D12G0224(NRPB3)	K03013+K03023+K03040+K03043+K03027+K03013+K03020+K03018+K03027+K03010+K03011
Metabolism	Global and overview maps	Metabolic pathways	477	0.690977	0.971013	ko01100	GH_A02G0311(RNR2A);GH_A02G0327(psaD);GH_A02G0328(At1g31672);GH_A02G0329(At1g31672);GH_A02G0361(VIT_05s0020g04080);GH_A02G0365(APS1);GH_A02G0368(VTE3);GH_A02G0419(MD1);GH_A02G0523(IBR3);GH_A02G0557(AAE7);GH_A06G1973(TTL);GH_A06G2011(PPO);GH_A06G2048(lacZ);GH_A06G2052(XYLA);GH_A06G2080(ACS);GH_A06G2088(MUR4);GH_A06G2146(COX5B-1);GH_A08G2459(EMB3004);GH_A08G2472(METE);GH_A08G2499(USP);GH_A08G2518(VH…	K10808+K02692+K00276+K00276+K08967+K13811+K12502+K00025+K00249+K01913+K13484+K00422+K01190+K01805+K01895+K12448+K02265+K13832+K00549+K12447+K02144+K00001+K01823+K11752+K22389+K12524+K01595+K00901+K08679+K00894+K03426+K10781+K10527+K03013+K01489+K00679+K09458+K01772+K00472+K01231+K00031+K16190+K05283+K00036+K00134+K00413+K14452+K00876+K00387+K05282+K03023+K00008+K02704+K05573+K03966+K11755+K05350+…
Metabolism	Lipid metabolism	Glycerolipid metabolism	19	0.694622	0.971013	ko00561	GH_A08G2683(DGK7);GH_A08G2795(PDAT1);GH_A09G0451(LIP2);GH_A09G0847(SFR2);GH_A09G0987(PDAT1);GH_A12G0531(--);GH_D01G0670(DGK5);GH_D02G0803(ALDH3H1);GH_D02G0937(PAH2);GH_D02G1101(LPLAT1);GH_D02G1307(TKFC);GH_D02G1476(AKR4C10);GH_D03G0771(GLYK);GH_D03G1462(PAH2);GH_D05G2058(PAH2);GH_D06G2246(PDAT1);GH_D13G0474(LPAT5);GH_D13G0601(AGAL2);GH_D13G0670(DGK5)	K00901+K00679+K14452+K21362+K00679+K01054+K00901+K00128+K15728+K13519+K00863+K00002+K15918+K15728+K15728+K00679+K13513+K07407+K00901
Cellular Processes	Transport and catabolism	Endocytosis	43	0.695614	0.971013	ko04144	GH_A06G2030(ELC);GH_A08G2631(DRP2A);GH_A08G2777(VPS32.1);GH_A08G2829(EPSIN1);GH_A09G0828(AMSH3);GH_A09G0893(VPS28-2);GH_A12G0369(ERD7);GH_A12G0438(RABA2A);GH_A12G0497(ARPC2A);GH_A12G0582(PLDDELTA);GH_A12G0981(RABG3A);GH_A12G1124(ARPC5A);GH_A12G1361(--);GH_A12G2320(DRP1E);GH_A12G2414(spg21);GH_D02G0256(ARPC4);GH_D02G1250(--);GH_D02G1487(AGD2);GH_D03G0400(RAB11A);GH_D03G0634(Os12g0104800);GH_D03G06…	K12183+K01528+K12194+K12471+K11866+K12184+K19366+K07904+K05758+K01115+K07897+K05754+K15053+K01528+K19367+K05755+K19476+K12489+K07904+K04646+K12479+K19476+K07888+K12489+K07904+K12471+K10396+K12193+K19476+K07897+K12197+K07904+K12184+K10591+K18468+K12197+K07904+K05758+K07897+K19476+K07901+K07937+K12486
Genetic Information Processing	Folding, sorting and degradation	Ubiquitin mediated proteolysis	28	0.695765	0.971013	ko04120	GH_A02G0488(MIEL1);GH_A08G2646(SKP1B);GH_A08G2797(RBX1A);GH_A09G0808(CUL1);GH_A12G0358(SKP1A);GH_A12G0366(UPL3);GH_A12G0412(SAE2);GH_A12G0621(UBC16);GH_A12G0669(RCE1);GH_A12G0891(CYP65);GH_A12G0971(UPL6);GH_A12G2494(UBC4);GH_D01G0387(UBC35);GH_D01G0535(UBC35);GH_D01G0595(UBC25);GH_D02G0752(SKP2B);GH_D03G0698(SKP2B);GH_D03G0916(UBC10);GH_D03G1281(SAE1B-2);GH_D03G1458(UBC7);GH_D05G1784(UPL5);GH_D05…	K10144+K03094+K03868+K03347+K03094+K10590+K10685+K10688+K10579+K10598+K10589+K10576+K10580+K10580+K10581+K03875+K03875+K06689+K10684+K10575+K10591+K10688+K10609+K10578+K10581+K10685+K03349+K10580
Metabolism	Amino acid metabolism	Arginine biosynthesis	7	0.709186	0.977602	ko00220	GH_D02G0302(GS2);GH_D03G1202(GDH2);GH_D05G1444(ALAAT2);GH_D05G1960(ARGF);GH_D13G0590(acy1);GH_D13G0636(ALAAT1);GH_D13G1344(NAGK)	K01915+K00261+K00814+K00611+K14677+K00814+K00930
Metabolism	Glycan biosynthesis and metabolism	Other types of O-glycan biosynthesis	3	0.727755	0.977602	ko00514	GH_A06G2043(HPAT3);GH_A09G0411(SERGT1);GH_A09G0685(eogt)	K20782+K20781+K18134
Genetic Information Processing	Folding, sorting and degradation	RNA degradation	26	0.728913	0.977602	ko03018	GH_A06G2100(CAF1-6);GH_A08G2657(PAT1);GH_A09G0324(PNP2);GH_A09G0856(VCS);GH_A09G0859(VCS);GH_A12G0757(CPN60B1);GH_A12G1116(cnot1);GH_D01G0604(PAPD7);GH_D02G1263(rrp40);GH_D03G0426(PFK5);GH_D03G0529(RRP45B);GH_D03G0741(LSM3A);GH_D03G1142(ENO1);GH_D03G1353(SKI2);GH_D04G0058(EXOSC7);GH_D05G1330(CPN60B1);GH_D05G1379(At3g13860);GH_D05G1424(LSM1B);GH_D05G1814(SKI3);GH_D05G1909(XRN3);GH_D12G0171(HSP70-1…	K12581+K12617+K00962+K12616+K12616+K04077+K12604+K03514+K03681+K00850+K03678+K12622+K01689+K12599+K12589+K04077+K04077+K12620+K12600+K12619+K04043+K12591+K12580+K12617+K12591+K07573
Metabolism	Biosynthesis of other secondary metabolites	Flavone and flavonol biosynthesis	1	0.737805	0.977602	ko00944	GH_D06G2326(FG3)	K22794
Metabolism	Carbohydrate metabolism	Starch and sucrose metabolism	33	0.740476	0.977602	ko00500	GH_A09G0690(BGLU44);GH_A09G0979(TPS1);GH_A09G0998(HXK1);GH_A12G0402(At4g39010);GH_A12G2389(INVA);GH_A12G2390(TPPF);GH_D01G0417(TPS1);GH_D02G1035(SBEII);GH_D02G1490(TPS6);GH_D02G1549(At2g01630);GH_D03G0332(SS4);GH_D03G0368(TPPJ);GH_D03G0468(DPE1);GH_D03G0589(CWINV1);GH_D03G0664(BGLU42);GH_D03G0968(CEL1);GH_D03G0980(SS4);GH_D04G0086(ISA1);GH_D04G0091(At5g58090);GH_D05G1558(TPS1);GH_D05G1566(TPS7);G…	K05350+K16055+K00844+K01179+K01193+K01087+K16055+K00700+K16055+K19891+K00703+K01087+K00705+K01193+K01188+K01179+K00703+K01214+K19893+K16055+K16055+K00688+K00703+K19891+K00975+K01176+K00703+K00688+K01188+K05349+K05349+K01188+K05350
Metabolism	Carbohydrate metabolism	Inositol phosphate metabolism	14	0.746673	0.977602	ko00562	GH_A09G0943(FAB1B);GH_A12G0825(PI4KB1);GH_A12G0830(MTM1);GH_D02G1586(FAB1B);GH_D03G0442(INPS1);GH_D03G1326(NPC1);GH_D03G1428(CTIMC);GH_D05G1347(MIOX1);GH_D05G1483(IMPL1);GH_D05G1484(IMPL1);GH_D05G1786(VTC4);GH_D05G1953(IPK1);GH_D12G0225(PTEN2A);GH_D13G1090(NPC3)	K00921+K19801+K18081+K00921+K01858+K01114+K01803+K00469+K01092+K01092+K10047+K10572+K01110+K01114
Metabolism	Biosynthesis of other secondary metabolites	Betalain biosynthesis	1	0.776032	0.995611	ko00965	GH_D13G1897(TYRDC-1)	K01593
Environmental Information Processing	Signal transduction	Phosphatidylinositol signaling system	14	0.776106	0.995611	ko04070	GH_A08G2683(DGK7);GH_A09G0943(FAB1B);GH_A12G0825(PI4KB1);GH_A12G0830(MTM1);GH_D01G0670(DGK5);GH_D02G1586(FAB1B);GH_D05G1483(IMPL1);GH_D05G1484(IMPL1);GH_D05G1779(CDS2);GH_D05G1786(VTC4);GH_D05G1953(IPK1);GH_D09G2481(CP1);GH_D12G0225(PTEN2A);GH_D13G0670(DGK5)	K00901+K00921+K19801+K18081+K00901+K00921+K01092+K01092+K00981+K10047+K10572+K02183+K01110+K00901
Metabolism	Metabolism of other amino acids	Cyanoamino acid metabolism	9	0.784127	0.995842	ko00460	GH_A09G0690(BGLU44);GH_D02G0832(SHM7);GH_D02G0879(SHM2);GH_D03G0664(BGLU42);GH_D13G0840(BGLU40);GH_D13G1119(BACOVA_02659);GH_D13G1120(bglX);GH_D13G1629(BGLU25);GH_D13G1655(BGLU18)	K05350+K00600+K00600+K01188+K01188+K05349+K05349+K01188+K05350
Metabolism	Lipid metabolism	Ether lipid metabolism	6	0.793411	0.997656	ko00565	GH_A12G0432(AAPT1);GH_A12G0582(PLDDELTA);GH_A12G1191(LPEAT2);GH_D02G1101(LPLAT1);GH_D03G1326(NPC1);GH_D13G1090(NPC3)	K00993+K01115+K13510+K13519+K01114+K01114
Metabolism	Lipid metabolism	alpha-Linolenic acid metabolism	9	0.809633	0.999998	ko00592	GH_A08G2599(LCAT3);GH_A08G2749(AIM1);GH_A09G0813(MFP2);GH_A12G2360(ACX1);GH_D02G0728(ADH1);GH_D02G0959(AOS1);GH_D02G1019(4CLL5);GH_D06G2275(LCAT4);GH_D13G1015(ACX4)	K22389+K10527+K10527+K00232+K18857+K01723+K10526+K22389+K00232
Metabolism	Metabolism of terpenoids and polyketides	Carotenoid biosynthesis	5	0.860955	0.999998	ko00906	GH_D01G0347(NCED3);GH_D02G0719(Z-ISO);GH_D13G1744(NCED3);GH_D13G1774(CYP97A3);GH_D13G1948(ZDS1)	K09840+K15744+K09840+K15747+K00514
Metabolism	Metabolism of cofactors and vitamins	Thiamine metabolism	3	0.865257	0.999998	ko00730	GH_A12G0925(NIFS1);GH_D05G1720(THI1-2);GH_D09G2489(TENA_E)	K04487+K03146+K20896
Metabolism	Metabolism of cofactors and vitamins	Folate biosynthesis	3	0.865257	0.999998	ko00790	GH_D01G0334(ABA3);GH_D01G0462(GGH2);GH_D03G1487(RIBA3)	K15631+K01307+K14652
Metabolism	Carbohydrate metabolism	Galactose metabolism	13	0.870324	0.999998	ko00052	GH_A06G2048(lacZ);GH_A08G2499(USP);GH_A09G0998(HXK1);GH_A12G2389(INVA);GH_A12G2464(UGE1);GH_D02G1323(Galm);GH_D03G0426(PFK5);GH_D03G0589(CWINV1);GH_D03G0708(USP);GH_D05G1376(BGAL17);GH_D08G2072(UGE1);GH_D13G0601(AGAL2);GH_D13G1472(RFS1)	K01190+K12447+K00844+K01193+K01784+K01785+K00850+K01193+K12447+K12309+K01784+K07407+K06617
Metabolism	Metabolism of other amino acids	Phosphonate and phosphinate metabolism	1	0.871001	0.999998	ko00440	GH_A12G0432(AAPT1)	K00993
Metabolism	Energy metabolism	Oxidative phosphorylation	30	0.888944	0.999998	ko00190	GH_A06G2146(COX5B-1);GH_A08G2518(VHA-H);GH_A09G0443(CYC12);GH_A09G0643(ndhB1);GH_A09G0653(At3g18410);GH_A09G1033(CYCL);GH_A12G0294(PPA6);GH_A12G0400(CIB22);GH_A12G0641(IPP);GH_A12G0658(SDH1-1);GH_A12G1098(At5g13450);GH_A12G2323(At5g47030);GH_A12G2340(At4g02580);GH_A12G2500(VATE);GH_D01G0343(ATPD);GH_D02G1519(At2g02050);GH_D03G0323(COX6A);GH_D03G0564(VHA-H);GH_D03G0729(VHA-c''1);GH_D03G0733(QCR7-2…	K02265+K02144+K00413+K05573+K03966+K00413+K01507+K03965+K01507+K00234+K02137+K02134+K03943+K02150+K02113+K03963+K02266+K02144+K03661+K00417+K01535+K02136+K02151+K03952+K02155+K03955+K03955+K02134+K02259+K03939
Metabolism	Metabolism of terpenoids and polyketides	Brassinosteroid biosynthesis	3	0.891224	0.999998	ko00905	GH_D05G1368(CYP90D1);GH_D13G0649(CYP734A1);GH_D13G0884(CYP72A67)	K12638+K15639+K15639
Metabolism	Metabolism of terpenoids and polyketides	Zeatin biosynthesis	3	0.896972	0.999998	ko00908	GH_A12G0534(CYP735A2);GH_D05G1936(CKX5);GH_D13G1782(UGT73C3)	K10717+K00279+K13496
Metabolism	Lipid metabolism	Linoleic acid metabolism	2	0.917935	0.999998	ko00591	GH_A02G0326(LOX5);GH_D13G1213(LOX1.5)	K15718+K15718
Metabolism	Glycan biosynthesis and metabolism	Glycosylphosphatidylinositol(GPI)-anchor biosynthesis	3	0.921806	0.999998	ko00563	GH_A09G0363(GWT1);GH_D03G0431(PIGG);GH_D09G2416(PIGC)	K05283+K05310+K03859
Metabolism	Lipid metabolism	Steroid biosynthesis	5	0.929637	0.999998	ko00100	GH_A12G2421(SMO1-1);GH_D03G1391(SMO2-2);GH_D05G1863(SMT2);GH_D08G2017(SMO1-1);GH_D12G0214(LIP1)	K14423+K14424+K08242+K14423+K01052
Metabolism	Amino acid metabolism	Tryptophan metabolism	6	0.937744	0.999998	ko00380	GH_A09G0908(--);GH_D02G0803(ALDH3H1);GH_D02G1113(NSI);GH_D05G1831(CAT1);GH_D13G0943(SNAT2);GH_D13G1897(TYRDC-1)	K01426+K00128+K22450+K03781+K22450+K01593
Environmental Information Processing	Signal transduction	Plant hormone signal transduction	65	0.943508	0.999998	ko04075	GH_A02G0372(AUX22B);GH_A02G0373(IAA14);GH_A02G0389(ETR2);GH_A08G2653(SAUR72);GH_A08G2719(EBF2);GH_A08G2791(NPR1);GH_A08G2793(ABI2);GH_A08G2800(TIFY10A);GH_A09G0934(ASK7);GH_A09G0935(ASK7);GH_A09G0955(NPR3);GH_A12G0323(BSK1);GH_A12G0395(--);GH_A12G0703(SAPK10);GH_A12G0766(CYCD3-3);GH_A12G1255(BSK3);GH_A12G1292(ARF9);GH_A12G2288(PYL1);GH_A12G2482(BSK7);GH_A12G2549(PYL8);GH_D01G0349(ETR1);GH_D02G069…	K14484+K14484+K14509+K14488+K14515+K14508+K14497+K13464+K14502+K14502+K14508+K14500+K14488+K14498+K14505+K14500+K14486+K14496+K14500+K14496+K14509+K14432+K14431+K14505+K14432+K14503+K14500+K14512+K14491+K14484+K13415+K14504+K14484+K14486+K14497+K14514+K14492+K14484+K14484+K14484+K14497+K14498+K14486+K14500+K14488+K14503+K14499+K14484+K14502+K14498+K14493+K14484+K14514+K14484+K14509+K14490+K14491+…
Metabolism	Energy metabolism	Nitrogen metabolism	4	0.952958	0.999998	ko00910	GH_A09G0306(BCA1);GH_D02G0302(GS2);GH_D03G1202(GDH2);GH_D09G2427(CYN)	K01673+K01915+K00261+K01725
Metabolism	Biosynthesis of other secondary metabolites	Indole alkaloid biosynthesis	1	0.953727	0.999998	ko00901	GH_D13G1897(TYRDC-1)	K01593
Metabolism	Glycan biosynthesis and metabolism	Glycosphingolipid biosynthesis - globo and isoglobo series	1	0.96348	0.999998	ko00603	GH_D13G0601(AGAL2)	K07407
Metabolism	Metabolism of terpenoids and polyketides	Diterpenoid biosynthesis	3	0.967067	0.999998	ko00904	GH_A09G0469(GA20OX2);GH_D08G1860(CYP88D6);GH_D13G1739(GA2OX1)	K05282+K04123+K04125
Metabolism	Biosynthesis of other secondary metabolites	Phenylpropanoid biosynthesis	25	0.982209	0.999998	ko00940	GH_A02G0332(GT5);GH_A09G0690(BGLU44);GH_A12G0856(PER17);GH_A12G0990(CAD);GH_A12G2311(PER20);GH_D02G0691(PER12);GH_D02G1472(PER3);GH_D03G0499(CAD9);GH_D03G0525(4CL3);GH_D03G0664(BGLU42);GH_D03G0673(PER13);GH_D03G0780(CSE);GH_D04G0154(PER52);GH_D05G1456(4CL2);GH_D05G1740(PER42);GH_D05G1875(PER64);GH_D05G1877(CAD6);GH_D05G1940(PER9);GH_D12G0217(CAD1);GH_D12G0228(CCOAOMT1);GH_D13G0840(BGLU40);GH_D13G…	K12356+K05350+K00430+K00083+K00430+K00430+K00430+K00083+K01904+K01188+K00430+K18368+K00430+K01904+K00430+K00430+K00083+K00430+K00083+K00588+K01188+K05349+K05349+K01188+K05350
Genetic Information Processing	Transcription	Basal transcription factors	5	0.986867	0.999998	ko03022	GH_A09G0686(CDKD-1);GH_A12G0997(Mnat1);GH_D06G2252(TAF12B);GH_D08G2074(--);GH_D13G1962(TBP)	K02202+K10842+K03126+K03137+K03120
Metabolism	Energy metabolism	Photosynthesis - antenna proteins	1	0.990459	0.999998	ko00196	GH_D03G0811(LHCB7)	K14172
Metabolism	Biosynthesis of other secondary metabolites	Stilbenoid, diarylheptanoid and gingerol biosynthesis	1	0.994512	0.999998	ko00945	GH_D12G0228(CCOAOMT1)	K00588
Metabolism	Glycan biosynthesis and metabolism	Glycosaminoglycan degradation	1	0.996304	0.999998	ko00531	GH_D05G1376(BGAL17)	K12309
Metabolism	Metabolism of terpenoids and polyketides	Sesquiterpenoid and triterpenoid biosynthesis	1	0.998186	0.999998	ko00909	GH_D05G2055(ytcB)	K15891
Organismal Systems	Environmental adaptation	Plant-pathogen interaction	61	0.999988	0.999998	ko04626	GH_A06G2113(At1g12290);GH_A06G2114(SUMM2);GH_A06G2115(At1g12290);GH_A06G2116(RPS5);GH_A06G2131(At1g12290);GH_A06G2134(RPS5);GH_A08G2652(MYB63);GH_A08G2715(MYB82);GH_A09G0312(MYB340);GH_A09G0755(KCS20);GH_A12G0368(MYB308);GH_A12G0674(CML41);GH_A12G1238(MPK4);GH_A12G1296(MYB5);GH_A12G1320(KCS1);GH_A12G1358(MYB61);GH_A12G1378(At2g47060);GH_A12G2411(ODO1);GH_A12G2415(CML13);GH_A12G2521(CPK3);GH_D01G0…	K13459+K13459+K13459+K13459+K13459+K13459+K09422+K09422+K09422+K15397+K09422+K13448+K20600+K09422+K15397+K09422+K13436+K09422+K13448+K13412+K13459+K13414+K15397+K01373+K14512+K13448+K09422+K13448+K09422+K09487+K09422+K09422+K13412+K13412+K02358+K13447+K20536+K09422+K09422+K09422+K09422+K01373+K15397+K09422+K09422+K13456+K15397+K02183+K13416+K13412+K09422+K09422+K09422+K09422+K09487+K09422+K09422+…
Metabolism	Carbohydrate metabolism	Pentose and glucuronate interconversions	12	0.999998	0.999998	ko00040	GH_A06G2052(XYLA);GH_A08G2499(USP);GH_A09G0349(GLCAK1);GH_A09G0554(SDH);GH_A12G0612(PME53);GH_A12G0815(UGD2);GH_D02G1409(UGD5);GH_D02G1476(AKR4C10);GH_D03G0708(USP);GH_D03G1174(At1g67750);GH_D03G1235(PECS-2.1);GH_D05G1446(PMEU1)	K01805+K12447+K16190+K00008+K01051+K00012+K00012+K00002+K12447+K01728+K01051+K01051

## Sheet: FE
Table S11 The KEGG annotation information of the candidate genes in the QTL for each trait
KEGG_A_class	KEGG_B_class	Pathway	Number	Pvalue	Qvalue	Pathway ID	Genes	K_IDs
Genetic Information Processing	Folding, sorting and degradation	Protein processing in endoplasmic reticulum	55	0.0046079	0.296583	ko04141	GH_A03G0302(HSP90-1);GH_A03G0447(PDIL1-4);GH_A03G0477(HSP18.5-C);GH_A03G0514(UBC7);GH_A03G0522(HSC-2);GH_A03G0556(Ufd1);GH_A04G1408(OST48);GH_A04G1463(UGGT);GH_A04G1477(At2g21160);GH_A04G1484(Ufd1);GH_A04G1523(DSK2B);GH_A05G1479(AERO2);GH_A05G1496(MNS3);GH_A05G1537(sec61a);GH_A05G1627(RMA1H1);GH_A05G1691(OST3B);GH_A05G1698(DER2.2);GH_A05G1737(PUX4);GH_A07G1238(DNAJ1);GH_A07G1274(PDIL5-1);GH_A07G1…	K04079+K09580+K13993+K10575+K03283+K14016+K12670+K11718+K13249+K14016+K04523+K10950+K01230+K10956+K10666+K12669+K13989+K14012+K09503+K13984+K12667+K14005+K03347+K10088+K06689+K09490+K14015+K09584+K09517+K07953+K09481+K14005+K13993+K06689+K03237+K14006+K03283+K14026+K06689+K09490+K09490+K06689+K08054+K05546+K09584+K12668+K03237+K10666+K13525+K13525+K14011+K01228+K03094+K08057+K14006
Cellular Processes	Transport and catabolism	Peroxisome	26	0.00536547	0.296583	ko04146	GH_A05G1486(GLO1);GH_A05G1723(PMP22);GH_A05G1742(SDRA);GH_A05G1797(CAT1);GH_A07G1194(FAR3);GH_A07G1323(HMGCL);GH_A07G1407(LACS1);GH_A07G1553(PEX1);GH_A07G1571(PEX16);GH_A07G1670(ACX1);GH_A07G1694(PED1);GH_A07G1777(--);GH_A08G0804(PEX6);GH_A08G1952(PEX19-2);GH_A09G2126(ACX1);GH_A11G0241(LACS4);GH_A11G0258(ACX1);GH_A11G1741(HACL);GH_A11G1772(IDH1);GH_A11G3368(LACS7);GH_A11G3372(At5g27450);GH_A11G34…	K11517+K13347+K11147+K03781+K13356+K01640+K01897+K13338+K13335+K00232+K07513+K13344+K13339+K13337+K00232+K01897+K00232+K12261+K00031+K01897+K00869+K01640+K00232+K13337+K00232+K00477
Genetic Information Processing	Translation	Ribosome	78	0.00723374	0.296583	ko03010	GH_A03G0303(RPS10-1);GH_A03G0442(RPL12C);GH_A03G0490(RPL23A);GH_A04G1290(RPL44);GH_A04G1308(rplO);GH_A04G1375(RPS6B);GH_A04G1439(RPS16);GH_A04G1494(RPS25E);GH_A05G1482(HLP);GH_A05G1502(RPL18A);GH_A05G1519(RPL32A);GH_A05G1547(RPL11A);GH_A05G1567(RPL34);GH_A05G1616(rps5);GH_A05G1623(RPL21M);GH_A05G1735(rplD);GH_A07G1191(RPP2B);GH_A07G1299(RPL7D);GH_A07G1416(UBI3);GH_A07G1454(RPP1A);GH_A07G1524(RPL5…	K02947+K02870+K02893+K02929+K02876+K02991+K02960+K02975+K02874+K02882+K02912+K02868+K02914+K02988+K02888+K02926+K02943+K02937+K02977+K02942+K02931+K02920+K02953+K02872+K02995+K02932+K02872+K02995+K02932+K02873+K02901+K02949+K02883+K02881+K02916+K02920+K02940+K02947+K02953+K02921+K02863+K02921+K02993+K02969+K02953+K02896+K02947+K02942+K02947+K02921+K02872+K02923+K02987+K02993+K02969+K02940+K02867+…
Metabolism	Lipid metabolism	Synthesis and degradation of ketone bodies	4	0.012825	0.39437	ko00072	GH_A03G0218(HMGS);GH_A07G1323(HMGCL);GH_A11G3497(HMGCL);GH_A12G2448(HMGS)	K01641+K01640+K01640+K01641
Cellular Processes	Transport and catabolism	Autophagy - other eukaryotes	13	0.0161126	0.39637	ko04136	GH_A05G1565(ATG7);GH_A05G1714(ATG8C);GH_A07G1612(ATG3);GH_A08G0666(ATG9);GH_A08G1512(ATG6);GH_A08G1628(ATG8F);GH_A08G1645(ATG3);GH_A09G2120(ATG8F);GH_A11G0305(PP2A);GH_A11G0580(At1g49180);GH_A11G1776(ATG5);GH_D01G0098(TOR);GH_D01G1788(VPS34)	K08337+K08341+K08343+K17907+K08334+K08341+K08343+K08341+K04382+K08269+K08339+K07203+K00914
Metabolism	Global and overview maps	Fatty acid metabolism	20	0.0271684	0.496105	ko01212	GH_A03G0308(POPTR_0018s14250g);GH_A03G0462(At3g45770);GH_A03G0493(HACD2);GH_A03G0536(KCR1);GH_A03G0544(KCR1);GH_A05G1506(KAS1);GH_A07G1407(LACS1);GH_A07G1670(ACX1);GH_A07G1694(PED1);GH_A08G1650(ppt-1);GH_A09G2117(At1g62640);GH_A09G2126(ACX1);GH_A11G0241(LACS4);GH_A11G0250(At1g62640);GH_A11G0258(ACX1);GH_A11G1591(KAS);GH_A11G3368(LACS7);GH_A12G2354(ppt-1);GH_A12G2360(ACX1);GH_D01G0200(ACX3)	K01961+K07512+K10703+K10251+K10251+K09458+K01897+K00232+K07513+K01074+K00648+K00232+K01897+K00648+K00232+K09458+K01897+K01074+K00232+K00232
Cellular Processes	Transport and catabolism	Phagosome	29	0.0283822	0.496105	ko04145	GH_A03G0231(TUBA);GH_A03G0257(TUBB8);GH_A03G0258(TUBB1);GH_A03G0260(TUBB);GH_A03G0596(TUBB8);GH_A04G1412(TUBA);GH_A04G1482(CVA16-2);GH_A05G1537(sec61a);GH_A05G1848(RAC1);GH_A07G1298(TUBB6);GH_A08G1121(VHA-c''1);GH_A08G1377(VATE);GH_A08G1637(At2g45070);GH_A08G1664(RAC2);GH_A08G1805(SYP22);GH_A09G2166(SYP23);GH_A11G0034(VHA-B2);GH_A11G0418(CNX1);GH_A11G0441(VHA-c2);GH_A11G1811(ARAC1);GH_A11G1858(VH…	K07374+K07375+K07375+K07375+K07375+K07374+K02155+K10956+K04392+K07375+K03661+K02150+K09481+K04392+K08488+K08488+K02147+K08054+K02155+K04392+K02155+K07375+K08488+K02150+K02154+K00921+K00914+K04392+K08057
Metabolism	Metabolism of cofactors and vitamins	Riboflavin metabolism	6	0.032267	0.496105	ko00740	GH_A03G0489(RIBA3);GH_A04G1377(RIBA1);GH_A05G1663(FHY);GH_A11G0019(PAP17);GH_A11G0112(At2g44050);GH_D01G1602(PAP3)	K14652+K14652+K20884+K14379+K00794+K14379
Metabolism	Carbohydrate metabolism	Butanoate metabolism	7	0.0400584	0.507279	ko00650	GH_A03G0218(HMGS);GH_A07G1323(HMGCL);GH_A11G1633(GABA-TP3);GH_A11G3497(HMGCL);GH_A12G2448(HMGS);GH_D02G0138(ALS);GH_D02G0139(ALS)	K01641+K01640+K16871+K01640+K01641+K01652+K01652
Metabolism	Lipid metabolism	Biosynthesis of unsaturated fatty acids	9	0.0412422	0.507279	ko01040	GH_A03G0493(HACD2);GH_A03G0536(KCR1);GH_A03G0544(KCR1);GH_A07G1670(ACX1);GH_A07G1694(PED1);GH_A09G2126(ACX1);GH_A11G0258(ACX1);GH_A12G2360(ACX1);GH_D01G0200(ACX3)	K10703+K10251+K10251+K00232+K07513+K00232+K00232+K00232+K00232
Metabolism	Amino acid metabolism	Valine, leucine and isoleucine degradation	11	0.0706781	0.737357	ko00280	GH_A03G0218(HMGS);GH_A07G1323(HMGCL);GH_A07G1694(PED1);GH_A08G0717(MCCA);GH_A08G0718(STY13);GH_A08G0999(CHY1);GH_A09G2315(At3g08860);GH_A11G1631(At1g06550);GH_A11G3497(HMGCL);GH_A12G2346(At4g16800);GH_A12G2448(HMGS)	K01641+K01640+K07513+K01968+K01968+K05605+K00827+K05605+K01640+K05607+K01641
Metabolism	Metabolism of terpenoids and polyketides	Monoterpenoid biosynthesis	4	0.0773389	0.737357	ko00902	GH_A07G1264(SALR);GH_A07G1552(SDR1);GH_A07G1554(SDR1);GH_A07G1555(SDR1)	K15095+K15095+K15095+K15095
Metabolism	Metabolism of other amino acids	Selenocompound metabolism	5	0.0922232	0.737357	ko00450	GH_A07G1259(METE);GH_A09G2224(At4g13780);GH_A11G0296(NTR2);GH_A11G3423(METE);GH_A11G3509(At3g57050)	K00549+K01874+K00384+K00549+K01760
Metabolism	Carbohydrate metabolism	Inositol phosphate metabolism	16	0.0958674	0.737357	ko00562	GH_A03G0541(CTIMC);GH_A04G1405(PI4KA1);GH_A04G1478(TPIP1);GH_A05G1462(IMPL1);GH_A05G1463(IMPL1);GH_A05G1754(VTC4);GH_A07G1310(NPC2);GH_A09G2165(ITPK5);GH_A11G0293(ITPK1);GH_A11G0394(NPC6);GH_A11G0507(PTEN2A);GH_D01G0078(PTEN2A);GH_D01G1741(FAB1A);GH_D01G1788(VPS34);GH_D01G1870(TPIP1);GH_D01G1923(PIS2)	K01803+K00888+K01803+K01092+K01092+K10047+K01114+K00913+K00913+K01114+K01110+K01110+K00921+K00914+K01803+K00999
Metabolism	Lipid metabolism	Arachidonic acid metabolism	5	0.105993	0.737357	ko00590	GH_A05G1845(ptges2);GH_A08G0759(GPX4);GH_A08G0807(GPX3);GH_A12G2478(GPX6);GH_A12G2480(GPX8)	K05309+K00432+K00432+K00432+K00432
Genetic Information Processing	Folding, sorting and degradation	Ubiquitin mediated proteolysis	27	0.109331	0.737357	ko04120	GH_A03G0281(UBC5);GH_A03G0514(UBC7);GH_A04G1326(DET1);GH_A04G1502(UBC23);GH_A05G1752(UPL5);GH_A07G1334(UBC20);GH_A08G0810(CUL1);GH_A08G1122(SINAT4);GH_A08G1154(UBC10);GH_A08G1353(PIAL2);GH_A09G1986(UBC10);GH_A09G1996(SINAT3);GH_A11G0131(UBC10);GH_A11G0216(UBC5);GH_A11G0228(UBC28);GH_A11G0404(UBC27);GH_A11G0473(RCE1);GH_A11G1647(APC5);GH_A11G1682(At5g37930);GH_A11G3219(UBC26);GH_A11G3277(UBC35);GH…	K10576+K10575+K10571+K10581+K10591+K06688+K03347+K04506+K06689+K04706+K06689+K04506+K06689+K10576+K06689+K04649+K10579+K03352+K04506+K10581+K10580+K10583+K10576+K10581+K04506+K10590+K03094
Metabolism	Global and overview maps	Biosynthesis of amino acids	45	0.118922	0.737357	ko01230	GH_A03G0541(CTIMC);GH_A04G1221(tal);GH_A04G1282(PSP);GH_A04G1288(GS1);GH_A04G1328(At2g43090);GH_A04G1339(acy1);GH_A04G1462(SHM7);GH_A04G1478(TPIP1);GH_A04G1522(IDH2);GH_A05G1429(ALAAT2);GH_A05G1609(CIT);GH_A07G1135(ASA2);GH_A07G1259(METE);GH_A07G1266(ADT2);GH_A07G1419(SAMS2);GH_A07G1590(At2g45300);GH_A07G1591(TKL-2);GH_A08G0889(At4g26390);GH_A08G1061(PKP4);GH_A08G1231(PKP2);GH_A08G1387(--);GH_A08…	K01803+K00616+K01079+K01915+K01704+K14677+K00600+K01803+K00030+K00814+K01647+K01657+K00549+K05359+K00789+K00800+K00615+K00873+K00873+K00873+K13832+K00789+K01714+K00927+K00948+K00616+K01626+K01915+K00600+K01738+K00873+K00134+K06001+K01915+K00031+K01735+K00134+K01620+K00549+K00215+K01760+K01803+K11755+K01652+K01652
Metabolism	Lipid metabolism	Steroid biosynthesis	9	0.129419	0.737357	ko00100	GH_A03G0575(SMO2-2);GH_A05G1501(CYP710A1);GH_A05G1826(SMT2);GH_A08G0610(SMT1);GH_A09G2107(SMO1-1);GH_A12G2421(SMO1-1);GH_D01G0038(SQS1);GH_D02G0129(3BETAHSD/D3);GH_D03G0309(SQE3)	K14424+K09832+K08242+K00559+K14423+K14423+K00801+K07748+K00511
Genetic Information Processing	Transcription	Basal transcription factors	11	0.13669	0.737357	ko03022	GH_A03G0286(XPB1);GH_A07G1250(TFB1-1);GH_A11G0209(--);GH_A11G0217(XPB1);GH_A11G1624(TFA1);GH_D01G1384(RAP74);GH_D01G1385(--);GH_D01G1391(TFIIB2);GH_D01G1485(TAF12);GH_D01G1652(TAF15);GH_D01G1653(TAF15)	K10843+K03141+K03137+K10843+K03136+K03138+K03138+K03124+K03126+K14651+K14651
Metabolism	Carbohydrate metabolism	C5-Branched dibasic acid metabolism	3	0.141441	0.737357	ko00660	GH_A04G1328(At2g43090);GH_D02G0138(ALS);GH_D02G0139(ALS)	K01704+K01652+K01652
Genetic Information Processing	Transcription	RNA polymerase	12	0.145432	0.737357	ko03020	GH_A03G0287(rpoC2);GH_A03G0467(NRPC1);GH_A03G0595(Polr1d);GH_A04G1434(NRPB3);GH_A08G0608(NRPB11);GH_A08G1166(NRPB6A);GH_A11G0040(NRPC2);GH_A11G0091(NRPB6A);GH_A11G1794(NRPB1);GH_A11G1886(rpoC1);GH_A12G2485(rpoA);GH_D01G1694(POLR1C)	K03046+K03018+K03020+K03011+K03008+K03014+K03021+K03014+K03006+K03046+K03040+K03027
Genetic Information Processing	Translation	Ribosome biogenesis in eukaryotes	16	0.146605	0.737357	ko03008	GH_A03G0523(BMS1);GH_A03G0524(BMS1);GH_A05G1719(UTP6);GH_A07G1701(NSN1);GH_A08G0530(AAK6);GH_A08G1223(MED36A);GH_A08G1665(CKB1);GH_A08G1881(CKB1);GH_A09G2082(NOB1);GH_A11G0107(MED36A);GH_A11G0272(CKB1);GH_A11G0387(nop56);GH_A11G0513(HD6);GH_A11G1920(nol6);GH_A11G3378(At5g18180);GH_A12G2329(CKB1)	K14569+K14569+K14557+K14538+K18532+K14563+K03115+K03115+K11883+K14563+K03115+K14564+K03097+K14544+K11128+K03115
Cellular Processes	Transport and catabolism	Endocytosis	38	0.14714	0.737357	ko04144	GH_A03G0188(spg21);GH_A03G0522(HSC-2);GH_A03G0531(--);GH_A03G0582(RAB11C);GH_A04G1337(BIG1);GH_A05G1542(RABA1C);GH_A05G1654(AGD5);GH_A05G1657(VPS28-1);GH_A05G1752(UPL5);GH_A05G1847(VPS35B);GH_A07G1196(SKD1);GH_A07G1294(VPS26B);GH_A07G1641(VPS2.3);GH_A08G1004(ARPC3);GH_A08G1181(VPS26B);GH_A08G1447(ARF);GH_A08G1601(BIG2);GH_A08G1722(RABA4C);GH_A09G2157(AGD8);GH_A09G2308(HSP70-6);GH_A11G0045(AMSH1);…	K19367+K03283+K12471+K07904+K18442+K07904+K12486+K12184+K10591+K18468+K12196+K18466+K12192+K05756+K18466+K07937+K18442+K07904+K12493+K03283+K11866+K19367+K11826+K12493+K18467+K18468+K07904+K19476+K10364+K12190+K12493+K01528+K19367+K07904+K07937+K10396+K12471+K07904
Metabolism	Metabolism of other amino acids	Phosphonate and phosphinate metabolism	3	0.154016	0.737357	ko00440	GH_A08G0878(PECT1);GH_A11G1628(CCT1);GH_A11G1785(AAPT1)	K00967+K00968+K00993
Metabolism	Metabolism of terpenoids and polyketides	Terpenoid backbone biosynthesis	12	0.154629	0.737357	ko00900	GH_A03G0218(HMGS);GH_A04G1336(HMG1);GH_A05G1770(FPS1);GH_A07G1303(ISPE);GH_A08G0948(TKT2);GH_A11G0474(GGPS);GH_A11G3372(At5g27450);GH_A12G2255(PMK);GH_A12G2448(HMGS);GH_D01G0129(HMG1);GH_D01G1387(HMG1);GH_D01G1950(GGR)	K01641+K00021+K00787+K00919+K01662+K13789+K00869+K00938+K01641+K00021+K00021+K13789
Metabolism	Glycan biosynthesis and metabolism	N-Glycan biosynthesis	11	0.155864	0.737357	ko00510	GH_A04G1408(OST48);GH_A05G1496(MNS3);GH_A05G1691(OST3B);GH_A07G1638(RPN2);GH_A07G1721(ALG9);GH_A08G1661(ALG12);GH_A09G2284(At5g38460);GH_A11G0609(PSL5);GH_A12G2262(DAD1);GH_D01G1817(--);GH_D01G1860(GCS1)	K12670+K01230+K12669+K12667+K03846+K03847+K03848+K05546+K12668+K00737+K01228
Metabolism	Lipid metabolism	Fatty acid degradation	12	0.16412	0.747658	ko00071	GH_A07G1407(LACS1);GH_A07G1669(ADH2);GH_A07G1670(ACX1);GH_A07G1694(PED1);GH_A08G1283(At1g64710);GH_A09G2126(ACX1);GH_A11G0241(LACS4);GH_A11G0258(ACX1);GH_A11G0589(ADH1);GH_A11G3368(LACS7);GH_A12G2360(ACX1);GH_D01G0200(ACX3)	K01897+K00121+K00232+K07513+K00001+K00232+K01897+K00232+K18857+K01897+K00232+K00232
Metabolism	Lipid metabolism	Fatty acid elongation	8	0.173861	0.763748	ko00062	GH_A03G0462(At3g45770);GH_A03G0493(HACD2);GH_A03G0536(KCR1);GH_A03G0544(KCR1);GH_A08G1650(ppt-1);GH_A11G1725(abhd17c);GH_A12G2261(abhd17c);GH_A12G2354(ppt-1)	K07512+K10703+K10251+K10251+K01074+K01076+K01076+K01074
Metabolism	Nucleotide metabolism	Purine metabolism	31	0.183478	0.767844	ko00230	GH_A03G0265(guaA);GH_A03G0287(rpoC2);GH_A03G0467(NRPC1);GH_A03G0595(Polr1d);GH_A04G1434(NRPB3);GH_A07G1284(--);GH_A08G0530(AAK6);GH_A08G0608(NRPB11);GH_A08G0889(At4g26390);GH_A08G1061(PKP4);GH_A08G1166(NRPB6A);GH_A08G1231(PKP2);GH_A08G1659(NDPK1);GH_A08G1849(PRS1);GH_A09G2093(NUDT14);GH_A09G2172(GK3);GH_A09G2186(VIT_05s0051g00580);GH_A11G0040(NRPC2);GH_A11G0091(NRPB6A);GH_A11G0277(PKP3);GH_A11G17…	K01951+K03046+K03018+K03020+K03011+K03506+K18532+K03008+K00873+K00873+K03014+K00873+K00940+K00948+K18447+K00942+K01519+K03021+K03014+K00873+K03006+K03046+K00860+K00942+K14977+K00759+K03040+K01490+K03027+K01835+K00939
Metabolism	Carbohydrate metabolism	Glyoxylate and dicarboxylate metabolism	16	0.187279	0.767844	ko00630	GH_A03G0206(HPR3);GH_A04G1288(GS1);GH_A04G1462(SHM7);GH_A05G1486(GLO1);GH_A05G1609(CIT);GH_A05G1720(GDCST);GH_A05G1797(CAT1);GH_A07G1719(rbcL);GH_A08G1939(PURU2);GH_A09G2173(GS2);GH_A09G2227(SHM4);GH_A11G0278(GDCSH);GH_A11G0341(At3g47520);GH_A11G1704(RBCS);GH_A11G1761(GS1-2);GH_D03G0327(PMDH1)	K15919+K01915+K00600+K11517+K01647+K00605+K03781+K01601+K01433+K01915+K00600+K02437+K00026+K01602+K01915+K00026
Genetic Information Processing	Folding, sorting and degradation	Proteasome	13	0.205498	0.801502	ko03050	GH_A04G1500(RPN10);GH_A05G1436(RPT1A);GH_A07G1580(PBF1);GH_A08G0493(CYCB1-2);GH_A08G1784(RPN9A);GH_A09G2211(RPN2A);GH_A11G0298(RPN9A);GH_A11G1820(PAD1);GH_A11G3337(PBG1);GH_A11G3357(RPT5A);GH_D01G0196(RPN1A);GH_D01G1865(PBE2);GH_D01G1933(21D7)	K03029+K03061+K02732+K11599+K03039+K03032+K03039+K02731+K02736+K03065+K03028+K02737+K03033
Metabolism	Metabolism of cofactors and vitamins	One carbon pool by folate	6	0.20905	0.801502	ko00670	GH_A04G1462(SHM7);GH_A05G1720(GDCST);GH_A08G1939(PURU2);GH_A09G2226(MTHFR2);GH_A09G2227(SHM4);GH_D01G0045(THY-1)	K00600+K00605+K01433+K00297+K00600+K13998
Metabolism	Metabolism of cofactors and vitamins	Folate biosynthesis	5	0.235466	0.801502	ko00790	GH_A03G0489(RIBA3);GH_A04G1362(FOLB1);GH_A04G1377(RIBA1);GH_D01G0045(THY-1);GH_D01G1420(FOLB1)	K14652+K01633+K14652+K13998+K01633
Metabolism	Energy metabolism	Carbon fixation in photosynthetic organisms	15	0.239463	0.801502	ko00710	GH_A03G0541(CTIMC);GH_A04G1478(TPIP1);GH_A04G1526(FBPban1);GH_A05G1429(ALAAT2);GH_A07G1558(NAD-ME2);GH_A07G1591(TKL-2);GH_A07G1719(rbcL);GH_A08G1695(PGK3);GH_A11G0341(At3g47520);GH_A11G0383(GAPC);GH_A11G1704(RBCS);GH_A11G3331(GAPCP1);GH_D01G1870(TPIP1);GH_D03G0327(PMDH1);GH_D03G0334(PCKA)	K01803+K01803+K03841+K00814+K00028+K00615+K01601+K00927+K00026+K00134+K01602+K00134+K01803+K00026+K01610
Genetic Information Processing	Replication and repair	Nucleotide excision repair	12	0.249504	0.801502	ko03420	GH_A03G0246(RFC2);GH_A03G0286(XPB1);GH_A04G1233(At4g28440);GH_A05G1604(At4g28440);GH_A07G1250(TFB1-1);GH_A07G1284(--);GH_A08G0566(Wrnip1);GH_A08G1887(UVH1);GH_A11G0217(XPB1);GH_A11G1678(LIG6);GH_A11G1743(LIG6);GH_A12G2225(RPA1E)	K10755+K10843+K07466+K07466+K03141+K03506+K10755+K10848+K10843+K10747+K10747+K07466
Genetic Information Processing	Translation	RNA transport	34	0.253843	0.801502	ko03013	GH_A03G0222(--);GH_A03G0507(ALY1);GH_A03G0576(v1g171563);GH_A05G1524(Os01g0970400);GH_A05G1619(TIF3D1);GH_A07G1277(REFA1);GH_A08G0500(RANGAP2);GH_A08G0529(SUMO2);GH_A08G0560(EIF1AX);GH_A08G0642(MAGO2);GH_A08G0736(RANGAP1);GH_A08G0890(NUP214);GH_A08G0891(NUP214);GH_A08G1297(NUP98A);GH_A08G1522(EIF1AX);GH_A08G1669(EIF4G);GH_A08G1866(UPF1);GH_A09G2002(KPNB1);GH_A09G2003(KPNB1);GH_A09G2089(At2g40290)…	K14295+K12881+K03248+K03259+K03251+K03231+K14319+K12160+K03236+K12877+K14319+K14317+K14317+K14297+K03236+K03260+K14326+K14293+K14293+K03237+K14326+K03247+K14297+K13126+K13126+K03236+K03113+K14320+K03238+K03250+K03250+K14309+K03237+K13025
Environmental Information Processing	Signal transduction	Phosphatidylinositol signaling system	14	0.257015	0.801502	ko04070	GH_A04G1405(PI4KA1);GH_A05G1462(IMPL1);GH_A05G1463(IMPL1);GH_A05G1748(CDS2);GH_A05G1754(VTC4);GH_A07G1258(CAM-1);GH_A07G1600(CDS5);GH_A09G2165(ITPK5);GH_A11G0293(ITPK1);GH_A11G0507(PTEN2A);GH_D01G0078(PTEN2A);GH_D01G1741(FAB1A);GH_D01G1788(VPS34);GH_D01G1923(PIS2)	K00888+K01092+K01092+K00981+K10047+K02183+K00981+K00913+K00913+K01110+K01110+K00921+K00914+K00999
Metabolism	Biosynthesis of other secondary metabolites	Betalain biosynthesis	2	0.263476	0.801502	ko00965	GH_A07G1668(ELI5);GH_D01G0153(TDC2)	K01593+K01593
Genetic Information Processing	Replication and repair	DNA replication	10	0.264274	0.801502	ko03030	GH_A03G0246(RFC2);GH_A04G1233(At4g28440);GH_A05G1505(MCM3);GH_A05G1604(At4g28440);GH_A07G1284(--);GH_A08G0566(Wrnip1);GH_A11G1678(LIG6);GH_A11G1743(LIG6);GH_A12G2221(rnaseh2b);GH_A12G2225(RPA1E)	K10755+K07466+K02541+K07466+K03506+K10755+K10747+K10747+K10744+K07466
Genetic Information Processing	Replication and repair	Mismatch repair	8	0.265156	0.801502	ko03430	GH_A03G0246(RFC2);GH_A04G1233(At4g28440);GH_A05G1604(At4g28440);GH_A07G1395(MSH6);GH_A08G0566(Wrnip1);GH_A11G1678(LIG6);GH_A11G1743(LIG6);GH_A12G2225(RPA1E)	K10755+K07466+K07466+K08737+K10755+K10747+K10747+K07466
Metabolism	Amino acid metabolism	Cysteine and methionine metabolism	19	0.267167	0.801502	ko00270	GH_A05G1744(ACO);GH_A07G1259(METE);GH_A07G1419(SAMS2);GH_A08G0563(ACO3);GH_A08G0719(HMT-2);GH_A08G1060(SPMS);GH_A08G1451(SAMS2);GH_A08G1776(CMT2);GH_A08G1777(CMT2);GH_A08G1966(ldhb);GH_A09G2079(GSH1);GH_A09G2228(SAHH1);GH_A09G2306(OASB);GH_A09G2315(At3g08860);GH_A11G0341(At3g47520);GH_A11G3423(METE);GH_A11G3509(At3g57050);GH_D02G0229(SAHH1);GH_D03G0327(PMDH1)	K05933+K00549+K00789+K05933+K00547+K00797+K00789+K00558+K00558+K00016+K01919+K01251+K01738+K00827+K00026+K00549+K01760+K01251+K00026
Genetic Information Processing	Transcription	Spliceosome	32	0.295808	0.866294	ko03040	GH_A03G0451(UBA2A);GH_A03G0507(ALY1);GH_A03G0522(HSC-2);GH_A04G1297(YLS8);GH_A04G1365(SC35);GH_A04G1413(PRP40A);GH_A04G1501(syf2);GH_A05G1656(Xab2);GH_A08G0551(RNP1);GH_A08G0590(SRL1);GH_A08G0642(MAGO2);GH_A08G0689(U2AF35B);GH_A08G0750(SMD1B);GH_A08G0825(U1A);GH_A08G1900(Os05g0446300);GH_A09G1994(ATO);GH_A09G2016(SR34A);GH_A09G2308(HSP70-6);GH_A09G2311(LSM6B);GH_A11G0154(SR34A);GH_A11G0230(crn);G…	K12741+K12881+K03283+K12859+K12891+K12821+K12868+K12867+K12741+K12850+K12877+K12836+K11087+K11091+K12873+K12827+K12890+K03283+K12625+K12890+K12869+K12866+K12741+K12823+K12627+K12865+K12897+K13025+K12896+K12824+K12868+K12858
Metabolism	Carbohydrate metabolism	Amino sugar and nucleotide sugar metabolism	25	0.311964	0.892363	ko00520	GH_A03G0217(NRS/ER);GH_A03G0512(UXS5);GH_A04G1269(GAUT10);GH_A05G1777(GAUT4);GH_A07G1169(AXS2);GH_A07G1573(GAUT1);GH_A07G1589(GAE3);GH_A07G1729(GAUT8);GH_A08G1266(UGE5);GH_A08G1543(GAUT1);GH_A08G1561(PMM);GH_A08G1616(GAE3);GH_A09G1943(At5g51830);GH_A09G2278(At3g59480);GH_A09G2294(EP3);GH_A11G0360(UPTG2);GH_A11G0362(GAUT11);GH_A11G1773(UGPA);GH_A11G1782(CHN50);GH_A11G1850(MUR1);GH_A11G3302(RHM1);G…	K12451+K08678+K13648+K13648+K12449+K13648+K08679+K13648+K01784+K13648+K17497+K08679+K00847+K00847+K01183+K13379+K13648+K00963+K20547+K01711+K12450+K01784+K00621+K01835+K08679
Metabolism	Lipid metabolism	Cutin, suberine and wax biosynthesis	6	0.335027	0.923897	ko00073	GH_A04G1291(CYP86B1);GH_A07G1194(FAR3);GH_A07G1203(CER1);GH_A08G1579(CYP86A2);GH_A12G2491(CYP86A22);GH_D01G1678(PXG4)	K15402+K13356+K15404+K15398+K15398+K17991
Metabolism	Glycan biosynthesis and metabolism	Glycosylphosphatidylinositol(GPI)-anchor biosynthesis	5	0.338011	0.923897	ko00563	GH_A07G1718(PIGT);GH_A08G1827(At1g61280);GH_A09G2181(Pigq);GH_A12G2271(--);GH_D01G0105(PIGU)	K05292+K03861+K03860+K07541+K05293
Metabolism	Metabolism of other amino acids	Glutathione metabolism	16	0.351561	0.940044	ko00480	GH_A03G0279(MPA1);GH_A03G0280(MPA1);GH_A08G0581(At3g02360);GH_A08G0759(GPX4);GH_A08G0807(GPX3);GH_A08G1060(SPMS);GH_A08G1404(PARB);GH_A09G2079(GSH1);GH_A11G0211(GSTT1);GH_A11G0212(GSTT1);GH_A11G1648(GSTF9);GH_A11G1772(IDH1);GH_A12G2477(GSTT1);GH_A12G2478(GPX6);GH_A12G2480(GPX8);GH_D01G1910(APX3)	K01256+K01256+K00033+K00432+K00432+K00797+K00799+K01919+K00799+K00799+K00799+K00031+K00799+K00432+K00432+K00434
Metabolism	Metabolism of cofactors and vitamins	Nicotinate and nicotinamide metabolism	5	0.369677	0.967294	ko00760	GH_A03G0557(--);GH_A03G0558(--);GH_A07G1436(--);GH_A08G1252(At1g55090);GH_D01G1740(QPT)	K18551+K18551+K18551+K01950+K00767
Metabolism	Carbohydrate metabolism	Starch and sucrose metabolism	27	0.380548	0.967294	ko00500	GH_A05G1529(TPS1);GH_A05G1539(TPS7);GH_A05G1600(glpV);GH_A05G1711(SS3);GH_A05G1717(At1g11820);GH_A07G1256(BACOVA_02659);GH_A08G0585(At1g66250);GH_A08G0866(At3g13560);GH_A08G0895(At5g58090);GH_A08G0954(TPS11);GH_A08G1286(WAXY);GH_A08G1412(SUS2);GH_A08G1808(TPS5);GH_A09G1943(At5g51830);GH_A09G2029(WAXY);GH_A09G2093(NUDT14);GH_A09G2115(INVA);GH_A09G2278(At3g59480);GH_A11G0187(TRE1);GH_A11G0294(TPS5)…	K16055+K16055+K00688+K00703+K19891+K05349+K19891+K19892+K19893+K16055+K13679+K00695+K16055+K00847+K13679+K18447+K01193+K00847+K01194+K16055+K00963+K01193+K01087+K19891+K01835+K00703+K01087
Metabolism	Biosynthesis of other secondary metabolites	Monobactam biosynthesis	2	0.399886	0.967294	ko00261	GH_A08G1598(DHDPS2);GH_A11G3443(DAPB2)	K01714+K00215
Metabolism	Metabolism of cofactors and vitamins	Pantothenate and CoA biosynthesis	6	0.410858	0.967294	ko00770	GH_A07G1305(PYD2);GH_A08G1595(KPHMT2);GH_D02G0138(ALS);GH_D02G0139(ALS);GH_D02G0169(Aasdhppt);GH_D02G0170(--)	K01464+K00606+K01652+K01652+K06133+K06133
Metabolism	Amino acid metabolism	Glycine, serine and threonine metabolism	13	0.415252	0.967294	ko00260	GH_A03G0206(HPR3);GH_A04G1282(PSP);GH_A04G1462(SHM7);GH_A05G1720(GDCST);GH_A08G1894(GSTU23);GH_A09G2227(SHM4);GH_A09G2315(At3g08860);GH_A11G0278(GDCSH);GH_A11G0436(ALDH10A8);GH_A11G1756(trpB2);GH_A11G3417(THA1);GH_A12G2476(SR);GH_D01G1807(maoII)	K15919+K01079+K00600+K00605+K00499+K00600+K00827+K02437+K00130+K06001+K01620+K12235+K00276
Genetic Information Processing	Replication and repair	Non-homologous end-joining	2	0.418523	0.967294	ko03450	GH_D01G1577(POLL);GH_D02G0230(RAD50)	K03512+K10866
Genetic Information Processing	Folding, sorting and degradation	Sulfur relay system	2	0.418523	0.967294	ko04122	GH_A05G1816(NCS6);GH_A11G1750(CTU2)	K14168+K14169
Metabolism	Carbohydrate metabolism	Fructose and mannose metabolism	10	0.424666	0.967294	ko00051	GH_A03G0541(CTIMC);GH_A04G1478(TPIP1);GH_A04G1526(FBPban1);GH_A08G1561(PMM);GH_A09G1943(At5g51830);GH_A09G2093(NUDT14);GH_A09G2278(At3g59480);GH_A11G1850(MUR1);GH_A11G1906(MAN7);GH_D01G1870(TPIP1)	K01803+K01803+K03841+K17497+K00847+K18447+K00847+K01711+K19355+K01803
Metabolism	Amino acid metabolism	Alanine, aspartate and glutamate metabolism	8	0.455695	0.999093	ko00250	GH_A04G1288(GS1);GH_A05G1429(ALAAT2);GH_A07G1149(ASN1);GH_A09G2173(GS2);GH_A09G2315(At3g08860);GH_A11G0578(CARA);GH_A11G1633(GABA-TP3);GH_A11G1761(GS1-2)	K01915+K00814+K01953+K01915+K00827+K01956+K16871+K01915
Metabolism	Lipid metabolism	Fatty acid biosynthesis	9	0.458216	0.999093	ko00061	GH_A03G0308(POPTR_0018s14250g);GH_A05G1506(KAS1);GH_A07G1407(LACS1);GH_A08G0531(FATA);GH_A09G2117(At1g62640);GH_A11G0241(LACS4);GH_A11G0250(At1g62640);GH_A11G1591(KAS);GH_A11G3368(LACS7)	K01961+K09458+K01897+K10782+K00648+K01897+K00648+K09458+K01897
Metabolism	Global and overview maps	Carbon metabolism	44	0.464701	0.999093	ko01200	GH_A03G0206(HPR3);GH_A03G0308(POPTR_0018s14250g);GH_A03G0541(CTIMC);GH_A04G1221(tal);GH_A04G1282(PSP);GH_A04G1462(SHM7);GH_A04G1478(TPIP1);GH_A04G1522(IDH2);GH_A04G1526(FBPban1);GH_A05G1429(ALAAT2);GH_A05G1486(GLO1);GH_A05G1489(E1-BETA-2);GH_A05G1609(CIT);GH_A05G1720(GDCST);GH_A05G1797(CAT1);GH_A07G1375(FUM1);GH_A07G1558(NAD-ME2);GH_A07G1591(TKL-2);GH_A07G1647(At2g20420);GH_A07G1669(ADH2);GH_A07G…	K15919+K01961+K01803+K00616+K01079+K00600+K01803+K00030+K03841+K00814+K11517+K00162+K01647+K00605+K03781+K01679+K00028+K00615+K01900+K00121+K01601+K00033+K00873+K05605+K00873+K00873+K00927+K00948+K00616+K00297+K00600+K01738+K00873+K02437+K00026+K00134+K05605+K01602+K00851+K00031+K00134+K01803+K00026+K01610
Genetic Information Processing	Replication and repair	Homologous recombination	8	0.471657	0.999093	ko03440	GH_A04G1233(At4g28440);GH_A05G1604(At4g28440);GH_A05G1791(Brip1);GH_A08G1617(RAD51C);GH_A11G0607(TOP3A);GH_A11G1791(RECQL3);GH_A12G2225(RPA1E);GH_D02G0230(RAD50)	K07466+K07466+K15362+K10870+K03165+K10901+K07466+K10866
Metabolism	Glycan biosynthesis and metabolism	Other types of O-glycan biosynthesis	3	0.479239	0.999093	ko00514	GH_A04G1407(RRA3);GH_A08G1748(XEG113);GH_A12G2214(XEG113)	K20783+K20784+K20784
Metabolism	Amino acid metabolism	Lysine biosynthesis	2	0.489892	1	ko00300	GH_A08G1598(DHDPS2);GH_A11G3443(DAPB2)	K01714+K00215
Genetic Information Processing	Folding, sorting and degradation	Protein export	9	0.502887	1	ko03060	GH_A03G0446(At5g27430);GH_A03G0519(PPF-1);GH_A05G1537(sec61a);GH_A08G1253(BIP4);GH_A08G1637(At2g45070);GH_A08G1787(--);GH_A11G0185(BIP5);GH_A11G0188(BIP5);GH_D01G1858(At2g22425)	K12948+K03217+K10956+K09490+K09481+K12272+K09490+K09490+K12946
Metabolism	Lipid metabolism	alpha-Linolenic acid metabolism	8	0.534214	1	ko00592	GH_A07G1670(ACX1);GH_A07G1694(PED1);GH_A09G2126(ACX1);GH_A11G0258(ACX1);GH_A11G0589(ADH1);GH_A11G1614(CYP74B2);GH_A12G2360(ACX1);GH_D01G0200(ACX3)	K00232+K07513+K00232+K00232+K18857+K10528+K00232+K00232
Metabolism	Carbohydrate metabolism	Propanoate metabolism	5	0.553652	1	ko00640	GH_A03G0308(POPTR_0018s14250g);GH_A07G1647(At2g20420);GH_A08G0999(CHY1);GH_A08G1966(ldhb);GH_A11G1631(At1g06550)	K01961+K01900+K05605+K00016+K05605
Metabolism	Carbohydrate metabolism	Pentose phosphate pathway	8	0.564437	1	ko00030	GH_A04G1221(tal);GH_A04G1526(FBPban1);GH_A07G1591(TKL-2);GH_A08G0581(At3g02360);GH_A08G1849(PRS1);GH_A09G2116(tal);GH_A11G1769(At2g16790);GH_D01G1703(PGM1)	K00616+K03841+K00615+K00033+K00948+K00616+K00851+K01835
Metabolism	Metabolism of terpenoids and polyketides	Carotenoid biosynthesis	5	0.572579	1	ko00906	GH_A03G0560(CYP707A2);GH_A08G1746(CYP707A1);GH_A09G1976(CA2);GH_A12G2220(CCD4);GH_D01G1424(CRTISO)	K09843+K09843+K15746+K09840+K09835
Metabolism	Amino acid metabolism	Phenylalanine, tyrosine and tryptophan biosynthesis	7	0.576908	1	ko00400	GH_A07G1135(ASA2);GH_A07G1266(ADT2);GH_A07G1590(At2g45300);GH_A08G1387(--);GH_A09G2133(SHKA);GH_A11G1756(trpB2);GH_A11G1812(DHQS)	K01657+K05359+K00800+K13832+K01626+K06001+K01735
Metabolism	Carbohydrate metabolism	Glycolysis / Gluconeogenesis	21	0.589479	1	ko00010	GH_A03G0541(CTIMC);GH_A04G1478(TPIP1);GH_A04G1526(FBPban1);GH_A05G1446(--);GH_A05G1489(E1-BETA-2);GH_A05G1572(PDC1);GH_A07G1669(ADH2);GH_A08G0889(At4g26390);GH_A08G1061(PKP4);GH_A08G1231(PKP2);GH_A08G1283(At1g64710);GH_A08G1695(PGK3);GH_A08G1966(ldhb);GH_A11G0277(PKP3);GH_A11G0383(GAPC);GH_A11G0589(ADH1);GH_A11G1911(--);GH_A11G3331(GAPCP1);GH_D01G1703(PGM1);GH_D01G1870(TPIP1);GH_D03G0334(PCKA)	K01803+K01803+K03841+K01792+K00162+K01568+K00121+K00873+K00873+K00873+K00001+K00927+K00016+K00873+K00134+K18857+K01792+K00134+K01835+K01803+K01610
Metabolism	Biosynthesis of other secondary metabolites	Indole alkaloid biosynthesis	2	0.614893	1	ko00901	GH_A07G1668(ELI5);GH_D01G0153(TDC2)	K01593+K01593
Metabolism	Metabolism of other amino acids	beta-Alanine metabolism	6	0.616121	1	ko00410	GH_A07G1305(PYD2);GH_A08G0999(CHY1);GH_A08G1060(SPMS);GH_A08G1697(PAO1);GH_A11G1631(At1g06550);GH_D01G1807(maoII)	K01464+K05605+K00797+K13366+K05605+K00276
Metabolism	Nucleotide metabolism	Pyrimidine metabolism	19	0.649161	1	ko00240	GH_A03G0287(rpoC2);GH_A03G0467(NRPC1);GH_A03G0595(Polr1d);GH_A04G1434(NRPB3);GH_A07G1284(--);GH_A07G1305(PYD2);GH_A07G1326(psuG);GH_A08G0608(NRPB11);GH_A08G1166(NRPB6A);GH_A08G1659(NDPK1);GH_A11G0040(NRPC2);GH_A11G0091(NRPB6A);GH_A11G0578(CARA);GH_A11G1746(ZEU1);GH_A11G1794(NRPB1);GH_A11G1886(rpoC1);GH_A12G2485(rpoA);GH_D01G0045(THY-1);GH_D01G1694(POLR1C)	K03046+K03018+K03020+K03011+K03506+K01464+K16329+K03008+K03014+K00940+K03021+K03014+K01956+K00943+K03006+K03046+K03040+K13998+K03027
Metabolism	Lipid metabolism	Sphingolipid metabolism	5	0.652168	1	ko00600	GH_A04G1325(AGAL1);GH_A05G1633(Os10g0493600);GH_A09G2201(Gba2);GH_A09G2223(ACER);GH_D01G1751(DPL1)	K07407+K07407+K17108+K04711+K01634
Metabolism	Metabolism of cofactors and vitamins	Porphyrin and chlorophyll metabolism	6	0.655211	1	ko00860	GH_A04G1260(PORA);GH_A07G1151(PAO);GH_A08G0565(CPX);GH_A09G2180(COX10);GH_A11G1619(CPX1);GH_D01G0128(OVA3)	K00218+K13071+K00228+K02257+K00228+K01885
Metabolism	Glycan biosynthesis and metabolism	Glycosphingolipid biosynthesis - globo and isoglobo series	2	0.65531	1	ko00603	GH_A04G1325(AGAL1);GH_A05G1633(Os10g0493600)	K07407+K07407
Organismal Systems	Environmental adaptation	Circadian rhythm - plant	7	0.658751	1	ko04712	GH_A07G1431(PIL15);GH_A08G1665(CKB1);GH_A08G1881(CKB1);GH_A11G0272(CKB1);GH_A11G0513(HD6);GH_A12G2329(CKB1);GH_D01G1656(ADO3)	K12126+K03115+K03115+K03115+K03097+K03115+K12116
Metabolism	Carbohydrate metabolism	Citrate cycle (TCA cycle)	9	0.666462	1	ko00020	GH_A04G1522(IDH2);GH_A05G1489(E1-BETA-2);GH_A05G1609(CIT);GH_A07G1375(FUM1);GH_A07G1647(At2g20420);GH_A11G0341(At3g47520);GH_A11G1772(IDH1);GH_D03G0327(PMDH1);GH_D03G0334(PCKA)	K00030+K00162+K01647+K01679+K01900+K00026+K00031+K00026+K01610
Metabolism	Amino acid metabolism	Arginine biosynthesis	5	0.668513	1	ko00220	GH_A04G1288(GS1);GH_A04G1339(acy1);GH_A05G1429(ALAAT2);GH_A09G2173(GS2);GH_A11G1761(GS1-2)	K01915+K14677+K00814+K01915+K01915
Metabolism	Amino acid metabolism	Valine, leucine and isoleucine biosynthesis	3	0.670999	1	ko00290	GH_A04G1328(At2g43090);GH_D02G0138(ALS);GH_D02G0139(ALS)	K01704+K01652+K01652
Metabolism	Amino acid metabolism	Tyrosine metabolism	7	0.679331	1	ko00350	GH_A05G1750(FAH);GH_A07G1668(ELI5);GH_A07G1669(ADH2);GH_A08G1283(At1g64710);GH_A11G0589(ADH1);GH_D01G0153(TDC2);GH_D01G1807(maoII)	K01555+K01593+K00121+K00001+K18857+K01593+K00276
Metabolism	Metabolism of cofactors and vitamins	Vitamin B6 metabolism	2	0.692264	1	ko00750	GH_A07G1481(PPOX2);GH_A11G1684(PK)	K00275+K00868
Metabolism	Energy metabolism	Sulfur metabolism	4	0.718999	1	ko00920	GH_A05G1718(APR2);GH_A07G1344(SIR1);GH_A09G2306(OASB);GH_A11G3376(APK3)	K05907+K00392+K01738+K00860
Metabolism	Global and overview maps	2-Oxocarboxylic acid metabolism	9	0.724332	1	ko01210	GH_A04G1328(At2g43090);GH_A04G1339(acy1);GH_A04G1522(IDH2);GH_A05G1429(ALAAT2);GH_A05G1609(CIT);GH_A11G1772(IDH1);GH_D01G1589(UGT74B1);GH_D02G0138(ALS);GH_D02G0139(ALS)	K01704+K14677+K00030+K00814+K01647+K00031+K11820+K01652+K01652
Environmental Information Processing	Signal transduction	MAPK signaling pathway - plant	27	0.733603	1	ko04016	GH_A03G0454(EIN3);GH_A03G0460(MPK3);GH_A03G0571(AIP1);GH_A04G1356(BAK1);GH_A04G1357(BAK1);GH_A05G1724(MAPKKK18);GH_A05G1797(CAT1);GH_A07G1258(CAM-1);GH_A07G1527(MMK2);GH_A08G1584(MPK4);GH_A08G1594(WRKY22);GH_A08G1659(NDPK1);GH_A08G1821(MYC2);GH_A08G1885(SAPK3);GH_A09G1990(PYL8);GH_A09G2156(MYC2);GH_A11G0035(MPK9);GH_A11G0077(ERL2);GH_A11G0239(PYL3);GH_A11G0461(MPK7);GH_A11G0487(SAPK10);GH_A11G054…	K14514+K20536+K14497+K13416+K13416+K20716+K03781+K02183+K20600+K20600+K13425+K00940+K13422+K14498+K14496+K13422+K20538+K20718+K14496+K20537+K14498+K14498+K20547+K13422+K14496+K14510+K20538
Metabolism	Carbohydrate metabolism	Galactose metabolism	10	0.740526	1	ko00052	GH_A04G1325(AGAL1);GH_A05G1633(Os10g0493600);GH_A08G1014(RFS6);GH_A08G1266(UGE5);GH_A09G2115(INVA);GH_A11G1773(UGPA);GH_A12G2389(INVA);GH_A12G2464(UGE1);GH_D01G1405(RFS2);GH_D01G1703(PGM1)	K07407+K07407+K06617+K01784+K01193+K00963+K01193+K01784+K06617+K01835
Genetic Information Processing	Translation	mRNA surveillance pathway	21	0.747778	1	ko03015	GH_A03G0507(ALY1);GH_A03G0580(TOPP2);GH_A05G1758(RNP1);GH_A07G1309(SMG7);GH_A07G1642(B''ALPHA);GH_A08G0553(RNP1);GH_A08G0642(MAGO2);GH_A08G1095(PP2AA2);GH_A08G1212(CFIS2);GH_A08G1866(UPF1);GH_A09G1956(CFIS2);GH_A09G2142(UPF1);GH_A11G0037(Gspt1);GH_A11G0288(CP33);GH_A11G0305(PP2A);GH_A11G0333(ERF1-3);GH_A11G0348(--);GH_A11G0502(PAB2);GH_A11G1607(B'ZETA);GH_D01G0145(EIF4A3A);GH_D01G1537(B'BETA)	K12881+K06269+K14411+K14409+K11583+K14411+K12877+K03456+K14397+K14326+K14397+K14326+K03267+K13126+K04382+K03265+K14398+K13126+K11584+K13025+K11584
Metabolism	Amino acid metabolism	Lysine degradation	5	0.749159	1	ko00310	GH_A08G0927(--);GH_A08G1897(SUVH6);GH_A11G3484(SUVH1);GH_A12G2339(SUVH6);GH_D01G1437(ASHH3)	K19199+K11420+K11420+K11420+K11423
Genetic Information Processing	Replication and repair	Base excision repair	5	0.749159	1	ko03410	GH_A07G1284(--);GH_A11G1678(LIG6);GH_A11G1743(LIG6);GH_A11G1832(APE2);GH_D01G1577(POLL)	K03506+K10747+K10747+K10772+K03512
Metabolism	Energy metabolism	Oxidative phosphorylation	22	0.779658	1	ko00190	GH_A04G1482(CVA16-2);GH_A07G1207(COX11);GH_A07G1453(PPA1);GH_A08G0509(At4g02580);GH_A08G0620(MTACP1);GH_A08G0625(At5g47030);GH_A08G0996(AVP1);GH_A08G1121(VHA-c''1);GH_A08G1377(VATE);GH_A08G1670(At5g47030);GH_A09G2180(COX10);GH_A11G0034(VHA-B2);GH_A11G0119(At5g52840);GH_A11G0441(VHA-c2);GH_A11G0518(FRO1);GH_A11G1858(VHA-c2);GH_A12G2323(At5g47030);GH_A12G2340(At4g02580);GH_A12G2500(VATE);GH_D01G004…	K02155+K02258+K01507+K03943+K03955+K02134+K01507+K03661+K02150+K02134+K02257+K02147+K03949+K02155+K03937+K02155+K02134+K03943+K02150+K02154+K02133+K02266
Metabolism	Carbohydrate metabolism	Pyruvate metabolism	14	0.781215	1	ko00620	GH_A03G0308(POPTR_0018s14250g);GH_A05G1489(E1-BETA-2);GH_A07G1375(FUM1);GH_A07G1558(NAD-ME2);GH_A08G0889(At4g26390);GH_A08G1061(PKP4);GH_A08G1231(PKP2);GH_A08G1966(ldhb);GH_A09G2283(GLX2-4);GH_A11G0277(PKP3);GH_A11G0341(At3g47520);GH_D02G0128(GLX2-4);GH_D03G0327(PMDH1);GH_D03G0334(PCKA)	K01961+K00162+K01679+K00028+K00873+K00873+K00873+K00016+K01069+K00873+K00026+K01069+K00026+K01610
Environmental Information Processing	Membrane transport	ABC transporters	4	0.790322	1	ko02010	GH_A08G1091(ABCB28);GH_A08G1455(ABCB11);GH_D01G1394(ABCA1);GH_D01G1804(ABCB26)	K05657+K05658+K05643+K05656
Genetic Information Processing	Translation	Aminoacyl-tRNA biosynthesis	7	0.814588	1	ko00970	GH_A04G1220(At1g29880);GH_A04G1497(At4g39280);GH_A09G2123(SYNO);GH_A09G2224(At4g13780);GH_A12G2479(At5g38830);GH_D01G0128(OVA3);GH_D01G1543(At3g46100)	K01880+K01889+K01893+K01874+K01883+K01885+K01892
Metabolism	Metabolism of other amino acids	Taurine and hypotaurine metabolism	1	0.822484	1	ko00430	GH_A11G0373(PCO3)	K10712
Metabolism	Amino acid metabolism	Arginine and proline metabolism	7	0.823525	1	ko00330	GH_A04G1483(ADC1);GH_A05G1830(P4H3);GH_A08G1060(SPMS);GH_A08G1697(PAO1);GH_A09G1973(P4H12);GH_A11G1755(POX2);GH_A11G1795(P4H10)	K01583+K00472+K00797+K13366+K00472+K00318+K00472
Metabolism	Global and overview maps	Metabolic pathways	324	0.824164	1	ko01100	GH_A03G0197(CYP75B2);GH_A03G0198(CYP75A2);GH_A03G0206(HPR3);GH_A03G0218(HMGS);GH_A03G0265(guaA);GH_A03G0279(MPA1);GH_A03G0280(MPA1);GH_A03G0287(rpoC2);GH_A03G0308(POPTR_0018s14250g);GH_A03G0462(At3g45770);GH_A03G0467(NRPC1);GH_A03G0489(RIBA3);GH_A03G0493(HACD2);GH_A03G0512(UXS5);GH_A03G0536(KCR1);GH_A03G0541(CTIMC);GH_A03G0544(KCR1);GH_A03G0575(SMO2-2);GH_A03G0595(Polr1d);GH_A04G1221(tal);GH_A04G…	K00512+K00512+K15919+K01641+K01951+K01256+K01256+K03046+K01961+K07512+K03018+K14652+K10703+K08678+K10251+K01803+K10251+K14424+K03020+K00616+K00218+K01079+K01915+K07407+K01704+K00021+K14677+K01633+K14652+K00888+K12670+K03011+K00588+K00600+K01803+K02155+K01583+K13506+K00030+K03841+K00814+K01051+K01904+K01792+K02694+K01092+K01092+K11517+K00162+K01230+K01000+K09832+K09458+K16055+K16055+K01568+K00688+…
Metabolism	Amino acid metabolism	Tryptophan metabolism	5	0.824523	1	ko00380	GH_A05G1797(CAT1);GH_A07G1668(ELI5);GH_A08G0781(YUC10);GH_D01G0153(TDC2);GH_D01G1589(UGT74B1)	K03781+K01593+K11816+K01593+K11820
Metabolism	Metabolism of cofactors and vitamins	Biotin metabolism	2	0.837601	1	ko00780	GH_A05G1506(KAS1);GH_A11G1591(KAS)	K09458+K09458
Metabolism	Metabolism of cofactors and vitamins	Ubiquinone and other terpenoid-quinone biosynthesis	4	0.846372	1	ko00130	GH_A05G1439(4CL2);GH_A08G0699(VTE3);GH_A09G2192(coq6);GH_D01G1433(--)	K01904+K12502+K06126+K12501
Metabolism	Metabolism of cofactors and vitamins	Thiamine metabolism	2	0.850572	1	ko00730	GH_A08G0948(TKT2);GH_D01G1855(ADK-B)	K01662+K00939
Metabolism	Biosynthesis of other secondary metabolites	Isoquinoline alkaloid biosynthesis	3	0.853263	1	ko00950	GH_A07G1668(ELI5);GH_D01G0153(TDC2);GH_D01G1807(maoII)	K01593+K01593+K00276
Metabolism	Biosynthesis of other secondary metabolites	Flavonoid biosynthesis	4	0.860508	1	ko00941	GH_A04G1441(CCOAOMT1);GH_A05G1681(ANR);GH_A11G1836(FHT);GH_A12G2441(ANS)	K00588+K08695+K00475+K05277
Genetic Information Processing	Folding, sorting and degradation	SNARE interactions in vesicular transport	5	0.872975	1	ko04130	GH_A05G1592(SYP61);GH_A07G1594(GOS12);GH_A08G1805(SYP22);GH_A09G2166(SYP23);GH_A12G2270(SYP22)	K08498+K08495+K08488+K08488+K08488
Metabolism	Glycan biosynthesis and metabolism	Glycosaminoglycan degradation	2	0.893526	1	ko00531	GH_A08G0995(At5g34940);GH_A08G1696(NAGLU)	K07964+K01205
Metabolism	Biosynthesis of other secondary metabolites	Glucosinolate biosynthesis	1	0.896649	1	ko00966	GH_D01G1589(UGT74B1)	K11820
Genetic Information Processing	Folding, sorting and degradation	RNA degradation	15	0.900613	1	ko03018	GH_A03G0555(--);GH_A05G1781(SKI3);GH_A07G1219(CAF1-9);GH_A07G1547(RH8);GH_A08G1013(--);GH_A08G1564(RH8);GH_A08G1720(PAPD5);GH_A09G2182(CPN60-2);GH_A09G2311(LSM6B);GH_A11G0051(At1g48650);GH_A11G0288(CP33);GH_A11G0502(PAB2);GH_A11G1637(PAT1H1);GH_A11G3128(LSM8);GH_A12G2206(CCR4-4)	K12593+K12600+K12581+K12614+K12607+K12614+K03514+K04077+K12625+K14442+K13126+K13126+K12617+K12627+K12603
Metabolism	Amino acid metabolism	Phenylalanine metabolism	5	0.900647	1	ko00360	GH_A04G1441(CCOAOMT1);GH_A05G1439(4CL2);GH_A07G1668(ELI5);GH_D01G0153(TDC2);GH_D01G1807(maoII)	K00588+K01904+K01593+K01593+K00276
Metabolism	Global and overview maps	Biosynthesis of secondary metabolites	162	0.903811	1	ko01110	GH_A03G0206(HPR3);GH_A03G0218(HMGS);GH_A03G0308(POPTR_0018s14250g);GH_A03G0489(RIBA3);GH_A03G0493(HACD2);GH_A03G0536(KCR1);GH_A03G0541(CTIMC);GH_A03G0544(KCR1);GH_A03G0575(SMO2-2);GH_A04G1221(tal);GH_A04G1260(PORA);GH_A04G1328(At2g43090);GH_A04G1336(HMG1);GH_A04G1339(acy1);GH_A04G1377(RIBA1);GH_A04G1441(CCOAOMT1);GH_A04G1462(SHM7);GH_A04G1478(TPIP1);GH_A04G1519(GPAT9);GH_A04G1522(IDH2);GH_A04G152…	K15919+K01641+K01961+K14652+K10703+K10251+K01803+K10251+K14424+K00616+K00218+K01704+K00021+K14677+K14652+K00588+K00600+K01803+K13506+K00030+K03841+K01904+K01792+K11517+K00162+K09832+K01568+K00688+K01647+K20884+K08695+K00430+K00703+K00605+K05933+K00981+K10047+K00787+K03781+K08242+K00430+K00083+K01657+K01953+K13071+K15404+K13035+K05349+K00549+K15095+K05359+K00919+K01114+K01679+K00789+K15095+K15095+…
Metabolism	Energy metabolism	Nitrogen metabolism	3	0.905701	1	ko00910	GH_A04G1288(GS1);GH_A09G2173(GS2);GH_A11G1761(GS1-2)	K01915+K01915+K01915
Metabolism	Lipid metabolism	Ether lipid metabolism	3	0.909197	1	ko00565	GH_A07G1310(NPC2);GH_A11G0394(NPC6);GH_A11G1785(AAPT1)	K01114+K01114+K00993
Metabolism	Lipid metabolism	Glycerophospholipid metabolism	12	0.914442	1	ko00564	GH_A04G1519(GPAT9);GH_A05G1739(At4g22300);GH_A05G1748(CDS2);GH_A07G1310(NPC2);GH_A07G1600(CDS5);GH_A08G0878(PECT1);GH_A08G1793(ATS1);GH_A11G0297(ATS1);GH_A11G0394(NPC6);GH_A11G1628(CCT1);GH_A11G1785(AAPT1);GH_D01G1923(PIS2)	K13506+K06130+K00981+K01114+K00981+K00967+K00630+K00630+K01114+K00968+K00993+K00999
Metabolism	Glycan biosynthesis and metabolism	Other glycan degradation	1	0.925305	1	ko00511	GH_A09G2201(Gba2)	K17108
Metabolism	Metabolism of terpenoids and polyketides	Sesquiterpenoid and triterpenoid biosynthesis	2	0.927994	1	ko00909	GH_D01G0038(SQS1);GH_D03G0309(SQE3)	K00801+K00511
Metabolism	Amino acid metabolism	Histidine metabolism	1	0.936502	1	ko00340	GH_D01G1907(HISN2)	K11755
Metabolism	Metabolism of other amino acids	Cyanoamino acid metabolism	4	0.952151	1	ko00460	GH_A04G1462(SHM7);GH_A07G1216(NIT4A);GH_A07G1256(BACOVA_02659);GH_A09G2227(SHM4)	K00600+K13035+K05349+K00600
Metabolism	Lipid metabolism	Glycerolipid metabolism	9	0.955852	1	ko00561	GH_A04G1325(AGAL1);GH_A04G1519(GPAT9);GH_A05G1633(Os10g0493600);GH_A07G1168(PDAT1);GH_A08G1793(ATS1);GH_A11G0297(ATS1);GH_A11G0581(DGAT2D);GH_A11G0582(DGAT2D);GH_A11G0585(DGAT2D)	K07407+K13506+K07407+K00679+K00630+K00630+K22848+K22848+K22848
Metabolism	Energy metabolism	Photosynthesis - antenna proteins	1	0.958827	1	ko00196	GH_D01G1769(CAB7)	K08908
Metabolism	Biosynthesis of other secondary metabolites	Stilbenoid, diarylheptanoid and gingerol biosynthesis	1	0.971822	1	ko00945	GH_A04G1441(CCOAOMT1)	K00588
Environmental Information Processing	Signal transduction	Plant hormone signal transduction	41	0.975013	1	ko04075	GH_A03G0454(EIN3);GH_A03G0571(AIP1);GH_A04G1224(GH3.17);GH_A04G1356(BAK1);GH_A04G1357(BAK1);GH_A04G1435(CYCD3-1);GH_A05G1593(ARF15);GH_A05G1807(BSK1);GH_A07G1431(PIL15);GH_A07G1484(ARF18);GH_A07G1508(GH3.5);GH_A07G1658(IAA11);GH_A08G0687(AUX22D);GH_A08G0792(TIR1);GH_A08G1389(TIR1);GH_A08G1490(SAUR32);GH_A08G1518(GH3.5);GH_A08G1821(MYC2);GH_A08G1885(SAPK3);GH_A09G1990(PYL8);GH_A09G2080(BSK7);GH_A0…	K14514+K14497+K14487+K13416+K13416+K14505+K14486+K14500+K12126+K14486+K14506+K14484+K14484+K14485+K14485+K14488+K14506+K13422+K14498+K14496+K14500+K13422+K14496+K14486+K14498+K14487+K14498+K13415+K14487+K14431+K13422+K14496+K14500+K14487+K14510+K13464+K14494+K14489+K13946+K14500+K14484
Metabolism	Carbohydrate metabolism	Ascorbate and aldarate metabolism	3	0.982478	1	ko00053	GH_A05G1754(VTC4);GH_A11G3512(GLDH);GH_D01G1910(APX3)	K10047+K00225+K00434
Metabolism	Biosynthesis of other secondary metabolites	Tropane, piperidine and pyridine alkaloid biosynthesis	1	0.985298	1	ko00960	GH_D01G1807(maoII)	K00276
Metabolism	Energy metabolism	Photosynthesis	4	0.988326	1	ko00195	GH_A05G1450(PSAF);GH_A07G1661(PSB28);GH_A08G0519(PSAEB);GH_A12G2294(FDC2)	K02694+K08903+K02693+K02639
Metabolism	Metabolism of terpenoids and polyketides	Diterpenoid biosynthesis	1	0.991453	1	ko00904	GH_A08G1843(KAO2)	K04123
Organismal Systems	Environmental adaptation	Plant-pathogen interaction	46	0.998469	1	ko04626	GH_A03G0302(HSP90-1);GH_A03G0304(MYB86);GH_A03G0460(MPK3);GH_A03G0494(MYB48);GH_A04G1343(CPK5);GH_A04G1356(BAK1);GH_A04G1357(BAK1);GH_A04G1432(MYB73);GH_A07G1258(CAM-1);GH_A07G1345(CPK8);GH_A07G1388(P);GH_A07G1423(At2g47060);GH_A07G1434(MYB61);GH_A07G1527(MMK2);GH_A07G1546(MYB17);GH_A08G1057(CNGC1);GH_A08G1065(CNGC1);GH_A08G1130(SGT1);GH_A08G1248(MYB111);GH_A08G1361(MYB86);GH_A08G1565(MYB17);GH_A…	K04079+K09422+K20536+K09422+K13412+K13416+K13416+K09422+K02183+K13412+K09422+K13436+K09422+K20600+K09422+K05391+K05391+K12795+K09422+K09422+K09422+K20600+K13425+K09422+K13448+K09422+K09422+K13458+K13436+K13459+K09422+K13412+K13412+K09422+K09422+K09422+K09422+K13412+K09422+K09422+K09422+K13448+K13459+K13448+K09422+K13436
Metabolism	Biosynthesis of other secondary metabolites	Phenylpropanoid biosynthesis	12	0.998976	1	ko00940	GH_A04G1441(CCOAOMT1);GH_A05G1439(4CL2);GH_A05G1708(PER42);GH_A05G1838(PER64);GH_A05G1840(CAD6);GH_A07G1256(BACOVA_02659);GH_A08G0848(HRPN);GH_A08G1322(OMT);GH_A11G0460(PER72);GH_A11G1870(CYP84A1);GH_A11G1890(PER72);GH_A12G2311(PER20)	K00588+K01904+K00430+K00430+K00083+K05349+K00430+K13066+K00430+K09755+K00430+K00430
Metabolism	Carbohydrate metabolism	Pentose and glucuronate interconversions	3	1	1	ko00040	GH_A05G1431(PMEU1);GH_A09G2187(At3g07010);GH_A11G1773(UGPA)	K01051+K01728+K00963
