# Supplementary material for: Identification of Candidate Genes for Lint Percentage and Fiber Quality Through QTL Mapping and Transcriptome Analysis in an Allotetraploid Interspecific Cotton CSSLs Population
Source: Front Plant Sci. 2022 Apr 29;13:882051. doi: 10.3389/fpls.2022.882051 (PMC9100888; doi:10.3389/fpls.2022.882051)
Supplement: Supplementary Table S8 — Top 20 GO terms with significant enrichment of up- and down-regulated genes in different stages of fiber development. [file Table_8.XLSX]

## Sheet: Sheet1
Table S13 GO annotation information of the candidate genes in QTL clusters.
GO ID	Category	GO Term	Number	Pvalue	Genes
GO:0008150	Biological Process	biological_process	1131	1	GH_A02G0298(ING1);GH_A02G0299(GLCAT14A);GH_A02G0311(RNR2A);GH_A02G0312(MED33A);GH_A02G0317(NFYC3);GH_A02G0318(VIT_05s0020g02800);GH_A02G0321(KAPP);GH_A02G0326(LOX5);GH_A02G0327(psaD);GH_A02G0328(At1g31672);GH_A02G0329(At1g31672);GH_A02G0331(WNK1);GH_A02G0338(--);GH_A02G0343(PBD1);GH_A02G0347(DMAS1-B);GH_A02G0351(CDC73);GH_A02G0353(HMT3);GH_A02G0354(STY13);GH_A02G0357(GSVIVT00020038001);GH_A02G035…
GO:0003674	Molecular Function	molecular_function	1038	1	GH_A02G0291(GSTU7);GH_A02G0298(ING1);GH_A02G0299(GLCAT14A);GH_A02G0309(Cmbl);GH_A02G0310(cmbl);GH_A02G0311(RNR2A);GH_A02G0314(CBSDUF1);GH_A02G0315(cirbp);GH_A02G0317(NFYC3);GH_A02G0318(VIT_05s0020g02800);GH_A02G0321(KAPP);GH_A02G0326(LOX5);GH_A02G0328(At1g31672);GH_A02G0329(At1g31672);GH_A02G0331(WNK1);GH_A02G0332(GT5);GH_A02G0336(IDM1);GH_A02G0343(PBD1);GH_A02G0347(DMAS1-B);GH_A02G0350(--);GH_A0…
GO:0008152	Biological Process	metabolic process	922	0.169654	GH_A02G0298(ING1);GH_A02G0299(GLCAT14A);GH_A02G0311(RNR2A);GH_A02G0312(MED33A);GH_A02G0317(NFYC3);GH_A02G0318(VIT_05s0020g02800);GH_A02G0321(KAPP);GH_A02G0326(LOX5);GH_A02G0327(psaD);GH_A02G0328(At1g31672);GH_A02G0329(At1g31672);GH_A02G0331(WNK1);GH_A02G0338(--);GH_A02G0343(PBD1);GH_A02G0347(DMAS1-B);GH_A02G0351(CDC73);GH_A02G0353(HMT3);GH_A02G0354(STY13);GH_A02G0357(GSVIVT00020038001);GH_A02G035…
GO:0009987	Biological Process	cellular process	805	0.677757	GH_A02G0298(ING1);GH_A02G0299(GLCAT14A);GH_A02G0311(RNR2A);GH_A02G0312(MED33A);GH_A02G0318(VIT_05s0020g02800);GH_A02G0321(KAPP);GH_A02G0326(LOX5);GH_A02G0327(psaD);GH_A02G0331(WNK1);GH_A02G0351(CDC73);GH_A02G0353(HMT3);GH_A02G0354(STY13);GH_A02G0361(VIT_05s0020g04080);GH_A02G0371(CIPK7);GH_A02G0372(AUX22B);GH_A02G0373(IAA14);GH_A02G0389(ETR2);GH_A02G0406(At4g08300);GH_A02G0416(Os03g0268000);GH_A0…
GO:0005575	Cellular Component	cellular_component	745	1	GH_A02G0300(PAM71-HL);GH_A02G0311(RNR2A);GH_A02G0312(MED33A);GH_A02G0317(NFYC3);GH_A02G0321(KAPP);GH_A02G0326(LOX5);GH_A02G0327(psaD);GH_A02G0338(--);GH_A02G0343(PBD1);GH_A02G0357(GSVIVT00020038001);GH_A02G0358(GSVIVT00020038001);GH_A02G0361(VIT_05s0020g04080);GH_A02G0368(VTE3);GH_A02G0376(RPS15A);GH_A02G0389(ETR2);GH_A02G0406(At4g08300);GH_A02G0417(CRY2);GH_A02G0424(BIP131);GH_A02G0427(RPL14B);G…
GO:0071704	Biological Process	organic substance metabolic process	737	0.0747421	GH_A02G0298(ING1);GH_A02G0299(GLCAT14A);GH_A02G0311(RNR2A);GH_A02G0312(MED33A);GH_A02G0317(NFYC3);GH_A02G0318(VIT_05s0020g02800);GH_A02G0321(KAPP);GH_A02G0326(LOX5);GH_A02G0328(At1g31672);GH_A02G0329(At1g31672);GH_A02G0331(WNK1);GH_A02G0338(--);GH_A02G0343(PBD1);GH_A02G0351(CDC73);GH_A02G0353(HMT3);GH_A02G0354(STY13);GH_A02G0357(GSVIVT00020038001);GH_A02G0358(GSVIVT00020038001);GH_A02G0361(VIT_05…
GO:0003824	Molecular Function	catalytic activity	685	0.990267	GH_A02G0291(GSTU7);GH_A02G0299(GLCAT14A);GH_A02G0309(Cmbl);GH_A02G0310(cmbl);GH_A02G0311(RNR2A);GH_A02G0318(VIT_05s0020g02800);GH_A02G0321(KAPP);GH_A02G0326(LOX5);GH_A02G0328(At1g31672);GH_A02G0329(At1g31672);GH_A02G0331(WNK1);GH_A02G0332(GT5);GH_A02G0336(IDM1);GH_A02G0343(PBD1);GH_A02G0347(DMAS1-B);GH_A02G0352(--);GH_A02G0353(HMT3);GH_A02G0354(STY13);GH_A02G0361(VIT_05s0020g04080);GH_A02G0365(AP…
GO:0044699	Biological Process	single-organism process	668	0.0135406	GH_A02G0299(GLCAT14A);GH_A02G0311(RNR2A);GH_A02G0312(MED33A);GH_A02G0318(VIT_05s0020g02800);GH_A02G0321(KAPP);GH_A02G0326(LOX5);GH_A02G0328(At1g31672);GH_A02G0329(At1g31672);GH_A02G0347(DMAS1-B);GH_A02G0351(CDC73);GH_A02G0353(HMT3);GH_A02G0361(VIT_05s0020g04080);GH_A02G0367(CML11);GH_A02G0372(AUX22B);GH_A02G0373(IAA14);GH_A02G0389(ETR2);GH_A02G0396(At1g06620);GH_A02G0403(At1g06620);GH_A02G0406(At…
GO:0044237	Biological Process	cellular metabolic process	654	0.214239	GH_A02G0298(ING1);GH_A02G0299(GLCAT14A);GH_A02G0311(RNR2A);GH_A02G0312(MED33A);GH_A02G0318(VIT_05s0020g02800);GH_A02G0321(KAPP);GH_A02G0326(LOX5);GH_A02G0327(psaD);GH_A02G0331(WNK1);GH_A02G0351(CDC73);GH_A02G0353(HMT3);GH_A02G0354(STY13);GH_A02G0361(VIT_05s0020g04080);GH_A02G0371(CIPK7);GH_A02G0372(AUX22B);GH_A02G0373(IAA14);GH_A02G0389(ETR2);GH_A02G0416(Os03g0268000);GH_A02G0417(CRY2);GH_A02G041…
GO:0005488	Molecular Function	binding	626	0.306094	GH_A02G0298(ING1);GH_A02G0311(RNR2A);GH_A02G0314(CBSDUF1);GH_A02G0315(cirbp);GH_A02G0317(NFYC3);GH_A02G0318(VIT_05s0020g02800);GH_A02G0321(KAPP);GH_A02G0326(LOX5);GH_A02G0328(At1g31672);GH_A02G0329(At1g31672);GH_A02G0331(WNK1);GH_A02G0336(IDM1);GH_A02G0350(--);GH_A02G0353(HMT3);GH_A02G0354(STY13);GH_A02G0361(VIT_05s0020g04080);GH_A02G0371(CIPK7);GH_A02G0372(AUX22B);GH_A02G0373(IAA14);GH_A02G0396(…
GO:0043170	Biological Process	macromolecule metabolic process	579	0.0900308	GH_A02G0298(ING1);GH_A02G0311(RNR2A);GH_A02G0312(MED33A);GH_A02G0317(NFYC3);GH_A02G0321(KAPP);GH_A02G0331(WNK1);GH_A02G0338(--);GH_A02G0343(PBD1);GH_A02G0351(CDC73);GH_A02G0354(STY13);GH_A02G0357(GSVIVT00020038001);GH_A02G0358(GSVIVT00020038001);GH_A02G0371(CIPK7);GH_A02G0372(AUX22B);GH_A02G0373(IAA14);GH_A02G0376(RPS15A);GH_A02G0389(ETR2);GH_A02G0417(CRY2);GH_A02G0423(trc);GH_A02G0427(RPL14B);GH…
GO:0005623	Cellular Component	cell	575	0.084582	GH_A02G0311(RNR2A);GH_A02G0317(NFYC3);GH_A02G0326(LOX5);GH_A02G0338(--);GH_A02G0343(PBD1);GH_A02G0357(GSVIVT00020038001);GH_A02G0358(GSVIVT00020038001);GH_A02G0361(VIT_05s0020g04080);GH_A02G0376(RPS15A);GH_A02G0417(CRY2);GH_A02G0427(RPL14B);GH_A02G0428(GLTP1);GH_A02G0429(KIN10A);GH_A02G0431(PHO1);GH_A02G0436(RPL28);GH_A02G0437(MORF6);GH_A02G0447(Os10g0467600);GH_A02G0453(--);GH_A02G0476(SPL7);GH_…
GO:0044464	Cellular Component	cell part	575	0.084582	GH_A02G0311(RNR2A);GH_A02G0317(NFYC3);GH_A02G0326(LOX5);GH_A02G0338(--);GH_A02G0343(PBD1);GH_A02G0357(GSVIVT00020038001);GH_A02G0358(GSVIVT00020038001);GH_A02G0361(VIT_05s0020g04080);GH_A02G0376(RPS15A);GH_A02G0417(CRY2);GH_A02G0427(RPL14B);GH_A02G0428(GLTP1);GH_A02G0429(KIN10A);GH_A02G0431(PHO1);GH_A02G0436(RPL28);GH_A02G0437(MORF6);GH_A02G0447(Os10g0467600);GH_A02G0453(--);GH_A02G0476(SPL7);GH_…
GO:0044238	Biological Process	primary metabolic process	548	0.695976	GH_A02G0299(GLCAT14A);GH_A02G0311(RNR2A);GH_A02G0318(VIT_05s0020g02800);GH_A02G0321(KAPP);GH_A02G0326(LOX5);GH_A02G0331(WNK1);GH_A02G0343(PBD1);GH_A02G0351(CDC73);GH_A02G0353(HMT3);GH_A02G0354(STY13);GH_A02G0361(VIT_05s0020g04080);GH_A02G0371(CIPK7);GH_A02G0389(ETR2);GH_A02G0417(CRY2);GH_A02G0419(MD1);GH_A02G0423(trc);GH_A02G0429(KIN10A);GH_A02G0437(MORF6);GH_A02G0447(Os10g0467600);GH_A02G0466(SM…
GO:0005622	Cellular Component	intracellular	539	0.275641	GH_A02G0311(RNR2A);GH_A02G0317(NFYC3);GH_A02G0326(LOX5);GH_A02G0338(--);GH_A02G0343(PBD1);GH_A02G0357(GSVIVT00020038001);GH_A02G0358(GSVIVT00020038001);GH_A02G0361(VIT_05s0020g04080);GH_A02G0376(RPS15A);GH_A02G0417(CRY2);GH_A02G0427(RPL14B);GH_A02G0428(GLTP1);GH_A02G0429(KIN10A);GH_A02G0431(PHO1);GH_A02G0436(RPL28);GH_A02G0437(MORF6);GH_A02G0447(Os10g0467600);GH_A02G0476(SPL7);GH_A02G0485(BAM9);G…
GO:0044424	Cellular Component	intracellular part	538	0.270341	GH_A02G0311(RNR2A);GH_A02G0317(NFYC3);GH_A02G0326(LOX5);GH_A02G0338(--);GH_A02G0343(PBD1);GH_A02G0357(GSVIVT00020038001);GH_A02G0358(GSVIVT00020038001);GH_A02G0361(VIT_05s0020g04080);GH_A02G0376(RPS15A);GH_A02G0417(CRY2);GH_A02G0427(RPL14B);GH_A02G0428(GLTP1);GH_A02G0429(KIN10A);GH_A02G0431(PHO1);GH_A02G0436(RPL28);GH_A02G0437(MORF6);GH_A02G0447(Os10g0467600);GH_A02G0476(SPL7);GH_A02G0485(BAM9);G…
GO:0044763	Biological Process	single-organism cellular process	471	0.0818613	GH_A02G0311(RNR2A);GH_A02G0312(MED33A);GH_A02G0318(VIT_05s0020g02800);GH_A02G0326(LOX5);GH_A02G0351(CDC73);GH_A02G0353(HMT3);GH_A02G0361(VIT_05s0020g04080);GH_A02G0372(AUX22B);GH_A02G0373(IAA14);GH_A02G0389(ETR2);GH_A02G0406(At4g08300);GH_A02G0417(CRY2);GH_A02G0419(MD1);GH_A02G0429(KIN10A);GH_A02G0431(PHO1);GH_A02G0437(MORF6);GH_A02G0466(SMAP1);GH_A02G0473(At4g15545);GH_A02G0475(At5g18840);GH_A02…
GO:0044260	Biological Process	cellular macromolecule metabolic process	440	0.37704	GH_A02G0298(ING1);GH_A02G0311(RNR2A);GH_A02G0312(MED33A);GH_A02G0321(KAPP);GH_A02G0331(WNK1);GH_A02G0351(CDC73);GH_A02G0354(STY13);GH_A02G0371(CIPK7);GH_A02G0372(AUX22B);GH_A02G0373(IAA14);GH_A02G0389(ETR2);GH_A02G0417(CRY2);GH_A02G0423(trc);GH_A02G0429(KIN10A);GH_A02G0437(MORF6);GH_A02G0447(Os10g0467600);GH_A02G0470(At3g06270);GH_A02G0473(At4g15545);GH_A02G0481(RUK);GH_A02G0497(ALY3);GH_A02G0521…
GO:0043226	Cellular Component	organelle	435	0.865935	GH_A02G0317(NFYC3);GH_A02G0326(LOX5);GH_A02G0343(PBD1);GH_A02G0357(GSVIVT00020038001);GH_A02G0358(GSVIVT00020038001);GH_A02G0361(VIT_05s0020g04080);GH_A02G0376(RPS15A);GH_A02G0389(ETR2);GH_A02G0417(CRY2);GH_A02G0429(KIN10A);GH_A02G0431(PHO1);GH_A02G0437(MORF6);GH_A02G0447(Os10g0467600);GH_A02G0476(SPL7);GH_A02G0482(NHX2);GH_A02G0493(Os01g0367900);GH_A02G0497(ALY3);GH_A02G0521(CAPH2);GH_A02G0557(A…
GO:0043229	Cellular Component	intracellular organelle	428	0.823761	GH_A02G0317(NFYC3);GH_A02G0326(LOX5);GH_A02G0343(PBD1);GH_A02G0357(GSVIVT00020038001);GH_A02G0358(GSVIVT00020038001);GH_A02G0361(VIT_05s0020g04080);GH_A02G0376(RPS15A);GH_A02G0417(CRY2);GH_A02G0429(KIN10A);GH_A02G0431(PHO1);GH_A02G0437(MORF6);GH_A02G0447(Os10g0467600);GH_A02G0476(SPL7);GH_A02G0493(Os01g0367900);GH_A02G0497(ALY3);GH_A02G0521(CAPH2);GH_A02G0557(AAE7);GH_A02G0560(SAR1A);GH_A02G0570(…
GO:0043227	Cellular Component	membrane-bounded organelle	410	0.727666	GH_A02G0317(NFYC3);GH_A02G0326(LOX5);GH_A02G0343(PBD1);GH_A02G0361(VIT_05s0020g04080);GH_A02G0389(ETR2);GH_A02G0417(CRY2);GH_A02G0431(PHO1);GH_A02G0437(MORF6);GH_A02G0447(Os10g0467600);GH_A02G0476(SPL7);GH_A02G0482(NHX2);GH_A02G0493(Os01g0367900);GH_A02G0497(ALY3);GH_A02G0521(CAPH2);GH_A02G0557(AAE7);GH_A02G0560(SAR1A);GH_A02G0570(ALDH22A1);GH_A05G1432(APUM23);GH_A05G1450(PSAF);GH_A05G1462(IMPL1)…
GO:0043231	Cellular Component	intracellular membrane-bounded organelle	401	0.657299	GH_A02G0317(NFYC3);GH_A02G0326(LOX5);GH_A02G0343(PBD1);GH_A02G0361(VIT_05s0020g04080);GH_A02G0417(CRY2);GH_A02G0431(PHO1);GH_A02G0437(MORF6);GH_A02G0447(Os10g0467600);GH_A02G0476(SPL7);GH_A02G0493(Os01g0367900);GH_A02G0497(ALY3);GH_A02G0521(CAPH2);GH_A02G0557(AAE7);GH_A02G0560(SAR1A);GH_A02G0570(ALDH22A1);GH_A05G1432(APUM23);GH_A05G1450(PSAF);GH_A05G1462(IMPL1);GH_A05G1463(IMPL1);GH_A05G1471(ERD4…
GO:0044710	Biological Process	single-organism metabolic process	387	0.206185	GH_A02G0299(GLCAT14A);GH_A02G0311(RNR2A);GH_A02G0312(MED33A);GH_A02G0318(VIT_05s0020g02800);GH_A02G0326(LOX5);GH_A02G0328(At1g31672);GH_A02G0329(At1g31672);GH_A02G0347(DMAS1-B);GH_A02G0351(CDC73);GH_A02G0353(HMT3);GH_A02G0361(VIT_05s0020g04080);GH_A02G0367(CML11);GH_A02G0396(At1g06620);GH_A02G0403(At1g06620);GH_A02G0419(MD1);GH_A02G0429(KIN10A);GH_A02G0431(PHO1);GH_A02G0466(SMAP1);GH_A02G0521(CAP…
GO:0097159	Molecular Function	organic cyclic compound binding	358	0.30861	GH_A02G0314(CBSDUF1);GH_A02G0315(cirbp);GH_A02G0317(NFYC3);GH_A02G0318(VIT_05s0020g02800);GH_A02G0331(WNK1);GH_A02G0354(STY13);GH_A02G0371(CIPK7);GH_A02G0417(CRY2);GH_A02G0423(trc);GH_A02G0429(KIN10A);GH_A02G0441(RNP1);GH_A02G0445(RNP1);GH_A02G0447(Os10g0467600);GH_A02G0453(--);GH_A02G0481(RUK);GH_A02G0493(Os01g0367900);GH_A02G0523(IBR3);GH_A02G0529(--);GH_A02G0554(GATA15);GH_A02G0560(SAR1A);GH_A…
GO:0065007	Biological Process	biological regulation	356	0.00353006	GH_A02G0298(ING1);GH_A02G0312(MED33A);GH_A02G0317(NFYC3);GH_A02G0321(KAPP);GH_A02G0326(LOX5);GH_A02G0351(CDC73);GH_A02G0371(CIPK7);GH_A02G0372(AUX22B);GH_A02G0373(IAA14);GH_A02G0389(ETR2);GH_A02G0417(CRY2);GH_A02G0424(BIP131);GH_A02G0429(KIN10A);GH_A02G0437(MORF6);GH_A02G0447(Os10g0467600);GH_A02G0466(SMAP1);GH_A02G0473(At4g15545);GH_A02G0482(NHX2);GH_A02G0483(--);GH_A02G0521(CAPH2);GH_A02G0526(P…
GO:1901363	Molecular Function	heterocyclic compound binding	343	0.304914	GH_A02G0317(NFYC3);GH_A02G0318(VIT_05s0020g02800);GH_A02G0331(WNK1);GH_A02G0354(STY13);GH_A02G0371(CIPK7);GH_A02G0417(CRY2);GH_A02G0423(trc);GH_A02G0429(KIN10A);GH_A02G0447(Os10g0467600);GH_A02G0481(RUK);GH_A02G0493(Os01g0367900);GH_A02G0523(IBR3);GH_A02G0529(--);GH_A02G0554(GATA15);GH_A02G0560(SAR1A);GH_A05G1436(RPT1A);GH_A05G1437(SRF6);GH_A05G1447(fray2);GH_A05G1453(RABF2B);GH_A05G1476(RH1);GH_…
GO:0050789	Biological Process	regulation of biological process	334	0.0018616	GH_A02G0298(ING1);GH_A02G0312(MED33A);GH_A02G0317(NFYC3);GH_A02G0321(KAPP);GH_A02G0326(LOX5);GH_A02G0351(CDC73);GH_A02G0371(CIPK7);GH_A02G0372(AUX22B);GH_A02G0373(IAA14);GH_A02G0389(ETR2);GH_A02G0417(CRY2);GH_A02G0424(BIP131);GH_A02G0429(KIN10A);GH_A02G0437(MORF6);GH_A02G0447(Os10g0467600);GH_A02G0466(SMAP1);GH_A02G0473(At4g15545);GH_A02G0483(--);GH_A02G0521(CAPH2);GH_A02G0526(PLDZETA1);GH_A02G05…
GO:0019538	Biological Process	protein metabolic process	280	0.422528	GH_A02G0321(KAPP);GH_A02G0331(WNK1);GH_A02G0343(PBD1);GH_A02G0351(CDC73);GH_A02G0354(STY13);GH_A02G0371(CIPK7);GH_A02G0389(ETR2);GH_A02G0417(CRY2);GH_A02G0423(trc);GH_A02G0429(KIN10A);GH_A02G0437(MORF6);GH_A02G0447(Os10g0467600);GH_A02G0470(At3g06270);GH_A02G0473(At4g15545);GH_A02G0481(RUK);GH_A02G0529(--);GH_A05G1427(eif2b1);GH_A05G1437(SRF6);GH_A05G1447(fray2);GH_A05G1454(tmem56b);GH_A05G1476(R…
GO:0016020	Cellular Component	membrane	276	0.981314	GH_A02G0300(PAM71-HL);GH_A02G0321(KAPP);GH_A02G0389(ETR2);GH_A02G0406(At4g08300);GH_A02G0424(BIP131);GH_A02G0428(GLTP1);GH_A02G0431(PHO1);GH_A02G0463(At1g04570);GH_A02G0464(AMT1-1);GH_A02G0467(LFG5);GH_A02G0470(At3g06270);GH_A02G0475(At5g18840);GH_A02G0482(NHX2);GH_A02G0483(--);GH_A02G0486(POPTRDRAFT_820933);GH_A02G0509(XXT2);GH_A02G0513(ATJ49);GH_A02G0553(COBL7);GH_A05G1437(SRF6);GH_A05G1450(PSA…
GO:0010467	Biological Process	gene expression	273	0.00776725	GH_A02G0298(ING1);GH_A02G0312(MED33A);GH_A02G0317(NFYC3);GH_A02G0321(KAPP);GH_A02G0338(--);GH_A02G0357(GSVIVT00020038001);GH_A02G0358(GSVIVT00020038001);GH_A02G0372(AUX22B);GH_A02G0373(IAA14);GH_A02G0376(RPS15A);GH_A02G0427(RPL14B);GH_A02G0429(KIN10A);GH_A02G0436(RPL28);GH_A02G0437(MORF6);GH_A02G0447(Os10g0467600);GH_A02G0525(RPL19B);GH_A02G0529(--);GH_A02G0554(GATA15);GH_A02G0564(--);GH_A05G1427…
GO:0009058	Biological Process	biosynthetic process	268	0.63012	GH_A02G0298(ING1);GH_A02G0299(GLCAT14A);GH_A02G0311(RNR2A);GH_A02G0312(MED33A);GH_A02G0326(LOX5);GH_A02G0353(HMT3);GH_A02G0361(VIT_05s0020g04080);GH_A02G0372(AUX22B);GH_A02G0373(IAA14);GH_A02G0429(KIN10A);GH_A02G0431(PHO1);GH_A02G0437(MORF6);GH_A02G0447(Os10g0467600);GH_A02G0466(SMAP1);GH_A02G0497(ALY3);GH_A02G0526(PLDZETA1);GH_A02G0529(--);GH_A02G0570(ALDH22A1);GH_A05G1427(eif2b1);GH_A05G1450(PS…
GO:0050896	Biological Process	response to stimulus	258	0.313799	GH_A02G0318(VIT_05s0020g02800);GH_A02G0321(KAPP);GH_A02G0326(LOX5);GH_A02G0372(AUX22B);GH_A02G0373(IAA14);GH_A02G0389(ETR2);GH_A02G0417(CRY2);GH_A02G0428(GLTP1);GH_A02G0431(PHO1);GH_A02G0447(Os10g0467600);GH_A02G0466(SMAP1);GH_A02G0473(At4g15545);GH_A02G0482(NHX2);GH_A02G0497(ALY3);GH_A02G0510(--);GH_A02G0521(CAPH2);GH_A02G0523(IBR3);GH_A02G0526(PLDZETA1);GH_A02G0535(PRUA1);GH_A05G1453(RABF2B);GH…
GO:1901576	Biological Process	organic substance biosynthetic process	252	0.581824	GH_A02G0298(ING1);GH_A02G0299(GLCAT14A);GH_A02G0311(RNR2A);GH_A02G0312(MED33A);GH_A02G0326(LOX5);GH_A02G0353(HMT3);GH_A02G0361(VIT_05s0020g04080);GH_A02G0372(AUX22B);GH_A02G0373(IAA14);GH_A02G0429(KIN10A);GH_A02G0431(PHO1);GH_A02G0437(MORF6);GH_A02G0447(Os10g0467600);GH_A02G0466(SMAP1);GH_A02G0497(ALY3);GH_A02G0526(PLDZETA1);GH_A02G0529(--);GH_A02G0570(ALDH22A1);GH_A05G1427(eif2b1);GH_A05G1450(PS…
GO:0044267	Biological Process	cellular protein metabolic process	248	0.332137	GH_A02G0321(KAPP);GH_A02G0331(WNK1);GH_A02G0351(CDC73);GH_A02G0354(STY13);GH_A02G0371(CIPK7);GH_A02G0389(ETR2);GH_A02G0417(CRY2);GH_A02G0423(trc);GH_A02G0429(KIN10A);GH_A02G0437(MORF6);GH_A02G0447(Os10g0467600);GH_A02G0470(At3g06270);GH_A02G0473(At4g15545);GH_A02G0481(RUK);GH_A02G0529(--);GH_A05G1427(eif2b1);GH_A05G1437(SRF6);GH_A05G1447(fray2);GH_A05G1476(RH1);GH_A05G1479(AERO2);GH_A05G1496(MNS3…
GO:0043167	Molecular Function	ion binding	247	0.267287	GH_A02G0298(ING1);GH_A02G0311(RNR2A);GH_A02G0321(KAPP);GH_A02G0326(LOX5);GH_A02G0328(At1g31672);GH_A02G0329(At1g31672);GH_A02G0336(IDM1);GH_A02G0353(HMT3);GH_A02G0361(VIT_05s0020g04080);GH_A02G0396(At1g06620);GH_A02G0403(At1g06620);GH_A02G0420(Os08g0127700);GH_A02G0470(At3g06270);GH_A02G0472(MIP1);GH_A02G0503(--);GH_A02G0554(GATA15);GH_A05G1429(ALAAT2);GH_A05G1433(ATL60);GH_A05G1441(--);GH_A05G14…
GO:0016740	Molecular Function	transferase activity	245	0.97342	GH_A02G0299(GLCAT14A);GH_A02G0318(VIT_05s0020g02800);GH_A02G0331(WNK1);GH_A02G0332(GT5);GH_A02G0336(IDM1);GH_A02G0347(DMAS1-B);GH_A02G0352(--);GH_A02G0353(HMT3);GH_A02G0354(STY13);GH_A02G0365(APS1);GH_A02G0368(VTE3);GH_A02G0371(CIPK7);GH_A02G0389(ETR2);GH_A02G0423(trc);GH_A02G0481(RUK);GH_A02G0509(XXT2);GH_A02G0523(IBR3);GH_A05G1429(ALAAT2);GH_A05G1437(SRF6);GH_A05G1447(fray2);GH_A05G1456(OFUT23)…
GO:0044249	Biological Process	cellular biosynthetic process	240	0.782591	GH_A02G0298(ING1);GH_A02G0311(RNR2A);GH_A02G0312(MED33A);GH_A02G0326(LOX5);GH_A02G0353(HMT3);GH_A02G0361(VIT_05s0020g04080);GH_A02G0372(AUX22B);GH_A02G0373(IAA14);GH_A02G0429(KIN10A);GH_A02G0431(PHO1);GH_A02G0437(MORF6);GH_A02G0447(Os10g0467600);GH_A02G0466(SMAP1);GH_A02G0497(ALY3);GH_A02G0526(PLDZETA1);GH_A02G0529(--);GH_A02G0570(ALDH22A1);GH_A05G1427(eif2b1);GH_A05G1450(PSAF);GH_A05G1472(PTAC12…
GO:0043169	Molecular Function	cation binding	230	0.220267	GH_A02G0298(ING1);GH_A02G0311(RNR2A);GH_A02G0321(KAPP);GH_A02G0326(LOX5);GH_A02G0328(At1g31672);GH_A02G0329(At1g31672);GH_A02G0336(IDM1);GH_A02G0353(HMT3);GH_A02G0361(VIT_05s0020g04080);GH_A02G0396(At1g06620);GH_A02G0403(At1g06620);GH_A02G0420(Os08g0127700);GH_A02G0470(At3g06270);GH_A02G0472(MIP1);GH_A02G0503(--);GH_A02G0554(GATA15);GH_A05G1433(ATL60);GH_A05G1441(--);GH_A05G1457(--);GH_A05G1459(B…
GO:0006807	Biological Process	nitrogen compound metabolic process	226	0.814197	GH_A02G0311(RNR2A);GH_A02G0318(VIT_05s0020g02800);GH_A02G0328(At1g31672);GH_A02G0329(At1g31672);GH_A02G0353(HMT3);GH_A02G0361(VIT_05s0020g04080);GH_A02G0417(CRY2);GH_A02G0429(KIN10A);GH_A02G0437(MORF6);GH_A02G0447(Os10g0467600);GH_A02G0521(CAPH2);GH_A02G0529(--);GH_A02G0570(ALDH22A1);GH_A05G1427(eif2b1);GH_A05G1450(PSAF);GH_A05G1472(PTAC12);GH_A05G1483(TCP2);GH_A05G1505(MCM3);GH_A05G1515(CTPA1);G…
GO:0044444	Cellular Component	cytoplasmic part	225	0.910614	GH_A02G0311(RNR2A);GH_A02G0326(LOX5);GH_A02G0357(GSVIVT00020038001);GH_A02G0358(GSVIVT00020038001);GH_A02G0376(RPS15A);GH_A02G0428(GLTP1);GH_A02G0429(KIN10A);GH_A02G0437(MORF6);GH_A02G0447(Os10g0467600);GH_A02G0529(--);GH_A02G0557(AAE7);GH_A05G1450(PSAF);GH_A05G1462(IMPL1);GH_A05G1463(IMPL1);GH_A05G1471(ERD4);GH_A05G1472(PTAC12);GH_A05G1482(HLP);GH_A05G1498(PFDN6);GH_A05G1539(TPS7);GH_A05G1565(AT…
GO:0005737	Cellular Component	cytoplasm	225	0.916791	GH_A02G0311(RNR2A);GH_A02G0326(LOX5);GH_A02G0357(GSVIVT00020038001);GH_A02G0358(GSVIVT00020038001);GH_A02G0376(RPS15A);GH_A02G0428(GLTP1);GH_A02G0429(KIN10A);GH_A02G0437(MORF6);GH_A02G0447(Os10g0467600);GH_A02G0529(--);GH_A02G0557(AAE7);GH_A05G1450(PSAF);GH_A05G1462(IMPL1);GH_A05G1463(IMPL1);GH_A05G1471(ERD4);GH_A05G1472(PTAC12);GH_A05G1482(HLP);GH_A05G1498(PFDN6);GH_A05G1539(TPS7);GH_A05G1565(AT…
GO:0019222	Biological Process	regulation of metabolic process	220	0.0147988	GH_A02G0298(ING1);GH_A02G0312(MED33A);GH_A02G0317(NFYC3);GH_A02G0372(AUX22B);GH_A02G0373(IAA14);GH_A02G0429(KIN10A);GH_A02G0437(MORF6);GH_A02G0447(Os10g0467600);GH_A02G0521(CAPH2);GH_A02G0529(--);GH_A02G0554(GATA15);GH_A02G0564(--);GH_A05G1430(MPE3);GH_A05G1431(PMEU1);GH_A05G1432(APUM23);GH_A05G1472(PTAC12);GH_A05G1473(ARF6);GH_A05G1483(TCP2);GH_A05G1505(MCM3);GH_A05G1508(BHLH144);GH_A05G1532(CAD…
GO:0051179	Biological Process	localization	219	0.459364	GH_A02G0424(BIP131);GH_A02G0428(GLTP1);GH_A02G0431(PHO1);GH_A02G0453(--);GH_A02G0457(--);GH_A02G0464(AMT1-1);GH_A02G0467(LFG5);GH_A02G0473(At4g15545);GH_A02G0475(At5g18840);GH_A02G0482(NHX2);GH_A02G0483(--);GH_A02G0526(PLDZETA1);GH_A02G0555(IMPA1);GH_A02G0560(SAR1A);GH_A05G1453(RABF2B);GH_A05G1460(VAMP725);GH_A05G1476(RH1);GH_A05G1481(INT2);GH_A05G1496(MNS3);GH_A05G1497(KAT1);GH_A05G1513(TPK3);GH…
GO:0036094	Molecular Function	small molecule binding	213	0.895181	GH_A02G0318(VIT_05s0020g02800);GH_A02G0331(WNK1);GH_A02G0354(STY13);GH_A02G0371(CIPK7);GH_A02G0417(CRY2);GH_A02G0423(trc);GH_A02G0429(KIN10A);GH_A02G0481(RUK);GH_A02G0493(Os01g0367900);GH_A02G0523(IBR3);GH_A02G0560(SAR1A);GH_A05G1436(RPT1A);GH_A05G1437(SRF6);GH_A05G1447(fray2);GH_A05G1453(RABF2B);GH_A05G1476(RH1);GH_A05G1479(AERO2);GH_A05G1486(GLO1);GH_A05G1505(MCM3);GH_A05G1535(RKF1);GH_A05G1542…
GO:0044425	Cellular Component	membrane part	211	0.916559	GH_A02G0300(PAM71-HL);GH_A02G0406(At4g08300);GH_A02G0431(PHO1);GH_A02G0463(At1g04570);GH_A02G0464(AMT1-1);GH_A02G0467(LFG5);GH_A02G0475(At5g18840);GH_A02G0482(NHX2);GH_A02G0486(POPTRDRAFT_820933);GH_A02G0509(XXT2);GH_A02G0513(ATJ49);GH_A02G0553(COBL7);GH_A05G1437(SRF6);GH_A05G1450(PSAF);GH_A05G1454(tmem56b);GH_A05G1460(VAMP725);GH_A05G1481(INT2);GH_A05G1496(MNS3);GH_A05G1497(KAT1);GH_A05G1500(ATT…
GO:0043412	Biological Process	macromolecule modification	206	0.645793	GH_A02G0321(KAPP);GH_A02G0331(WNK1);GH_A02G0351(CDC73);GH_A02G0354(STY13);GH_A02G0371(CIPK7);GH_A02G0389(ETR2);GH_A02G0417(CRY2);GH_A02G0423(trc);GH_A02G0429(KIN10A);GH_A02G0437(MORF6);GH_A02G0470(At3g06270);GH_A02G0473(At4g15545);GH_A02G0481(RUK);GH_A05G1437(SRF6);GH_A05G1447(fray2);GH_A05G1476(RH1);GH_A05G1496(MNS3);GH_A05G1505(MCM3);GH_A05G1515(CTPA1);GH_A05G1535(RKF1);GH_A05G1565(ATG7);GH_A05…
GO:0036211	Biological Process	protein modification process	201	0.314347	GH_A02G0321(KAPP);GH_A02G0331(WNK1);GH_A02G0351(CDC73);GH_A02G0354(STY13);GH_A02G0371(CIPK7);GH_A02G0389(ETR2);GH_A02G0417(CRY2);GH_A02G0423(trc);GH_A02G0429(KIN10A);GH_A02G0437(MORF6);GH_A02G0470(At3g06270);GH_A02G0473(At4g15545);GH_A02G0481(RUK);GH_A05G1437(SRF6);GH_A05G1447(fray2);GH_A05G1476(RH1);GH_A05G1496(MNS3);GH_A05G1505(MCM3);GH_A05G1535(RKF1);GH_A05G1565(ATG7);GH_A05G1595(NAC073);GH_A0…
GO:0051234	Biological Process	establishment of localization	201	0.591079	GH_A02G0424(BIP131);GH_A02G0428(GLTP1);GH_A02G0431(PHO1);GH_A02G0453(--);GH_A02G0457(--);GH_A02G0464(AMT1-1);GH_A02G0467(LFG5);GH_A02G0473(At4g15545);GH_A02G0475(At5g18840);GH_A02G0482(NHX2);GH_A02G0483(--);GH_A02G0526(PLDZETA1);GH_A02G0555(IMPA1);GH_A02G0560(SAR1A);GH_A05G1460(VAMP725);GH_A05G1476(RH1);GH_A05G1481(INT2);GH_A05G1496(MNS3);GH_A05G1497(KAT1);GH_A05G1513(TPK3);GH_A05G1532(CAD1);GH_A…
GO:0006464	Biological Process	cellular protein modification process	200	0.31866	GH_A02G0321(KAPP);GH_A02G0331(WNK1);GH_A02G0351(CDC73);GH_A02G0354(STY13);GH_A02G0371(CIPK7);GH_A02G0389(ETR2);GH_A02G0417(CRY2);GH_A02G0423(trc);GH_A02G0429(KIN10A);GH_A02G0437(MORF6);GH_A02G0470(At3g06270);GH_A02G0473(At4g15545);GH_A02G0481(RUK);GH_A05G1437(SRF6);GH_A05G1447(fray2);GH_A05G1476(RH1);GH_A05G1496(MNS3);GH_A05G1505(MCM3);GH_A05G1535(RKF1);GH_A05G1565(ATG7);GH_A05G1595(NAC073);GH_A0…
GO:1901360	Biological Process	organic cyclic compound metabolic process	196	0.904217	GH_A02G0299(GLCAT14A);GH_A02G0311(RNR2A);GH_A02G0312(MED33A);GH_A02G0318(VIT_05s0020g02800);GH_A02G0417(CRY2);GH_A02G0429(KIN10A);GH_A02G0431(PHO1);GH_A02G0437(MORF6);GH_A02G0521(CAPH2);GH_A05G1472(PTAC12);GH_A05G1483(TCP2);GH_A05G1505(MCM3);GH_A05G1515(CTPA1);GH_A05G1517(prp39);GH_A05G1590(VOZ1);GH_A05G1595(NAC073);GH_A05G1605(NSL1);GH_A05G1623(RPL21M);GH_A05G1651(ENDO4);GH_A05G1656(Xab2);GH_A05…
GO:0031224	Cellular Component	intrinsic component of membrane	193	0.908795	GH_A02G0300(PAM71-HL);GH_A02G0406(At4g08300);GH_A02G0431(PHO1);GH_A02G0463(At1g04570);GH_A02G0464(AMT1-1);GH_A02G0467(LFG5);GH_A02G0475(At5g18840);GH_A02G0482(NHX2);GH_A02G0486(POPTRDRAFT_820933);GH_A02G0509(XXT2);GH_A02G0513(ATJ49);GH_A02G0553(COBL7);GH_A05G1437(SRF6);GH_A05G1450(PSAF);GH_A05G1454(tmem56b);GH_A05G1460(VAMP725);GH_A05G1481(INT2);GH_A05G1496(MNS3);GH_A05G1497(KAT1);GH_A05G1500(ATT…
GO:0034641	Biological Process	cellular nitrogen compound metabolic process	193	0.781926	GH_A02G0311(RNR2A);GH_A02G0318(VIT_05s0020g02800);GH_A02G0417(CRY2);GH_A02G0429(KIN10A);GH_A02G0437(MORF6);GH_A02G0447(Os10g0467600);GH_A02G0521(CAPH2);GH_A02G0529(--);GH_A05G1427(eif2b1);GH_A05G1472(PTAC12);GH_A05G1483(TCP2);GH_A05G1505(MCM3);GH_A05G1515(CTPA1);GH_A05G1517(prp39);GH_A05G1524(Os01g0970400);GH_A05G1590(VOZ1);GH_A05G1595(NAC073);GH_A05G1619(TIF3D1);GH_A05G1623(RPL21M);GH_A05G1651(E…
GO:0060255	Biological Process	regulation of macromolecule metabolic process	188	0.0203338	GH_A02G0298(ING1);GH_A02G0312(MED33A);GH_A02G0317(NFYC3);GH_A02G0372(AUX22B);GH_A02G0373(IAA14);GH_A02G0429(KIN10A);GH_A02G0437(MORF6);GH_A02G0447(Os10g0467600);GH_A02G0521(CAPH2);GH_A02G0529(--);GH_A02G0554(GATA15);GH_A02G0564(--);GH_A05G1432(APUM23);GH_A05G1472(PTAC12);GH_A05G1473(ARF6);GH_A05G1483(TCP2);GH_A05G1505(MCM3);GH_A05G1508(BHLH144);GH_A05G1590(VOZ1);GH_A05G1593(ARF15);GH_A05G1595(NAC…
GO:0006725	Biological Process	cellular aromatic compound metabolic process	187	0.924258	GH_A02G0311(RNR2A);GH_A02G0312(MED33A);GH_A02G0318(VIT_05s0020g02800);GH_A02G0417(CRY2);GH_A02G0429(KIN10A);GH_A02G0431(PHO1);GH_A02G0437(MORF6);GH_A02G0521(CAPH2);GH_A05G1472(PTAC12);GH_A05G1483(TCP2);GH_A05G1505(MCM3);GH_A05G1515(CTPA1);GH_A05G1517(prp39);GH_A05G1590(VOZ1);GH_A05G1595(NAC073);GH_A05G1605(NSL1);GH_A05G1623(RPL21M);GH_A05G1651(ENDO4);GH_A05G1656(Xab2);GH_A05G1660(--);GH_A05G1663(…
GO:0016787	Molecular Function	hydrolase activity	186	0.771192	GH_A02G0321(KAPP);GH_A02G0343(PBD1);GH_A02G0429(KIN10A);GH_A02G0470(At3g06270);GH_A02G0485(BAM9);GH_A02G0493(Os01g0367900);GH_A02G0526(PLDZETA1);GH_A02G0527(At3g05640);GH_A02G0564(--);GH_A05G1430(MPE3);GH_A05G1431(PMEU1);GH_A05G1454(tmem56b);GH_A05G1462(IMPL1);GH_A05G1463(IMPL1);GH_A05G1476(RH1);GH_A05G1496(MNS3);GH_A05G1505(MCM3);GH_A05G1507(IMMP1L);GH_A05G1515(CTPA1);GH_A05G1584(At5g45950);GH_A…
GO:0006793	Biological Process	phosphorus metabolic process	186	0.931591	GH_A02G0299(GLCAT14A);GH_A02G0311(RNR2A);GH_A02G0318(VIT_05s0020g02800);GH_A02G0321(KAPP);GH_A02G0331(WNK1);GH_A02G0354(STY13);GH_A02G0371(CIPK7);GH_A02G0389(ETR2);GH_A02G0416(Os03g0268000);GH_A02G0423(trc);GH_A02G0466(SMAP1);GH_A02G0473(At4g15545);GH_A02G0481(RUK);GH_A02G0527(At3g05640);GH_A05G1447(fray2);GH_A05G1462(IMPL1);GH_A05G1463(IMPL1);GH_A05G1533(At1g07650);GH_A05G1535(RKF1);GH_A05G1546(…
GO:0044422	Cellular Component	organelle part	183	0.609276	GH_A02G0317(NFYC3);GH_A02G0357(GSVIVT00020038001);GH_A02G0358(GSVIVT00020038001);GH_A02G0376(RPS15A);GH_A02G0389(ETR2);GH_A02G0429(KIN10A);GH_A02G0431(PHO1);GH_A02G0482(NHX2);GH_A02G0493(Os01g0367900);GH_A05G1450(PSAF);GH_A05G1462(IMPL1);GH_A05G1463(IMPL1);GH_A05G1471(ERD4);GH_A05G1479(AERO2);GH_A05G1482(HLP);GH_A05G1496(MNS3);GH_A05G1592(SYP61);GH_A05G1608(At1g14450);GH_A05G1616(rps5);GH_A05G168…
GO:0097367	Molecular Function	carbohydrate derivative binding	183	0.941638	GH_A02G0318(VIT_05s0020g02800);GH_A02G0331(WNK1);GH_A02G0354(STY13);GH_A02G0371(CIPK7);GH_A02G0417(CRY2);GH_A02G0423(trc);GH_A02G0429(KIN10A);GH_A02G0481(RUK);GH_A02G0493(Os01g0367900);GH_A02G0560(SAR1A);GH_A05G1436(RPT1A);GH_A05G1437(SRF6);GH_A05G1447(fray2);GH_A05G1453(RABF2B);GH_A05G1476(RH1);GH_A05G1486(GLO1);GH_A05G1505(MCM3);GH_A05G1535(RKF1);GH_A05G1542(RABA1C);GH_A05G1596(PSKR);GH_A05G159…
GO:0001882	Molecular Function	nucleoside binding	182	0.923517	GH_A02G0318(VIT_05s0020g02800);GH_A02G0331(WNK1);GH_A02G0354(STY13);GH_A02G0371(CIPK7);GH_A02G0417(CRY2);GH_A02G0423(trc);GH_A02G0429(KIN10A);GH_A02G0481(RUK);GH_A02G0493(Os01g0367900);GH_A02G0560(SAR1A);GH_A05G1436(RPT1A);GH_A05G1437(SRF6);GH_A05G1447(fray2);GH_A05G1453(RABF2B);GH_A05G1476(RH1);GH_A05G1505(MCM3);GH_A05G1535(RKF1);GH_A05G1542(RABA1C);GH_A05G1596(PSKR);GH_A05G1597(HSL1);GH_A05G161…
GO:0050794	Biological Process	regulation of cellular process	182	0.163018	GH_A02G0321(KAPP);GH_A02G0371(CIPK7);GH_A02G0372(AUX22B);GH_A02G0373(IAA14);GH_A02G0389(ETR2);GH_A02G0417(CRY2);GH_A02G0429(KIN10A);GH_A02G0437(MORF6);GH_A02G0466(SMAP1);GH_A02G0521(CAPH2);GH_A02G0526(PLDZETA1);GH_A02G0529(--);GH_A05G1453(RABF2B);GH_A05G1472(PTAC12);GH_A05G1473(ARF6);GH_A05G1483(TCP2);GH_A05G1505(MCM3);GH_A05G1532(CAD1);GH_A05G1542(RABA1C);GH_A05G1590(VOZ1);GH_A05G1592(SYP61);GH_…
GO:0001883	Molecular Function	purine nucleoside binding	181	0.928638	GH_A02G0318(VIT_05s0020g02800);GH_A02G0331(WNK1);GH_A02G0354(STY13);GH_A02G0371(CIPK7);GH_A02G0417(CRY2);GH_A02G0423(trc);GH_A02G0429(KIN10A);GH_A02G0481(RUK);GH_A02G0493(Os01g0367900);GH_A02G0560(SAR1A);GH_A05G1436(RPT1A);GH_A05G1437(SRF6);GH_A05G1447(fray2);GH_A05G1453(RABF2B);GH_A05G1476(RH1);GH_A05G1505(MCM3);GH_A05G1535(RKF1);GH_A05G1542(RABA1C);GH_A05G1596(PSKR);GH_A05G1597(HSL1);GH_A05G161…
GO:0032549	Molecular Function	ribonucleoside binding	181	0.928638	GH_A02G0318(VIT_05s0020g02800);GH_A02G0331(WNK1);GH_A02G0354(STY13);GH_A02G0371(CIPK7);GH_A02G0417(CRY2);GH_A02G0423(trc);GH_A02G0429(KIN10A);GH_A02G0481(RUK);GH_A02G0493(Os01g0367900);GH_A02G0560(SAR1A);GH_A05G1436(RPT1A);GH_A05G1437(SRF6);GH_A05G1447(fray2);GH_A05G1453(RABF2B);GH_A05G1476(RH1);GH_A05G1505(MCM3);GH_A05G1535(RKF1);GH_A05G1542(RABA1C);GH_A05G1596(PSKR);GH_A05G1597(HSL1);GH_A05G161…
GO:0032550	Molecular Function	purine ribonucleoside binding	181	0.928638	GH_A02G0318(VIT_05s0020g02800);GH_A02G0331(WNK1);GH_A02G0354(STY13);GH_A02G0371(CIPK7);GH_A02G0417(CRY2);GH_A02G0423(trc);GH_A02G0429(KIN10A);GH_A02G0481(RUK);GH_A02G0493(Os01g0367900);GH_A02G0560(SAR1A);GH_A05G1436(RPT1A);GH_A05G1437(SRF6);GH_A05G1447(fray2);GH_A05G1453(RABF2B);GH_A05G1476(RH1);GH_A05G1505(MCM3);GH_A05G1535(RKF1);GH_A05G1542(RABA1C);GH_A05G1596(PSKR);GH_A05G1597(HSL1);GH_A05G161…
GO:0009059	Biological Process	macromolecule biosynthetic process	181	0.227504	GH_A02G0298(ING1);GH_A02G0312(MED33A);GH_A02G0372(AUX22B);GH_A02G0373(IAA14);GH_A02G0429(KIN10A);GH_A02G0437(MORF6);GH_A02G0447(Os10g0467600);GH_A02G0497(ALY3);GH_A02G0529(--);GH_A05G1427(eif2b1);GH_A05G1472(PTAC12);GH_A05G1473(ARF6);GH_A05G1483(TCP2);GH_A05G1508(BHLH144);GH_A05G1524(Os01g0970400);GH_A05G1590(VOZ1);GH_A05G1593(ARF15);GH_A05G1595(NAC073);GH_A05G1619(TIF3D1);GH_A05G1658(Os07g056330…
GO:0006810	Biological Process	transport	181	0.509839	GH_A02G0424(BIP131);GH_A02G0428(GLTP1);GH_A02G0431(PHO1);GH_A02G0457(--);GH_A02G0464(AMT1-1);GH_A02G0467(LFG5);GH_A02G0473(At4g15545);GH_A02G0475(At5g18840);GH_A02G0482(NHX2);GH_A02G0483(--);GH_A02G0526(PLDZETA1);GH_A02G0555(IMPA1);GH_A02G0560(SAR1A);GH_A05G1460(VAMP725);GH_A05G1476(RH1);GH_A05G1481(INT2);GH_A05G1496(MNS3);GH_A05G1497(KAT1);GH_A05G1513(TPK3);GH_A05G1532(CAD1);GH_A05G1592(SYP61);G…
GO:0006796	Biological Process	phosphate-containing compound metabolic process	181	0.938105	GH_A02G0311(RNR2A);GH_A02G0318(VIT_05s0020g02800);GH_A02G0321(KAPP);GH_A02G0331(WNK1);GH_A02G0354(STY13);GH_A02G0371(CIPK7);GH_A02G0389(ETR2);GH_A02G0416(Os03g0268000);GH_A02G0423(trc);GH_A02G0466(SMAP1);GH_A02G0473(At4g15545);GH_A02G0481(RUK);GH_A02G0527(At3g05640);GH_A05G1447(fray2);GH_A05G1462(IMPL1);GH_A05G1463(IMPL1);GH_A05G1533(At1g07650);GH_A05G1535(RKF1);GH_A05G1546(RLP51);GH_A05G1596(PSK…
GO:0071840	Biological Process	cellular component organization or biogenesis	180	0.698066	GH_A02G0298(ING1);GH_A02G0312(MED33A);GH_A02G0351(CDC73);GH_A02G0417(CRY2);GH_A02G0428(GLTP1);GH_A02G0429(KIN10A);GH_A02G0437(MORF6);GH_A02G0493(Os01g0367900);GH_A02G0510(--);GH_A02G0521(CAPH2);GH_A02G0564(--);GH_A05G1430(MPE3);GH_A05G1431(PMEU1);GH_A05G1483(TCP2);GH_A05G1498(PFDN6);GH_A05G1505(MCM3);GH_A05G1581(--);GH_A05G1592(SYP61);GH_A05G1595(NAC073);GH_A05G1597(HSL1);GH_A05G1608(At1g14450);G…
GO:0010468	Biological Process	regulation of gene expression	177	0.0107004	GH_A02G0298(ING1);GH_A02G0312(MED33A);GH_A02G0317(NFYC3);GH_A02G0372(AUX22B);GH_A02G0373(IAA14);GH_A02G0429(KIN10A);GH_A02G0437(MORF6);GH_A02G0447(Os10g0467600);GH_A02G0529(--);GH_A02G0554(GATA15);GH_A02G0564(--);GH_A05G1432(APUM23);GH_A05G1472(PTAC12);GH_A05G1473(ARF6);GH_A05G1483(TCP2);GH_A05G1505(MCM3);GH_A05G1508(BHLH144);GH_A05G1590(VOZ1);GH_A05G1593(ARF15);GH_A05G1595(NAC073);GH_A05G1612(AL…
GO:0032502	Biological Process	developmental process	176	0.0474604	GH_A02G0312(MED33A);GH_A02G0321(KAPP);GH_A02G0326(LOX5);GH_A02G0351(CDC73);GH_A02G0417(CRY2);GH_A02G0429(KIN10A);GH_A02G0437(MORF6);GH_A02G0473(At4g15545);GH_A02G0481(RUK);GH_A02G0523(IBR3);GH_A02G0526(PLDZETA1);GH_A05G1473(ARF6);GH_A05G1476(RH1);GH_A05G1483(TCP2);GH_A05G1496(MNS3);GH_A05G1505(MCM3);GH_A05G1565(ATG7);GH_A05G1584(At5g45950);GH_A05G1590(VOZ1);GH_A05G1593(ARF15);GH_A05G1595(NAC073);…
GO:0046483	Biological Process	heterocycle metabolic process	174	0.922053	GH_A02G0311(RNR2A);GH_A02G0318(VIT_05s0020g02800);GH_A02G0417(CRY2);GH_A02G0429(KIN10A);GH_A02G0437(MORF6);GH_A02G0521(CAPH2);GH_A05G1472(PTAC12);GH_A05G1483(TCP2);GH_A05G1505(MCM3);GH_A05G1515(CTPA1);GH_A05G1517(prp39);GH_A05G1590(VOZ1);GH_A05G1595(NAC073);GH_A05G1623(RPL21M);GH_A05G1651(ENDO4);GH_A05G1656(Xab2);GH_A05G1660(--);GH_A05G1663(FHY);GH_A05G1689(THI1-2);GH_A05G1695(At4g21770);GH_A05G1…
GO:0034645	Biological Process	cellular macromolecule biosynthetic process	169	0.360365	GH_A02G0298(ING1);GH_A02G0312(MED33A);GH_A02G0372(AUX22B);GH_A02G0373(IAA14);GH_A02G0429(KIN10A);GH_A02G0437(MORF6);GH_A02G0447(Os10g0467600);GH_A02G0497(ALY3);GH_A02G0529(--);GH_A05G1427(eif2b1);GH_A05G1472(PTAC12);GH_A05G1473(ARF6);GH_A05G1483(TCP2);GH_A05G1508(BHLH144);GH_A05G1524(Os01g0970400);GH_A05G1590(VOZ1);GH_A05G1593(ARF15);GH_A05G1595(NAC073);GH_A05G1619(TIF3D1);GH_A05G1658(Os07g056330…
GO:0044281	Biological Process	small molecule metabolic process	169	0.576552	GH_A02G0299(GLCAT14A);GH_A02G0311(RNR2A);GH_A02G0318(VIT_05s0020g02800);GH_A02G0326(LOX5);GH_A02G0353(HMT3);GH_A02G0361(VIT_05s0020g04080);GH_A02G0419(MD1);GH_A02G0557(AAE7);GH_A02G0570(ALDH22A1);GH_A05G1450(PSAF);GH_A05G1462(IMPL1);GH_A05G1463(IMPL1);GH_A05G1498(PFDN6);GH_A05G1506(KAS1);GH_A05G1532(CAD1);GH_A05G1539(TPS7);GH_A05G1577(IQD1);GH_A05G1584(At5g45950);GH_A05G1605(NSL1);GH_A05G1609(CIT…
GO:0016043	Biological Process	cellular component organization	169	0.667637	GH_A02G0298(ING1);GH_A02G0312(MED33A);GH_A02G0351(CDC73);GH_A02G0417(CRY2);GH_A02G0428(GLTP1);GH_A02G0429(KIN10A);GH_A02G0437(MORF6);GH_A02G0493(Os01g0367900);GH_A02G0510(--);GH_A02G0521(CAPH2);GH_A02G0564(--);GH_A05G1430(MPE3);GH_A05G1431(PMEU1);GH_A05G1483(TCP2);GH_A05G1498(PFDN6);GH_A05G1505(MCM3);GH_A05G1581(--);GH_A05G1592(SYP61);GH_A05G1597(HSL1);GH_A05G1608(At1g14450);GH_A05G1623(RPL21M);G…
GO:0006139	Biological Process	nucleobase-containing compound metabolic process	159	0.886492	GH_A02G0311(RNR2A);GH_A02G0318(VIT_05s0020g02800);GH_A02G0417(CRY2);GH_A02G0429(KIN10A);GH_A02G0437(MORF6);GH_A02G0521(CAPH2);GH_A05G1472(PTAC12);GH_A05G1483(TCP2);GH_A05G1505(MCM3);GH_A05G1515(CTPA1);GH_A05G1517(prp39);GH_A05G1590(VOZ1);GH_A05G1595(NAC073);GH_A05G1623(RPL21M);GH_A05G1651(ENDO4);GH_A05G1656(Xab2);GH_A05G1660(--);GH_A05G1663(FHY);GH_A05G1695(At4g21770);GH_A05G1709(At4g04670);GH_A0…
GO:0044446	Cellular Component	intracellular organelle part	155	0.484313	GH_A02G0317(NFYC3);GH_A02G0357(GSVIVT00020038001);GH_A02G0358(GSVIVT00020038001);GH_A02G0376(RPS15A);GH_A02G0429(KIN10A);GH_A02G0431(PHO1);GH_A02G0493(Os01g0367900);GH_A05G1450(PSAF);GH_A05G1462(IMPL1);GH_A05G1463(IMPL1);GH_A05G1471(ERD4);GH_A05G1482(HLP);GH_A05G1496(MNS3);GH_A05G1592(SYP61);GH_A05G1608(At1g14450);GH_A05G1616(rps5);GH_A05G1684(KIN14C);GH_A05G1689(THI1-2);GH_A05G1697(TOM1);GH_A05G…
GO:0044767	Biological Process	single-organism developmental process	150	0.0302661	GH_A02G0312(MED33A);GH_A02G0321(KAPP);GH_A02G0326(LOX5);GH_A02G0351(CDC73);GH_A02G0417(CRY2);GH_A02G0429(KIN10A);GH_A02G0437(MORF6);GH_A02G0473(At4g15545);GH_A02G0481(RUK);GH_A02G0523(IBR3);GH_A02G0526(PLDZETA1);GH_A05G1473(ARF6);GH_A05G1483(TCP2);GH_A05G1496(MNS3);GH_A05G1505(MCM3);GH_A05G1565(ATG7);GH_A05G1584(At5g45950);GH_A05G1590(VOZ1);GH_A05G1593(ARF15);GH_A05G1597(HSL1);GH_A05G1607(FES1);G…
GO:0032991	Cellular Component	macromolecular complex	145	0.0775556	GH_A02G0312(MED33A);GH_A02G0317(NFYC3);GH_A02G0327(psaD);GH_A02G0338(--);GH_A02G0343(PBD1);GH_A02G0357(GSVIVT00020038001);GH_A02G0358(GSVIVT00020038001);GH_A02G0376(RPS15A);GH_A02G0427(RPL14B);GH_A02G0429(KIN10A);GH_A02G0436(RPL28);GH_A02G0447(Os10g0467600);GH_A02G0493(Os01g0367900);GH_A02G0497(ALY3);GH_A02G0504(CUL1);GH_A02G0525(RPL19B);GH_A02G0529(--);GH_A02G0564(--);GH_A05G1450(PSAF);GH_A05G14…
GO:0044707	Biological Process	single-multicellular organism process	144	0.00887152	GH_A02G0311(RNR2A);GH_A02G0312(MED33A);GH_A02G0326(LOX5);GH_A02G0351(CDC73);GH_A02G0417(CRY2);GH_A02G0429(KIN10A);GH_A02G0437(MORF6);GH_A02G0473(At4g15545);GH_A02G0481(RUK);GH_A02G0526(PLDZETA1);GH_A05G1473(ARF6);GH_A05G1481(INT2);GH_A05G1483(TCP2);GH_A05G1505(MCM3);GH_A05G1565(ATG7);GH_A05G1584(At5g45950);GH_A05G1590(VOZ1);GH_A05G1593(ARF15);GH_A05G1597(HSL1);GH_A05G1607(FES1);GH_A05G1623(RPL21M…
GO:0032501	Biological Process	multicellular organismal process	144	0.010232	GH_A02G0311(RNR2A);GH_A02G0312(MED33A);GH_A02G0326(LOX5);GH_A02G0351(CDC73);GH_A02G0417(CRY2);GH_A02G0429(KIN10A);GH_A02G0437(MORF6);GH_A02G0473(At4g15545);GH_A02G0481(RUK);GH_A02G0526(PLDZETA1);GH_A05G1473(ARF6);GH_A05G1481(INT2);GH_A05G1483(TCP2);GH_A05G1505(MCM3);GH_A05G1565(ATG7);GH_A05G1584(At5g45950);GH_A05G1590(VOZ1);GH_A05G1593(ARF15);GH_A05G1597(HSL1);GH_A05G1607(FES1);GH_A05G1623(RPL21M…
GO:1902578	Biological Process	single-organism localization	141	0.431703	GH_A02G0424(BIP131);GH_A02G0428(GLTP1);GH_A02G0431(PHO1);GH_A02G0464(AMT1-1);GH_A02G0467(LFG5);GH_A02G0473(At4g15545);GH_A02G0475(At5g18840);GH_A02G0482(NHX2);GH_A02G0483(--);GH_A02G0526(PLDZETA1);GH_A05G1476(RH1);GH_A05G1481(INT2);GH_A05G1496(MNS3);GH_A05G1497(KAT1);GH_A05G1513(TPK3);GH_A05G1532(CAD1);GH_A05G1592(SYP61);GH_A05G1597(HSL1);GH_A05G1605(NSL1);GH_A05G1616(rps5);GH_A05G1660(--);GH_A05…
GO:0006950	Biological Process	response to stress	140	0.342812	GH_A02G0326(LOX5);GH_A02G0417(CRY2);GH_A02G0428(GLTP1);GH_A02G0431(PHO1);GH_A02G0473(At4g15545);GH_A02G0482(NHX2);GH_A02G0521(CAPH2);GH_A02G0526(PLDZETA1);GH_A05G1498(PFDN6);GH_A05G1532(CAD1);GH_A05G1565(ATG7);GH_A05G1582(PER19);GH_A05G1593(ARF15);GH_A05G1605(NSL1);GH_A05G1608(At1g14450);GH_A05G1660(--);GH_A05G1663(FHY);GH_A05G1689(THI1-2);GH_A05G1708(PER42);GH_A05G1717(At1g11820);GH_A05G1754(VTC…
GO:0044765	Biological Process	single-organism transport	139	0.450858	GH_A02G0424(BIP131);GH_A02G0428(GLTP1);GH_A02G0431(PHO1);GH_A02G0464(AMT1-1);GH_A02G0467(LFG5);GH_A02G0473(At4g15545);GH_A02G0475(At5g18840);GH_A02G0482(NHX2);GH_A02G0483(--);GH_A02G0526(PLDZETA1);GH_A05G1476(RH1);GH_A05G1481(INT2);GH_A05G1496(MNS3);GH_A05G1497(KAT1);GH_A05G1513(TPK3);GH_A05G1532(CAD1);GH_A05G1592(SYP61);GH_A05G1597(HSL1);GH_A05G1605(NSL1);GH_A05G1616(rps5);GH_A05G1660(--);GH_A05…
GO:0090304	Biological Process	nucleic acid metabolic process	132	0.841835	GH_A02G0311(RNR2A);GH_A02G0417(CRY2);GH_A02G0429(KIN10A);GH_A02G0437(MORF6);GH_A02G0521(CAPH2);GH_A05G1472(PTAC12);GH_A05G1483(TCP2);GH_A05G1505(MCM3);GH_A05G1515(CTPA1);GH_A05G1517(prp39);GH_A05G1590(VOZ1);GH_A05G1595(NAC073);GH_A05G1623(RPL21M);GH_A05G1651(ENDO4);GH_A05G1656(Xab2);GH_A05G1660(--);GH_A05G1663(FHY);GH_A05G1695(At4g21770);GH_A05G1709(At4g04670);GH_A05G1710(THG1);GH_A05G1719(UTP6);…
GO:0003676	Molecular Function	nucleic acid binding	128	0.000577457	GH_A02G0317(NFYC3);GH_A02G0447(Os10g0467600);GH_A02G0493(Os01g0367900);GH_A02G0529(--);GH_A02G0554(GATA15);GH_A05G1476(RH1);GH_A05G1505(MCM3);GH_A05G1524(Os01g0970400);GH_A05G1567(RPL34);GH_A05G1590(VOZ1);GH_A05G1616(rps5);GH_A05G1619(TIF3D1);GH_A05G1623(RPL21M);GH_A05G1686(ILR3);GH_A05G1695(At4g21770);GH_A05G1725(WRKY6);GH_A05G1736(H1);GH_A05G1769(NFYB6);GH_A05G1791(Brip1);GH_A05G1809(LDL1);GH_A…
GO:0007275	Biological Process	multicellular organism development	126	0.0232927	GH_A02G0312(MED33A);GH_A02G0326(LOX5);GH_A02G0351(CDC73);GH_A02G0417(CRY2);GH_A02G0429(KIN10A);GH_A02G0437(MORF6);GH_A02G0473(At4g15545);GH_A02G0481(RUK);GH_A02G0526(PLDZETA1);GH_A05G1473(ARF6);GH_A05G1483(TCP2);GH_A05G1505(MCM3);GH_A05G1565(ATG7);GH_A05G1584(At5g45950);GH_A05G1590(VOZ1);GH_A05G1593(ARF15);GH_A05G1597(HSL1);GH_A05G1607(FES1);GH_A05G1623(RPL21M);GH_A05G1624(CALS11);GH_A05G1658(Os0…
GO:0016772	Molecular Function	transferase activity, transferring phosphorus-containing groups	120	0.996865	GH_A02G0318(VIT_05s0020g02800);GH_A02G0331(WNK1);GH_A02G0354(STY13);GH_A02G0365(APS1);GH_A02G0371(CIPK7);GH_A02G0389(ETR2);GH_A02G0423(trc);GH_A02G0481(RUK);GH_A05G1437(SRF6);GH_A05G1447(fray2);GH_A05G1500(ATTRANS);GH_A05G1533(At1g07650);GH_A05G1535(RKF1);GH_A05G1596(PSKR);GH_A05G1597(HSL1);GH_A05G1610(At5g49770);GH_A05G1620(HT1);GH_A05G1659(SPHK1);GH_A05G1663(FHY);GH_A05G1687(CRK25);GH_A05G1710(…
GO:0043436	Biological Process	oxoacid metabolic process	119	0.60105	GH_A02G0326(LOX5);GH_A02G0353(HMT3);GH_A02G0361(VIT_05s0020g04080);GH_A02G0419(MD1);GH_A02G0557(AAE7);GH_A02G0570(ALDH22A1);GH_A05G1450(PSAF);GH_A05G1462(IMPL1);GH_A05G1463(IMPL1);GH_A05G1498(PFDN6);GH_A05G1506(KAS1);GH_A05G1577(IQD1);GH_A05G1584(At5g45950);GH_A05G1605(NSL1);GH_A05G1609(CIT);GH_A05G1696(PLA1);GH_A05G1708(PER42);GH_A05G1720(GDCST);GH_A05G1750(FAH);GH_A05G1754(VTC4);GH_A08G0605(CCD…
GO:0006082	Biological Process	organic acid metabolic process	119	0.604987	GH_A02G0326(LOX5);GH_A02G0353(HMT3);GH_A02G0361(VIT_05s0020g04080);GH_A02G0419(MD1);GH_A02G0557(AAE7);GH_A02G0570(ALDH22A1);GH_A05G1450(PSAF);GH_A05G1462(IMPL1);GH_A05G1463(IMPL1);GH_A05G1498(PFDN6);GH_A05G1506(KAS1);GH_A05G1577(IQD1);GH_A05G1584(At5g45950);GH_A05G1605(NSL1);GH_A05G1609(CIT);GH_A05G1696(PLA1);GH_A05G1708(PER42);GH_A05G1720(GDCST);GH_A05G1750(FAH);GH_A05G1754(VTC4);GH_A08G0605(CCD…
GO:0048856	Biological Process	anatomical structure development	115	0.0974308	GH_A02G0312(MED33A);GH_A02G0321(KAPP);GH_A02G0351(CDC73);GH_A02G0417(CRY2);GH_A02G0429(KIN10A);GH_A02G0437(MORF6);GH_A02G0473(At4g15545);GH_A02G0481(RUK);GH_A02G0523(IBR3);GH_A02G0526(PLDZETA1);GH_A05G1473(ARF6);GH_A05G1483(TCP2);GH_A05G1565(ATG7);GH_A05G1593(ARF15);GH_A05G1597(HSL1);GH_A05G1624(CALS11);GH_A05G1658(Os07g0563300);GH_A05G1673(--);GH_A05G1720(GDCST);GH_A05G1736(H1);GH_A05G1752(UPL5)…
GO:0006996	Biological Process	organelle organization	115	0.350369	GH_A02G0298(ING1);GH_A02G0312(MED33A);GH_A02G0351(CDC73);GH_A02G0417(CRY2);GH_A02G0428(GLTP1);GH_A02G0429(KIN10A);GH_A02G0437(MORF6);GH_A02G0493(Os01g0367900);GH_A02G0521(CAPH2);GH_A02G0564(--);GH_A05G1483(TCP2);GH_A05G1498(PFDN6);GH_A05G1505(MCM3);GH_A05G1597(HSL1);GH_A05G1623(RPL21M);GH_A05G1660(--);GH_A05G1709(At4g04670);GH_A05G1719(UTP6);GH_A05G1720(GDCST);GH_A05G1743(AOX4);GH_A05G1755(PUB14)…
GO:0019752	Biological Process	carboxylic acid metabolic process	115	0.580495	GH_A02G0326(LOX5);GH_A02G0353(HMT3);GH_A02G0361(VIT_05s0020g04080);GH_A02G0419(MD1);GH_A02G0557(AAE7);GH_A02G0570(ALDH22A1);GH_A05G1450(PSAF);GH_A05G1462(IMPL1);GH_A05G1463(IMPL1);GH_A05G1498(PFDN6);GH_A05G1506(KAS1);GH_A05G1577(IQD1);GH_A05G1584(At5g45950);GH_A05G1605(NSL1);GH_A05G1609(CIT);GH_A05G1696(PLA1);GH_A05G1708(PER42);GH_A05G1720(GDCST);GH_A05G1750(FAH);GH_A05G1754(VTC4);GH_A08G0605(CCD…
GO:0009536	Cellular Component	plastid	114	0.952966	GH_A02G0326(LOX5);GH_A02G0437(MORF6);GH_A05G1450(PSAF);GH_A05G1462(IMPL1);GH_A05G1463(IMPL1);GH_A05G1471(ERD4);GH_A05G1472(PTAC12);GH_A05G1567(RPL34);GH_A05G1616(rps5);GH_A05G1669(SAL2);GH_A05G1689(THI1-2);GH_A05G1695(At4g21770);GH_A05G1720(GDCST);GH_A05G1743(AOX4);GH_A05G1757(ACR11);GH_A05G1782(yjbQ);GH_A05G1785(MCD1);GH_A05G1797(CAT1);GH_A08G0500(RANGAP2);GH_A08G0542(STR4A);GH_A08G0552(SETD3);G…
GO:0051716	Biological Process	cellular response to stimulus	114	0.476115	GH_A02G0372(AUX22B);GH_A02G0373(IAA14);GH_A02G0389(ETR2);GH_A02G0417(CRY2);GH_A02G0431(PHO1);GH_A02G0466(SMAP1);GH_A02G0521(CAPH2);GH_A02G0526(PLDZETA1);GH_A05G1453(RABF2B);GH_A05G1473(ARF6);GH_A05G1532(CAD1);GH_A05G1542(RABA1C);GH_A05G1565(ATG7);GH_A05G1590(VOZ1);GH_A05G1592(SYP61);GH_A05G1593(ARF15);GH_A05G1605(NSL1);GH_A05G1659(SPHK1);GH_A05G1660(--);GH_A05G1663(FHY);GH_A05G1689(THI1-2);GH_A05…
GO:0042221	Biological Process	response to chemical	112	0.788784	GH_A02G0372(AUX22B);GH_A02G0373(IAA14);GH_A02G0431(PHO1);GH_A02G0466(SMAP1);GH_A02G0473(At4g15545);GH_A02G0510(--);GH_A02G0526(PLDZETA1);GH_A05G1473(ARF6);GH_A05G1498(PFDN6);GH_A05G1532(CAD1);GH_A05G1565(ATG7);GH_A05G1592(SYP61);GH_A05G1593(ARF15);GH_A05G1605(NSL1);GH_A05G1608(At1g14450);GH_A05G1708(PER42);GH_A05G1719(UTP6);GH_A05G1757(ACR11);GH_A05G1769(NFYB6);GH_A05G1789(GLR3.3);GH_A05G1845(ptg…
GO:1901564	Biological Process	organonitrogen compound metabolic process	111	0.579806	GH_A02G0311(RNR2A);GH_A02G0318(VIT_05s0020g02800);GH_A02G0328(At1g31672);GH_A02G0329(At1g31672);GH_A02G0353(HMT3);GH_A02G0361(VIT_05s0020g04080);GH_A02G0447(Os10g0467600);GH_A02G0529(--);GH_A02G0570(ALDH22A1);GH_A05G1427(eif2b1);GH_A05G1450(PSAF);GH_A05G1524(Os01g0970400);GH_A05G1577(IQD1);GH_A05G1619(TIF3D1);GH_A05G1663(FHY);GH_A05G1689(THI1-2);GH_A05G1708(PER42);GH_A05G1720(GDCST);GH_A05G1736(H…
GO:0016491	Molecular Function	oxidoreductase activity	107	0.51881	GH_A02G0311(RNR2A);GH_A02G0326(LOX5);GH_A02G0328(At1g31672);GH_A02G0329(At1g31672);GH_A02G0361(VIT_05s0020g04080);GH_A02G0367(CML11);GH_A02G0396(At1g06620);GH_A02G0403(At1g06620);GH_A02G0419(MD1);GH_A02G0523(IBR3);GH_A02G0570(ALDH22A1);GH_A05G1439(4CL2);GH_A05G1479(AERO2);GH_A05G1501(CYP710A1);GH_A05G1594(GRXC9);GH_A05G1666(STC);GH_A05G1681(ANR);GH_A05G1685(CXXS1);GH_A05G1718(APR2);GH_A05G1744(AC…
GO:0016070	Biological Process	RNA metabolic process	106	0.450946	GH_A02G0429(KIN10A);GH_A02G0437(MORF6);GH_A05G1472(PTAC12);GH_A05G1483(TCP2);GH_A05G1515(CTPA1);GH_A05G1517(prp39);GH_A05G1590(VOZ1);GH_A05G1595(NAC073);GH_A05G1623(RPL21M);GH_A05G1656(Xab2);GH_A05G1663(FHY);GH_A05G1695(At4g21770);GH_A05G1709(At4g04670);GH_A05G1710(THG1);GH_A05G1719(UTP6);GH_A05G1735(rplD);GH_A05G1743(AOX4);GH_A05G1769(NFYB6);GH_A05G1818(CCT2);GH_A05G1819(pus10);GH_A05G1831(At1g7…
GO:0005975	Biological Process	carbohydrate metabolic process	101	0.0134401	GH_A02G0419(MD1);GH_A02G0497(ALY3);GH_A02G0557(AAE7);GH_A05G1430(MPE3);GH_A05G1431(PMEU1);GH_A05G1462(IMPL1);GH_A05G1463(IMPL1);GH_A05G1496(MNS3);GH_A05G1498(PFDN6);GH_A05G1529(TPS1);GH_A05G1539(TPS7);GH_A05G1597(HSL1);GH_A05G1609(CIT);GH_A05G1624(CALS11);GH_A05G1689(THI1-2);GH_A05G1711(SS3);GH_A05G1754(VTC4);GH_A05G1762(MAP70.5);GH_A05G1777(GAUT4);GH_A05G1818(CCT2);GH_A05G1838(PER64);GH_A08G0515…
GO:0046872	Molecular Function	metal ion binding	100	0.842789	GH_A02G0298(ING1);GH_A02G0311(RNR2A);GH_A02G0336(IDM1);GH_A02G0420(Os08g0127700);GH_A02G0503(--);GH_A02G0554(GATA15);GH_A05G1457(--);GH_A05G1496(MNS3);GH_A05G1501(CYP710A1);GH_A05G1612(AL7);GH_A05G1637(CHR28);GH_A05G1658(Os07g0563300);GH_A05G1689(THI1-2);GH_A05G1734(EBS);GH_A05G1787(PAT21);GH_A05G1797(CAT1);GH_A05G1835(ATL23);GH_A08G0492(SP1);GH_A08G0509(At4g02580);GH_A08G0515(CESA4);GH_A08G0550(…
GO:0033036	Biological Process	macromolecule localization	99	0.0268574	GH_A02G0428(GLTP1);GH_A02G0467(LFG5);GH_A02G0526(PLDZETA1);GH_A02G0555(IMPA1);GH_A02G0560(SAR1A);GH_A05G1453(RABF2B);GH_A05G1476(RH1);GH_A05G1532(CAD1);GH_A05G1542(RABA1C);GH_A05G1565(ATG7);GH_A05G1592(SYP61);GH_A05G1605(NSL1);GH_A05G1616(rps5);GH_A05G1623(RPL21M);GH_A05G1660(--);GH_A05G1719(UTP6);GH_A05G1776(RABB1C);GH_A05G1845(ptges2);GH_A05G1847(VPS35B);GH_A05G1850(SYT2);GH_A08G0500(RANGAP2);G…
GO:0007154	Biological Process	cell communication	99	0.271832	GH_A02G0372(AUX22B);GH_A02G0373(IAA14);GH_A02G0389(ETR2);GH_A02G0417(CRY2);GH_A02G0431(PHO1);GH_A02G0466(SMAP1);GH_A02G0526(PLDZETA1);GH_A05G1453(RABF2B);GH_A05G1473(ARF6);GH_A05G1532(CAD1);GH_A05G1542(RABA1C);GH_A05G1565(ATG7);GH_A05G1590(VOZ1);GH_A05G1592(SYP61);GH_A05G1593(ARF15);GH_A05G1596(PSKR);GH_A05G1605(NSL1);GH_A05G1659(SPHK1);GH_A05G1663(FHY);GH_A05G1752(UPL5);GH_A05G1769(NFYB6);GH_A05…
GO:0044271	Biological Process	cellular nitrogen compound biosynthetic process	99	0.283532	GH_A02G0311(RNR2A);GH_A02G0429(KIN10A);GH_A02G0437(MORF6);GH_A02G0447(Os10g0467600);GH_A02G0529(--);GH_A05G1427(eif2b1);GH_A05G1472(PTAC12);GH_A05G1483(TCP2);GH_A05G1524(Os01g0970400);GH_A05G1590(VOZ1);GH_A05G1595(NAC073);GH_A05G1619(TIF3D1);GH_A05G1663(FHY);GH_A05G1719(UTP6);GH_A05G1735(rplD);GH_A05G1743(AOX4);GH_A05G1769(NFYB6);GH_A08G0500(RANGAP2);GH_A08G0560(EIF1AX);GH_A08G0605(CCD1);GH_A08G0…
GO:0008104	Biological Process	protein localization	95	0.0177125	GH_A02G0467(LFG5);GH_A02G0526(PLDZETA1);GH_A02G0555(IMPA1);GH_A02G0560(SAR1A);GH_A05G1453(RABF2B);GH_A05G1476(RH1);GH_A05G1532(CAD1);GH_A05G1542(RABA1C);GH_A05G1565(ATG7);GH_A05G1592(SYP61);GH_A05G1605(NSL1);GH_A05G1616(rps5);GH_A05G1623(RPL21M);GH_A05G1660(--);GH_A05G1719(UTP6);GH_A05G1776(RABB1C);GH_A05G1845(ptges2);GH_A05G1847(VPS35B);GH_A05G1850(SYT2);GH_A08G0500(RANGAP2);GH_A08G0619(RABH1B);…
GO:0007165	Biological Process	signal transduction	93	0.0876048	GH_A02G0372(AUX22B);GH_A02G0373(IAA14);GH_A02G0389(ETR2);GH_A02G0417(CRY2);GH_A02G0466(SMAP1);GH_A02G0526(PLDZETA1);GH_A05G1453(RABF2B);GH_A05G1473(ARF6);GH_A05G1532(CAD1);GH_A05G1542(RABA1C);GH_A05G1590(VOZ1);GH_A05G1592(SYP61);GH_A05G1593(ARF15);GH_A05G1605(NSL1);GH_A05G1659(SPHK1);GH_A05G1752(UPL5);GH_A05G1769(NFYB6);GH_A05G1776(RABB1C);GH_A05G1789(GLR3.3);GH_A05G1848(RAC1);GH_A08G0619(RABH1B)…
GO:0023052	Biological Process	signaling	93	0.089625	GH_A02G0372(AUX22B);GH_A02G0373(IAA14);GH_A02G0389(ETR2);GH_A02G0417(CRY2);GH_A02G0466(SMAP1);GH_A02G0526(PLDZETA1);GH_A05G1453(RABF2B);GH_A05G1473(ARF6);GH_A05G1532(CAD1);GH_A05G1542(RABA1C);GH_A05G1590(VOZ1);GH_A05G1592(SYP61);GH_A05G1593(ARF15);GH_A05G1605(NSL1);GH_A05G1659(SPHK1);GH_A05G1752(UPL5);GH_A05G1769(NFYB6);GH_A05G1776(RABB1C);GH_A05G1789(GLR3.3);GH_A05G1848(RAC1);GH_A08G0619(RABH1B)…
GO:0044700	Biological Process	single organism signaling	93	0.089625	GH_A02G0372(AUX22B);GH_A02G0373(IAA14);GH_A02G0389(ETR2);GH_A02G0417(CRY2);GH_A02G0466(SMAP1);GH_A02G0526(PLDZETA1);GH_A05G1453(RABF2B);GH_A05G1473(ARF6);GH_A05G1532(CAD1);GH_A05G1542(RABA1C);GH_A05G1590(VOZ1);GH_A05G1592(SYP61);GH_A05G1593(ARF15);GH_A05G1605(NSL1);GH_A05G1659(SPHK1);GH_A05G1752(UPL5);GH_A05G1769(NFYB6);GH_A05G1776(RABB1C);GH_A05G1789(GLR3.3);GH_A05G1848(RAC1);GH_A08G0619(RABH1B)…
GO:1901362	Biological Process	organic cyclic compound biosynthetic process	93	0.295208	GH_A02G0299(GLCAT14A);GH_A02G0311(RNR2A);GH_A02G0429(KIN10A);GH_A02G0431(PHO1);GH_A02G0437(MORF6);GH_A05G1472(PTAC12);GH_A05G1483(TCP2);GH_A05G1590(VOZ1);GH_A05G1595(NAC073);GH_A05G1663(FHY);GH_A05G1719(UTP6);GH_A05G1735(rplD);GH_A05G1743(AOX4);GH_A05G1769(NFYB6);GH_A08G0500(RANGAP2);GH_A08G0523(UGT80A2);GH_A08G0558(FLA7);GH_A08G0605(CCD1);GH_A08G0657(FKBP20-2);GH_A08G0719(HMT-2);GH_A08G0736(RANG…
GO:0009628	Biological Process	response to abiotic stimulus	90	0.443042	GH_A02G0318(VIT_05s0020g02800);GH_A02G0417(CRY2);GH_A02G0428(GLTP1);GH_A02G0473(At4g15545);GH_A02G0482(NHX2);GH_A02G0526(PLDZETA1);GH_A05G1476(RH1);GH_A05G1498(PFDN6);GH_A05G1565(ATG7);GH_A05G1577(IQD1);GH_A05G1590(VOZ1);GH_A05G1597(HSL1);GH_A05G1605(NSL1);GH_A05G1689(THI1-2);GH_A05G1708(PER42);GH_A05G1709(At4g04670);GH_A05G1719(UTP6);GH_A05G1755(PUB14);GH_A05G1757(ACR11);GH_A05G1783(SWI3B);GH_A0…
GO:0044711	Biological Process	single-organism biosynthetic process	85	0.837472	GH_A02G0299(GLCAT14A);GH_A02G0311(RNR2A);GH_A02G0326(LOX5);GH_A02G0353(HMT3);GH_A02G0361(VIT_05s0020g04080);GH_A02G0431(PHO1);GH_A02G0466(SMAP1);GH_A02G0526(PLDZETA1);GH_A02G0570(ALDH22A1);GH_A05G1450(PSAF);GH_A05G1565(ATG7);GH_A05G1577(IQD1);GH_A05G1663(FHY);GH_A05G1685(CXXS1);GH_A05G1708(PER42);GH_A05G1720(GDCST);GH_A05G1743(AOX4);GH_A05G1754(VTC4);GH_A05G1777(GAUT4);GH_A08G0523(UGT80A2);GH_A08…
GO:0043933	Biological Process	macromolecular complex subunit organization	84	0.143555	GH_A02G0298(ING1);GH_A02G0312(MED33A);GH_A02G0351(CDC73);GH_A02G0417(CRY2);GH_A02G0429(KIN10A);GH_A02G0437(MORF6);GH_A02G0493(Os01g0367900);GH_A02G0510(--);GH_A02G0564(--);GH_A05G1505(MCM3);GH_A05G1581(--);GH_A05G1608(At1g14450);GH_A05G1623(RPL21M);GH_A05G1719(UTP6);GH_A05G1783(SWI3B);GH_A05G1809(LDL1);GH_A05G1819(pus10);GH_A08G0500(RANGAP2);GH_A08G0509(At4g02580);GH_A08G0567(Herc2);GH_A08G0629(R…
GO:0006629	Biological Process	lipid metabolic process	84	0.460353	GH_A02G0299(GLCAT14A);GH_A02G0326(LOX5);GH_A02G0466(SMAP1);GH_A02G0526(PLDZETA1);GH_A02G0557(AAE7);GH_A05G1462(IMPL1);GH_A05G1463(IMPL1);GH_A05G1506(KAS1);GH_A05G1565(ATG7);GH_A05G1584(At5g45950);GH_A05G1585(At5g45960);GH_A05G1663(FHY);GH_A05G1685(CXXS1);GH_A05G1696(PLA1);GH_A05G1720(GDCST);GH_A05G1743(AOX4);GH_A05G1748(CDS2);GH_A05G1754(VTC4);GH_A08G0514(PSAT);GH_A08G0523(UGT80A2);GH_A08G0558(FL…
GO:0046914	Molecular Function	transition metal ion binding	83	0.670518	GH_A02G0298(ING1);GH_A02G0336(IDM1);GH_A02G0420(Os08g0127700);GH_A02G0503(--);GH_A02G0554(GATA15);GH_A05G1457(--);GH_A05G1501(CYP710A1);GH_A05G1612(AL7);GH_A05G1637(CHR28);GH_A05G1658(Os07g0563300);GH_A05G1689(THI1-2);GH_A05G1734(EBS);GH_A05G1787(PAT21);GH_A05G1797(CAT1);GH_A05G1835(ATL23);GH_A08G0492(SP1);GH_A08G0509(At4g02580);GH_A08G0515(CESA4);GH_A08G0550(COL9);GH_A08G0623(ATL4);GH_A08G0717(M…
GO:0071702	Biological Process	organic substance transport	82	0.478345	GH_A02G0428(GLTP1);GH_A02G0467(LFG5);GH_A02G0526(PLDZETA1);GH_A02G0555(IMPA1);GH_A02G0560(SAR1A);GH_A05G1476(RH1);GH_A05G1481(INT2);GH_A05G1496(MNS3);GH_A05G1532(CAD1);GH_A05G1592(SYP61);GH_A05G1605(NSL1);GH_A05G1616(rps5);GH_A05G1623(RPL21M);GH_A05G1660(--);GH_A05G1719(UTP6);GH_A05G1776(RABB1C);GH_A05G1845(ptges2);GH_A05G1850(SYT2);GH_A08G0500(RANGAP2);GH_A08G0638(At1g02150);GH_A08G0736(RANGAP1)…
GO:0010033	Biological Process	response to organic substance	81	0.624944	GH_A02G0372(AUX22B);GH_A02G0373(IAA14);GH_A02G0466(SMAP1);GH_A02G0473(At4g15545);GH_A02G0510(--);GH_A02G0526(PLDZETA1);GH_A05G1473(ARF6);GH_A05G1532(CAD1);GH_A05G1592(SYP61);GH_A05G1593(ARF15);GH_A05G1605(NSL1);GH_A05G1608(At1g14450);GH_A05G1708(PER42);GH_A05G1719(UTP6);GH_A05G1757(ACR11);GH_A05G1769(NFYB6);GH_A05G1789(GLR3.3);GH_A05G1845(ptges2);GH_A08G0509(At4g02580);GH_A08G0620(MTACP1);GH_A08G…
GO:0005515	Molecular Function	protein binding	80	0.845606	GH_A02G0298(ING1);GH_A02G0317(NFYC3);GH_A02G0321(KAPP);GH_A02G0372(AUX22B);GH_A02G0373(IAA14);GH_A02G0417(CRY2);GH_A02G0429(KIN10A);GH_A02G0481(RUK);GH_A02G0504(CUL1);GH_A05G1473(ARF6);GH_A05G1476(RH1);GH_A05G1498(PFDN6);GH_A05G1508(BHLH144);GH_A05G1564(BHLH30);GH_A05G1599(DNAJB4);GH_A05G1612(AL7);GH_A05G1684(KIN14C);GH_A05G1689(THI1-2);GH_A05G1750(FAH);GH_A05G1769(NFYB6);GH_A05G1818(CCT2);GH_A05…
GO:0019438	Biological Process	aromatic compound biosynthetic process	80	0.424212	GH_A02G0311(RNR2A);GH_A02G0429(KIN10A);GH_A02G0431(PHO1);GH_A02G0437(MORF6);GH_A05G1472(PTAC12);GH_A05G1483(TCP2);GH_A05G1590(VOZ1);GH_A05G1595(NAC073);GH_A05G1663(FHY);GH_A05G1719(UTP6);GH_A05G1735(rplD);GH_A05G1743(AOX4);GH_A05G1769(NFYB6);GH_A08G0500(RANGAP2);GH_A08G0605(CCD1);GH_A08G0657(FKBP20-2);GH_A08G0719(HMT-2);GH_A08G0736(RANGAP1);GH_A08G0737(CSP41A);GH_A08G0739(FZL);GH_A08G0768(MTERF4)…
GO:0018130	Biological Process	heterocycle biosynthetic process	78	0.432105	GH_A02G0311(RNR2A);GH_A02G0429(KIN10A);GH_A02G0437(MORF6);GH_A05G1472(PTAC12);GH_A05G1483(TCP2);GH_A05G1590(VOZ1);GH_A05G1595(NAC073);GH_A05G1663(FHY);GH_A05G1689(THI1-2);GH_A05G1719(UTP6);GH_A05G1735(rplD);GH_A05G1743(AOX4);GH_A05G1769(NFYB6);GH_A08G0500(RANGAP2);GH_A08G0605(CCD1);GH_A08G0657(FKBP20-2);GH_A08G0719(HMT-2);GH_A08G0736(RANGAP1);GH_A08G0737(CSP41A);GH_A08G0739(FZL);GH_A08G0768(MTERF…
GO:0022414	Biological Process	reproductive process	77	0.491548	GH_A02G0351(CDC73);GH_A02G0417(CRY2);GH_A02G0429(KIN10A);GH_A05G1473(ARF6);GH_A05G1476(RH1);GH_A05G1593(ARF15);GH_A05G1595(NAC073);GH_A05G1597(HSL1);GH_A05G1623(RPL21M);GH_A05G1660(--);GH_A05G1696(PLA1);GH_A05G1719(UTP6);GH_A05G1720(GDCST);GH_A05G1736(H1);GH_A05G1759(--);GH_A05G1787(PAT21);GH_A05G1819(pus10);GH_A08G0596(GFA2);GH_A08G0739(FZL);GH_A08G0743(At4g02820);GH_A08G0792(TIR1);GH_A08G0811(L…
GO:0000003	Biological Process	reproduction	77	0.539992	GH_A02G0351(CDC73);GH_A02G0417(CRY2);GH_A02G0429(KIN10A);GH_A05G1473(ARF6);GH_A05G1476(RH1);GH_A05G1593(ARF15);GH_A05G1595(NAC073);GH_A05G1597(HSL1);GH_A05G1623(RPL21M);GH_A05G1660(--);GH_A05G1696(PLA1);GH_A05G1719(UTP6);GH_A05G1720(GDCST);GH_A05G1736(H1);GH_A05G1759(--);GH_A05G1787(PAT21);GH_A05G1819(pus10);GH_A08G0596(GFA2);GH_A08G0739(FZL);GH_A08G0743(At4g02820);GH_A08G0792(TIR1);GH_A08G0811(L…
GO:0016301	Molecular Function	kinase activity	76	0.998905	GH_A02G0331(WNK1);GH_A02G0354(STY13);GH_A02G0371(CIPK7);GH_A02G0389(ETR2);GH_A02G0423(trc);GH_A02G0481(RUK);GH_A05G1437(SRF6);GH_A05G1447(fray2);GH_A05G1533(At1g07650);GH_A05G1535(RKF1);GH_A05G1596(PSKR);GH_A05G1597(HSL1);GH_A05G1610(At5g49770);GH_A05G1620(HT1);GH_A05G1659(SPHK1);GH_A05G1663(FHY);GH_A05G1687(CRK25);GH_A05G1724(MAPKKK18);GH_A05G1824(STY46);GH_A08G0504(At3g63340);GH_A08G0594(DDB_G0…
GO:0031323	Biological Process	regulation of cellular metabolic process	76	0.166353	GH_A02G0429(KIN10A);GH_A02G0437(MORF6);GH_A02G0521(CAPH2);GH_A02G0529(--);GH_A05G1472(PTAC12);GH_A05G1483(TCP2);GH_A05G1505(MCM3);GH_A05G1532(CAD1);GH_A05G1590(VOZ1);GH_A05G1595(NAC073);GH_A05G1605(NSL1);GH_A05G1619(TIF3D1);GH_A05G1663(FHY);GH_A05G1719(UTP6);GH_A05G1743(AOX4);GH_A05G1769(NFYB6);GH_A08G0500(RANGAP2);GH_A08G0657(FKBP20-2);GH_A08G0708(EOL1);GH_A08G0719(HMT-2);GH_A08G0736(RANGAP1);GH…
GO:0003006	Biological Process	developmental process involved in reproduction	76	0.308202	GH_A02G0351(CDC73);GH_A02G0417(CRY2);GH_A02G0429(KIN10A);GH_A05G1473(ARF6);GH_A05G1476(RH1);GH_A05G1593(ARF15);GH_A05G1595(NAC073);GH_A05G1597(HSL1);GH_A05G1623(RPL21M);GH_A05G1660(--);GH_A05G1696(PLA1);GH_A05G1719(UTP6);GH_A05G1720(GDCST);GH_A05G1736(H1);GH_A05G1759(--);GH_A05G1787(PAT21);GH_A05G1819(pus10);GH_A08G0596(GFA2);GH_A08G0739(FZL);GH_A08G0743(At4g02820);GH_A08G0792(TIR1);GH_A08G0811(L…
GO:0031090	Cellular Component	organelle membrane	75	0.593087	GH_A02G0389(ETR2);GH_A02G0482(NHX2);GH_A05G1471(ERD4);GH_A05G1479(AERO2);GH_A05G1592(SYP61);GH_A05G1608(At1g14450);GH_A05G1697(TOM1);GH_A05G1743(AOX4);GH_A05G1777(GAUT4);GH_A05G1811(At1g76200);GH_A05G1847(VPS35B);GH_A08G0500(RANGAP2);GH_A08G0509(At4g02580);GH_A08G0599(ANT1);GH_A08G0605(CCD1);GH_A08G0619(RABH1B);GH_A08G0660(TIM21);GH_A08G0736(RANGAP1);GH_A08G0739(FZL);GH_A08G0742(MIRO2);GH_A08G087…
GO:0051641	Biological Process	cellular localization	75	0.0658475	GH_A02G0467(LFG5);GH_A02G0526(PLDZETA1);GH_A02G0555(IMPA1);GH_A05G1476(RH1);GH_A05G1496(MNS3);GH_A05G1532(CAD1);GH_A05G1592(SYP61);GH_A05G1605(NSL1);GH_A05G1616(rps5);GH_A05G1623(RPL21M);GH_A05G1660(--);GH_A05G1719(UTP6);GH_A05G1776(RABB1C);GH_A05G1844(FREE1);GH_A05G1845(ptges2);GH_A08G0500(RANGAP2);GH_A08G0619(RABH1B);GH_A08G0638(At1g02150);GH_A08G0660(TIM21);GH_A08G0736(RANGAP1);GH_A08G0743(At4…
GO:0032787	Biological Process	monocarboxylic acid metabolic process	75	0.395418	GH_A02G0326(LOX5);GH_A02G0557(AAE7);GH_A05G1462(IMPL1);GH_A05G1463(IMPL1);GH_A05G1498(PFDN6);GH_A05G1506(KAS1);GH_A05G1584(At5g45950);GH_A05G1605(NSL1);GH_A05G1696(PLA1);GH_A05G1754(VTC4);GH_A08G0605(CCD1);GH_A08G0620(MTACP1);GH_A08G0638(At1g02150);GH_A08G0804(PEX6);GH_A08G0889(At4g26390);GH_A08G1010(NAA35);GH_A08G1040(CER3);GH_A08G1061(PKP4);GH_A08G1082(--);GH_A08G1231(PKP2);GH_A08G1256(KAS1);GH…
GO:0046907	Biological Process	intracellular transport	73	0.0485806	GH_A02G0467(LFG5);GH_A02G0526(PLDZETA1);GH_A02G0555(IMPA1);GH_A05G1476(RH1);GH_A05G1496(MNS3);GH_A05G1532(CAD1);GH_A05G1592(SYP61);GH_A05G1605(NSL1);GH_A05G1616(rps5);GH_A05G1623(RPL21M);GH_A05G1660(--);GH_A05G1719(UTP6);GH_A05G1776(RABB1C);GH_A05G1844(FREE1);GH_A05G1845(ptges2);GH_A08G0500(RANGAP2);GH_A08G0619(RABH1B);GH_A08G0638(At1g02150);GH_A08G0660(TIM21);GH_A08G0736(RANGAP1);GH_A08G0743(At4…
GO:0051649	Biological Process	establishment of localization in cell	73	0.0536869	GH_A02G0467(LFG5);GH_A02G0526(PLDZETA1);GH_A02G0555(IMPA1);GH_A05G1476(RH1);GH_A05G1496(MNS3);GH_A05G1532(CAD1);GH_A05G1592(SYP61);GH_A05G1605(NSL1);GH_A05G1616(rps5);GH_A05G1623(RPL21M);GH_A05G1660(--);GH_A05G1719(UTP6);GH_A05G1776(RABB1C);GH_A05G1844(FREE1);GH_A05G1845(ptges2);GH_A08G0500(RANGAP2);GH_A08G0619(RABH1B);GH_A08G0638(At1g02150);GH_A08G0660(TIM21);GH_A08G0736(RANGAP1);GH_A08G0743(At4…
GO:0043234	Cellular Component	protein complex	72	0.518871	GH_A02G0312(MED33A);GH_A02G0317(NFYC3);GH_A02G0327(psaD);GH_A02G0343(PBD1);GH_A02G0429(KIN10A);GH_A02G0447(Os10g0467600);GH_A02G0493(Os01g0367900);GH_A02G0497(ALY3);GH_A02G0504(CUL1);GH_A02G0529(--);GH_A02G0564(--);GH_A05G1450(PSAF);GH_A05G1498(PFDN6);GH_A05G1505(MCM3);GH_A05G1608(At1g14450);GH_A05G1619(TIF3D1);GH_A05G1684(KIN14C);GH_A05G1783(SWI3B);GH_A08G0496(MED33B);GH_A08G0597(At3g63540);GH_A…
GO:0044435	Cellular Component	plastid part	72	0.666871	GH_A05G1450(PSAF);GH_A05G1462(IMPL1);GH_A05G1463(IMPL1);GH_A05G1471(ERD4);GH_A05G1616(rps5);GH_A05G1689(THI1-2);GH_A05G1720(GDCST);GH_A05G1743(AOX4);GH_A05G1757(ACR11);GH_A05G1785(MCD1);GH_A05G1797(CAT1);GH_A08G0542(STR4A);GH_A08G0597(At3g63540);GH_A08G0657(FKBP20-2);GH_A08G0737(CSP41A);GH_A08G0739(FZL);GH_A08G0847(PAP12);GH_A08G0881(RPL18);GH_A08G1061(PKP4);GH_A08G1086(--);GH_A08G1091(ABCB28);GH…
GO:0080090	Biological Process	regulation of primary metabolic process	72	0.205736	GH_A02G0429(KIN10A);GH_A02G0437(MORF6);GH_A02G0521(CAPH2);GH_A02G0529(--);GH_A05G1472(PTAC12);GH_A05G1483(TCP2);GH_A05G1505(MCM3);GH_A05G1590(VOZ1);GH_A05G1595(NAC073);GH_A05G1619(TIF3D1);GH_A05G1663(FHY);GH_A05G1719(UTP6);GH_A05G1743(AOX4);GH_A05G1769(NFYB6);GH_A08G0500(RANGAP2);GH_A08G0657(FKBP20-2);GH_A08G0719(HMT-2);GH_A08G0736(RANGAP1);GH_A08G0737(CSP41A);GH_A08G0739(FZL);GH_A08G0859(HUB2);G…
GO:0045184	Biological Process	establishment of protein localization	71	0.0555335	GH_A02G0467(LFG5);GH_A02G0526(PLDZETA1);GH_A02G0555(IMPA1);GH_A02G0560(SAR1A);GH_A05G1476(RH1);GH_A05G1532(CAD1);GH_A05G1592(SYP61);GH_A05G1605(NSL1);GH_A05G1616(rps5);GH_A05G1623(RPL21M);GH_A05G1660(--);GH_A05G1719(UTP6);GH_A05G1776(RABB1C);GH_A05G1845(ptges2);GH_A05G1850(SYT2);GH_A08G0500(RANGAP2);GH_A08G0638(At1g02150);GH_A08G0736(RANGAP1);GH_A08G0743(At4g02820);GH_A08G0804(PEX6);GH_A08G0818(R…
GO:0015031	Biological Process	protein transport	70	0.0626293	GH_A02G0467(LFG5);GH_A02G0526(PLDZETA1);GH_A02G0555(IMPA1);GH_A02G0560(SAR1A);GH_A05G1476(RH1);GH_A05G1532(CAD1);GH_A05G1592(SYP61);GH_A05G1605(NSL1);GH_A05G1616(rps5);GH_A05G1623(RPL21M);GH_A05G1660(--);GH_A05G1719(UTP6);GH_A05G1776(RABB1C);GH_A05G1845(ptges2);GH_A05G1850(SYT2);GH_A08G0500(RANGAP2);GH_A08G0638(At1g02150);GH_A08G0736(RANGAP1);GH_A08G0743(At4g02820);GH_A08G0804(PEX6);GH_A08G0818(R…
GO:0034654	Biological Process	nucleobase-containing compound biosynthetic process	69	0.368664	GH_A02G0311(RNR2A);GH_A02G0429(KIN10A);GH_A02G0437(MORF6);GH_A05G1472(PTAC12);GH_A05G1483(TCP2);GH_A05G1590(VOZ1);GH_A05G1595(NAC073);GH_A05G1663(FHY);GH_A05G1719(UTP6);GH_A05G1735(rplD);GH_A05G1743(AOX4);GH_A05G1769(NFYB6);GH_A08G0500(RANGAP2);GH_A08G0657(FKBP20-2);GH_A08G0719(HMT-2);GH_A08G0736(RANGAP1);GH_A08G0737(CSP41A);GH_A08G0739(FZL);GH_A08G0768(MTERF4);GH_A08G0859(HUB2);GH_A08G1049(--);G…
GO:1901566	Biological Process	organonitrogen compound biosynthetic process	69	0.649788	GH_A02G0311(RNR2A);GH_A02G0353(HMT3);GH_A02G0361(VIT_05s0020g04080);GH_A02G0447(Os10g0467600);GH_A02G0529(--);GH_A02G0570(ALDH22A1);GH_A05G1427(eif2b1);GH_A05G1450(PSAF);GH_A05G1524(Os01g0970400);GH_A05G1577(IQD1);GH_A05G1619(TIF3D1);GH_A05G1708(PER42);GH_A05G1720(GDCST);GH_A08G0560(EIF1AX);GH_A08G0605(CCD1);GH_A08G0708(EOL1);GH_A08G0719(HMT-2);GH_A08G0737(CSP41A);GH_A08G0860(YLS3);GH_A08G1049(--…
GO:0009653	Biological Process	anatomical structure morphogenesis	67	0.143888	GH_A02G0312(MED33A);GH_A02G0321(KAPP);GH_A02G0429(KIN10A);GH_A02G0437(MORF6);GH_A02G0481(RUK);GH_A05G1473(ARF6);GH_A05G1483(TCP2);GH_A05G1593(ARF15);GH_A05G1597(HSL1);GH_A05G1624(CALS11);GH_A05G1720(GDCST);GH_A05G1736(H1);GH_A05G1759(--);GH_A05G1776(RABB1C);GH_A05G1784(NAC031);GH_A08G0596(GFA2);GH_A08G0609(CHX28);GH_A08G0629(RAC2);GH_A08G0708(EOL1);GH_A08G0737(CSP41A);GH_A08G0761(PAC);GH_A08G0781…
GO:0044255	Biological Process	cellular lipid metabolic process	67	0.573279	GH_A02G0326(LOX5);GH_A02G0466(SMAP1);GH_A02G0526(PLDZETA1);GH_A02G0557(AAE7);GH_A05G1462(IMPL1);GH_A05G1463(IMPL1);GH_A05G1506(KAS1);GH_A05G1565(ATG7);GH_A05G1584(At5g45950);GH_A05G1663(FHY);GH_A05G1685(CXXS1);GH_A05G1720(GDCST);GH_A05G1743(AOX4);GH_A05G1748(CDS2);GH_A05G1754(VTC4);GH_A08G0514(PSAT);GH_A08G0523(UGT80A2);GH_A08G0605(CCD1);GH_A08G0620(MTACP1);GH_A08G0720(IP5P4);GH_A08G0804(PEX6);GH…
GO:0030529	Cellular Component	intracellular ribonucleoprotein complex	66	0.0208611	GH_A02G0338(--);GH_A02G0357(GSVIVT00020038001);GH_A02G0358(GSVIVT00020038001);GH_A02G0376(RPS15A);GH_A02G0427(RPL14B);GH_A02G0436(RPL28);GH_A02G0525(RPL19B);GH_A02G0529(--);GH_A05G1482(HLP);GH_A05G1500(ATTRANS);GH_A05G1502(RPL18A);GH_A05G1519(RPL32A);GH_A05G1547(RPL11A);GH_A05G1567(RPL34);GH_A05G1616(rps5);GH_A05G1619(TIF3D1);GH_A05G1623(RPL21M);GH_A05G1720(GDCST);GH_A05G1735(rplD);GH_A05G1797(CA…
GO:1990904	Cellular Component	ribonucleoprotein complex	66	0.0208611	GH_A02G0338(--);GH_A02G0357(GSVIVT00020038001);GH_A02G0358(GSVIVT00020038001);GH_A02G0376(RPS15A);GH_A02G0427(RPL14B);GH_A02G0436(RPL28);GH_A02G0525(RPL19B);GH_A02G0529(--);GH_A05G1482(HLP);GH_A05G1500(ATTRANS);GH_A05G1502(RPL18A);GH_A05G1519(RPL32A);GH_A05G1547(RPL11A);GH_A05G1567(RPL34);GH_A05G1616(rps5);GH_A05G1619(TIF3D1);GH_A05G1623(RPL21M);GH_A05G1720(GDCST);GH_A05G1735(rplD);GH_A05G1797(CA…
GO:0009791	Biological Process	post-embryonic development	64	0.231434	GH_A02G0326(LOX5);GH_A02G0351(CDC73);GH_A02G0417(CRY2);GH_A02G0429(KIN10A);GH_A02G0526(PLDZETA1);GH_A05G1473(ARF6);GH_A05G1505(MCM3);GH_A05G1590(VOZ1);GH_A05G1593(ARF15);GH_A05G1719(UTP6);GH_A05G1736(H1);GH_A05G1759(--);GH_A05G1787(PAT21);GH_A05G1819(pus10);GH_A08G0500(RANGAP2);GH_A08G0523(UGT80A2);GH_A08G0660(TIM21);GH_A08G0671(LBD16);GH_A08G0694(GG2);GH_A08G0708(EOL1);GH_A08G0719(HMT-2);GH_A08G…
GO:0016773	Molecular Function	phosphotransferase activity, alcohol group as acceptor	63	0.998727	GH_A02G0331(WNK1);GH_A02G0354(STY13);GH_A02G0371(CIPK7);GH_A02G0389(ETR2);GH_A02G0423(trc);GH_A02G0481(RUK);GH_A05G1533(At1g07650);GH_A05G1535(RKF1);GH_A05G1596(PSKR);GH_A05G1597(HSL1);GH_A05G1610(At5g49770);GH_A05G1620(HT1);GH_A05G1687(CRK25);GH_A05G1724(MAPKKK18);GH_A05G1824(STY46);GH_A08G0504(At3g63340);GH_A08G0594(DDB_G0280111);GH_A08G0715(NEK2);GH_A08G0718(STY13);GH_A08G0830(ephA);GH_A08G096…
GO:0001071	Molecular Function	nucleic acid binding transcription factor activity	62	0.0463899	GH_A05G1473(ARF6);GH_A05G1483(TCP2);GH_A05G1508(BHLH144);GH_A05G1593(ARF15);GH_A05G1595(NAC073);GH_A05G1736(H1);GH_A05G1769(NFYB6);GH_A05G1784(NAC031);GH_A08G0583(MYB20);GH_A08G0706(HSFA2B);GH_A08G0811(LD);GH_A08G0869(ATHB-8);GH_A08G0916(AIL5);GH_A08G1111(E2FE);GH_A08G1134(ERF061);GH_A08G1152(CRF2);GH_A08G1190(PLR1);GH_A08G1400(NFYB5);GH_A08G1520(CPRF1);GH_A08G1565(MYB17);GH_A08G1575(BAM7);GH_A08…
GO:0005215	Molecular Function	transporter activity	62	0.738391	GH_A02G0406(At4g08300);GH_A02G0428(GLTP1);GH_A02G0431(PHO1);GH_A02G0464(AMT1-1);GH_A02G0473(At4g15545);GH_A02G0475(At5g18840);GH_A02G0482(NHX2);GH_A02G0555(IMPA1);GH_A05G1481(INT2);GH_A05G1497(KAT1);GH_A05G1666(STC);GH_A05G1705(DTX40);GH_A05G1789(GLR3.3);GH_A08G0609(CHX28);GH_A08G0625(At5g47030);GH_A08G0682(MRS2-2);GH_A08G0694(GG2);GH_A08G0701(ACA12);GH_A08G0863(At3g13620);GH_A08G0883(PHT1-4);GH_…
GO:0004672	Molecular Function	protein kinase activity	62	0.996511	GH_A02G0331(WNK1);GH_A02G0354(STY13);GH_A02G0371(CIPK7);GH_A02G0389(ETR2);GH_A02G0423(trc);GH_A02G0481(RUK);GH_A05G1533(At1g07650);GH_A05G1535(RKF1);GH_A05G1596(PSKR);GH_A05G1597(HSL1);GH_A05G1610(At5g49770);GH_A05G1620(HT1);GH_A05G1687(CRK25);GH_A05G1724(MAPKKK18);GH_A05G1824(STY46);GH_A08G0504(At3g63340);GH_A08G0594(DDB_G0280111);GH_A08G0715(NEK2);GH_A08G0718(STY13);GH_A08G0830(ephA);GH_A08G096…
GO:0044085	Biological Process	cellular component biogenesis	62	0.330988	GH_A02G0437(MORF6);GH_A02G0510(--);GH_A05G1581(--);GH_A05G1595(NAC073);GH_A05G1597(HSL1);GH_A05G1608(At1g14450);GH_A05G1762(MAP70.5);GH_A08G0509(At4g02580);GH_A08G0515(CESA4);GH_A08G0558(FLA7);GH_A08G0567(Herc2);GH_A08G0578(COBL4);GH_A08G0583(MYB20);GH_A08G0657(FKBP20-2);GH_A08G0666(ATG9);GH_A08G0737(CSP41A);GH_A08G0739(FZL);GH_A08G0762(At1g54790);GH_A08G0860(YLS3);GH_A08G0869(ATHB-8);GH_A08G0881…
GO:0005976	Biological Process	polysaccharide metabolic process	60	0.0542339	GH_A02G0497(ALY3);GH_A05G1430(MPE3);GH_A05G1431(PMEU1);GH_A05G1462(IMPL1);GH_A05G1463(IMPL1);GH_A05G1597(HSL1);GH_A05G1624(CALS11);GH_A05G1689(THI1-2);GH_A05G1711(SS3);GH_A05G1762(MAP70.5);GH_A05G1777(GAUT4);GH_A05G1838(PER64);GH_A08G0515(CESA4);GH_A08G0578(COBL4);GH_A08G0583(MYB20);GH_A08G0762(At1g54790);GH_A08G0841(CALS3);GH_A08G0843(CALS3);GH_A08G0844(CALS3);GH_A08G0845(CALS3);GH_A08G0939(OS9)…
GO:0051171	Biological Process	regulation of nitrogen compound metabolic process	60	0.122051	GH_A02G0429(KIN10A);GH_A02G0437(MORF6);GH_A02G0521(CAPH2);GH_A02G0529(--);GH_A05G1472(PTAC12);GH_A05G1483(TCP2);GH_A05G1505(MCM3);GH_A05G1590(VOZ1);GH_A05G1595(NAC073);GH_A05G1619(TIF3D1);GH_A05G1663(FHY);GH_A05G1719(UTP6);GH_A05G1743(AOX4);GH_A05G1769(NFYB6);GH_A08G0500(RANGAP2);GH_A08G0657(FKBP20-2);GH_A08G0719(HMT-2);GH_A08G0736(RANGAP1);GH_A08G0737(CSP41A);GH_A08G0739(FZL);GH_A08G0859(HUB2);G…
GO:0009889	Biological Process	regulation of biosynthetic process	60	0.129573	GH_A02G0429(KIN10A);GH_A02G0437(MORF6);GH_A02G0529(--);GH_A05G1472(PTAC12);GH_A05G1483(TCP2);GH_A05G1590(VOZ1);GH_A05G1595(NAC073);GH_A05G1619(TIF3D1);GH_A05G1663(FHY);GH_A05G1681(ANR);GH_A05G1719(UTP6);GH_A05G1743(AOX4);GH_A05G1769(NFYB6);GH_A08G0500(RANGAP2);GH_A08G0657(FKBP20-2);GH_A08G0708(EOL1);GH_A08G0719(HMT-2);GH_A08G0736(RANGAP1);GH_A08G0737(CSP41A);GH_A08G0739(FZL);GH_A08G0859(HUB2);GH_…
GO:0006811	Biological Process	ion transport	60	0.92682	GH_A02G0424(BIP131);GH_A02G0428(GLTP1);GH_A02G0431(PHO1);GH_A02G0464(AMT1-1);GH_A02G0473(At4g15545);GH_A02G0482(NHX2);GH_A02G0483(--);GH_A05G1496(MNS3);GH_A05G1497(KAT1);GH_A05G1513(TPK3);GH_A05G1605(NSL1);GH_A05G1689(THI1-2);GH_A05G1708(PER42);GH_A05G1757(ACR11);GH_A05G1789(GLR3.3);GH_A08G0609(CHX28);GH_A08G0648(NRG2);GH_A08G0682(MRS2-2);GH_A08G0694(GG2);GH_A08G0701(ACA12);GH_A08G0883(PHT1-4);GH…
GO:0034613	Biological Process	cellular protein localization	59	0.0383121	GH_A02G0467(LFG5);GH_A02G0526(PLDZETA1);GH_A02G0555(IMPA1);GH_A05G1476(RH1);GH_A05G1532(CAD1);GH_A05G1592(SYP61);GH_A05G1605(NSL1);GH_A05G1616(rps5);GH_A05G1623(RPL21M);GH_A05G1660(--);GH_A05G1719(UTP6);GH_A05G1776(RABB1C);GH_A05G1845(ptges2);GH_A08G0500(RANGAP2);GH_A08G0638(At1g02150);GH_A08G0736(RANGAP1);GH_A08G0743(At4g02820);GH_A08G0804(PEX6);GH_A08G0818(RH36);GH_A08G1086(--);GH_A08G1258(--);…
GO:0070727	Biological Process	cellular macromolecule localization	59	0.0383121	GH_A02G0467(LFG5);GH_A02G0526(PLDZETA1);GH_A02G0555(IMPA1);GH_A05G1476(RH1);GH_A05G1532(CAD1);GH_A05G1592(SYP61);GH_A05G1605(NSL1);GH_A05G1616(rps5);GH_A05G1623(RPL21M);GH_A05G1660(--);GH_A05G1719(UTP6);GH_A05G1776(RABB1C);GH_A05G1845(ptges2);GH_A08G0500(RANGAP2);GH_A08G0638(At1g02150);GH_A08G0736(RANGAP1);GH_A08G0743(At4g02820);GH_A08G0804(PEX6);GH_A08G0818(RH36);GH_A08G1086(--);GH_A08G1258(--);…
GO:0048731	Biological Process	system development	59	0.209081	GH_A02G0312(MED33A);GH_A02G0351(CDC73);GH_A02G0417(CRY2);GH_A02G0429(KIN10A);GH_A02G0437(MORF6);GH_A02G0526(PLDZETA1);GH_A05G1473(ARF6);GH_A05G1483(TCP2);GH_A05G1565(ATG7);GH_A05G1658(Os07g0563300);GH_A05G1736(H1);GH_A05G1752(UPL5);GH_A05G1759(--);GH_A05G1784(NAC031);GH_A08G0500(RANGAP2);GH_A08G0514(PSAT);GH_A08G0736(RANGAP1);GH_A08G0737(CSP41A);GH_A08G0761(PAC);GH_A08G0792(TIR1);GH_A08G0811(LD);…
GO:0009605	Biological Process	response to external stimulus	59	0.672837	GH_A02G0321(KAPP);GH_A02G0417(CRY2);GH_A02G0431(PHO1);GH_A02G0447(Os10g0467600);GH_A02G0497(ALY3);GH_A02G0523(IBR3);GH_A02G0526(PLDZETA1);GH_A05G1532(CAD1);GH_A05G1565(ATG7);GH_A05G1590(VOZ1);GH_A05G1597(HSL1);GH_A05G1605(NSL1);GH_A05G1616(rps5);GH_A05G1663(FHY);GH_A05G1689(THI1-2);GH_A05G1696(PLA1);GH_A05G1757(ACR11);GH_A05G1789(GLR3.3);GH_A05G1815(Bag6);GH_A08G0515(CESA4);GH_A08G0701(ACA12);GH_…
GO:0016817	Molecular Function	hydrolase activity, acting on acid anhydrides	57	0.75884	GH_A02G0429(KIN10A);GH_A02G0493(Os01g0367900);GH_A05G1476(RH1);GH_A05G1505(MCM3);GH_A05G1684(KIN14C);GH_A05G1791(Brip1);GH_A08G0530(AAK6);GH_A08G0566(Wrnip1);GH_A08G0625(At5g47030);GH_A08G0701(ACA12);GH_A08G0742(MIRO2);GH_A08G0804(PEX6);GH_A08G0818(RH36);GH_A08G1091(ABCB28);GH_A08G1227(minD);GH_A08G1251(ABCF3);GH_A08G1260(FTSHI1);GH_A08G1414(KIN14I);GH_A08G1455(ABCB11);GH_A08G1469(TOC33);GH_A08G1…
GO:0006886	Biological Process	intracellular protein transport	57	0.0398184	GH_A02G0467(LFG5);GH_A02G0526(PLDZETA1);GH_A02G0555(IMPA1);GH_A05G1476(RH1);GH_A05G1532(CAD1);GH_A05G1592(SYP61);GH_A05G1605(NSL1);GH_A05G1616(rps5);GH_A05G1623(RPL21M);GH_A05G1660(--);GH_A05G1719(UTP6);GH_A05G1776(RABB1C);GH_A05G1845(ptges2);GH_A08G0500(RANGAP2);GH_A08G0638(At1g02150);GH_A08G0736(RANGAP1);GH_A08G0743(At4g02820);GH_A08G0804(PEX6);GH_A08G0818(RH36);GH_A08G1086(--);GH_A08G1258(--);…
GO:0031326	Biological Process	regulation of cellular biosynthetic process	57	0.0913971	GH_A02G0429(KIN10A);GH_A02G0437(MORF6);GH_A02G0529(--);GH_A05G1472(PTAC12);GH_A05G1483(TCP2);GH_A05G1590(VOZ1);GH_A05G1595(NAC073);GH_A05G1619(TIF3D1);GH_A05G1663(FHY);GH_A05G1719(UTP6);GH_A05G1743(AOX4);GH_A05G1769(NFYB6);GH_A08G0500(RANGAP2);GH_A08G0657(FKBP20-2);GH_A08G0708(EOL1);GH_A08G0719(HMT-2);GH_A08G0736(RANGAP1);GH_A08G0737(CSP41A);GH_A08G0739(FZL);GH_A08G0859(HUB2);GH_A08G0950(XBAT32);…
GO:0032774	Biological Process	RNA biosynthetic process	57	0.101575	GH_A02G0429(KIN10A);GH_A02G0437(MORF6);GH_A05G1472(PTAC12);GH_A05G1483(TCP2);GH_A05G1590(VOZ1);GH_A05G1595(NAC073);GH_A05G1663(FHY);GH_A05G1719(UTP6);GH_A05G1735(rplD);GH_A05G1743(AOX4);GH_A05G1769(NFYB6);GH_A08G0500(RANGAP2);GH_A08G0657(FKBP20-2);GH_A08G0719(HMT-2);GH_A08G0736(RANGAP1);GH_A08G0737(CSP41A);GH_A08G0739(FZL);GH_A08G0768(MTERF4);GH_A08G0859(HUB2);GH_A08G1049(--);GH_A08G1395(APG3);GH…
GO:0009056	Biological Process	catabolic process	57	0.453347	GH_A05G1430(MPE3);GH_A05G1431(PMEU1);GH_A05G1436(RPT1A);GH_A05G1565(ATG7);GH_A05G1608(At1g14450);GH_A05G1697(TOM1);GH_A05G1750(FAH);GH_A05G1818(CCT2);GH_A08G0509(At4g02580);GH_A08G0514(PSAT);GH_A08G0605(CCD1);GH_A08G0666(ATG9);GH_A08G0792(TIR1);GH_A08G0804(PEX6);GH_A08G0939(OS9);GH_A08G0950(XBAT32);GH_A08G1005(UBP22);GH_A08G1122(SINAT4);GH_A08G1389(TIR1);GH_A08G1401(ATG18A);GH_A08G1512(ATG6);GH_A…
GO:0043228	Cellular Component	non-membrane-bounded organelle	56	0.829132	GH_A02G0357(GSVIVT00020038001);GH_A02G0358(GSVIVT00020038001);GH_A02G0376(RPS15A);GH_A02G0429(KIN10A);GH_A02G0521(CAPH2);GH_A05G1432(APUM23);GH_A05G1472(PTAC12);GH_A05G1482(HLP);GH_A05G1616(rps5);GH_A05G1684(KIN14C);GH_A05G1720(GDCST);GH_A05G1762(MAP70.5);GH_A05G1797(CAT1);GH_A08G0500(RANGAP2);GH_A08G0527(RPL13AD);GH_A08G0678(At2g30620);GH_A08G0717(MCCA);GH_A08G0736(RANGAP1);GH_A08G0773(HIS2A);GH…
GO:0043232	Cellular Component	intracellular non-membrane-bounded organelle	56	0.829132	GH_A02G0357(GSVIVT00020038001);GH_A02G0358(GSVIVT00020038001);GH_A02G0376(RPS15A);GH_A02G0429(KIN10A);GH_A02G0521(CAPH2);GH_A05G1432(APUM23);GH_A05G1472(PTAC12);GH_A05G1482(HLP);GH_A05G1616(rps5);GH_A05G1684(KIN14C);GH_A05G1720(GDCST);GH_A05G1762(MAP70.5);GH_A05G1797(CAT1);GH_A08G0500(RANGAP2);GH_A08G0527(RPL13AD);GH_A08G0678(At2g30620);GH_A08G0717(MCCA);GH_A08G0736(RANGAP1);GH_A08G0773(HIS2A);GH…
GO:1902582	Biological Process	single-organism intracellular transport	56	0.0526865	GH_A02G0467(LFG5);GH_A02G0526(PLDZETA1);GH_A05G1476(RH1);GH_A05G1532(CAD1);GH_A05G1592(SYP61);GH_A05G1605(NSL1);GH_A05G1616(rps5);GH_A05G1660(--);GH_A05G1719(UTP6);GH_A05G1776(RABB1C);GH_A05G1844(FREE1);GH_A05G1845(ptges2);GH_A08G0619(RABH1B);GH_A08G0638(At1g02150);GH_A08G0660(TIM21);GH_A08G0804(PEX6);GH_A08G1086(--);GH_A08G1258(--);GH_A08G1462(CYP20-3);GH_A08G1469(TOC33);GH_A08G1512(ATG6);GH_A08…
GO:0031967	Cellular Component	organelle envelope	55	0.350382	GH_A05G1450(PSAF);GH_A05G1471(ERD4);GH_A05G1608(At1g14450);GH_A05G1689(THI1-2);GH_A05G1720(GDCST);GH_A05G1743(AOX4);GH_A05G1757(ACR11);GH_A05G1785(MCD1);GH_A05G1797(CAT1);GH_A05G1811(At1g76200);GH_A08G0509(At4g02580);GH_A08G0599(ANT1);GH_A08G0660(TIM21);GH_A08G0737(CSP41A);GH_A08G0739(FZL);GH_A08G0742(MIRO2);GH_A08G0847(PAP12);GH_A08G0878(PECT1);GH_A08G0881(RPL18);GH_A08G0930(VDAC4);GH_A08G1052(M…
GO:0031975	Cellular Component	envelope	55	0.350382	GH_A05G1450(PSAF);GH_A05G1471(ERD4);GH_A05G1608(At1g14450);GH_A05G1689(THI1-2);GH_A05G1720(GDCST);GH_A05G1743(AOX4);GH_A05G1757(ACR11);GH_A05G1785(MCD1);GH_A05G1797(CAT1);GH_A05G1811(At1g76200);GH_A08G0509(At4g02580);GH_A08G0599(ANT1);GH_A08G0660(TIM21);GH_A08G0737(CSP41A);GH_A08G0739(FZL);GH_A08G0742(MIRO2);GH_A08G0847(PAP12);GH_A08G0878(PECT1);GH_A08G0881(RPL18);GH_A08G0930(VDAC4);GH_A08G1052(M…
GO:2000112	Biological Process	regulation of cellular macromolecule biosynthetic process	55	0.0928563	GH_A02G0429(KIN10A);GH_A02G0437(MORF6);GH_A02G0529(--);GH_A05G1472(PTAC12);GH_A05G1483(TCP2);GH_A05G1590(VOZ1);GH_A05G1595(NAC073);GH_A05G1619(TIF3D1);GH_A05G1663(FHY);GH_A05G1719(UTP6);GH_A05G1743(AOX4);GH_A05G1769(NFYB6);GH_A08G0500(RANGAP2);GH_A08G0657(FKBP20-2);GH_A08G0719(HMT-2);GH_A08G0736(RANGAP1);GH_A08G0737(CSP41A);GH_A08G0739(FZL);GH_A08G0859(HUB2);GH_A08G1049(--);GH_A08G1395(APG3);GH_A…
GO:0010556	Biological Process	regulation of macromolecule biosynthetic process	55	0.117829	GH_A02G0429(KIN10A);GH_A02G0437(MORF6);GH_A02G0529(--);GH_A05G1472(PTAC12);GH_A05G1483(TCP2);GH_A05G1590(VOZ1);GH_A05G1595(NAC073);GH_A05G1619(TIF3D1);GH_A05G1663(FHY);GH_A05G1719(UTP6);GH_A05G1743(AOX4);GH_A05G1769(NFYB6);GH_A08G0500(RANGAP2);GH_A08G0657(FKBP20-2);GH_A08G0719(HMT-2);GH_A08G0736(RANGAP1);GH_A08G0737(CSP41A);GH_A08G0739(FZL);GH_A08G0859(HUB2);GH_A08G1049(--);GH_A08G1395(APG3);GH_A…
GO:0016462	Molecular Function	pyrophosphatase activity	54	0.818103	GH_A02G0429(KIN10A);GH_A02G0493(Os01g0367900);GH_A05G1476(RH1);GH_A05G1505(MCM3);GH_A05G1684(KIN14C);GH_A05G1791(Brip1);GH_A08G0530(AAK6);GH_A08G0566(Wrnip1);GH_A08G0625(At5g47030);GH_A08G0701(ACA12);GH_A08G0742(MIRO2);GH_A08G0804(PEX6);GH_A08G0818(RH36);GH_A08G1091(ABCB28);GH_A08G1227(minD);GH_A08G1251(ABCF3);GH_A08G1260(FTSHI1);GH_A08G1414(KIN14I);GH_A08G1455(ABCB11);GH_A08G1469(TOC33);GH_A08G1…
GO:0016818	Molecular Function	hydrolase activity, acting on acid anhydrides, in phosphorus-containing anhydrides	54	0.822794	GH_A02G0429(KIN10A);GH_A02G0493(Os01g0367900);GH_A05G1476(RH1);GH_A05G1505(MCM3);GH_A05G1684(KIN14C);GH_A05G1791(Brip1);GH_A08G0530(AAK6);GH_A08G0566(Wrnip1);GH_A08G0625(At5g47030);GH_A08G0701(ACA12);GH_A08G0742(MIRO2);GH_A08G0804(PEX6);GH_A08G0818(RH36);GH_A08G1091(ABCB28);GH_A08G1227(minD);GH_A08G1251(ABCF3);GH_A08G1260(FTSHI1);GH_A08G1414(KIN14I);GH_A08G1455(ABCB11);GH_A08G1469(TOC33);GH_A08G1…
GO:0006351	Biological Process	transcription, DNA-templated	54	0.0741632	GH_A02G0429(KIN10A);GH_A02G0437(MORF6);GH_A05G1472(PTAC12);GH_A05G1483(TCP2);GH_A05G1590(VOZ1);GH_A05G1595(NAC073);GH_A05G1663(FHY);GH_A05G1719(UTP6);GH_A05G1743(AOX4);GH_A05G1769(NFYB6);GH_A08G0500(RANGAP2);GH_A08G0657(FKBP20-2);GH_A08G0719(HMT-2);GH_A08G0736(RANGAP1);GH_A08G0737(CSP41A);GH_A08G0739(FZL);GH_A08G0768(MTERF4);GH_A08G0859(HUB2);GH_A08G1049(--);GH_A08G1395(APG3);GH_A08G1439(SWC4);GH…
GO:0097659	Biological Process	nucleic acid-templated transcription	54	0.0782061	GH_A02G0429(KIN10A);GH_A02G0437(MORF6);GH_A05G1472(PTAC12);GH_A05G1483(TCP2);GH_A05G1590(VOZ1);GH_A05G1595(NAC073);GH_A05G1663(FHY);GH_A05G1719(UTP6);GH_A05G1743(AOX4);GH_A05G1769(NFYB6);GH_A08G0500(RANGAP2);GH_A08G0657(FKBP20-2);GH_A08G0719(HMT-2);GH_A08G0736(RANGAP1);GH_A08G0737(CSP41A);GH_A08G0739(FZL);GH_A08G0768(MTERF4);GH_A08G0859(HUB2);GH_A08G1049(--);GH_A08G1395(APG3);GH_A08G1439(SWC4);GH…
GO:0016788	Molecular Function	hydrolase activity, acting on ester bonds	53	0.309773	GH_A02G0321(KAPP);GH_A02G0470(At3g06270);GH_A02G0526(PLDZETA1);GH_A02G0527(At3g05640);GH_A02G0564(--);GH_A05G1430(MPE3);GH_A05G1431(PMEU1);GH_A05G1462(IMPL1);GH_A05G1463(IMPL1);GH_A05G1651(ENDO4);GH_A05G1663(FHY);GH_A05G1669(SAL2);GH_A05G1696(PLA1);GH_A05G1754(VTC4);GH_A05G1843(EXL3);GH_A08G0531(FATA);GH_A08G0720(IP5P4);GH_A08G0886(Os04g0609600);GH_A08G0915(At4g17620);GH_A08G0942(CCR4-6);GH_A08G1…
GO:0044723	Biological Process	single-organism carbohydrate metabolic process	53	0.0189912	GH_A05G1462(IMPL1);GH_A05G1463(IMPL1);GH_A05G1496(MNS3);GH_A05G1498(PFDN6);GH_A05G1529(TPS1);GH_A05G1539(TPS7);GH_A05G1754(VTC4);GH_A05G1777(GAUT4);GH_A05G1818(CCT2);GH_A08G0518(yihV);GH_A08G0720(IP5P4);GH_A08G0954(TPS11);GH_A08G1013(--);GH_A08G1250(--);GH_A08G1266(UGE5);GH_A08G1418(PDIL2-1);GH_A08G1543(GAUT1);GH_A08G1561(PMM);GH_A08G1661(ALG12);GH_A08G1718(SAP5);GH_A08G1745(At1g31730);GH_A08G174…
GO:0009314	Biological Process	response to radiation	53	0.327292	GH_A02G0318(VIT_05s0020g02800);GH_A02G0417(CRY2);GH_A02G0473(At4g15545);GH_A05G1476(RH1);GH_A05G1577(IQD1);GH_A05G1590(VOZ1);GH_A05G1597(HSL1);GH_A05G1689(THI1-2);GH_A05G1709(At4g04670);GH_A05G1719(UTP6);GH_A05G1783(SWI3B);GH_A05G1815(Bag6);GH_A08G0588(DEGP7);GH_A08G0589(AAR2);GH_A08G0648(NRG2);GH_A08G0737(CSP41A);GH_A08G0915(At4g17620);GH_A08G0916(AIL5);GH_A08G0939(OS9);GH_A08G1419(ERDJ3B);GH_A0…
GO:0009719	Biological Process	response to endogenous stimulus	53	0.446852	GH_A02G0372(AUX22B);GH_A02G0373(IAA14);GH_A02G0466(SMAP1);GH_A02G0526(PLDZETA1);GH_A05G1473(ARF6);GH_A05G1532(CAD1);GH_A05G1592(SYP61);GH_A05G1593(ARF15);GH_A05G1605(NSL1);GH_A05G1769(NFYB6);GH_A05G1789(GLR3.3);GH_A08G0687(AUX22D);GH_A08G0701(ACA12);GH_A08G0780(ARF2A);GH_A08G0792(TIR1);GH_A08G0807(GPX3);GH_A08G0916(AIL5);GH_A08G1086(--);GH_A08G1128(QCT);GH_A08G1258(--);GH_A08G1389(TIR1);GH_A08G15…
GO:0019219	Biological Process	regulation of nucleobase-containing compound metabolic process	52	0.139587	GH_A02G0429(KIN10A);GH_A02G0437(MORF6);GH_A02G0521(CAPH2);GH_A05G1472(PTAC12);GH_A05G1483(TCP2);GH_A05G1505(MCM3);GH_A05G1590(VOZ1);GH_A05G1595(NAC073);GH_A05G1663(FHY);GH_A05G1719(UTP6);GH_A05G1743(AOX4);GH_A05G1769(NFYB6);GH_A08G0500(RANGAP2);GH_A08G0657(FKBP20-2);GH_A08G0719(HMT-2);GH_A08G0736(RANGAP1);GH_A08G0737(CSP41A);GH_A08G0739(FZL);GH_A08G0859(HUB2);GH_A08G1049(--);GH_A08G1051(At5g53180…
GO:0019637	Biological Process	organophosphate metabolic process	52	0.769365	GH_A02G0311(RNR2A);GH_A02G0318(VIT_05s0020g02800);GH_A02G0466(SMAP1);GH_A05G1462(IMPL1);GH_A05G1463(IMPL1);GH_A05G1685(CXXS1);GH_A05G1748(CDS2);GH_A05G1754(VTC4);GH_A08G0530(AAK6);GH_A08G0581(At3g02360);GH_A08G0605(CCD1);GH_A08G0720(IP5P4);GH_A08G0737(CSP41A);GH_A08G0847(PAP12);GH_A08G0878(PECT1);GH_A08G1023(RPL35);GH_A08G1180(At4g27700);GH_A08G1252(At1g55090);GH_A08G1462(CYP20-3);GH_A08G1517(STR…
GO:0009416	Biological Process	response to light stimulus	50	0.233404	GH_A02G0318(VIT_05s0020g02800);GH_A02G0417(CRY2);GH_A02G0473(At4g15545);GH_A05G1476(RH1);GH_A05G1577(IQD1);GH_A05G1590(VOZ1);GH_A05G1597(HSL1);GH_A05G1689(THI1-2);GH_A05G1719(UTP6);GH_A05G1783(SWI3B);GH_A05G1815(Bag6);GH_A08G0588(DEGP7);GH_A08G0589(AAR2);GH_A08G0648(NRG2);GH_A08G0737(CSP41A);GH_A08G0916(AIL5);GH_A08G0939(OS9);GH_A08G1419(ERDJ3B);GH_A08G1462(CYP20-3);GH_A08G1487(ROPGAP3);GH_A08G15…
GO:0022857	Molecular Function	transmembrane transporter activity	49	0.875972	GH_A02G0431(PHO1);GH_A02G0464(AMT1-1);GH_A02G0475(At5g18840);GH_A02G0482(NHX2);GH_A05G1481(INT2);GH_A05G1497(KAT1);GH_A05G1666(STC);GH_A05G1705(DTX40);GH_A05G1789(GLR3.3);GH_A08G0609(CHX28);GH_A08G0625(At5g47030);GH_A08G0682(MRS2-2);GH_A08G0694(GG2);GH_A08G0701(ACA12);GH_A08G0863(At3g13620);GH_A08G0900(HMA2);GH_A08G0930(VDAC4);GH_A08G0996(AVP1);GH_A08G1057(CNGC1);GH_A08G1065(CNGC1);GH_A08G1091(AB…
GO:0051252	Biological Process	regulation of RNA metabolic process	49	0.087351	GH_A02G0429(KIN10A);GH_A02G0437(MORF6);GH_A05G1472(PTAC12);GH_A05G1483(TCP2);GH_A05G1590(VOZ1);GH_A05G1595(NAC073);GH_A05G1663(FHY);GH_A05G1719(UTP6);GH_A05G1743(AOX4);GH_A05G1769(NFYB6);GH_A08G0500(RANGAP2);GH_A08G0657(FKBP20-2);GH_A08G0719(HMT-2);GH_A08G0736(RANGAP1);GH_A08G0737(CSP41A);GH_A08G0739(FZL);GH_A08G0859(HUB2);GH_A08G1049(--);GH_A08G1051(At5g53180);GH_A08G1395(APG3);GH_A08G1439(SWC4)…
GO:0071822	Biological Process	protein complex subunit organization	49	0.269157	GH_A02G0312(MED33A);GH_A02G0437(MORF6);GH_A02G0510(--);GH_A05G1608(At1g14450);GH_A08G0509(At4g02580);GH_A08G0567(Herc2);GH_A08G0629(RAC2);GH_A08G0657(FKBP20-2);GH_A08G0666(ATG9);GH_A08G0678(At2g30620);GH_A08G0737(CSP41A);GH_A08G0739(FZL);GH_A08G0869(ATHB-8);GH_A08G0928(At5g57480);GH_A08G1004(ARPC3);GH_A08G1049(--);GH_A08G1142(--);GH_A08G1395(APG3);GH_A08G1517(STR4);GH_A08G1528(ABIL1);GH_A08G1547(…
GO:1902589	Biological Process	single-organism organelle organization	49	0.539476	GH_A02G0312(MED33A);GH_A02G0351(CDC73);GH_A02G0429(KIN10A);GH_A05G1505(MCM3);GH_A05G1597(HSL1);GH_A05G1623(RPL21M);GH_A05G1660(--);GH_A05G1709(At4g04670);GH_A05G1719(UTP6);GH_A05G1809(LDL1);GH_A05G1819(pus10);GH_A08G0500(RANGAP2);GH_A08G0629(RAC2);GH_A08G0719(HMT-2);GH_A08G0736(RANGAP1);GH_A08G0738(--);GH_A08G0804(PEX6);GH_A08G0824(GCP4);GH_A08G0859(HUB2);GH_A08G0869(ATHB-8);GH_A08G1004(ARPC3);GH…
GO:0071310	Biological Process	cellular response to organic substance	49	0.576004	GH_A02G0372(AUX22B);GH_A02G0373(IAA14);GH_A02G0466(SMAP1);GH_A02G0526(PLDZETA1);GH_A05G1473(ARF6);GH_A05G1532(CAD1);GH_A05G1592(SYP61);GH_A05G1593(ARF15);GH_A05G1605(NSL1);GH_A05G1719(UTP6);GH_A05G1769(NFYB6);GH_A08G0620(MTACP1);GH_A08G0687(AUX22D);GH_A08G0708(EOL1);GH_A08G0792(TIR1);GH_A08G0807(GPX3);GH_A08G0916(AIL5);GH_A08G1086(--);GH_A08G1104(--);GH_A08G1258(--);GH_A08G1389(TIR1);GH_A08G1517(…
GO:0070887	Biological Process	cellular response to chemical stimulus	49	0.613548	GH_A02G0372(AUX22B);GH_A02G0373(IAA14);GH_A02G0466(SMAP1);GH_A02G0526(PLDZETA1);GH_A05G1473(ARF6);GH_A05G1532(CAD1);GH_A05G1592(SYP61);GH_A05G1593(ARF15);GH_A05G1605(NSL1);GH_A05G1719(UTP6);GH_A05G1769(NFYB6);GH_A08G0620(MTACP1);GH_A08G0687(AUX22D);GH_A08G0708(EOL1);GH_A08G0792(TIR1);GH_A08G0807(GPX3);GH_A08G0916(AIL5);GH_A08G1086(--);GH_A08G1104(--);GH_A08G1258(--);GH_A08G1389(TIR1);GH_A08G1517(…
GO:1901575	Biological Process	organic substance catabolic process	49	0.644139	GH_A05G1430(MPE3);GH_A05G1431(PMEU1);GH_A05G1436(RPT1A);GH_A05G1608(At1g14450);GH_A05G1750(FAH);GH_A05G1818(CCT2);GH_A08G0509(At4g02580);GH_A08G0514(PSAT);GH_A08G0605(CCD1);GH_A08G0666(ATG9);GH_A08G0792(TIR1);GH_A08G0804(PEX6);GH_A08G0939(OS9);GH_A08G0950(XBAT32);GH_A08G1005(UBP22);GH_A08G1122(SINAT4);GH_A08G1389(TIR1);GH_A08G1401(ATG18A);GH_A08G1525(At3g61590);GH_A08G1547(ARSA2);GH_A08G1561(PMM)…
GO:0017111	Molecular Function	nucleoside-triphosphatase activity	48	0.838122	GH_A02G0429(KIN10A);GH_A02G0493(Os01g0367900);GH_A05G1476(RH1);GH_A05G1505(MCM3);GH_A05G1684(KIN14C);GH_A05G1791(Brip1);GH_A08G0530(AAK6);GH_A08G0566(Wrnip1);GH_A08G0625(At5g47030);GH_A08G0701(ACA12);GH_A08G0742(MIRO2);GH_A08G0818(RH36);GH_A08G1091(ABCB28);GH_A08G1227(minD);GH_A08G1251(ABCF3);GH_A08G1414(KIN14I);GH_A08G1455(ABCB11);GH_A08G1469(TOC33);GH_A08G1547(ARSA2);GH_A08G1564(RH8);GH_A08G161…
GO:0006355	Biological Process	regulation of transcription, DNA-templated	48	0.0827312	GH_A02G0429(KIN10A);GH_A02G0437(MORF6);GH_A05G1472(PTAC12);GH_A05G1483(TCP2);GH_A05G1590(VOZ1);GH_A05G1595(NAC073);GH_A05G1663(FHY);GH_A05G1719(UTP6);GH_A05G1743(AOX4);GH_A05G1769(NFYB6);GH_A08G0500(RANGAP2);GH_A08G0657(FKBP20-2);GH_A08G0719(HMT-2);GH_A08G0736(RANGAP1);GH_A08G0737(CSP41A);GH_A08G0739(FZL);GH_A08G0859(HUB2);GH_A08G1049(--);GH_A08G1395(APG3);GH_A08G1439(SWC4);GH_A08G1462(CYP20-3);G…
GO:1903506	Biological Process	regulation of nucleic acid-templated transcription	48	0.0827312	GH_A02G0429(KIN10A);GH_A02G0437(MORF6);GH_A05G1472(PTAC12);GH_A05G1483(TCP2);GH_A05G1590(VOZ1);GH_A05G1595(NAC073);GH_A05G1663(FHY);GH_A05G1719(UTP6);GH_A05G1743(AOX4);GH_A05G1769(NFYB6);GH_A08G0500(RANGAP2);GH_A08G0657(FKBP20-2);GH_A08G0719(HMT-2);GH_A08G0736(RANGAP1);GH_A08G0737(CSP41A);GH_A08G0739(FZL);GH_A08G0859(HUB2);GH_A08G1049(--);GH_A08G1395(APG3);GH_A08G1439(SWC4);GH_A08G1462(CYP20-3);G…
GO:2001141	Biological Process	regulation of RNA biosynthetic process	48	0.0972645	GH_A02G0429(KIN10A);GH_A02G0437(MORF6);GH_A05G1472(PTAC12);GH_A05G1483(TCP2);GH_A05G1590(VOZ1);GH_A05G1595(NAC073);GH_A05G1663(FHY);GH_A05G1719(UTP6);GH_A05G1743(AOX4);GH_A05G1769(NFYB6);GH_A08G0500(RANGAP2);GH_A08G0657(FKBP20-2);GH_A08G0719(HMT-2);GH_A08G0736(RANGAP1);GH_A08G0737(CSP41A);GH_A08G0739(FZL);GH_A08G0859(HUB2);GH_A08G1049(--);GH_A08G1395(APG3);GH_A08G1439(SWC4);GH_A08G1462(CYP20-3);G…
GO:0048869	Biological Process	cellular developmental process	48	0.292494	GH_A02G0312(MED33A);GH_A02G0437(MORF6);GH_A02G0523(IBR3);GH_A05G1483(TCP2);GH_A05G1593(ARF15);GH_A05G1597(HSL1);GH_A05G1624(CALS11);GH_A05G1673(--);GH_A05G1776(RABB1C);GH_A08G0609(CHX28);GH_A08G0629(RAC2);GH_A08G0737(CSP41A);GH_A08G0811(LD);GH_A08G0869(ATHB-8);GH_A08G1204(EMS1);GH_A08G1222(DCR);GH_A08G1462(CYP20-3);GH_A08G1487(ROPGAP3);GH_A08G1588(AN);GH_A08G1644(HUB1);GH_A08G1645(ATG3);GH_A08G16…
GO:0044248	Biological Process	cellular catabolic process	48	0.323494	GH_A05G1565(ATG7);GH_A05G1608(At1g14450);GH_A05G1697(TOM1);GH_A05G1750(FAH);GH_A05G1818(CCT2);GH_A08G0509(At4g02580);GH_A08G0605(CCD1);GH_A08G0666(ATG9);GH_A08G0792(TIR1);GH_A08G0804(PEX6);GH_A08G0939(OS9);GH_A08G0950(XBAT32);GH_A08G1005(UBP22);GH_A08G1122(SINAT4);GH_A08G1389(TIR1);GH_A08G1401(ATG18A);GH_A08G1512(ATG6);GH_A08G1525(At3g61590);GH_A08G1547(ARSA2);GH_A08G1561(PMM);GH_A08G1644(HUB1);G…
GO:0065008	Biological Process	regulation of biological quality	48	0.392437	GH_A02G0482(NHX2);GH_A05G1432(APUM23);GH_A05G1593(ARF15);GH_A05G1594(GRXC9);GH_A05G1597(HSL1);GH_A05G1685(CXXS1);GH_A05G1708(PER42);GH_A05G1709(At4g04670);GH_A05G1718(APR2);GH_A05G1720(GDCST);GH_A05G1736(H1);GH_A05G1757(ACR11);GH_A05G1789(GLR3.3);GH_A05G1845(ptges2);GH_A08G0640(Os05g0200100);GH_A08G0701(ACA12);GH_A08G0742(MIRO2);GH_A08G0781(YUC10);GH_A08G0881(RPL18);GH_A08G0882(GRXC4);GH_A08G0916…
GO:0009725	Biological Process	response to hormone	48	0.448958	GH_A02G0372(AUX22B);GH_A02G0373(IAA14);GH_A02G0466(SMAP1);GH_A02G0526(PLDZETA1);GH_A05G1473(ARF6);GH_A05G1532(CAD1);GH_A05G1592(SYP61);GH_A05G1593(ARF15);GH_A05G1605(NSL1);GH_A05G1769(NFYB6);GH_A08G0687(AUX22D);GH_A08G0780(ARF2A);GH_A08G0792(TIR1);GH_A08G0807(GPX3);GH_A08G0916(AIL5);GH_A08G1086(--);GH_A08G1128(QCT);GH_A08G1258(--);GH_A08G1389(TIR1);GH_A08G1517(STR4);GH_A08G1556(ASK8);GH_A08G1699(…
GO:0051186	Biological Process	cofactor metabolic process	47	0.023382	GH_A02G0299(GLCAT14A);GH_A02G0318(VIT_05s0020g02800);GH_A05G1750(FAH);GH_A08G0558(FLA7);GH_A08G0565(CPX);GH_A08G0581(At3g02360);GH_A08G0605(CCD1);GH_A08G0737(CSP41A);GH_A08G0847(PAP12);GH_A08G1023(RPL35);GH_A08G1180(At4g27700);GH_A08G1239(mfsd5);GH_A08G1252(At1g55090);GH_A08G1395(APG3);GH_A08G1451(SAMS2);GH_A08G1462(CYP20-3);GH_A08G1517(STR4);GH_A08G1595(KPHMT2);GH_A08G1675(PPH);GH_A08G1694(RPL1)…
GO:0050793	Biological Process	regulation of developmental process	47	0.079948	GH_A02G0351(CDC73);GH_A02G0417(CRY2);GH_A02G0429(KIN10A);GH_A02G0473(At4g15545);GH_A05G1473(ARF6);GH_A05G1483(TCP2);GH_A05G1505(MCM3);GH_A05G1590(VOZ1);GH_A05G1597(HSL1);GH_A05G1624(CALS11);GH_A05G1719(UTP6);GH_A05G1720(GDCST);GH_A05G1736(H1);GH_A05G1787(PAT21);GH_A05G1819(pus10);GH_A08G0558(FLA7);GH_A08G0824(GCP4);GH_A08G0881(RPL18);GH_A08G0916(AIL5);GH_A08G1539(MRPL17);GH_A08G1543(GAUT1);GH_A08…
GO:0051704	Biological Process	multi-organism process	47	0.201112	GH_A02G0321(KAPP);GH_A02G0447(Os10g0467600);GH_A02G0523(IBR3);GH_A02G0526(PLDZETA1);GH_A05G1532(CAD1);GH_A05G1590(VOZ1);GH_A05G1605(NSL1);GH_A05G1616(rps5);GH_A05G1623(RPL21M);GH_A05G1689(THI1-2);GH_A05G1696(PLA1);GH_A05G1697(TOM1);GH_A05G1757(ACR11);GH_A08G0515(CESA4);GH_A08G0701(ACA12);GH_A08G1010(NAA35);GH_A08G1086(--);GH_A08G1204(EMS1);GH_A08G1258(--);GH_A08G1418(PDIL2-1);GH_A08G1419(ERDJ3B);…
GO:0003677	Molecular Function	DNA binding	46	0.0199669	GH_A02G0317(NFYC3);GH_A02G0554(GATA15);GH_A05G1590(VOZ1);GH_A05G1725(WRKY6);GH_A05G1736(H1);GH_A05G1769(NFYB6);GH_A08G0706(HSFA2B);GH_A08G0768(MTERF4);GH_A08G0811(LD);GH_A08G0869(ATHB-8);GH_A08G1141(WRKY41);GH_A08G1190(PLR1);GH_A08G1198(HDG1);GH_A08G1400(NFYB5);GH_A08G1520(CPRF1);GH_A08G1594(WRKY22);GH_A08G1638(GATA4);GH_A08G1728(GT-3B);GH_A12G2341(GATA26);GH_A12G2356(HAT4);GH_A12G2445(HD1);GH_A1…
GO:0006520	Biological Process	cellular amino acid metabolic process	46	0.542673	GH_A02G0353(HMT3);GH_A02G0361(VIT_05s0020g04080);GH_A02G0570(ALDH22A1);GH_A05G1450(PSAF);GH_A05G1577(IQD1);GH_A05G1708(PER42);GH_A05G1720(GDCST);GH_A05G1750(FAH);GH_A08G0708(EOL1);GH_A08G0717(MCCA);GH_A08G0719(HMT-2);GH_A08G0860(YLS3);GH_A08G0950(XBAT32);GH_A08G1049(--);GH_A08G1082(--);GH_A08G1462(CYP20-3);GH_A08G1517(STR4);GH_A08G1598(DHDPS2);GH_A08G1692(--);GH_A08G1694(RPL1);GH_A08G1703(ATAB2);…
GO:0022892	Molecular Function	substrate-specific transporter activity	45	0.404926	GH_A02G0428(GLTP1);GH_A02G0431(PHO1);GH_A02G0464(AMT1-1);GH_A02G0482(NHX2);GH_A02G0555(IMPA1);GH_A05G1481(INT2);GH_A05G1497(KAT1);GH_A05G1789(GLR3.3);GH_A08G0609(CHX28);GH_A08G0625(At5g47030);GH_A08G0682(MRS2-2);GH_A08G0694(GG2);GH_A08G0701(ACA12);GH_A08G0863(At3g13620);GH_A08G0900(HMA2);GH_A08G0930(VDAC4);GH_A08G1057(CNGC1);GH_A08G1065(CNGC1);GH_A08G1121(VHA-c''1);GH_A08G1232(SLAH3);GH_A08G1239(…
GO:0006605	Biological Process	protein targeting	45	0.100817	GH_A02G0467(LFG5);GH_A02G0526(PLDZETA1);GH_A05G1476(RH1);GH_A05G1532(CAD1);GH_A05G1592(SYP61);GH_A05G1605(NSL1);GH_A05G1616(rps5);GH_A05G1660(--);GH_A05G1719(UTP6);GH_A05G1776(RABB1C);GH_A05G1845(ptges2);GH_A08G0638(At1g02150);GH_A08G0804(PEX6);GH_A08G1086(--);GH_A08G1258(--);GH_A08G1462(CYP20-3);GH_A08G1469(TOC33);GH_A08G1512(ATG6);GH_A08G1517(STR4);GH_A08G1645(ATG3);GH_A08G1649(CAT9);GH_A08G169…
GO:1901700	Biological Process	response to oxygen-containing compound	45	0.542371	GH_A02G0473(At4g15545);GH_A02G0526(PLDZETA1);GH_A05G1532(CAD1);GH_A05G1565(ATG7);GH_A05G1605(NSL1);GH_A05G1708(PER42);GH_A05G1757(ACR11);GH_A05G1789(GLR3.3);GH_A08G0589(AAR2);GH_A08G0717(MCCA);GH_A08G0807(GPX3);GH_A08G0916(AIL5);GH_A08G0939(OS9);GH_A08G0963(COL5);GH_A08G1082(--);GH_A08G1086(--);GH_A08G1258(--);GH_A08G1419(ERDJ3B);GH_A08G1462(CYP20-3);GH_A08G1517(STR4);GH_A08G1581(--);GH_A08G1644(…
GO:0044262	Biological Process	cellular carbohydrate metabolic process	44	0.018332	GH_A02G0557(AAE7);GH_A05G1462(IMPL1);GH_A05G1463(IMPL1);GH_A05G1529(TPS1);GH_A05G1539(TPS7);GH_A05G1624(CALS11);GH_A05G1689(THI1-2);GH_A05G1711(SS3);GH_A05G1754(VTC4);GH_A08G0515(CESA4);GH_A08G0841(CALS3);GH_A08G0843(CALS3);GH_A08G0844(CALS3);GH_A08G0845(CALS3);GH_A08G0939(OS9);GH_A08G0954(TPS11);GH_A08G1180(At4g27700);GH_A08G1234(At1g64390);GH_A08G1250(--);GH_A08G1710(CESA3);GH_A12G2327(BAM3);GH…
GO:0006790	Biological Process	sulfur compound metabolic process	43	0.0187632	GH_A02G0299(GLCAT14A);GH_A02G0353(HMT3);GH_A02G0361(VIT_05s0020g04080);GH_A02G0570(ALDH22A1);GH_A05G1450(PSAF);GH_A05G1577(IQD1);GH_A05G1689(THI1-2);GH_A05G1708(PER42);GH_A05G1718(APR2);GH_A05G1720(GDCST);GH_A05G1754(VTC4);GH_A08G0558(FLA7);GH_A08G0657(FKBP20-2);GH_A08G0708(EOL1);GH_A08G0719(HMT-2);GH_A08G0739(FZL);GH_A08G0860(YLS3);GH_A08G0950(XBAT32);GH_A08G1239(mfsd5);GH_A08G1462(CYP20-3);GH_A…
GO:0009888	Biological Process	tissue development	43	0.238124	GH_A02G0312(MED33A);GH_A02G0321(KAPP);GH_A02G0417(CRY2);GH_A02G0473(At4g15545);GH_A05G1473(ARF6);GH_A05G1597(HSL1);GH_A05G1720(GDCST);GH_A05G1736(H1);GH_A05G1784(NAC031);GH_A08G0558(FLA7);GH_A08G0578(COBL4);GH_A08G0708(EOL1);GH_A08G0714(VAB);GH_A08G0735(CYCU3-1);GH_A08G0869(ATHB-8);GH_A08G0881(RPL18);GH_A08G0916(AIL5);GH_A08G1222(DCR);GH_A08G1487(ROPGAP3);GH_A08G1543(GAUT1);GH_A08G1588(AN);GH_A08…
GO:0051276	Biological Process	chromosome organization	43	0.292175	GH_A02G0298(ING1);GH_A02G0351(CDC73);GH_A02G0417(CRY2);GH_A02G0429(KIN10A);GH_A02G0493(Os01g0367900);GH_A02G0521(CAPH2);GH_A02G0564(--);GH_A05G1505(MCM3);GH_A05G1623(RPL21M);GH_A05G1660(--);GH_A05G1709(At4g04670);GH_A05G1719(UTP6);GH_A05G1783(SWI3B);GH_A05G1791(Brip1);GH_A05G1809(LDL1);GH_A05G1819(pus10);GH_A08G0500(RANGAP2);GH_A08G0678(At2g30620);GH_A08G0719(HMT-2);GH_A08G0736(RANGAP1);GH_A08G07…
GO:0006952	Biological Process	defense response	42	0.0118731	GH_A02G0526(PLDZETA1);GH_A05G1532(CAD1);GH_A05G1593(ARF15);GH_A05G1605(NSL1);GH_A05G1789(GLR3.3);GH_A08G0694(GG2);GH_A08G0708(EOL1);GH_A08G0719(HMT-2);GH_A08G0794(MIEL1);GH_A08G1086(--);GH_A08G1128(QCT);GH_A08G1258(--);GH_A08G1418(PDIL2-1);GH_A08G1419(ERDJ3B);GH_A08G1462(CYP20-3);GH_A08G1517(STR4);GH_A08G1518(GH3.5);GH_A08G1644(HUB1);GH_A12G2312(IP5P2);GH_A12G2338(CLPR4);GH_A12G2358(HOS1);GH_A12G…
GO:0009607	Biological Process	response to biotic stimulus	42	0.295285	GH_A02G0321(KAPP);GH_A02G0326(LOX5);GH_A02G0447(Os10g0467600);GH_A02G0523(IBR3);GH_A02G0526(PLDZETA1);GH_A05G1532(CAD1);GH_A05G1590(VOZ1);GH_A05G1605(NSL1);GH_A05G1616(rps5);GH_A05G1689(THI1-2);GH_A05G1696(PLA1);GH_A05G1757(ACR11);GH_A08G0515(CESA4);GH_A08G0701(ACA12);GH_A08G1010(NAA35);GH_A08G1086(--);GH_A08G1204(EMS1);GH_A08G1258(--);GH_A08G1418(PDIL2-1);GH_A08G1419(ERDJ3B);GH_A08G1517(STR4);GH…
GO:0009526	Cellular Component	plastid envelope	41	0.322318	GH_A05G1450(PSAF);GH_A05G1471(ERD4);GH_A05G1689(THI1-2);GH_A05G1720(GDCST);GH_A05G1743(AOX4);GH_A05G1757(ACR11);GH_A05G1785(MCD1);GH_A05G1797(CAT1);GH_A08G0737(CSP41A);GH_A08G0739(FZL);GH_A08G0847(PAP12);GH_A08G0881(RPL18);GH_A08G1086(--);GH_A08G1091(ABCB28);GH_A08G1180(At4g27700);GH_A08G1227(minD);GH_A08G1260(FTSHI1);GH_A08G1404(PARB);GH_A08G1462(CYP20-3);GH_A08G1469(TOC33);GH_A08G1517(STR4);GH_…
GO:0009755	Biological Process	hormone-mediated signaling pathway	41	0.279977	GH_A02G0372(AUX22B);GH_A02G0373(IAA14);GH_A02G0466(SMAP1);GH_A02G0526(PLDZETA1);GH_A05G1473(ARF6);GH_A05G1532(CAD1);GH_A05G1592(SYP61);GH_A05G1593(ARF15);GH_A05G1605(NSL1);GH_A05G1769(NFYB6);GH_A08G0687(AUX22D);GH_A08G0792(TIR1);GH_A08G0807(GPX3);GH_A08G0916(AIL5);GH_A08G1086(--);GH_A08G1258(--);GH_A08G1389(TIR1);GH_A08G1517(STR4);GH_A08G1699(--);GH_A12G2312(IP5P2);GH_A12G2493(At1g76660);GH_D02G0…
GO:0032870	Biological Process	cellular response to hormone stimulus	41	0.279977	GH_A02G0372(AUX22B);GH_A02G0373(IAA14);GH_A02G0466(SMAP1);GH_A02G0526(PLDZETA1);GH_A05G1473(ARF6);GH_A05G1532(CAD1);GH_A05G1592(SYP61);GH_A05G1593(ARF15);GH_A05G1605(NSL1);GH_A05G1769(NFYB6);GH_A08G0687(AUX22D);GH_A08G0792(TIR1);GH_A08G0807(GPX3);GH_A08G0916(AIL5);GH_A08G1086(--);GH_A08G1258(--);GH_A08G1389(TIR1);GH_A08G1517(STR4);GH_A08G1699(--);GH_A12G2312(IP5P2);GH_A12G2493(At1g76660);GH_D02G0…
GO:0071495	Biological Process	cellular response to endogenous stimulus	41	0.279977	GH_A02G0372(AUX22B);GH_A02G0373(IAA14);GH_A02G0466(SMAP1);GH_A02G0526(PLDZETA1);GH_A05G1473(ARF6);GH_A05G1532(CAD1);GH_A05G1592(SYP61);GH_A05G1593(ARF15);GH_A05G1605(NSL1);GH_A05G1769(NFYB6);GH_A08G0687(AUX22D);GH_A08G0792(TIR1);GH_A08G0807(GPX3);GH_A08G0916(AIL5);GH_A08G1086(--);GH_A08G1258(--);GH_A08G1389(TIR1);GH_A08G1517(STR4);GH_A08G1699(--);GH_A12G2312(IP5P2);GH_A12G2493(At1g76660);GH_D02G0…
GO:0043207	Biological Process	response to external biotic stimulus	41	0.284043	GH_A02G0321(KAPP);GH_A02G0447(Os10g0467600);GH_A02G0523(IBR3);GH_A02G0526(PLDZETA1);GH_A05G1532(CAD1);GH_A05G1590(VOZ1);GH_A05G1605(NSL1);GH_A05G1616(rps5);GH_A05G1689(THI1-2);GH_A05G1696(PLA1);GH_A05G1757(ACR11);GH_A08G0515(CESA4);GH_A08G0701(ACA12);GH_A08G1010(NAA35);GH_A08G1086(--);GH_A08G1204(EMS1);GH_A08G1258(--);GH_A08G1418(PDIL2-1);GH_A08G1419(ERDJ3B);GH_A08G1517(STR4);GH_A08G1644(HUB1);GH…
GO:0051707	Biological Process	response to other organism	41	0.284043	GH_A02G0321(KAPP);GH_A02G0447(Os10g0467600);GH_A02G0523(IBR3);GH_A02G0526(PLDZETA1);GH_A05G1532(CAD1);GH_A05G1590(VOZ1);GH_A05G1605(NSL1);GH_A05G1616(rps5);GH_A05G1689(THI1-2);GH_A05G1696(PLA1);GH_A05G1757(ACR11);GH_A08G0515(CESA4);GH_A08G0701(ACA12);GH_A08G1010(NAA35);GH_A08G1086(--);GH_A08G1204(EMS1);GH_A08G1258(--);GH_A08G1418(PDIL2-1);GH_A08G1419(ERDJ3B);GH_A08G1517(STR4);GH_A08G1644(HUB1);GH…
GO:0051239	Biological Process	regulation of multicellular organismal process	40	0.17664	GH_A02G0351(CDC73);GH_A02G0417(CRY2);GH_A02G0429(KIN10A);GH_A02G0473(At4g15545);GH_A05G1473(ARF6);GH_A05G1505(MCM3);GH_A05G1590(VOZ1);GH_A05G1597(HSL1);GH_A05G1719(UTP6);GH_A05G1720(GDCST);GH_A05G1736(H1);GH_A05G1787(PAT21);GH_A05G1819(pus10);GH_A08G0558(FLA7);GH_A08G0824(GCP4);GH_A08G0881(RPL18);GH_A08G0916(AIL5);GH_A08G1539(MRPL17);GH_A08G1543(GAUT1);GH_A08G1565(MYB17);GH_A08G1575(BAM7);GH_A08G…
GO:2000026	Biological Process	regulation of multicellular organismal development	40	0.17664	GH_A02G0351(CDC73);GH_A02G0417(CRY2);GH_A02G0429(KIN10A);GH_A02G0473(At4g15545);GH_A05G1473(ARF6);GH_A05G1505(MCM3);GH_A05G1590(VOZ1);GH_A05G1597(HSL1);GH_A05G1719(UTP6);GH_A05G1720(GDCST);GH_A05G1736(H1);GH_A05G1787(PAT21);GH_A05G1819(pus10);GH_A08G0558(FLA7);GH_A08G0824(GCP4);GH_A08G0881(RPL18);GH_A08G0916(AIL5);GH_A08G1539(MRPL17);GH_A08G1543(GAUT1);GH_A08G1565(MYB17);GH_A08G1575(BAM7);GH_A08G…
GO:0044283	Biological Process	small molecule biosynthetic process	40	0.435423	GH_A02G0299(GLCAT14A);GH_A02G0326(LOX5);GH_A02G0353(HMT3);GH_A02G0361(VIT_05s0020g04080);GH_A02G0570(ALDH22A1);GH_A05G1450(PSAF);GH_A05G1577(IQD1);GH_A05G1708(PER42);GH_A05G1720(GDCST);GH_A05G1754(VTC4);GH_A08G0558(FLA7);GH_A08G0605(CCD1);GH_A08G0708(EOL1);GH_A08G0719(HMT-2);GH_A08G0860(YLS3);GH_A08G0950(XBAT32);GH_A08G1049(--);GH_A08G1239(mfsd5);GH_A08G1462(CYP20-3);GH_A08G1517(STR4);GH_A08G1598…
GO:0022607	Biological Process	cellular component assembly	40	0.486086	GH_A02G0437(MORF6);GH_A02G0510(--);GH_A05G1581(--);GH_A05G1608(At1g14450);GH_A08G0509(At4g02580);GH_A08G0567(Herc2);GH_A08G0657(FKBP20-2);GH_A08G0666(ATG9);GH_A08G0737(CSP41A);GH_A08G0739(FZL);GH_A08G0928(At5g57480);GH_A08G1004(ARPC3);GH_A08G1049(--);GH_A08G1142(--);GH_A08G1517(STR4);GH_A08G1547(ARSA2);GH_A08G1588(AN);GH_A08G1606(ARL2);GH_A08G1703(ATAB2);GH_A08G1729(CLPP4);GH_A12G2323(At5g47030);…
GO:0071554	Biological Process	cell wall organization or biogenesis	39	0.16148	GH_A02G0497(ALY3);GH_A05G1430(MPE3);GH_A05G1431(PMEU1);GH_A05G1595(NAC073);GH_A05G1597(HSL1);GH_A05G1624(CALS11);GH_A05G1762(MAP70.5);GH_A05G1818(CCT2);GH_A05G1837(EXPA1);GH_A05G1838(PER64);GH_A08G0515(CESA4);GH_A08G0558(FLA7);GH_A08G0578(COBL4);GH_A08G0583(MYB20);GH_A08G0609(CHX28);GH_A08G0708(EOL1);GH_A08G0762(At1g54790);GH_A08G0860(YLS3);GH_A08G0881(RPL18);GH_A08G1473(--);GH_A08G1487(ROPGAP3);…
GO:0022891	Molecular Function	substrate-specific transmembrane transporter activity	38	0.56278	GH_A02G0431(PHO1);GH_A02G0464(AMT1-1);GH_A02G0482(NHX2);GH_A05G1481(INT2);GH_A05G1497(KAT1);GH_A05G1789(GLR3.3);GH_A08G0609(CHX28);GH_A08G0625(At5g47030);GH_A08G0682(MRS2-2);GH_A08G0694(GG2);GH_A08G0701(ACA12);GH_A08G0863(At3g13620);GH_A08G0900(HMA2);GH_A08G0930(VDAC4);GH_A08G1057(CNGC1);GH_A08G1065(CNGC1);GH_A08G1121(VHA-c''1);GH_A08G1232(SLAH3);GH_A08G1239(mfsd5);GH_A08G1469(TOC33);GH_A08G1562(…
GO:0035556	Biological Process	intracellular signal transduction	38	0.0116895	GH_A02G0389(ETR2);GH_A05G1453(RABF2B);GH_A05G1542(RABA1C);GH_A05G1776(RABB1C);GH_A05G1848(RAC1);GH_A08G0619(RABH1B);GH_A08G0629(RAC2);GH_A08G0644(RABD2A);GH_A08G0708(EOL1);GH_A08G0742(MIRO2);GH_A08G0792(TIR1);GH_A08G0916(AIL5);GH_A08G0967(ARF1);GH_A08G1134(ERF061);GH_A08G1389(TIR1);GH_A08G1447(ARF);GH_A08G1517(STR4);GH_A08G1561(PMM);GH_A08G1606(ARL2);GH_A08G1656(RABD2A);GH_A08G1664(RAC2);GH_A08G1…
GO:0006325	Biological Process	chromatin organization	38	0.241502	GH_A02G0298(ING1);GH_A02G0351(CDC73);GH_A02G0417(CRY2);GH_A02G0429(KIN10A);GH_A02G0493(Os01g0367900);GH_A02G0564(--);GH_A05G1505(MCM3);GH_A05G1623(RPL21M);GH_A05G1719(UTP6);GH_A05G1783(SWI3B);GH_A05G1809(LDL1);GH_A05G1819(pus10);GH_A08G0500(RANGAP2);GH_A08G0678(At2g30620);GH_A08G0719(HMT-2);GH_A08G0736(RANGAP1);GH_A08G0738(--);GH_A08G0859(HUB2);GH_A08G1439(SWC4);GH_A08G1539(MRPL17);GH_A08G1540(AU…
GO:0065003	Biological Process	macromolecular complex assembly	38	0.269925	GH_A02G0437(MORF6);GH_A02G0510(--);GH_A05G1581(--);GH_A05G1608(At1g14450);GH_A08G0509(At4g02580);GH_A08G0567(Herc2);GH_A08G0657(FKBP20-2);GH_A08G0666(ATG9);GH_A08G0737(CSP41A);GH_A08G0739(FZL);GH_A08G0928(At5g57480);GH_A08G1004(ARPC3);GH_A08G1049(--);GH_A08G1142(--);GH_A08G1517(STR4);GH_A08G1547(ARSA2);GH_A08G1588(AN);GH_A08G1606(ARL2);GH_A08G1703(ATAB2);GH_A08G1729(CLPP4);GH_A12G2323(At5g47030);…
GO:0009532	Cellular Component	plastid stroma	37	0.352844	GH_A05G1462(IMPL1);GH_A05G1463(IMPL1);GH_A05G1616(rps5);GH_A05G1689(THI1-2);GH_A05G1720(GDCST);GH_A05G1757(ACR11);GH_A08G0737(CSP41A);GH_A08G0881(RPL18);GH_A08G1061(PKP4);GH_A08G1227(minD);GH_A08G1404(PARB);GH_A08G1462(CYP20-3);GH_A08G1694(RPL1);GH_A08G1695(PGK3);GH_A08G1729(CLPP4);GH_A12G2327(BAM3);GH_A12G2338(CLPR4);GH_A12G2426(CLPR2);GH_D02G0746(At1g77060);GH_D02G0825(RPS13);GH_D02G1147(IM30);…
GO:0070647	Biological Process	protein modification by small protein conjugation or removal	37	0.28548	GH_A05G1476(RH1);GH_A05G1719(UTP6);GH_A05G1752(UPL5);GH_A08G0492(SP1);GH_A08G0623(ATL4);GH_A08G0708(EOL1);GH_A08G0792(TIR1);GH_A08G0859(HUB2);GH_A08G0916(AIL5);GH_A08G0950(XBAT32);GH_A08G1122(SINAT4);GH_A08G1389(TIR1);GH_A08G1408(RFI2);GH_A08G1525(At3g61590);GH_A08G1540(AUR3);GH_A08G1644(HUB1);GH_A08G1718(SAP5);GH_A12G2358(HOS1);GH_A12G2501(At1g63850);GH_D02G0717(PUB29);GH_D02G0805(At1g21780);GH_…
GO:0031984	Cellular Component	organelle subcompartment	36	0.0387021	GH_A02G0431(PHO1);GH_A05G1450(PSAF);GH_A05G1496(MNS3);GH_A05G1592(SYP61);GH_A05G1616(rps5);GH_A05G1720(GDCST);GH_A05G1830(P4H3);GH_A08G0597(At3g63540);GH_A08G0619(RABH1B);GH_A08G0657(FKBP20-2);GH_A08G0737(CSP41A);GH_A08G0807(GPX3);GH_A08G0847(PAP12);GH_A08G1180(At4g27700);GH_A08G1239(mfsd5);GH_A08G1517(STR4);GH_A08G1521(CURT1A);GH_A08G1530(--);GH_A08G1543(GAUT1);GH_A08G1588(AN);GH_A08G1710(CESA3)…
GO:0006508	Biological Process	proteolysis	36	0.310758	GH_A02G0343(PBD1);GH_A05G1476(RH1);GH_A05G1507(IMMP1L);GH_A05G1608(At1g14450);GH_A05G1719(UTP6);GH_A05G1818(CCT2);GH_A08G0509(At4g02580);GH_A08G0666(ATG9);GH_A08G0792(TIR1);GH_A08G0939(OS9);GH_A08G0950(XBAT32);GH_A08G1005(UBP22);GH_A08G1122(SINAT4);GH_A08G1389(TIR1);GH_A08G1525(At3g61590);GH_A08G1540(AUR3);GH_A08G1547(ARSA2);GH_A08G1561(PMM);GH_A08G1644(HUB1);GH_A08G1661(ALG12);GH_A12G2323(At5g47…
GO:0006461	Biological Process	protein complex assembly	35	0.258797	GH_A02G0437(MORF6);GH_A02G0510(--);GH_A05G1608(At1g14450);GH_A08G0509(At4g02580);GH_A08G0567(Herc2);GH_A08G0657(FKBP20-2);GH_A08G0666(ATG9);GH_A08G0737(CSP41A);GH_A08G0739(FZL);GH_A08G0928(At5g57480);GH_A08G1004(ARPC3);GH_A08G1049(--);GH_A08G1142(--);GH_A08G1517(STR4);GH_A08G1547(ARSA2);GH_A08G1588(AN);GH_A08G1606(ARL2);GH_A08G1703(ATAB2);GH_A08G1729(CLPP4);GH_A12G2323(At5g47030);GH_A12G2426(CLPR…
GO:0070271	Biological Process	protein complex biogenesis	35	0.269552	GH_A02G0437(MORF6);GH_A02G0510(--);GH_A05G1608(At1g14450);GH_A08G0509(At4g02580);GH_A08G0567(Herc2);GH_A08G0657(FKBP20-2);GH_A08G0666(ATG9);GH_A08G0737(CSP41A);GH_A08G0739(FZL);GH_A08G0928(At5g57480);GH_A08G1004(ARPC3);GH_A08G1049(--);GH_A08G1142(--);GH_A08G1517(STR4);GH_A08G1547(ARSA2);GH_A08G1588(AN);GH_A08G1606(ARL2);GH_A08G1703(ATAB2);GH_A08G1729(CLPP4);GH_A12G2323(At5g47030);GH_A12G2426(CLPR…
GO:0008610	Biological Process	lipid biosynthetic process	35	0.524813	GH_A02G0299(GLCAT14A);GH_A02G0326(LOX5);GH_A02G0466(SMAP1);GH_A02G0526(PLDZETA1);GH_A05G1565(ATG7);GH_A05G1663(FHY);GH_A05G1685(CXXS1);GH_A05G1720(GDCST);GH_A05G1743(AOX4);GH_A08G0523(UGT80A2);GH_A08G0558(FLA7);GH_A08G0605(CCD1);GH_A08G0950(XBAT32);GH_A08G1006(SYT5);GH_A08G1239(mfsd5);GH_A08G1395(APG3);GH_A08G1462(CYP20-3);GH_A08G1517(STR4);GH_A08G1530(--);GH_A08G1710(CESA3);GH_A12G2448(HMGS);GH_…
GO:0015075	Molecular Function	ion transmembrane transporter activity	34	0.425673	GH_A02G0431(PHO1);GH_A02G0464(AMT1-1);GH_A02G0482(NHX2);GH_A05G1497(KAT1);GH_A05G1789(GLR3.3);GH_A08G0609(CHX28);GH_A08G0625(At5g47030);GH_A08G0682(MRS2-2);GH_A08G0694(GG2);GH_A08G0701(ACA12);GH_A08G0863(At3g13620);GH_A08G0900(HMA2);GH_A08G0930(VDAC4);GH_A08G1057(CNGC1);GH_A08G1065(CNGC1);GH_A08G1121(VHA-c''1);GH_A08G1232(SLAH3);GH_A08G1239(mfsd5);GH_A08G1562(KEA2);GH_A08G1649(CAT9);GH_A08G1670(A…
GO:0016568	Biological Process	chromatin modification	34	0.0206006	GH_A02G0351(CDC73);GH_A02G0417(CRY2);GH_A02G0429(KIN10A);GH_A02G0493(Os01g0367900);GH_A02G0564(--);GH_A05G1505(MCM3);GH_A05G1623(RPL21M);GH_A05G1719(UTP6);GH_A05G1783(SWI3B);GH_A05G1809(LDL1);GH_A05G1819(pus10);GH_A08G0500(RANGAP2);GH_A08G0719(HMT-2);GH_A08G0736(RANGAP1);GH_A08G0738(--);GH_A08G0859(HUB2);GH_A08G1439(SWC4);GH_A08G1539(MRPL17);GH_A08G1540(AUR3);GH_A08G1588(AN);GH_A08G1644(HUB1);GH_…
GO:0009057	Biological Process	macromolecule catabolic process	34	0.798833	GH_A05G1430(MPE3);GH_A05G1431(PMEU1);GH_A05G1436(RPT1A);GH_A05G1608(At1g14450);GH_A05G1818(CCT2);GH_A08G0509(At4g02580);GH_A08G0605(CCD1);GH_A08G0666(ATG9);GH_A08G0792(TIR1);GH_A08G0939(OS9);GH_A08G0950(XBAT32);GH_A08G1005(UBP22);GH_A08G1122(SINAT4);GH_A08G1389(TIR1);GH_A08G1525(At3g61590);GH_A08G1547(ARSA2);GH_A08G1561(PMM);GH_A08G1644(HUB1);GH_A08G1661(ALG12);GH_A12G2323(At5g47030);GH_A12G2348(…
GO:0016757	Molecular Function	transferase activity, transferring glycosyl groups	33	0.754361	GH_A02G0299(GLCAT14A);GH_A02G0332(GT5);GH_A02G0509(XXT2);GH_A05G1469(A4galt);GH_A05G1529(TPS1);GH_A05G1624(CALS11);GH_A05G1777(GAUT4);GH_A08G0515(CESA4);GH_A08G0523(UGT80A2);GH_A08G0835(UGT92A1);GH_A08G0841(CALS3);GH_A08G0843(CALS3);GH_A08G0844(CALS3);GH_A08G0845(CALS3);GH_A08G1014(RFS6);GH_A08G1543(GAUT1);GH_A08G1661(ALG12);GH_A08G1710(CESA3);GH_A08G1748(XEG113);GH_D02G0880(IRX9H);GH_D02G1023(XT…
GO:0044042	Biological Process	glucan metabolic process	33	0.223181	GH_A05G1462(IMPL1);GH_A05G1463(IMPL1);GH_A05G1624(CALS11);GH_A05G1689(THI1-2);GH_A05G1711(SS3);GH_A08G0515(CESA4);GH_A08G0841(CALS3);GH_A08G0843(CALS3);GH_A08G0844(CALS3);GH_A08G0845(CALS3);GH_A08G0939(OS9);GH_A08G1180(At4g27700);GH_A08G1234(At1g64390);GH_A08G1710(CESA3);GH_A12G2327(BAM3);GH_A12G2333(UGLYAH);GH_A12G2388(SKU5);GH_A12G2469(--);GH_D02G0687(GI);GH_D02G0715(CYFBP);GH_D02G1023(XTH22);G…
GO:0016053	Biological Process	organic acid biosynthetic process	33	0.233582	GH_A02G0326(LOX5);GH_A02G0353(HMT3);GH_A02G0361(VIT_05s0020g04080);GH_A02G0570(ALDH22A1);GH_A05G1450(PSAF);GH_A05G1577(IQD1);GH_A05G1708(PER42);GH_A05G1720(GDCST);GH_A08G0605(CCD1);GH_A08G0708(EOL1);GH_A08G0719(HMT-2);GH_A08G0860(YLS3);GH_A08G1049(--);GH_A08G1462(CYP20-3);GH_A08G1517(STR4);GH_A08G1598(DHDPS2);GH_A08G1692(--);GH_A08G1694(RPL1);GH_A08G1703(ATAB2);GH_A08G1741(ROPGEF14);GH_A12G2469(-…
GO:0046394	Biological Process	carboxylic acid biosynthetic process	33	0.233582	GH_A02G0326(LOX5);GH_A02G0353(HMT3);GH_A02G0361(VIT_05s0020g04080);GH_A02G0570(ALDH22A1);GH_A05G1450(PSAF);GH_A05G1577(IQD1);GH_A05G1708(PER42);GH_A05G1720(GDCST);GH_A08G0605(CCD1);GH_A08G0708(EOL1);GH_A08G0719(HMT-2);GH_A08G0860(YLS3);GH_A08G1049(--);GH_A08G1462(CYP20-3);GH_A08G1517(STR4);GH_A08G1598(DHDPS2);GH_A08G1692(--);GH_A08G1694(RPL1);GH_A08G1703(ATAB2);GH_A08G1741(ROPGEF14);GH_A12G2469(-…
GO:0045229	Biological Process	external encapsulating structure organization	33	0.687376	GH_A02G0312(MED33A);GH_A05G1430(MPE3);GH_A05G1431(PMEU1);GH_A05G1597(HSL1);GH_A05G1624(CALS11);GH_A05G1818(CCT2);GH_A05G1837(EXPA1);GH_A08G0515(CESA4);GH_A08G0558(FLA7);GH_A08G0609(CHX28);GH_A08G0708(EOL1);GH_A08G0860(YLS3);GH_A08G0869(ATHB-8);GH_A08G0881(RPL18);GH_A08G1135(GSVIVT00026920001);GH_A08G1456(GSVIVT00026920001);GH_A08G1487(ROPGAP3);GH_A08G1710(CESA3);GH_A12G2388(SKU5);GH_A12G2445(HD1)…
GO:1901135	Biological Process	carbohydrate derivative metabolic process	33	0.730156	GH_A02G0526(PLDZETA1);GH_A05G1565(ATG7);GH_A05G1663(FHY);GH_A05G1708(PER42);GH_A05G1754(VTC4);GH_A05G1760(trmt10a);GH_A08G0657(FKBP20-2);GH_A08G1530(--);GH_A08G1561(PMM);GH_A08G1659(NDPK1);GH_A08G1661(ALG12);GH_A08G1703(ATAB2);GH_A08G1745(At1g31730);GH_A12G2323(At5g47030);GH_D02G0873(UBP16);GH_D02G0959(AOS1);GH_D02G1055(SAC1);GH_D02G1131(VSR1);GH_D02G1194(APUM5);GH_D02G1257(DCP5);GH_D02G1258(DCP5…
GO:0055086	Biological Process	nucleobase-containing small molecule metabolic process	33	0.848334	GH_A02G0311(RNR2A);GH_A02G0318(VIT_05s0020g02800);GH_A05G1760(trmt10a);GH_A08G0530(AAK6);GH_A08G0581(At3g02360);GH_A08G0605(CCD1);GH_A08G0737(CSP41A);GH_A08G0847(PAP12);GH_A08G1023(RPL35);GH_A08G1180(At4g27700);GH_A08G1252(At1g55090);GH_A08G1462(CYP20-3);GH_A08G1517(STR4);GH_A08G1659(NDPK1);GH_A08G1694(RPL1);GH_A12G2304(PRS1);GH_A12G2323(At5g47030);GH_A12G2333(UGLYAH);GH_A12G2395(APT4);GH_A12G246…
GO:0006812	Biological Process	cation transport	33	0.974244	GH_A02G0428(GLTP1);GH_A02G0431(PHO1);GH_A02G0464(AMT1-1);GH_A02G0482(NHX2);GH_A05G1497(KAT1);GH_A05G1605(NSL1);GH_A05G1708(PER42);GH_A05G1757(ACR11);GH_A05G1789(GLR3.3);GH_A08G0609(CHX28);GH_A08G0682(MRS2-2);GH_A08G0694(GG2);GH_A08G0701(ACA12);GH_A08G0900(HMA2);GH_A08G1052(MTM1);GH_A08G1057(CNGC1);GH_A08G1065(CNGC1);GH_A08G1121(VHA-c''1);GH_A08G1134(ERF061);GH_A08G1562(KEA2);GH_A08G1710(CESA3);GH…
GO:0003723	Molecular Function	RNA binding	32	0.023108	GH_A02G0447(Os10g0467600);GH_A02G0529(--);GH_A05G1524(Os01g0970400);GH_A05G1567(RPL34);GH_A05G1616(rps5);GH_A05G1619(TIF3D1);GH_A05G1623(RPL21M);GH_A08G0544(RPL5);GH_A08G0560(EIF1AX);GH_A08G0737(CSP41A);GH_A08G0825(U1A);GH_A08G0881(RPL18);GH_A08G1395(APG3);GH_A08G1522(EIF1AX);GH_A08G1669(EIF4G);GH_A08G1694(RPL1);GH_A12G2446(At2g40290);GH_D02G0825(RPS13);GH_D02G1149(SRP14);GH_D02G1155(RPS4);GH_D02…
GO:0044264	Biological Process	cellular polysaccharide metabolic process	32	0.155832	GH_A05G1462(IMPL1);GH_A05G1463(IMPL1);GH_A05G1624(CALS11);GH_A05G1689(THI1-2);GH_A05G1711(SS3);GH_A08G0515(CESA4);GH_A08G0841(CALS3);GH_A08G0843(CALS3);GH_A08G0844(CALS3);GH_A08G0845(CALS3);GH_A08G0939(OS9);GH_A08G1180(At4g27700);GH_A08G1234(At1g64390);GH_A08G1710(CESA3);GH_A12G2327(BAM3);GH_A12G2333(UGLYAH);GH_A12G2388(SKU5);GH_A12G2469(--);GH_D02G0687(GI);GH_D02G0715(CYFBP);GH_D02G1034(DPMS1);G…
GO:0034622	Biological Process	cellular macromolecular complex assembly	32	0.308358	GH_A02G0437(MORF6);GH_A05G1608(At1g14450);GH_A08G0509(At4g02580);GH_A08G0567(Herc2);GH_A08G0657(FKBP20-2);GH_A08G0666(ATG9);GH_A08G0737(CSP41A);GH_A08G0739(FZL);GH_A08G0928(At5g57480);GH_A08G1004(ARPC3);GH_A08G1049(--);GH_A08G1142(--);GH_A08G1517(STR4);GH_A08G1547(ARSA2);GH_A08G1606(ARL2);GH_A08G1703(ATAB2);GH_A08G1729(CLPP4);GH_A12G2323(At5g47030);GH_A12G2426(CLPR2);GH_D02G0789(--);GH_D02G0886(T…
GO:0032446	Biological Process	protein modification by small protein conjugation	32	0.33256	GH_A05G1719(UTP6);GH_A05G1752(UPL5);GH_A08G0492(SP1);GH_A08G0623(ATL4);GH_A08G0708(EOL1);GH_A08G0792(TIR1);GH_A08G0859(HUB2);GH_A08G0916(AIL5);GH_A08G0950(XBAT32);GH_A08G1122(SINAT4);GH_A08G1389(TIR1);GH_A08G1408(RFI2);GH_A08G1525(At3g61590);GH_A08G1540(AUR3);GH_A08G1644(HUB1);GH_A08G1718(SAP5);GH_A12G2358(HOS1);GH_A12G2501(At1g63850);GH_D02G0717(PUB29);GH_D02G0805(At1g21780);GH_D02G0921(UBC37);G…
GO:0048519	Biological Process	negative regulation of biological process	32	0.633198	GH_A02G0326(LOX5);GH_A02G0429(KIN10A);GH_A02G0447(Os10g0467600);GH_A02G0564(--);GH_A05G1430(MPE3);GH_A05G1431(PMEU1);GH_A05G1505(MCM3);GH_A05G1623(RPL21M);GH_A05G1681(ANR);GH_A05G1719(UTP6);GH_A05G1842(CRSP);GH_A08G0500(RANGAP2);GH_A08G0620(MTACP1);GH_A08G0708(EOL1);GH_A08G0736(RANGAP1);GH_A08G1104(--);GH_A08G1208(I-2);GH_A08G1525(At3g61590);GH_A08G1540(AUR3);GH_A08G1546(SBT4.14);GH_A08G1588(AN);…
GO:0001101	Biological Process	response to acid chemical	32	0.927272	GH_A02G0431(PHO1);GH_A02G0526(PLDZETA1);GH_A05G1532(CAD1);GH_A05G1565(ATG7);GH_A05G1605(NSL1);GH_A05G1789(GLR3.3);GH_A08G0742(MIRO2);GH_A08G0807(GPX3);GH_A08G0916(AIL5);GH_A08G0963(COL5);GH_A08G1086(--);GH_A08G1232(SLAH3);GH_A08G1258(--);GH_A08G1517(STR4);GH_A08G1669(EIF4G);GH_A08G1699(--);GH_A12G2312(IP5P2);GH_A12G2493(At1g76660);GH_D02G0715(CYFBP);GH_D02G0959(AOS1);GH_D02G1019(4CLL5);GH_D02G130…
GO:0006732	Biological Process	coenzyme metabolic process	31	0.0694263	GH_A02G0299(GLCAT14A);GH_A02G0318(VIT_05s0020g02800);GH_A08G0558(FLA7);GH_A08G0581(At3g02360);GH_A08G0605(CCD1);GH_A08G0737(CSP41A);GH_A08G0847(PAP12);GH_A08G1023(RPL35);GH_A08G1180(At4g27700);GH_A08G1239(mfsd5);GH_A08G1252(At1g55090);GH_A08G1451(SAMS2);GH_A08G1462(CYP20-3);GH_A08G1517(STR4);GH_A08G1595(KPHMT2);GH_A08G1694(RPL1);GH_A12G2323(At5g47030);GH_A12G2448(HMGS);GH_A12G2469(--);GH_D02G0959…
GO:0006073	Biological Process	cellular glucan metabolic process	31	0.181924	GH_A05G1462(IMPL1);GH_A05G1463(IMPL1);GH_A05G1624(CALS11);GH_A05G1689(THI1-2);GH_A05G1711(SS3);GH_A08G0515(CESA4);GH_A08G0841(CALS3);GH_A08G0843(CALS3);GH_A08G0844(CALS3);GH_A08G0845(CALS3);GH_A08G0939(OS9);GH_A08G1180(At4g27700);GH_A08G1234(At1g64390);GH_A08G1710(CESA3);GH_A12G2327(BAM3);GH_A12G2333(UGLYAH);GH_A12G2388(SKU5);GH_A12G2469(--);GH_D02G0687(GI);GH_D02G0715(CYFBP);GH_D02G1034(DPMS1);G…
GO:0006090	Biological Process	pyruvate metabolic process	31	0.218161	GH_A05G1498(PFDN6);GH_A08G0605(CCD1);GH_A08G0638(At1g02150);GH_A08G0889(At4g26390);GH_A08G1061(PKP4);GH_A08G1231(PKP2);GH_A08G1418(PDIL2-1);GH_A08G1462(CYP20-3);GH_A08G1517(STR4);GH_A08G1561(PMM);GH_A08G1694(RPL1);GH_A08G1695(PGK3);GH_A08G1710(CESA3);GH_A08G1729(CLPP4);GH_A12G2294(FDC2);GH_A12G2315(At4g18030);GH_A12G2323(At5g47030);GH_A12G2338(CLPR4);GH_A12G2469(--);GH_D02G0825(RPS13);GH_D02G0959…
GO:0006970	Biological Process	response to osmotic stress	31	0.361755	GH_A02G0428(GLTP1);GH_A02G0473(At4g15545);GH_A02G0482(NHX2);GH_A05G1498(PFDN6);GH_A05G1605(NSL1);GH_A05G1708(PER42);GH_A05G1755(PUB14);GH_A05G1757(ACR11);GH_A08G0590(SRL1);GH_A08G0825(U1A);GH_A08G0939(OS9);GH_A08G1082(--);GH_A08G1418(PDIL2-1);GH_A08G1462(CYP20-3);GH_A08G1561(PMM);GH_A08G1710(CESA3);GH_A12G2312(IP5P2);GH_A12G2323(At5g47030);GH_A12G2493(At1g76660);GH_D02G0873(UBP16);GH_D02G0904(--)…
GO:1901615	Biological Process	organic hydroxy compound metabolic process	31	0.379651	GH_A02G0299(GLCAT14A);GH_A05G1462(IMPL1);GH_A05G1463(IMPL1);GH_A05G1605(NSL1);GH_A05G1750(FAH);GH_A05G1754(VTC4);GH_A08G0523(UGT80A2);GH_A08G0558(FLA7);GH_A08G0720(IP5P4);GH_A08G0950(XBAT32);GH_A08G1239(mfsd5);GH_A08G1462(CYP20-3);GH_A08G1517(STR4);GH_A08G1704(dusA);GH_A08G1720(PAPD5);GH_A12G2294(FDC2);GH_A12G2312(IP5P2);GH_A12G2417(HDEF_2079);GH_D02G0753(ACR3);GH_D02G0959(AOS1);GH_D02G1055(SAC1)…
GO:0044702	Biological Process	single organism reproductive process	31	0.790172	GH_A02G0351(CDC73);GH_A02G0417(CRY2);GH_A02G0429(KIN10A);GH_A05G1473(ARF6);GH_A05G1623(RPL21M);GH_A05G1660(--);GH_A05G1736(H1);GH_A05G1759(--);GH_A08G0792(TIR1);GH_A08G0811(LD);GH_A08G1204(EMS1);GH_A08G1389(TIR1);GH_A08G1418(PDIL2-1);GH_A08G1565(MYB17);GH_A08G1581(--);GH_A08G1644(HUB1);GH_A12G2456(SCL28);GH_D02G0687(GI);GH_D02G0729(PIN6);GH_D02G0738(SEU);GH_D02G0873(UBP16);GH_D02G0999(LDL3);GH_D0…
GO:0071944	Cellular Component	cell periphery	30	0.280649	GH_A05G1430(MPE3);GH_A05G1431(PMEU1);GH_A05G1624(CALS11);GH_A05G1797(CAT1);GH_A05G1818(CCT2);GH_A05G1837(EXPA1);GH_A05G1838(PER64);GH_A08G0574(--);GH_A08G0995(At5g34940);GH_A08G1418(PDIL2-1);GH_A08G1433(Nomo1);GH_A08G1487(ROPGAP3);GH_A08G1546(SBT4.14);GH_A12G2315(At4g18030);GH_A12G2388(SKU5);GH_D02G0691(PER12);GH_D02G0868(REN1);GH_D02G0871(AED3);GH_D02G1023(XTH22);GH_D02G1109(FER);GH_D02G1111(At5…
GO:0005911	Cellular Component	cell-cell junction	30	0.693597	GH_A02G0481(RUK);GH_A02G0503(--);GH_A05G1471(ERD4);GH_A08G0605(CCD1);GH_A08G0619(RABH1B);GH_A08G0824(GCP4);GH_A08G0989(--);GH_A08G1006(SYT5);GH_A08G1695(PGK3);GH_A08G1710(CESA3);GH_A08G1745(At1g31730);GH_A12G2313(TOM2A);GH_A12G2367(--);GH_A12G2388(SKU5);GH_A12G2448(HMGS);GH_D02G0691(PER12);GH_D02G0803(ALDH3H1);GH_D02G0894(CSLC12);GH_D02G1109(FER);GH_D02G1111(At5g58300);GH_D02G1144(--);GH_D02G1153…
GO:0030054	Cellular Component	cell junction	30	0.693597	GH_A02G0481(RUK);GH_A02G0503(--);GH_A05G1471(ERD4);GH_A08G0605(CCD1);GH_A08G0619(RABH1B);GH_A08G0824(GCP4);GH_A08G0989(--);GH_A08G1006(SYT5);GH_A08G1695(PGK3);GH_A08G1710(CESA3);GH_A08G1745(At1g31730);GH_A12G2313(TOM2A);GH_A12G2367(--);GH_A12G2388(SKU5);GH_A12G2448(HMGS);GH_D02G0691(PER12);GH_D02G0803(ALDH3H1);GH_D02G0894(CSLC12);GH_D02G1109(FER);GH_D02G1111(At5g58300);GH_D02G1144(--);GH_D02G1153…
GO:0044272	Biological Process	sulfur compound biosynthetic process	30	0.0748614	GH_A02G0353(HMT3);GH_A02G0361(VIT_05s0020g04080);GH_A02G0570(ALDH22A1);GH_A05G1450(PSAF);GH_A05G1577(IQD1);GH_A05G1708(PER42);GH_A05G1720(GDCST);GH_A05G1754(VTC4);GH_A08G0657(FKBP20-2);GH_A08G0708(EOL1);GH_A08G0719(HMT-2);GH_A08G0860(YLS3);GH_A08G1462(CYP20-3);GH_A08G1517(STR4);GH_A08G1692(--);GH_A08G1703(ATAB2);GH_A08G1741(ROPGEF14);GH_A12G2469(--);GH_D02G0689(--);GH_D02G0753(ACR3);GH_D02G0806(C…
GO:0048507	Biological Process	meristem development	30	0.241714	GH_A02G0321(KAPP);GH_A02G0417(CRY2);GH_A02G0473(At4g15545);GH_A05G1473(ARF6);GH_A05G1597(HSL1);GH_A05G1720(GDCST);GH_A05G1736(H1);GH_A05G1784(NAC031);GH_A08G0558(FLA7);GH_A08G0708(EOL1);GH_A08G0869(ATHB-8);GH_A08G0881(RPL18);GH_A08G0916(AIL5);GH_A08G1543(GAUT1);GH_A08G1613(PERK9);GH_A08G1644(HUB1);GH_A08G1653(D6PKL2);GH_A08G1700(OBE4);GH_A08G1729(CLPP4);GH_A12G2301(PLL1);GH_A12G2358(HOS1);GH_D02G…
GO:0043623	Biological Process	cellular protein complex assembly	30	0.310453	GH_A02G0437(MORF6);GH_A05G1608(At1g14450);GH_A08G0509(At4g02580);GH_A08G0567(Herc2);GH_A08G0657(FKBP20-2);GH_A08G0666(ATG9);GH_A08G0737(CSP41A);GH_A08G0739(FZL);GH_A08G0928(At5g57480);GH_A08G1004(ARPC3);GH_A08G1049(--);GH_A08G1142(--);GH_A08G1517(STR4);GH_A08G1547(ARSA2);GH_A08G1606(ARL2);GH_A08G1703(ATAB2);GH_A08G1729(CLPP4);GH_A12G2323(At5g47030);GH_A12G2426(CLPR2);GH_D02G0789(--);GH_D02G0886(T…
GO:1901137	Biological Process	carbohydrate derivative biosynthetic process	30	0.402998	GH_A02G0526(PLDZETA1);GH_A05G1565(ATG7);GH_A05G1663(FHY);GH_A05G1708(PER42);GH_A05G1754(VTC4);GH_A08G0657(FKBP20-2);GH_A08G1530(--);GH_A08G1561(PMM);GH_A08G1659(NDPK1);GH_A08G1661(ALG12);GH_A08G1703(ATAB2);GH_A08G1745(At1g31730);GH_A12G2323(At5g47030);GH_D02G0873(UBP16);GH_D02G0959(AOS1);GH_D02G1055(SAC1);GH_D02G1131(VSR1);GH_D02G1194(APUM5);GH_D02G1257(DCP5);GH_D02G1258(DCP5);GH_D02G1305(FHY3);G…
GO:0006753	Biological Process	nucleoside phosphate metabolic process	30	0.858257	GH_A02G0311(RNR2A);GH_A02G0318(VIT_05s0020g02800);GH_A08G0530(AAK6);GH_A08G0581(At3g02360);GH_A08G0605(CCD1);GH_A08G0737(CSP41A);GH_A08G0847(PAP12);GH_A08G1023(RPL35);GH_A08G1180(At4g27700);GH_A08G1252(At1g55090);GH_A08G1462(CYP20-3);GH_A08G1517(STR4);GH_A08G1659(NDPK1);GH_A08G1694(RPL1);GH_A12G2304(PRS1);GH_A12G2323(At5g47030);GH_A12G2469(--);GH_D02G0959(AOS1);GH_D02G1095(At4g20930);GH_D02G1104(…
GO:0070011	Molecular Function	peptidase activity, acting on L-amino acid peptides	29	0.479575	GH_A02G0343(PBD1);GH_A05G1454(tmem56b);GH_A05G1507(IMMP1L);GH_A05G1515(CTPA1);GH_A05G1808(FTSH);GH_A05G1842(CRSP);GH_A08G0588(DEGP7);GH_A08G1005(UBP22);GH_A08G1217(TPP2);GH_A08G1260(FTSHI1);GH_A08G1546(SBT4.14);GH_A08G1681(SCPL40);GH_A08G1729(CLPP4);GH_A12G2334(TARBP1);GH_A12G2338(CLPR4);GH_A12G2348(UCH3);GH_A12G2382(bVPE);GH_D02G0799(PBC1);GH_D02G0871(AED3);GH_D02G0873(UBP16);GH_D02G0907(SBT1.7)…
GO:0008233	Molecular Function	peptidase activity	29	0.562018	GH_A02G0343(PBD1);GH_A05G1454(tmem56b);GH_A05G1507(IMMP1L);GH_A05G1515(CTPA1);GH_A05G1808(FTSH);GH_A05G1842(CRSP);GH_A08G0588(DEGP7);GH_A08G1005(UBP22);GH_A08G1217(TPP2);GH_A08G1260(FTSHI1);GH_A08G1546(SBT4.14);GH_A08G1681(SCPL40);GH_A08G1729(CLPP4);GH_A12G2334(TARBP1);GH_A12G2338(CLPR4);GH_A12G2348(UCH3);GH_A12G2382(bVPE);GH_D02G0799(PBC1);GH_D02G0871(AED3);GH_D02G0873(UBP16);GH_D02G0907(SBT1.7)…
GO:0048513	Biological Process	animal organ development	29	0.0534596	GH_A02G0429(KIN10A);GH_A02G0437(MORF6);GH_A02G0526(PLDZETA1);GH_A05G1483(TCP2);GH_A05G1565(ATG7);GH_A05G1752(UPL5);GH_A05G1759(--);GH_A05G1784(NAC031);GH_A08G0500(RANGAP2);GH_A08G0514(PSAT);GH_A08G0736(RANGAP1);GH_A08G0737(CSP41A);GH_A08G0761(PAC);GH_A08G0859(HUB2);GH_A08G1199(RPD1);GH_A08G1462(CYP20-3);GH_A08G1588(AN);GH_A08G1594(WRKY22);GH_A08G1644(HUB1);GH_A12G2456(SCL28);GH_D02G0729(PIN6);GH_…
GO:0008652	Biological Process	cellular amino acid biosynthetic process	29	0.128908	GH_A02G0353(HMT3);GH_A02G0361(VIT_05s0020g04080);GH_A02G0570(ALDH22A1);GH_A05G1450(PSAF);GH_A05G1577(IQD1);GH_A05G1708(PER42);GH_A05G1720(GDCST);GH_A08G0708(EOL1);GH_A08G0719(HMT-2);GH_A08G0860(YLS3);GH_A08G1049(--);GH_A08G1462(CYP20-3);GH_A08G1517(STR4);GH_A08G1598(DHDPS2);GH_A08G1692(--);GH_A08G1694(RPL1);GH_A08G1703(ATAB2);GH_A08G1741(ROPGEF14);GH_A12G2469(--);GH_D02G0689(--);GH_D02G0753(ACR3)…
GO:0034660	Biological Process	ncRNA metabolic process	29	0.376385	GH_A02G0437(MORF6);GH_A05G1709(At4g04670);GH_A05G1710(THG1);GH_A05G1818(CCT2);GH_A08G0638(At1g02150);GH_A08G0657(FKBP20-2);GH_A08G0737(CSP41A);GH_A08G0739(FZL);GH_A08G0768(MTERF4);GH_A08G0818(RH36);GH_A08G1517(STR4);GH_A08G1554(Os01g0810000);GH_A08G1703(ATAB2);GH_A08G1704(dusA);GH_A08G1729(CLPP4);GH_A12G2426(CLPR2);GH_A12G2479(At5g38830);GH_A12G2488(MURE);GH_D02G0679(PUS3);GH_D02G1067(KRR1);GH_D0…
GO:0006396	Biological Process	RNA processing	29	0.497491	GH_A02G0437(MORF6);GH_A05G1517(prp39);GH_A05G1656(Xab2);GH_A05G1709(At4g04670);GH_A05G1710(THG1);GH_A05G1719(UTP6);GH_A08G0567(Herc2);GH_A08G0620(MTACP1);GH_A08G0708(EOL1);GH_A08G0719(HMT-2);GH_A08G0729(Prpf18);GH_A08G0761(PAC);GH_A08G0768(MTERF4);GH_A08G0825(U1A);GH_A08G1051(At5g53180);GH_A08G1104(--);GH_A08G1212(CFIS2);GH_A12G2358(HOS1);GH_D02G0696(At1g43190);GH_D02G1257(DCP5);GH_D02G1258(DCP5)…
GO:0006259	Biological Process	DNA metabolic process	29	0.992882	GH_A02G0311(RNR2A);GH_A02G0417(CRY2);GH_A02G0521(CAPH2);GH_A05G1505(MCM3);GH_A05G1651(ENDO4);GH_A05G1660(--);GH_A05G1709(At4g04670);GH_A08G0566(Wrnip1);GH_A08G0719(HMT-2);GH_A08G0915(At4g17620);GH_A08G1439(SWC4);GH_A08G1552(GEN1);GH_A08G1720(PAPD5);GH_A12G2358(HOS1);GH_D02G0892(--);GH_D02G0896(KIN7N);GH_D02G1074(RAD52-1);GH_D02G1104(OsI_36121);GH_D02G1350(BPA1);GH_D02G1481(--);GH_D02G1536(POL2A);…
GO:0044434	Cellular Component	chloroplast part	28	0.192943	GH_A05G1450(PSAF);GH_A05G1616(rps5);GH_A05G1743(AOX4);GH_A05G1757(ACR11);GH_A08G0542(STR4A);GH_A08G0737(CSP41A);GH_A08G0847(PAP12);GH_A08G1086(--);GH_A08G1180(At4g27700);GH_A08G1187(psbA);GH_A08G1462(CYP20-3);GH_A08G1517(STR4);GH_A08G1521(CURT1A);GH_A08G1694(RPL1);GH_A08G1729(CLPP4);GH_A12G2426(CLPR2);GH_A12G2486(psbB);GH_D02G0806(CAO);GH_D02G0959(AOS1);GH_D02G1045(--);GH_D02G1147(IM30);GH_D02G12…
GO:0009507	Cellular Component	chloroplast	28	0.23095	GH_A05G1450(PSAF);GH_A05G1616(rps5);GH_A05G1743(AOX4);GH_A05G1757(ACR11);GH_A08G0542(STR4A);GH_A08G0737(CSP41A);GH_A08G0847(PAP12);GH_A08G1086(--);GH_A08G1180(At4g27700);GH_A08G1187(psbA);GH_A08G1462(CYP20-3);GH_A08G1517(STR4);GH_A08G1521(CURT1A);GH_A08G1694(RPL1);GH_A08G1729(CLPP4);GH_A12G2426(CLPR2);GH_A12G2486(psbB);GH_D02G0806(CAO);GH_D02G0959(AOS1);GH_D02G1045(--);GH_D02G1147(IM30);GH_D02G12…
GO:0016741	Molecular Function	transferase activity, transferring one-carbon groups	28	0.101576	GH_A02G0353(HMT3);GH_A02G0368(VTE3);GH_A05G1709(At4g04670);GH_A05G1720(GDCST);GH_A05G1760(trmt10a);GH_A05G1809(LDL1);GH_A05G1826(SMT2);GH_A08G0552(SETD3);GH_A08G0610(SMT1);GH_A08G0699(VTE3);GH_A08G0719(HMT-2);GH_A08G0927(--);GH_A08G1595(KPHMT2);GH_A08G1678(METTL13);GH_A08G1719(trmL);GH_A12G2315(At4g18030);GH_A12G2334(TARBP1);GH_A12G2339(SUVH6);GH_D02G0781(At1g77260);GH_D02G0786(ASHH2);GH_D02G0823…
GO:0016570	Biological Process	histone modification	28	0.0658771	GH_A02G0351(CDC73);GH_A02G0429(KIN10A);GH_A05G1505(MCM3);GH_A05G1623(RPL21M);GH_A05G1719(UTP6);GH_A05G1809(LDL1);GH_A05G1819(pus10);GH_A08G0500(RANGAP2);GH_A08G0719(HMT-2);GH_A08G0736(RANGAP1);GH_A08G0738(--);GH_A08G0859(HUB2);GH_A08G1439(SWC4);GH_A08G1539(MRPL17);GH_A08G1540(AUR3);GH_A08G1588(AN);GH_A08G1644(HUB1);GH_A12G2339(SUVH6);GH_A12G2358(HOS1);GH_D02G0786(ASHH2);GH_D02G0823(ASHR1);GH_D02G…
GO:0016569	Biological Process	covalent chromatin modification	28	0.0691356	GH_A02G0351(CDC73);GH_A02G0429(KIN10A);GH_A05G1505(MCM3);GH_A05G1623(RPL21M);GH_A05G1719(UTP6);GH_A05G1809(LDL1);GH_A05G1819(pus10);GH_A08G0500(RANGAP2);GH_A08G0719(HMT-2);GH_A08G0736(RANGAP1);GH_A08G0738(--);GH_A08G0859(HUB2);GH_A08G1439(SWC4);GH_A08G1539(MRPL17);GH_A08G1540(AUR3);GH_A08G1588(AN);GH_A08G1644(HUB1);GH_A12G2339(SUVH6);GH_A12G2358(HOS1);GH_D02G0786(ASHH2);GH_D02G0823(ASHR1);GH_D02G…
GO:0019748	Biological Process	secondary metabolic process	28	0.0713695	GH_A02G0312(MED33A);GH_A02G0431(PHO1);GH_A05G1708(PER42);GH_A05G1754(VTC4);GH_A05G1845(ptges2);GH_A08G0496(MED33B);GH_A08G0500(RANGAP2);GH_A08G0657(FKBP20-2);GH_A08G0666(ATG9);GH_A08G0736(RANGAP1);GH_A08G0807(GPX3);GH_A08G1004(ARPC3);GH_A08G1404(PARB);GH_A08G1703(ATAB2);GH_A08G1710(CESA3);GH_A12G2441(ANS);GH_A12G2478(GPX6);GH_A12G2480(GPX8);GH_D02G0800(NAC002);GH_D02G0959(AOS1);GH_D02G1335(At3g24…
GO:0044265	Biological Process	cellular macromolecule catabolic process	28	0.504676	GH_A05G1608(At1g14450);GH_A05G1818(CCT2);GH_A08G0509(At4g02580);GH_A08G0605(CCD1);GH_A08G0666(ATG9);GH_A08G0792(TIR1);GH_A08G0939(OS9);GH_A08G0950(XBAT32);GH_A08G1005(UBP22);GH_A08G1122(SINAT4);GH_A08G1389(TIR1);GH_A08G1525(At3g61590);GH_A08G1547(ARSA2);GH_A08G1561(PMM);GH_A08G1644(HUB1);GH_A08G1661(ALG12);GH_A12G2323(At5g47030);GH_A12G2348(UCH3);GH_D02G0873(UBP16);GH_D02G1305(FHY3);GH_D02G1347(U…
GO:0048367	Biological Process	shoot system development	28	0.57177	GH_A02G0351(CDC73);GH_A02G0417(CRY2);GH_A02G0429(KIN10A);GH_A05G1473(ARF6);GH_A05G1483(TCP2);GH_A05G1658(Os07g0563300);GH_A05G1736(H1);GH_A05G1759(--);GH_A08G0792(TIR1);GH_A08G0811(LD);GH_A08G1204(EMS1);GH_A08G1389(TIR1);GH_A08G1565(MYB17);GH_A08G1581(--);GH_A08G1644(HUB1);GH_A12G2456(SCL28);GH_D02G0687(GI);GH_D02G0729(PIN6);GH_D02G0738(SEU);GH_D02G0873(UBP16);GH_D02G0999(LDL3);GH_D02G1222(--);GH…
GO:0030154	Biological Process	cell differentiation	28	0.65507	GH_A02G0312(MED33A);GH_A02G0523(IBR3);GH_A05G1593(ARF15);GH_A05G1597(HSL1);GH_A05G1673(--);GH_A08G0609(CHX28);GH_A08G0629(RAC2);GH_A08G0869(ATHB-8);GH_A08G1204(EMS1);GH_A08G1222(DCR);GH_A08G1487(ROPGAP3);GH_A08G1588(AN);GH_A08G1644(HUB1);GH_A08G1664(RAC2);GH_A08G1710(CESA3);GH_A08G1741(ROPGEF14);GH_A08G1748(XEG113);GH_A12G2388(SKU5);GH_A12G2445(HD1);GH_D02G0707(VIP1);GH_D02G1055(SAC1);GH_D02G1109…
GO:0009892	Biological Process	negative regulation of metabolic process	28	0.678696	GH_A02G0429(KIN10A);GH_A02G0564(--);GH_A05G1430(MPE3);GH_A05G1431(PMEU1);GH_A05G1505(MCM3);GH_A05G1623(RPL21M);GH_A05G1681(ANR);GH_A05G1719(UTP6);GH_A05G1842(CRSP);GH_A08G0500(RANGAP2);GH_A08G0620(MTACP1);GH_A08G0708(EOL1);GH_A08G0736(RANGAP1);GH_A08G1104(--);GH_A08G1208(I-2);GH_A08G1540(AUR3);GH_A08G1546(SBT4.14);GH_A08G1588(AN);GH_A12G2358(HOS1);GH_A12G2409(PMEI9);GH_D02G0798(SWI3C);GH_D02G0896…
GO:0007049	Biological Process	cell cycle	28	0.928767	GH_A02G0311(RNR2A);GH_A02G0429(KIN10A);GH_A02G0510(--);GH_A05G1505(MCM3);GH_A05G1660(--);GH_A08G0500(RANGAP2);GH_A08G0736(RANGAP1);GH_A08G0738(--);GH_A08G0775(ROPGAP2);GH_A08G0859(HUB2);GH_A08G0868(CYCB1-5);GH_A08G1227(minD);GH_A08G1525(At3g61590);GH_A08G1540(AUR3);GH_A08G1604(MAP65-4);GH_A08G1644(HUB1);GH_A08G1669(EIF4G);GH_A08G1710(CESA3);GH_A12G2367(--);GH_A12G2456(SCL28);GH_D02G0896(KIN7N);GH…
GO:0030312	Cellular Component	external encapsulating structure	27	0.34034	GH_A05G1430(MPE3);GH_A05G1431(PMEU1);GH_A05G1797(CAT1);GH_A05G1818(CCT2);GH_A05G1837(EXPA1);GH_A05G1838(PER64);GH_A08G0574(--);GH_A08G0995(At5g34940);GH_A08G1418(PDIL2-1);GH_A08G1433(Nomo1);GH_A08G1487(ROPGAP3);GH_A08G1546(SBT4.14);GH_A12G2315(At4g18030);GH_A12G2388(SKU5);GH_D02G0691(PER12);GH_D02G0871(AED3);GH_D02G1023(XTH22);GH_D02G1109(FER);GH_D02G1111(At5g58300);GH_D02G1382(EXPA15);GH_D02G145…
GO:0046906	Molecular Function	tetrapyrrole binding	27	0.833912	GH_A05G1501(CYP710A1);GH_A05G1582(PER19);GH_A05G1708(PER42);GH_A05G1797(CAT1);GH_A05G1838(PER64);GH_A08G0848(HRPN);GH_A08G0854(pod);GH_A08G1187(psbA);GH_A08G1491(CYP78A9);GH_A08G1579(CYP86A2);GH_A08G1746(CYP707A1);GH_A12G2311(PER20);GH_A12G2486(psbB);GH_A12G2491(CYP86A22);GH_D02G0691(PER12);GH_D02G0915(CYP81E8);GH_D02G0959(AOS1);GH_D02G1175(PER61);GH_D02G1426(CB5-A);GH_D02G1451(PER11);GH_D02G1472…
GO:0042743	Biological Process	hydrogen peroxide metabolic process	27	0.0230048	GH_A02G0417(CRY2);GH_A02G0473(At4g15545);GH_A05G1532(CAD1);GH_A05G1582(PER19);GH_A05G1595(NAC073);GH_A05G1605(NSL1);GH_A05G1696(PLA1);GH_A05G1708(PER42);GH_A05G1720(GDCST);GH_A05G1797(CAT1);GH_A05G1838(PER64);GH_A08G0848(HRPN);GH_A08G1086(--);GH_A08G1517(STR4);GH_A08G1605(--);GH_A08G1644(HUB1);GH_A12G2311(PER20);GH_D02G0691(PER12);GH_D02G0738(SEU);GH_D02G0959(AOS1);GH_D02G0993(RD19A);GH_D02G1192(…
GO:0072593	Biological Process	reactive oxygen species metabolic process	27	0.0488371	GH_A02G0417(CRY2);GH_A02G0473(At4g15545);GH_A05G1532(CAD1);GH_A05G1582(PER19);GH_A05G1595(NAC073);GH_A05G1605(NSL1);GH_A05G1696(PLA1);GH_A05G1708(PER42);GH_A05G1720(GDCST);GH_A05G1797(CAT1);GH_A05G1838(PER64);GH_A08G0848(HRPN);GH_A08G1086(--);GH_A08G1517(STR4);GH_A08G1605(--);GH_A08G1644(HUB1);GH_A12G2311(PER20);GH_D02G0691(PER12);GH_D02G0738(SEU);GH_D02G0959(AOS1);GH_D02G0993(RD19A);GH_D02G1192(…
GO:0009657	Biological Process	plastid organization	27	0.0711472	GH_A02G0437(MORF6);GH_A05G1720(GDCST);GH_A05G1785(MCD1);GH_A08G0638(At1g02150);GH_A08G0657(FKBP20-2);GH_A08G0737(CSP41A);GH_A08G0739(FZL);GH_A08G0761(PAC);GH_A08G0847(PAP12);GH_A08G1227(minD);GH_A08G1260(FTSHI1);GH_A08G1395(APG3);GH_A08G1517(STR4);GH_A08G1694(RPL1);GH_A08G1703(ATAB2);GH_A08G1729(CLPP4);GH_A12G2426(CLPR2);GH_A12G2469(--);GH_A12G2488(MURE);GH_D02G0789(--);GH_D02G1147(IM30);GH_D02G1…
GO:0099402	Biological Process	plant organ development	27	0.561344	GH_A02G0312(MED33A);GH_A02G0429(KIN10A);GH_A02G0526(PLDZETA1);GH_A05G1483(TCP2);GH_A05G1658(Os07g0563300);GH_A05G1736(H1);GH_A05G1759(--);GH_A08G0500(RANGAP2);GH_A08G0736(RANGAP1);GH_A08G0792(TIR1);GH_A08G0869(ATHB-8);GH_A08G1199(RPD1);GH_A08G1204(EMS1);GH_A08G1389(TIR1);GH_A08G1487(ROPGAP3);GH_A08G1565(MYB17);GH_A08G1581(--);GH_A08G1644(HUB1);GH_A12G2388(SKU5);GH_A12G2445(HD1);GH_A12G2456(SCL28)…
GO:0048608	Biological Process	reproductive structure development	27	0.65674	GH_A02G0351(CDC73);GH_A02G0417(CRY2);GH_A02G0429(KIN10A);GH_A05G1473(ARF6);GH_A05G1736(H1);GH_A05G1759(--);GH_A08G0792(TIR1);GH_A08G0811(LD);GH_A08G1204(EMS1);GH_A08G1389(TIR1);GH_A08G1565(MYB17);GH_A08G1581(--);GH_A08G1644(HUB1);GH_A12G2456(SCL28);GH_D02G0687(GI);GH_D02G0729(PIN6);GH_D02G0738(SEU);GH_D02G0873(UBP16);GH_D02G0999(LDL3);GH_D02G1252(MED25);GH_D02G1383(NAC029);GH_D03G1884(UPF1);GH_D0…
GO:0061458	Biological Process	reproductive system development	27	0.65674	GH_A02G0351(CDC73);GH_A02G0417(CRY2);GH_A02G0429(KIN10A);GH_A05G1473(ARF6);GH_A05G1736(H1);GH_A05G1759(--);GH_A08G0792(TIR1);GH_A08G0811(LD);GH_A08G1204(EMS1);GH_A08G1389(TIR1);GH_A08G1565(MYB17);GH_A08G1581(--);GH_A08G1644(HUB1);GH_A12G2456(SCL28);GH_D02G0687(GI);GH_D02G0729(PIN6);GH_D02G0738(SEU);GH_D02G0873(UBP16);GH_D02G0999(LDL3);GH_D02G1252(MED25);GH_D02G1383(NAC029);GH_D03G1884(UPF1);GH_D0…
GO:0016310	Biological Process	phosphorylation	27	0.755075	GH_A02G0389(ETR2);GH_A02G0473(At4g15545);GH_A05G1673(--);GH_A05G1687(CRK25);GH_A05G1689(THI1-2);GH_A05G1824(STY46);GH_A08G0518(yihV);GH_A08G0648(NRG2);GH_A08G0830(ephA);GH_A08G1204(EMS1);GH_A08G1497(WNK4);GH_A08G1540(AUR3);GH_A08G1556(ASK8);GH_A08G1652(NRG2);GH_A08G1665(CKB1);GH_A08G1703(ATAB2);GH_A08G1732(FEI1);GH_A12G2329(CKB1);GH_D02G0828(MEKK1);GH_D02G1010(CLV1);GH_D02G1053(PFP-ALPHA);GH_D02G…
GO:0009117	Biological Process	nucleotide metabolic process	27	0.903756	GH_A02G0311(RNR2A);GH_A02G0318(VIT_05s0020g02800);GH_A08G0530(AAK6);GH_A08G0581(At3g02360);GH_A08G0605(CCD1);GH_A08G0737(CSP41A);GH_A08G0847(PAP12);GH_A08G1023(RPL35);GH_A08G1180(At4g27700);GH_A08G1252(At1g55090);GH_A08G1659(NDPK1);GH_A08G1694(RPL1);GH_A12G2304(PRS1);GH_A12G2323(At5g47030);GH_A12G2469(--);GH_D02G1095(At4g20930);GH_D02G1104(OsI_36121);GH_D02G1113(NSI);GH_D02G1153(At3g11710);GH_D02…
GO:0016791	Molecular Function	phosphatase activity	26	0.0241484	GH_A02G0321(KAPP);GH_A02G0470(At3g06270);GH_A02G0527(At3g05640);GH_A05G1462(IMPL1);GH_A05G1463(IMPL1);GH_A05G1663(FHY);GH_A05G1669(SAL2);GH_A05G1754(VTC4);GH_A08G0720(IP5P4);GH_A08G0886(Os04g0609600);GH_A08G1204(EMS1);GH_A12G2296(EYA);GH_A12G2301(PLL1);GH_A12G2312(IP5P2);GH_A12G2390(TPPF);GH_D02G0715(CYFBP);GH_D02G0750(At1g43900);GH_D02G0938(At1g47380);GH_D02G1044(PP2C27);GH_D02G1055(SAC1);GH_D02…
GO:0042578	Molecular Function	phosphoric ester hydrolase activity	26	0.203893	GH_A02G0321(KAPP);GH_A02G0470(At3g06270);GH_A02G0527(At3g05640);GH_A05G1462(IMPL1);GH_A05G1463(IMPL1);GH_A05G1663(FHY);GH_A05G1669(SAL2);GH_A05G1754(VTC4);GH_A08G0720(IP5P4);GH_A08G0886(Os04g0609600);GH_A08G1204(EMS1);GH_A12G2296(EYA);GH_A12G2301(PLL1);GH_A12G2312(IP5P2);GH_A12G2390(TPPF);GH_D02G0715(CYFBP);GH_D02G0750(At1g43900);GH_D02G0938(At1g47380);GH_D02G1044(PP2C27);GH_D02G1055(SAC1);GH_D02…
GO:0048580	Biological Process	regulation of post-embryonic development	26	0.20954	GH_A02G0351(CDC73);GH_A02G0417(CRY2);GH_A02G0429(KIN10A);GH_A05G1473(ARF6);GH_A05G1505(MCM3);GH_A05G1590(VOZ1);GH_A05G1719(UTP6);GH_A05G1736(H1);GH_A05G1787(PAT21);GH_A05G1819(pus10);GH_A08G0824(GCP4);GH_A08G0916(AIL5);GH_A08G1539(MRPL17);GH_A08G1565(MYB17);GH_A08G1644(HUB1);GH_A12G2358(HOS1);GH_D02G0687(GI);GH_D02G0738(SEU);GH_D02G0896(KIN7N);GH_D02G1050(ATXR7);GH_D02G1104(OsI_36121);GH_D02G1252…
GO:0032989	Biological Process	cellular component morphogenesis	26	0.468733	GH_A02G0312(MED33A);GH_A05G1597(HSL1);GH_A05G1624(CALS11);GH_A05G1776(RABB1C);GH_A08G0609(CHX28);GH_A08G0629(RAC2);GH_A08G0869(ATHB-8);GH_A08G1222(DCR);GH_A08G1588(AN);GH_A08G1644(HUB1);GH_A08G1645(ATG3);GH_A08G1664(RAC2);GH_A08G1710(CESA3);GH_A08G1741(ROPGEF14);GH_A12G2301(PLL1);GH_A12G2388(SKU5);GH_A12G2445(HD1);GH_A12G2488(MURE);GH_D02G0880(IRX9H);GH_D02G1055(SAC1);GH_D02G1109(FER);GH_D02G1161…
GO:0006631	Biological Process	fatty acid metabolic process	26	0.803746	GH_A02G0326(LOX5);GH_A02G0557(AAE7);GH_A05G1506(KAS1);GH_A05G1584(At5g45950);GH_A08G0605(CCD1);GH_A08G0620(MTACP1);GH_A08G0804(PEX6);GH_A08G1010(NAA35);GH_A08G1040(CER3);GH_A08G1256(KAS1);GH_A08G1462(CYP20-3);GH_A08G1517(STR4);GH_A08G1649(CAT9);GH_A08G1739(--);GH_A12G2360(ACX1);GH_A12G2421(SMO1-1);GH_D02G0844(ECHIA);GH_D02G0959(AOS1);GH_D02G0974(KCS4);GH_D02G1118(FAH1);GH_D02G1157(ACPD);GH_D02G13…
GO:0032268	Biological Process	regulation of cellular protein metabolic process	25	0.280313	GH_A02G0437(MORF6);GH_A02G0529(--);GH_A05G1619(TIF3D1);GH_A08G0657(FKBP20-2);GH_A08G0737(CSP41A);GH_A08G0739(FZL);GH_A08G1086(--);GH_A08G1204(EMS1);GH_A08G1208(I-2);GH_A08G1517(STR4);GH_A08G1665(CKB1);GH_A08G1703(ATAB2);GH_A08G1729(CLPP4);GH_A12G2329(CKB1);GH_A12G2404(--);GH_A12G2426(CLPR2);GH_D02G0789(--);GH_D02G0817(prorsd1p);GH_D02G0825(RPS13);GH_D02G1010(CLV1);GH_D02G1257(DCP5);GH_D02G1258(DC…
GO:0051246	Biological Process	regulation of protein metabolic process	25	0.280313	GH_A02G0437(MORF6);GH_A02G0529(--);GH_A05G1619(TIF3D1);GH_A08G0657(FKBP20-2);GH_A08G0737(CSP41A);GH_A08G0739(FZL);GH_A08G1086(--);GH_A08G1204(EMS1);GH_A08G1208(I-2);GH_A08G1517(STR4);GH_A08G1665(CKB1);GH_A08G1703(ATAB2);GH_A08G1729(CLPP4);GH_A12G2329(CKB1);GH_A12G2404(--);GH_A12G2426(CLPR2);GH_D02G0789(--);GH_D02G0817(prorsd1p);GH_D02G0825(RPS13);GH_D02G1010(CLV1);GH_D02G1257(DCP5);GH_D02G1258(DC…
GO:0016192	Biological Process	vesicle-mediated transport	25	0.315303	GH_A02G0457(--);GH_A02G0467(LFG5);GH_A02G0526(PLDZETA1);GH_A05G1592(SYP61);GH_A05G1776(RABB1C);GH_A05G1847(VPS35B);GH_A08G0619(RABH1B);GH_A08G0641(elmoA);GH_A08G0939(OS9);GH_A08G1547(ARSA2);GH_A08G1610(SEC1A);GH_A08G1645(ATG3);GH_D02G0704(SEC5A);GH_D02G0805(At1g21780);GH_D02G1034(DPMS1);GH_D02G1088(At1g30630);GH_D02G1109(FER);GH_D02G1130(COG4);GH_D02G1131(VSR1);GH_D02G1508(At4g32285);GH_D02G2281(…
GO:0043603	Biological Process	cellular amide metabolic process	25	0.5306	GH_A02G0447(Os10g0467600);GH_A02G0529(--);GH_A05G1427(eif2b1);GH_A05G1524(Os01g0970400);GH_A05G1619(TIF3D1);GH_A08G0560(EIF1AX);GH_A08G0737(CSP41A);GH_A08G1395(APG3);GH_A08G1522(EIF1AX);GH_A08G1669(EIF4G);GH_A12G2333(UGLYAH);GH_A12G2404(--);GH_A12G2446(At2g40290);GH_A12G2479(At5g38830);GH_D02G0817(prorsd1p);GH_D02G1153(At3g11710);GH_D02G1251(PSRP3);GH_D02G1257(DCP5);GH_D02G1258(DCP5);GH_D02G1399(…
GO:0033554	Biological Process	cellular response to stress	25	0.931606	GH_A02G0431(PHO1);GH_A02G0521(CAPH2);GH_A02G0526(PLDZETA1);GH_A05G1532(CAD1);GH_A05G1565(ATG7);GH_A05G1605(NSL1);GH_A05G1660(--);GH_A05G1663(FHY);GH_A05G1689(THI1-2);GH_A08G0915(At4g17620);GH_A08G0939(OS9);GH_A08G1419(ERDJ3B);GH_A08G1525(At3g61590);GH_A08G1552(GEN1);GH_A08G1695(PGK3);GH_D02G0707(VIP1);GH_D02G0820(--);GH_D02G1044(PP2C27);GH_D02G1247(At4g39670);GH_D02G1350(BPA1);GH_D02G1489(At1g147…
GO:0018193	Biological Process	peptidyl-amino acid modification	24	0.0551633	GH_A02G0351(CDC73);GH_A02G0429(KIN10A);GH_A05G1505(MCM3);GH_A05G1595(NAC073);GH_A05G1623(RPL21M);GH_A05G1696(PLA1);GH_A05G1809(LDL1);GH_A08G0500(RANGAP2);GH_A08G0719(HMT-2);GH_A08G0736(RANGAP1);GH_A08G1128(QCT);GH_A08G1439(SWC4);GH_A08G1462(CYP20-3);GH_A08G1540(AUR3);GH_A08G1588(AN);GH_A08G1644(HUB1);GH_D02G0896(KIN7N);GH_D02G0940(--);GH_D02G1050(ATXR7);GH_D02G1104(OsI_36121);GH_D02G1192(GAUT7);G…
GO:0006518	Biological Process	peptide metabolic process	24	0.397079	GH_A02G0447(Os10g0467600);GH_A02G0529(--);GH_A05G1427(eif2b1);GH_A05G1524(Os01g0970400);GH_A05G1619(TIF3D1);GH_A08G0560(EIF1AX);GH_A08G0737(CSP41A);GH_A08G1395(APG3);GH_A08G1522(EIF1AX);GH_A08G1669(EIF4G);GH_A12G2404(--);GH_A12G2446(At2g40290);GH_A12G2479(At5g38830);GH_D02G0817(prorsd1p);GH_D02G1153(At3g11710);GH_D02G1251(PSRP3);GH_D02G1257(DCP5);GH_D02G1258(DCP5);GH_D02G1399(EIF-5A2);GH_D04G0124…
GO:0030163	Biological Process	protein catabolic process	24	0.497943	GH_A05G1608(At1g14450);GH_A05G1818(CCT2);GH_A08G0509(At4g02580);GH_A08G0605(CCD1);GH_A08G0666(ATG9);GH_A08G0792(TIR1);GH_A08G0939(OS9);GH_A08G0950(XBAT32);GH_A08G1005(UBP22);GH_A08G1122(SINAT4);GH_A08G1389(TIR1);GH_A08G1525(At3g61590);GH_A08G1547(ARSA2);GH_A08G1561(PMM);GH_A08G1661(ALG12);GH_A12G2323(At5g47030);GH_A12G2348(UCH3);GH_D02G0873(UBP16);GH_D02G1347(UBP2);GH_D02G1459(ACO3);GH_D02G1519(A…
GO:0044257	Biological Process	cellular protein catabolic process	24	0.497943	GH_A05G1608(At1g14450);GH_A05G1818(CCT2);GH_A08G0509(At4g02580);GH_A08G0605(CCD1);GH_A08G0666(ATG9);GH_A08G0792(TIR1);GH_A08G0939(OS9);GH_A08G0950(XBAT32);GH_A08G1005(UBP22);GH_A08G1122(SINAT4);GH_A08G1389(TIR1);GH_A08G1525(At3g61590);GH_A08G1547(ARSA2);GH_A08G1561(PMM);GH_A08G1661(ALG12);GH_A12G2323(At5g47030);GH_A12G2348(UCH3);GH_D02G0873(UBP16);GH_D02G1347(UBP2);GH_D02G1459(ACO3);GH_D02G1519(A…
GO:0042592	Biological Process	homeostatic process	24	0.544687	GH_A02G0482(NHX2);GH_A05G1432(APUM23);GH_A05G1594(GRXC9);GH_A05G1685(CXXS1);GH_A05G1708(PER42);GH_A05G1709(At4g04670);GH_A05G1718(APR2);GH_A05G1757(ACR11);GH_A05G1789(GLR3.3);GH_A05G1845(ptges2);GH_A08G0640(Os05g0200100);GH_A08G0701(ACA12);GH_A08G0742(MIRO2);GH_A08G0882(GRXC4);GH_A08G1418(PDIL2-1);GH_D02G0739(TRXM);GH_D02G0991(TRX1);GH_D02G1320(ptges2);GH_D02G1335(At3g24170);GH_D02G1459(ACO3);GH_…
GO:0006468	Biological Process	protein phosphorylation	24	0.633742	GH_A02G0389(ETR2);GH_A02G0473(At4g15545);GH_A05G1673(--);GH_A05G1689(THI1-2);GH_A05G1824(STY46);GH_A08G0648(NRG2);GH_A08G0830(ephA);GH_A08G1204(EMS1);GH_A08G1497(WNK4);GH_A08G1540(AUR3);GH_A08G1556(ASK8);GH_A08G1652(NRG2);GH_A08G1665(CKB1);GH_A08G1703(ATAB2);GH_A08G1732(FEI1);GH_A12G2329(CKB1);GH_D02G0828(MEKK1);GH_D02G1010(CLV1);GH_D02G1109(FER);GH_D02G1241(TLP1);GH_D02G2281(PTEN2A);GH_D03G1878(…
GO:0022402	Biological Process	cell cycle process	24	0.636397	GH_A02G0429(KIN10A);GH_A02G0510(--);GH_A05G1505(MCM3);GH_A05G1660(--);GH_A08G0500(RANGAP2);GH_A08G0736(RANGAP1);GH_A08G0738(--);GH_A08G0775(ROPGAP2);GH_A08G1227(minD);GH_A08G1525(At3g61590);GH_A08G1540(AUR3);GH_A08G1604(MAP65-4);GH_A08G1644(HUB1);GH_A08G1669(EIF4G);GH_A08G1710(CESA3);GH_A12G2367(--);GH_A12G2456(SCL28);GH_D02G0896(KIN7N);GH_D02G0968(CSN4);GH_D02G1104(OsI_36121);GH_D02G1507(MAP65-6…
GO:0016758	Molecular Function	transferase activity, transferring hexosyl groups	23	0.291499	GH_A05G1469(A4galt);GH_A05G1529(TPS1);GH_A05G1624(CALS11);GH_A08G0515(CESA4);GH_A08G0523(UGT80A2);GH_A08G0835(UGT92A1);GH_A08G0841(CALS3);GH_A08G0843(CALS3);GH_A08G0844(CALS3);GH_A08G0845(CALS3);GH_A08G1014(RFS6);GH_A08G1661(ALG12);GH_A08G1710(CESA3);GH_D02G0880(IRX9H);GH_D02G1023(XTH22);GH_D02G1035(SBEII);GH_D02G1047(OST1A);GH_D02G1490(TPS6);GH_D02G1499(XTH28);GH_D02G2268(UGT84A13);GH_D02G2269(U…
GO:0000096	Biological Process	sulfur amino acid metabolic process	23	0.0910788	GH_A02G0353(HMT3);GH_A02G0361(VIT_05s0020g04080);GH_A02G0570(ALDH22A1);GH_A05G1450(PSAF);GH_A05G1577(IQD1);GH_A05G1708(PER42);GH_A05G1720(GDCST);GH_A08G0708(EOL1);GH_A08G0719(HMT-2);GH_A08G0860(YLS3);GH_A08G0950(XBAT32);GH_A08G1462(CYP20-3);GH_A08G1517(STR4);GH_A08G1692(--);GH_A08G1741(ROPGEF14);GH_A12G2469(--);GH_D02G0689(--);GH_D02G0753(ACR3);GH_D02G0806(CAO);GH_D02G0840(DFC);GH_D02G1045(--);GH…
GO:0006644	Biological Process	phospholipid metabolic process	23	0.11196	GH_A02G0466(SMAP1);GH_A05G1462(IMPL1);GH_A05G1463(IMPL1);GH_A05G1685(CXXS1);GH_A05G1748(CDS2);GH_A05G1754(VTC4);GH_A08G0605(CCD1);GH_A08G0720(IP5P4);GH_A08G0878(PECT1);GH_A08G1524(PIP5K10);GH_A12G2312(IP5P2);GH_A12G2469(--);GH_D02G1046(At1g78690);GH_D02G1055(SAC1);GH_D02G1084(RH50);GH_D02G1344(SMAP1);GH_D02G1386(RBCMT);GH_D02G2281(PTEN2A);GH_D03G1836(PSD1);GH_D03G1940(ATS1);GH_D04G0145(GLY1);GH_D…
GO:0061024	Biological Process	membrane organization	23	0.250669	GH_A02G0437(MORF6);GH_A05G1592(SYP61);GH_A05G1776(RABB1C);GH_A08G0657(FKBP20-2);GH_A08G0739(FZL);GH_A08G0847(PAP12);GH_A08G1395(APG3);GH_A08G1517(STR4);GH_A08G1547(ARSA2);GH_A08G1694(RPL1);GH_A08G1703(ATAB2);GH_A08G1729(CLPP4);GH_A12G2426(CLPR2);GH_A12G2469(--);GH_A12G2488(MURE);GH_D02G0789(--);GH_D02G1147(IM30);GH_D02G1149(SRP14);GH_D02G1166(FKBP16-3);GH_D02G1386(RBCMT);GH_D02G1508(At4g32285);GH…
GO:0006412	Biological Process	translation	23	0.396795	GH_A02G0447(Os10g0467600);GH_A02G0529(--);GH_A05G1427(eif2b1);GH_A05G1524(Os01g0970400);GH_A05G1619(TIF3D1);GH_A08G0560(EIF1AX);GH_A08G0737(CSP41A);GH_A08G1395(APG3);GH_A08G1522(EIF1AX);GH_A08G1669(EIF4G);GH_A12G2404(--);GH_A12G2446(At2g40290);GH_A12G2479(At5g38830);GH_D02G0817(prorsd1p);GH_D02G1153(At3g11710);GH_D02G1251(PSRP3);GH_D02G1257(DCP5);GH_D02G1258(DCP5);GH_D02G1399(EIF-5A2);GH_D06G2265…
GO:0043043	Biological Process	peptide biosynthetic process	23	0.41191	GH_A02G0447(Os10g0467600);GH_A02G0529(--);GH_A05G1427(eif2b1);GH_A05G1524(Os01g0970400);GH_A05G1619(TIF3D1);GH_A08G0560(EIF1AX);GH_A08G0737(CSP41A);GH_A08G1395(APG3);GH_A08G1522(EIF1AX);GH_A08G1669(EIF4G);GH_A12G2404(--);GH_A12G2446(At2g40290);GH_A12G2479(At5g38830);GH_D02G0817(prorsd1p);GH_D02G1153(At3g11710);GH_D02G1251(PSRP3);GH_D02G1257(DCP5);GH_D02G1258(DCP5);GH_D02G1399(EIF-5A2);GH_D06G2265…
GO:0051603	Biological Process	proteolysis involved in cellular protein catabolic process	23	0.496836	GH_A05G1608(At1g14450);GH_A05G1818(CCT2);GH_A08G0509(At4g02580);GH_A08G0666(ATG9);GH_A08G0792(TIR1);GH_A08G0939(OS9);GH_A08G0950(XBAT32);GH_A08G1005(UBP22);GH_A08G1122(SINAT4);GH_A08G1389(TIR1);GH_A08G1525(At3g61590);GH_A08G1547(ARSA2);GH_A08G1561(PMM);GH_A08G1661(ALG12);GH_A12G2323(At5g47030);GH_A12G2348(UCH3);GH_D02G0873(UBP16);GH_D02G1347(UBP2);GH_D02G1459(ACO3);GH_D02G1519(At2g02050);GH_D04G0…
GO:0043604	Biological Process	amide biosynthetic process	23	0.499849	GH_A02G0447(Os10g0467600);GH_A02G0529(--);GH_A05G1427(eif2b1);GH_A05G1524(Os01g0970400);GH_A05G1619(TIF3D1);GH_A08G0560(EIF1AX);GH_A08G0737(CSP41A);GH_A08G1395(APG3);GH_A08G1522(EIF1AX);GH_A08G1669(EIF4G);GH_A12G2404(--);GH_A12G2446(At2g40290);GH_A12G2479(At5g38830);GH_D02G0817(prorsd1p);GH_D02G1153(At3g11710);GH_D02G1251(PSRP3);GH_D02G1257(DCP5);GH_D02G1258(DCP5);GH_D02G1399(EIF-5A2);GH_D06G2265…
GO:0090567	Biological Process	reproductive shoot system development	23	0.511868	GH_A02G0351(CDC73);GH_A02G0417(CRY2);GH_A02G0429(KIN10A);GH_A05G1473(ARF6);GH_A05G1736(H1);GH_A05G1759(--);GH_A08G0792(TIR1);GH_A08G0811(LD);GH_A08G1204(EMS1);GH_A08G1389(TIR1);GH_A08G1565(MYB17);GH_A12G2456(SCL28);GH_D02G0687(GI);GH_D02G0729(PIN6);GH_D02G0738(SEU);GH_D02G0873(UBP16);GH_D02G0999(LDL3);GH_D02G1252(MED25);GH_D02G1383(NAC029);GH_D06G2282(CUL4);GH_D06G2338(FES1);GH_D08G0784(TIR1);GH_…
GO:0048468	Biological Process	cell development	23	0.532753	GH_A02G0312(MED33A);GH_A02G0523(IBR3);GH_A05G1597(HSL1);GH_A05G1673(--);GH_A08G0609(CHX28);GH_A08G0629(RAC2);GH_A08G0869(ATHB-8);GH_A08G1222(DCR);GH_A08G1588(AN);GH_A08G1644(HUB1);GH_A08G1664(RAC2);GH_A08G1710(CESA3);GH_A08G1741(ROPGEF14);GH_A08G1748(XEG113);GH_A12G2388(SKU5);GH_A12G2445(HD1);GH_D02G1055(SAC1);GH_D02G1109(FER);GH_D02G1161(BETVIII);GH_D02G1259(SIA1);GH_D02G1464(HDG2);GH_D03G1754(H…
GO:0016627	Molecular Function	oxidoreductase activity, acting on the CH-CH group of donors	22	0.283049	GH_A02G0367(CML11);GH_A05G1666(STC);GH_A05G1681(ANR);GH_A05G1746(PAP);GH_A08G1051(At5g53180);GH_A08G1204(EMS1);GH_A08G1253(BIP4);GH_A08G1546(SBT4.14);GH_A08G1704(dusA);GH_A12G2360(ACX1);GH_A12G2415(CML13);GH_A12G2416(SERK2);GH_A12G2455(STC);GH_D02G0723(RCH2);GH_D02G1010(CLV1);GH_D02G1291(RGI3);GH_D02G1404(--);GH_D02G1477(PSKR1);GH_D02G2282(RD21B);GH_D03G1817(HSP70);GH_D03G1876(SBT2.5);GH_D04G0095…
GO:0008324	Molecular Function	cation transmembrane transporter activity	22	0.559588	GH_A02G0464(AMT1-1);GH_A02G0482(NHX2);GH_A05G1497(KAT1);GH_A05G1789(GLR3.3);GH_A08G0609(CHX28);GH_A08G0625(At5g47030);GH_A08G0682(MRS2-2);GH_A08G0694(GG2);GH_A08G0701(ACA12);GH_A08G0900(HMA2);GH_A08G1121(VHA-c''1);GH_A08G1562(KEA2);GH_A08G1670(At5g47030);GH_A12G2323(At5g47030);GH_A12G2500(VATE);GH_D02G1069(HAK23);GH_D02G1311(SKOR);GH_D02G1515(NHX7);GH_D02G2275(TIC21);GH_D04G0125(--);GH_D04G0136(P…
GO:0018205	Biological Process	peptidyl-lysine modification	22	0.0761753	GH_A02G0351(CDC73);GH_A02G0429(KIN10A);GH_A05G1505(MCM3);GH_A05G1595(NAC073);GH_A05G1623(RPL21M);GH_A05G1696(PLA1);GH_A05G1809(LDL1);GH_A08G0500(RANGAP2);GH_A08G0719(HMT-2);GH_A08G0736(RANGAP1);GH_A08G1439(SWC4);GH_A08G1540(AUR3);GH_A08G1588(AN);GH_A08G1644(HUB1);GH_D02G0896(KIN7N);GH_D02G0940(--);GH_D02G1050(ATXR7);GH_D02G1104(OsI_36121);GH_D02G1192(GAUT7);GH_D02G1386(RBCMT);GH_D04G0075(TIO);GH_…
GO:0000097	Biological Process	sulfur amino acid biosynthetic process	22	0.0922486	GH_A02G0353(HMT3);GH_A02G0361(VIT_05s0020g04080);GH_A02G0570(ALDH22A1);GH_A05G1450(PSAF);GH_A05G1577(IQD1);GH_A05G1708(PER42);GH_A05G1720(GDCST);GH_A08G0708(EOL1);GH_A08G0719(HMT-2);GH_A08G0860(YLS3);GH_A08G1462(CYP20-3);GH_A08G1517(STR4);GH_A08G1692(--);GH_A08G1741(ROPGEF14);GH_A12G2469(--);GH_D02G0689(--);GH_D02G0753(ACR3);GH_D02G0806(CAO);GH_D02G0840(DFC);GH_D02G1045(--);GH_D02G1047(OST1A);GH_…
GO:0010608	Biological Process	posttranscriptional regulation of gene expression	22	0.13254	GH_A02G0447(Os10g0467600);GH_A02G0529(--);GH_A05G1432(APUM23);GH_A05G1483(TCP2);GH_A05G1619(TIF3D1);GH_A08G0620(MTACP1);GH_A08G0708(EOL1);GH_A08G0737(CSP41A);GH_A08G1104(--);GH_A08G1669(EIF4G);GH_A12G2358(HOS1);GH_A12G2404(--);GH_D02G0789(--);GH_D02G0817(prorsd1p);GH_D02G1194(APUM5);GH_D02G1257(DCP5);GH_D02G1258(DCP5);GH_D02G1399(EIF-5A2);GH_D02G2287(PAB8);GH_D03G1850(HOS1);GH_D03G1884(UPF1);GH_D…
GO:0002376	Biological Process	immune system process	22	0.20085	GH_A02G0447(Os10g0467600);GH_A05G1532(CAD1);GH_A05G1593(ARF15);GH_A05G1605(NSL1);GH_A08G0620(MTACP1);GH_A08G0701(ACA12);GH_A08G0708(EOL1);GH_A08G0719(HMT-2);GH_A08G0794(MIEL1);GH_A08G1418(PDIL2-1);GH_A08G1419(ERDJ3B);GH_A08G1462(CYP20-3);GH_A08G1517(STR4);GH_A08G1518(GH3.5);GH_A12G2338(CLPR4);GH_A12G2358(HOS1);GH_D03G1850(HOS1);GH_D03G1943(IWS1);GH_D04G0072(BZIP60);GH_D04G0145(GLY1);GH_D06G2336(N…
GO:0009579	Cellular Component	thylakoid	21	0.243732	GH_A05G1450(PSAF);GH_A05G1515(CTPA1);GH_A05G1616(rps5);GH_A05G1720(GDCST);GH_A08G0597(At3g63540);GH_A08G0657(FKBP20-2);GH_A08G0737(CSP41A);GH_A08G0847(PAP12);GH_A08G1180(At4g27700);GH_A08G1187(psbA);GH_A08G1462(CYP20-3);GH_A08G1517(STR4);GH_A08G1521(CURT1A);GH_A12G2426(CLPR2);GH_A12G2486(psbB);GH_D02G0806(CAO);GH_D02G0959(AOS1);GH_D02G1147(IM30);GH_D02G1166(FKBP16-3);GH_D02G2277(SEP1);GH_D06G2339…
GO:0000278	Biological Process	mitotic cell cycle	21	0.0551193	GH_A02G0429(KIN10A);GH_A02G0510(--);GH_A05G1505(MCM3);GH_A08G0500(RANGAP2);GH_A08G0736(RANGAP1);GH_A08G0738(--);GH_A08G0775(ROPGAP2);GH_A08G0859(HUB2);GH_A08G1525(At3g61590);GH_A08G1540(AUR3);GH_A08G1644(HUB1);GH_A08G1669(EIF4G);GH_A08G1710(CESA3);GH_A12G2367(--);GH_A12G2456(SCL28);GH_D02G0896(KIN7N);GH_D02G0968(CSN4);GH_D02G1104(OsI_36121);GH_D02G2279(CYCD3-3);GH_D04G0075(TIO);GH_D08G0772(ROPGAP…
GO:0006778	Biological Process	porphyrin-containing compound metabolic process	21	0.0634108	GH_A05G1750(FAH);GH_A08G0565(CPX);GH_A08G0605(CCD1);GH_A08G0737(CSP41A);GH_A08G1395(APG3);GH_A08G1462(CYP20-3);GH_A08G1517(STR4);GH_A08G1675(PPH);GH_A08G1699(--);GH_A12G2469(--);GH_D02G0806(CAO);GH_D02G0906(--);GH_D02G0959(AOS1);GH_D02G1026(AAE1);GH_D02G1030(AAE1);GH_D02G1398(HEMH);GH_D02G2277(SEP1);GH_D03G1919(PSRP2);GH_D03G1940(ATS1);GH_D04G0130(At5g05200);GH_D06G2322(CHLI)
GO:0033013	Biological Process	tetrapyrrole metabolic process	21	0.0752909	GH_A05G1750(FAH);GH_A08G0565(CPX);GH_A08G0605(CCD1);GH_A08G0737(CSP41A);GH_A08G1395(APG3);GH_A08G1462(CYP20-3);GH_A08G1517(STR4);GH_A08G1675(PPH);GH_A08G1699(--);GH_A12G2469(--);GH_D02G0806(CAO);GH_D02G0906(--);GH_D02G0959(AOS1);GH_D02G1026(AAE1);GH_D02G1030(AAE1);GH_D02G1398(HEMH);GH_D02G2277(SEP1);GH_D03G1919(PSRP2);GH_D03G1940(ATS1);GH_D04G0130(At5g05200);GH_D06G2322(CHLI)
GO:0009639	Biological Process	response to red or far red light	21	0.306458	GH_A05G1476(RH1);GH_A05G1719(UTP6);GH_A08G0737(CSP41A);GH_A08G0916(AIL5);GH_A08G1462(CYP20-3);GH_A08G1487(ROPGAP3);GH_A08G1517(STR4);GH_A08G1518(GH3.5);GH_A08G1540(AUR3);GH_A08G1644(HUB1);GH_A12G2358(HOS1);GH_D02G0687(GI);GH_D02G0968(CSN4);GH_D02G1153(At3g11710);GH_D02G1252(MED25);GH_D02G1305(FHY3);GH_D02G1363(SBH2);GH_D02G2277(SEP1);GH_D03G1850(HOS1);GH_D04G0146(RH17);GH_D06G2282(CUL4)
GO:0005996	Biological Process	monosaccharide metabolic process	21	0.380249	GH_A05G1498(PFDN6);GH_A05G1539(TPS7);GH_A05G1754(VTC4);GH_A05G1818(CCT2);GH_A08G0518(yihV);GH_A08G1013(--);GH_A08G1266(UGE5);GH_A08G1418(PDIL2-1);GH_A08G1561(PMM);GH_A08G1718(SAP5);GH_A08G1745(At1g31730);GH_A12G2464(UGE1);GH_D02G1001(RH3);GH_D02G1109(FER);GH_D02G1143(PGM1);GH_D02G1323(Galm);GH_D02G1459(ACO3);GH_D02G1519(At2g02050);GH_D04G0060(SDP6);GH_D04G0118(ACS);GH_D06G2310(TPS7)
GO:0014070	Biological Process	response to organic cyclic compound	21	0.55059	GH_A02G0510(--);GH_A02G0526(PLDZETA1);GH_A05G1532(CAD1);GH_A05G1605(NSL1);GH_A05G1719(UTP6);GH_A05G1845(ptges2);GH_A08G0620(MTACP1);GH_A08G0708(EOL1);GH_A08G1086(--);GH_A08G1104(--);GH_A08G1258(--);GH_A08G1517(STR4);GH_A12G2358(HOS1);GH_D02G0800(NAC002);GH_D02G0959(AOS1);GH_D02G1389(ILK1);GH_D02G2262(GH3.1);GH_D02G2279(CYCD3-3);GH_D03G1850(HOS1);GH_D03G1943(IWS1);GH_D06G2336(NSL1)
GO:0000902	Biological Process	cell morphogenesis	21	0.655836	GH_A02G0312(MED33A);GH_A05G1597(HSL1);GH_A05G1624(CALS11);GH_A08G0609(CHX28);GH_A08G0629(RAC2);GH_A08G0869(ATHB-8);GH_A08G1222(DCR);GH_A08G1588(AN);GH_A08G1644(HUB1);GH_A08G1664(RAC2);GH_A08G1710(CESA3);GH_A08G1741(ROPGEF14);GH_A12G2301(PLL1);GH_A12G2388(SKU5);GH_A12G2445(HD1);GH_A12G2488(MURE);GH_D02G1055(SAC1);GH_D02G1161(BETVIII);GH_D02G1259(SIA1);GH_D02G1464(HDG2);GH_D03G1754(HD1)
GO:0040007	Biological Process	growth	21	0.740057	GH_A02G0298(ING1);GH_A02G0523(IBR3);GH_A02G0553(COBL7);GH_A05G1597(HSL1);GH_A05G1673(--);GH_A05G1694(RIC10);GH_A05G1776(RABB1C);GH_A08G0530(AAK6);GH_A08G0578(COBL4);GH_A08G0869(ATHB-8);GH_A08G0930(VDAC4);GH_A08G1588(AN);GH_A08G1644(HUB1);GH_A08G1645(ATG3);GH_A08G1710(CESA3);GH_A12G2388(SKU5);GH_D02G0868(REN1);GH_D02G1104(OsI_36121);GH_D02G1109(FER);GH_D02G1383(NAC029);GH_D06G2360(--)
GO:0005856	Cellular Component	cytoskeleton	20	0.665025	GH_A02G0429(KIN10A);GH_A05G1684(KIN14C);GH_A05G1762(MAP70.5);GH_A08G0500(RANGAP2);GH_A08G0736(RANGAP1);GH_A08G0824(GCP4);GH_A08G1414(KIN14I);GH_A08G1540(AUR3);GH_A08G1588(AN);GH_A08G1604(MAP65-4);GH_A12G2428(KINUB);GH_A12G2435(TPX2);GH_A12G2484(KIN14J);GH_D02G0886(TUBA);GH_D02G0896(KIN7N);GH_D02G1082(TUBB5);GH_D02G1520(TUBA);GH_D03G1824(ATG8F);GH_D04G0062(KINUC);GH_D06G2353(At5g23430)
GO:0016628	Molecular Function	oxidoreductase activity, acting on the CH-CH group of donors, NAD or NADP as acceptor	20	0.19084	GH_A02G0367(CML11);GH_A05G1666(STC);GH_A05G1681(ANR);GH_A05G1746(PAP);GH_A08G1051(At5g53180);GH_A08G1204(EMS1);GH_A08G1253(BIP4);GH_A08G1546(SBT4.14);GH_A12G2415(CML13);GH_A12G2416(SERK2);GH_A12G2455(STC);GH_D02G0723(RCH2);GH_D02G1010(CLV1);GH_D02G1291(RGI3);GH_D02G1404(--);GH_D02G1477(PSKR1);GH_D02G2282(RD21B);GH_D03G1817(HSP70);GH_D03G1876(SBT2.5);GH_D04G0095(LRX2)
GO:0016705	Molecular Function	oxidoreductase activity, acting on paired donors, with incorporation or reduction of molecular oxygen	20	0.610216	GH_A02G0396(At1g06620);GH_A02G0403(At1g06620);GH_A05G1744(ACO);GH_A05G1830(P4H3);GH_A08G0563(ACO3);GH_A08G0665(IDS3);GH_A08G0781(YUC10);GH_A08G0997(F3H);GH_A12G2441(ANS);GH_A12G2491(CYP86A22);GH_D02G0915(CYP81E8);GH_D02G1015(P4H3);GH_D02G1080(At1g22950);GH_D02G1157(ACPD);GH_D02G1484(GA2OX6);GH_D02G1501(--);GH_D02G1542(At1g03400);GH_D03G1819(At1g62600);GH_D03G1864(MO2);GH_D04G0081(At4g29890)
GO:0016798	Molecular Function	hydrolase activity, acting on glycosyl bonds	20	0.61884	GH_A02G0485(BAM9);GH_A05G1496(MNS3);GH_A05G1633(Os10g0493600);GH_A05G1717(At1g11820);GH_A08G0585(At1g66250);GH_A08G0866(At3g13560);GH_A08G0895(At5g58090);GH_A08G0995(At5g34940);GH_A08G1020(MLO13);GH_A08G1234(At1g64390);GH_A08G1250(--);GH_A08G1575(BAM7);GH_A12G2327(BAM3);GH_A12G2389(INVA);GH_D02G1035(SBEII);GH_D02G1151(PSL5);GH_D02G1238(AMY3);GH_D02G1305(FHY3);GH_D04G0086(ISA1);GH_D04G0091(At5g580…
GO:1903047	Biological Process	mitotic cell cycle process	20	0.0309651	GH_A02G0429(KIN10A);GH_A02G0510(--);GH_A05G1505(MCM3);GH_A08G0500(RANGAP2);GH_A08G0736(RANGAP1);GH_A08G0738(--);GH_A08G0775(ROPGAP2);GH_A08G1525(At3g61590);GH_A08G1540(AUR3);GH_A08G1644(HUB1);GH_A08G1669(EIF4G);GH_A08G1710(CESA3);GH_A12G2367(--);GH_A12G2456(SCL28);GH_D02G0896(KIN7N);GH_D02G0968(CSN4);GH_D02G1104(OsI_36121);GH_D02G2279(CYCD3-3);GH_D04G0075(TIO);GH_D08G0772(ROPGAP2)
GO:0006479	Biological Process	protein methylation	20	0.080061	GH_A02G0351(CDC73);GH_A02G0429(KIN10A);GH_A05G1505(MCM3);GH_A05G1623(RPL21M);GH_A05G1809(LDL1);GH_A05G1819(pus10);GH_A08G0500(RANGAP2);GH_A08G0719(HMT-2);GH_A08G0736(RANGAP1);GH_A08G1539(MRPL17);GH_A08G1540(AUR3);GH_A08G1588(AN);GH_A12G2339(SUVH6);GH_D02G0786(ASHH2);GH_D02G0823(ASHR1);GH_D02G0896(KIN7N);GH_D02G1050(ATXR7);GH_D02G1104(OsI_36121);GH_D02G1386(RBCMT);GH_D04G0075(TIO)
GO:0044802	Biological Process	single-organism membrane organization	20	0.0846513	GH_A02G0437(MORF6);GH_A08G0657(FKBP20-2);GH_A08G0739(FZL);GH_A08G0847(PAP12);GH_A08G1395(APG3);GH_A08G1517(STR4);GH_A08G1547(ARSA2);GH_A08G1694(RPL1);GH_A08G1703(ATAB2);GH_A08G1729(CLPP4);GH_A12G2426(CLPR2);GH_A12G2469(--);GH_A12G2488(MURE);GH_D02G0789(--);GH_D02G1147(IM30);GH_D02G1149(SRP14);GH_D02G1166(FKBP16-3);GH_D02G1386(RBCMT);GH_D03G1919(PSRP2);GH_D06G2271(SRP19)
GO:0008213	Biological Process	protein alkylation	20	0.106517	GH_A02G0351(CDC73);GH_A02G0429(KIN10A);GH_A05G1505(MCM3);GH_A05G1623(RPL21M);GH_A05G1809(LDL1);GH_A05G1819(pus10);GH_A08G0500(RANGAP2);GH_A08G0719(HMT-2);GH_A08G0736(RANGAP1);GH_A08G1539(MRPL17);GH_A08G1540(AUR3);GH_A08G1588(AN);GH_A12G2339(SUVH6);GH_D02G0786(ASHH2);GH_D02G0823(ASHR1);GH_D02G0896(KIN7N);GH_D02G1050(ATXR7);GH_D02G1104(OsI_36121);GH_D02G1386(RBCMT);GH_D04G0075(TIO)
GO:0043414	Biological Process	macromolecule methylation	20	0.344172	GH_A02G0351(CDC73);GH_A02G0429(KIN10A);GH_A05G1505(MCM3);GH_A05G1623(RPL21M);GH_A05G1809(LDL1);GH_A05G1819(pus10);GH_A08G0500(RANGAP2);GH_A08G0719(HMT-2);GH_A08G0736(RANGAP1);GH_A08G1539(MRPL17);GH_A08G1540(AUR3);GH_A08G1588(AN);GH_A12G2339(SUVH6);GH_D02G0786(ASHH2);GH_D02G0823(ASHR1);GH_D02G0896(KIN7N);GH_D02G1050(ATXR7);GH_D02G1104(OsI_36121);GH_D02G1386(RBCMT);GH_D04G0075(TIO)
GO:0032259	Biological Process	methylation	20	0.411747	GH_A02G0351(CDC73);GH_A02G0429(KIN10A);GH_A05G1505(MCM3);GH_A05G1623(RPL21M);GH_A05G1809(LDL1);GH_A05G1819(pus10);GH_A08G0500(RANGAP2);GH_A08G0719(HMT-2);GH_A08G0736(RANGAP1);GH_A08G1539(MRPL17);GH_A08G1540(AUR3);GH_A08G1588(AN);GH_A12G2339(SUVH6);GH_D02G0786(ASHH2);GH_D02G0823(ASHR1);GH_D02G0896(KIN7N);GH_D02G1050(ATXR7);GH_D02G1104(OsI_36121);GH_D02G1386(RBCMT);GH_D04G0075(TIO)
GO:0019941	Biological Process	modification-dependent protein catabolic process	20	0.4411	GH_A05G1608(At1g14450);GH_A08G0509(At4g02580);GH_A08G0666(ATG9);GH_A08G0792(TIR1);GH_A08G0939(OS9);GH_A08G0950(XBAT32);GH_A08G1005(UBP22);GH_A08G1122(SINAT4);GH_A08G1389(TIR1);GH_A08G1525(At3g61590);GH_A08G1547(ARSA2);GH_A08G1661(ALG12);GH_A12G2323(At5g47030);GH_A12G2348(UCH3);GH_D02G0873(UBP16);GH_D02G1347(UBP2);GH_D02G1459(ACO3);GH_D02G1519(At2g02050);GH_D06G2282(CUL4);GH_D08G0784(TIR1)
GO:0043632	Biological Process	modification-dependent macromolecule catabolic process	20	0.4411	GH_A05G1608(At1g14450);GH_A08G0509(At4g02580);GH_A08G0666(ATG9);GH_A08G0792(TIR1);GH_A08G0939(OS9);GH_A08G0950(XBAT32);GH_A08G1005(UBP22);GH_A08G1122(SINAT4);GH_A08G1389(TIR1);GH_A08G1525(At3g61590);GH_A08G1547(ARSA2);GH_A08G1661(ALG12);GH_A12G2323(At5g47030);GH_A12G2348(UCH3);GH_D02G0873(UBP16);GH_D02G1347(UBP2);GH_D02G1459(ACO3);GH_D02G1519(At2g02050);GH_D06G2282(CUL4);GH_D08G0784(TIR1)
GO:0016482	Biological Process	cytoplasmic transport	20	0.587892	GH_A05G1476(RH1);GH_A05G1496(MNS3);GH_A05G1605(NSL1);GH_A05G1660(--);GH_A05G1719(UTP6);GH_A05G1776(RABB1C);GH_A08G0500(RANGAP2);GH_A08G0736(RANGAP1);GH_A08G0804(PEX6);GH_A08G1644(HUB1);GH_A08G1649(CAT9);GH_D02G0707(VIP1);GH_D02G0805(At1g21780);GH_D02G1172(trappc2);GH_D02G1223(SEC23);GH_D02G1532(NUP155);GH_D04G0119(PCR10);GH_D04G0146(RH17);GH_D06G2336(NSL1);GH_D08G0795(PEX6)
GO:0030001	Biological Process	metal ion transport	20	0.979373	GH_A02G0428(GLTP1);GH_A02G0431(PHO1);GH_A02G0482(NHX2);GH_A05G1497(KAT1);GH_A05G1708(PER42);GH_A05G1757(ACR11);GH_A05G1789(GLR3.3);GH_A08G0609(CHX28);GH_A08G0682(MRS2-2);GH_A08G0701(ACA12);GH_A08G1052(MTM1);GH_A08G1057(CNGC1);GH_A08G1065(CNGC1);GH_A08G1562(KEA2);GH_A08G1710(CESA3);GH_D02G1069(HAK23);GH_D02G1311(SKOR);GH_D02G2275(TIC21);GH_D04G0041(RBL19);GH_D04G0136(POT2)
GO:0015630	Cellular Component	microtubule cytoskeleton	19	0.319248	GH_A02G0429(KIN10A);GH_A05G1684(KIN14C);GH_A08G0500(RANGAP2);GH_A08G0736(RANGAP1);GH_A08G0824(GCP4);GH_A08G1414(KIN14I);GH_A08G1540(AUR3);GH_A08G1588(AN);GH_A08G1604(MAP65-4);GH_A12G2428(KINUB);GH_A12G2435(TPX2);GH_A12G2484(KIN14J);GH_D02G0886(TUBA);GH_D02G0896(KIN7N);GH_D02G1082(TUBB5);GH_D02G1520(TUBA);GH_D03G1824(ATG8F);GH_D04G0062(KINUC);GH_D06G2353(At5g23430)
GO:0022890	Molecular Function	inorganic cation transmembrane transporter activity	19	0.323543	GH_A02G0464(AMT1-1);GH_A02G0482(NHX2);GH_A05G1497(KAT1);GH_A08G0609(CHX28);GH_A08G0625(At5g47030);GH_A08G0682(MRS2-2);GH_A08G0694(GG2);GH_A08G1121(VHA-c''1);GH_A08G1562(KEA2);GH_A08G1670(At5g47030);GH_A12G2323(At5g47030);GH_A12G2500(VATE);GH_D02G1069(HAK23);GH_D02G1311(SKOR);GH_D02G1515(NHX7);GH_D02G2275(TIC21);GH_D04G0125(--);GH_D04G0136(POT2);GH_D06G2297(--)
GO:0016746	Molecular Function	transferase activity, transferring acyl groups	19	0.643552	GH_A02G0347(DMAS1-B);GH_A05G1506(KAS1);GH_A05G1609(CIT);GH_A05G1787(PAT21);GH_A08G0514(PSAT);GH_A08G0726(IDM1);GH_A08G1128(QCT);GH_A08G1222(DCR);GH_A08G1256(KAS1);GH_A08G1643(PKSA);GH_A12G2448(HMGS);GH_D02G0694(PAT08);GH_D02G0974(KCS4);GH_D02G1113(NSI);GH_D02G1217(IPMS2);GH_D03G1746(HMGS);GH_D04G0046(HAM1);GH_D04G0067(ACT);GH_D06G2275(LCAT4)
GO:0000166	Molecular Function	nucleotide binding	19	0.85944	GH_A02G0523(IBR3);GH_A05G1479(AERO2);GH_A05G1486(GLO1);GH_A08G0581(At3g02360);GH_A08G0781(YUC10);GH_A08G1057(CNGC1);GH_A08G1065(CNGC1);GH_A08G1588(AN);GH_A08G1697(PAO1);GH_A08G1704(dusA);GH_A12G2360(ACX1);GH_D02G1095(At4g20930);GH_D02G1326(ltnD);GH_D02G1335(At3g24170);GH_D02G1409(UGD5);GH_D02G2286(CBSX2);GH_D03G1758(HPR3);GH_D03G1819(At1g62600);GH_D04G0145(GLY1)
GO:1901265	Molecular Function	nucleoside phosphate binding	19	0.85944	GH_A02G0523(IBR3);GH_A05G1479(AERO2);GH_A05G1486(GLO1);GH_A08G0581(At3g02360);GH_A08G0781(YUC10);GH_A08G1057(CNGC1);GH_A08G1065(CNGC1);GH_A08G1588(AN);GH_A08G1697(PAO1);GH_A08G1704(dusA);GH_A12G2360(ACX1);GH_D02G1095(At4g20930);GH_D02G1326(ltnD);GH_D02G1335(At3g24170);GH_D02G1409(UGD5);GH_D02G2286(CBSX2);GH_D03G1758(HPR3);GH_D03G1819(At1g62600);GH_D04G0145(GLY1)
GO:0010383	Biological Process	cell wall polysaccharide metabolic process	19	0.00678797	GH_A02G0497(ALY3);GH_A05G1762(MAP70.5);GH_A05G1838(PER64);GH_A08G0515(CESA4);GH_A08G0578(COBL4);GH_A08G0583(MYB20);GH_A08G0762(At1g54790);GH_A08G1473(--);GH_A08G1644(HUB1);GH_A12G2445(HD1);GH_D02G0880(IRX9H);GH_D02G0940(--);GH_D02G1055(SAC1);GH_D02G1068(At5g49770);GH_D02G1116(PATL4);GH_D02G1274(SIS3);GH_D03G1754(HD1);GH_D03G1822(NPF6.3);GH_D08G0764(At1g54790)
GO:0044036	Biological Process	cell wall macromolecule metabolic process	19	0.0284919	GH_A02G0497(ALY3);GH_A05G1762(MAP70.5);GH_A05G1838(PER64);GH_A08G0515(CESA4);GH_A08G0578(COBL4);GH_A08G0583(MYB20);GH_A08G0762(At1g54790);GH_A08G1473(--);GH_A08G1644(HUB1);GH_A12G2445(HD1);GH_D02G0880(IRX9H);GH_D02G0940(--);GH_D02G1055(SAC1);GH_D02G1068(At5g49770);GH_D02G1116(PATL4);GH_D02G1274(SIS3);GH_D03G1754(HD1);GH_D03G1822(NPF6.3);GH_D08G0764(At1g54790)
GO:0016571	Biological Process	histone methylation	19	0.10601	GH_A02G0351(CDC73);GH_A02G0429(KIN10A);GH_A05G1505(MCM3);GH_A05G1623(RPL21M);GH_A05G1809(LDL1);GH_A05G1819(pus10);GH_A08G0500(RANGAP2);GH_A08G0719(HMT-2);GH_A08G0736(RANGAP1);GH_A08G1539(MRPL17);GH_A08G1540(AUR3);GH_A08G1588(AN);GH_A12G2339(SUVH6);GH_D02G0786(ASHH2);GH_D02G0823(ASHR1);GH_D02G0896(KIN7N);GH_D02G1050(ATXR7);GH_D02G1104(OsI_36121);GH_D04G0075(TIO)
GO:0051301	Biological Process	cell division	19	0.113605	GH_A02G0429(KIN10A);GH_A02G0510(--);GH_A05G1505(MCM3);GH_A08G0500(RANGAP2);GH_A08G0736(RANGAP1);GH_A08G0738(--);GH_A08G0775(ROPGAP2);GH_A08G1227(minD);GH_A08G1540(AUR3);GH_A08G1588(AN);GH_A08G1669(EIF4G);GH_A08G1710(CESA3);GH_A12G2367(--);GH_A12G2456(SCL28);GH_D02G0896(KIN7N);GH_D02G1104(OsI_36121);GH_D02G2279(CYCD3-3);GH_D04G0075(TIO);GH_D08G0772(ROPGAP2)
GO:0006650	Biological Process	glycerophospholipid metabolic process	19	0.198806	GH_A02G0466(SMAP1);GH_A05G1462(IMPL1);GH_A05G1463(IMPL1);GH_A05G1685(CXXS1);GH_A05G1748(CDS2);GH_A05G1754(VTC4);GH_A08G0605(CCD1);GH_A08G0720(IP5P4);GH_A08G0878(PECT1);GH_A08G1524(PIP5K10);GH_A12G2312(IP5P2);GH_A12G2469(--);GH_D02G1046(At1g78690);GH_D02G1055(SAC1);GH_D02G1344(SMAP1);GH_D02G1386(RBCMT);GH_D02G2281(PTEN2A);GH_D03G1940(ATS1);GH_D06G2261(SAC2)
GO:0046486	Biological Process	glycerolipid metabolic process	19	0.269874	GH_A02G0466(SMAP1);GH_A05G1462(IMPL1);GH_A05G1463(IMPL1);GH_A05G1685(CXXS1);GH_A05G1748(CDS2);GH_A05G1754(VTC4);GH_A08G0605(CCD1);GH_A08G0720(IP5P4);GH_A08G0878(PECT1);GH_A08G1524(PIP5K10);GH_A12G2312(IP5P2);GH_A12G2469(--);GH_D02G1046(At1g78690);GH_D02G1055(SAC1);GH_D02G1344(SMAP1);GH_D02G1386(RBCMT);GH_D02G2281(PTEN2A);GH_D03G1940(ATS1);GH_D06G2261(SAC2)
GO:0071555	Biological Process	cell wall organization	19	0.625737	GH_A05G1430(MPE3);GH_A05G1431(PMEU1);GH_A05G1597(HSL1);GH_A05G1624(CALS11);GH_A05G1818(CCT2);GH_A05G1837(EXPA1);GH_A08G0558(FLA7);GH_A08G0609(CHX28);GH_A08G0708(EOL1);GH_A08G0860(YLS3);GH_A08G0881(RPL18);GH_A08G1487(ROPGAP3);GH_D02G1111(At5g58300);GH_D02G1116(PATL4);GH_D02G1382(EXPA15);GH_D03G1822(NPF6.3);GH_D03G1830(PME68);GH_D04G0138(EXPA8);GH_D06G2293(SS4)
GO:0098796	Cellular Component	membrane protein complex	18	0.653238	GH_A05G1450(PSAF);GH_A05G1608(At1g14450);GH_A08G0597(At3g63540);GH_A08G0625(At5g47030);GH_A08G0925(--);GH_A08G1121(VHA-c''1);GH_A08G1187(psbA);GH_A08G1670(At5g47030);GH_A12G2323(At5g47030);GH_A12G2486(psbB);GH_A12G2500(VATE);GH_D02G1223(SEC23);GH_D02G1519(At2g02050);GH_D02G1532(NUP155);GH_D02G2277(SEP1);GH_D03G1900(AP2M);GH_D04G0119(PCR10);GH_D06G2348(At2g20760)
GO:0016853	Molecular Function	isomerase activity	18	0.229912	GH_A05G1695(At4g21770);GH_A05G1819(pus10);GH_A05G1831(At1g76050);GH_A08G0657(FKBP20-2);GH_A08G1266(UGE5);GH_A08G1462(CYP20-3);GH_A08G1561(PMM);GH_A08G1597(CYP18-1);GH_A12G2464(UGE1);GH_A12G2476(SR);GH_D02G0679(PUS3);GH_D02G0719(Z-ISO);GH_D02G1143(PGM1);GH_D02G1166(FKBP16-3);GH_D02G1323(Galm);GH_D02G1353(CYP23);GH_D03G1747(NRS/ER);GH_D04G0140(CHI3)
GO:0009887	Biological Process	organ morphogenesis	18	0.212425	GH_A02G0429(KIN10A);GH_A02G0437(MORF6);GH_A05G1483(TCP2);GH_A05G1759(--);GH_A05G1784(NAC031);GH_A08G0737(CSP41A);GH_A08G0761(PAC);GH_A08G0859(HUB2);GH_A08G1462(CYP20-3);GH_A08G1588(AN);GH_A08G1644(HUB1);GH_A12G2456(SCL28);GH_D02G0729(PIN6);GH_D02G0789(--);GH_D02G0806(CAO);GH_D02G1222(--);GH_D03G1941(At3g17800);GH_D08G0766(PAC)
GO:0019725	Biological Process	cellular homeostasis	18	0.323361	GH_A05G1594(GRXC9);GH_A05G1685(CXXS1);GH_A05G1708(PER42);GH_A05G1718(APR2);GH_A05G1757(ACR11);GH_A05G1789(GLR3.3);GH_A05G1845(ptges2);GH_A08G0640(Os05g0200100);GH_A08G0701(ACA12);GH_A08G0882(GRXC4);GH_A08G1418(PDIL2-1);GH_D02G0739(TRXM);GH_D02G0991(TRX1);GH_D02G1320(ptges2);GH_D02G1335(At3g24170);GH_D02G2275(TIC21);GH_D02G2286(CBSX2);GH_D04G0164(At5g39865)
GO:0019318	Biological Process	hexose metabolic process	18	0.370264	GH_A05G1498(PFDN6);GH_A05G1539(TPS7);GH_A05G1818(CCT2);GH_A08G1013(--);GH_A08G1266(UGE5);GH_A08G1418(PDIL2-1);GH_A08G1561(PMM);GH_A08G1718(SAP5);GH_A08G1745(At1g31730);GH_A12G2464(UGE1);GH_D02G1001(RH3);GH_D02G1109(FER);GH_D02G1143(PGM1);GH_D02G1459(ACO3);GH_D02G1519(At2g02050);GH_D04G0060(SDP6);GH_D04G0118(ACS);GH_D06G2310(TPS7)
GO:0009743	Biological Process	response to carbohydrate	18	0.456082	GH_A02G0473(At4g15545);GH_A05G1708(PER42);GH_A05G1757(ACR11);GH_A08G0717(MCCA);GH_A08G0916(AIL5);GH_A08G1082(--);GH_A08G1462(CYP20-3);GH_A08G1517(STR4);GH_A08G1644(HUB1);GH_A08G1710(CESA3);GH_A12G2358(HOS1);GH_D02G0715(CYFBP);GH_D02G1274(SIS3);GH_D02G2277(SEP1);GH_D03G1850(HOS1);GH_D03G1884(UPF1);GH_D04G0140(CHI3);GH_D06G2282(CUL4)
GO:1901698	Biological Process	response to nitrogen compound	18	0.500626	GH_A05G1532(CAD1);GH_A05G1605(NSL1);GH_A05G1719(UTP6);GH_A05G1789(GLR3.3);GH_A08G0620(MTACP1);GH_A08G0701(ACA12);GH_A08G0708(EOL1);GH_A08G1104(--);GH_A08G1517(STR4);GH_A12G2358(HOS1);GH_D02G0959(AOS1);GH_D02G1019(4CLL5);GH_D02G1034(DPMS1);GH_D02G1044(PP2C27);GH_D02G1247(At4g39670);GH_D02G2249(At4g33920);GH_D03G1850(HOS1);GH_D06G2336(NSL1)
GO:0007010	Biological Process	cytoskeleton organization	18	0.557648	GH_A02G0312(MED33A);GH_A05G1498(PFDN6);GH_A05G1597(HSL1);GH_A08G0629(RAC2);GH_A08G0824(GCP4);GH_A08G0869(ATHB-8);GH_A08G1004(ARPC3);GH_A08G1260(FTSHI1);GH_A08G1528(ABIL1);GH_A08G1588(AN);GH_A08G1644(HUB1);GH_A08G1664(RAC2);GH_A08G1739(--);GH_A12G2445(HD1);GH_D02G1055(SAC1);GH_D02G1111(At5g58300);GH_D02G1259(SIA1);GH_D03G1754(HD1)
GO:0016265	Biological Process	death	18	0.624748	GH_A02G0526(PLDZETA1);GH_A05G1532(CAD1);GH_A05G1605(NSL1);GH_A05G1750(FAH);GH_A08G1086(--);GH_A08G1258(--);GH_A08G1517(STR4);GH_A08G1654(VAD1);GH_A12G2343(BI-1);GH_D02G0959(AOS1);GH_D02G1247(At4g39670);GH_D02G1389(ILK1);GH_D02G1398(HEMH);GH_D02G2249(At4g33920);GH_D02G2289(FPP7);GH_D03G1868(PVA21);GH_D04G0072(BZIP60);GH_D06G2336(NSL1)
GO:0071705	Biological Process	nitrogen compound transport	18	0.689521	GH_A02G0464(AMT1-1);GH_A05G1476(RH1);GH_A05G1481(INT2);GH_A05G1496(MNS3);GH_A05G1605(NSL1);GH_A05G1719(UTP6);GH_A08G0500(RANGAP2);GH_A08G0694(GG2);GH_A08G0736(RANGAP1);GH_A08G1240(OPT7);GH_A08G1241(OPT7);GH_A08G1644(HUB1);GH_D02G0813(UDP-GALT1);GH_D02G1056(NPF5.10);GH_D03G1822(NPF6.3);GH_D04G0146(RH17);GH_D04G0148(AZG1);GH_D06G2336(NSL1)
GO:0010629	Biological Process	negative regulation of gene expression	18	0.77367	GH_A02G0429(KIN10A);GH_A05G1505(MCM3);GH_A05G1623(RPL21M);GH_A05G1719(UTP6);GH_A08G0500(RANGAP2);GH_A08G0620(MTACP1);GH_A08G0708(EOL1);GH_A08G0736(RANGAP1);GH_A08G1104(--);GH_A08G1540(AUR3);GH_A08G1588(AN);GH_A12G2358(HOS1);GH_D02G0798(SWI3C);GH_D02G0896(KIN7N);GH_D02G1222(--);GH_D03G1850(HOS1);GH_D03G1884(UPF1);GH_D04G0075(TIO)
GO:1901701	Biological Process	cellular response to oxygen-containing compound	18	0.835529	GH_A02G0526(PLDZETA1);GH_A05G1532(CAD1);GH_A05G1605(NSL1);GH_A08G0916(AIL5);GH_A08G1086(--);GH_A08G1258(--);GH_A08G1517(STR4);GH_A08G1644(HUB1);GH_A08G1699(--);GH_A12G2358(HOS1);GH_D02G0959(AOS1);GH_D02G1274(SIS3);GH_D02G1389(ILK1);GH_D03G1850(HOS1);GH_D03G1884(UPF1);GH_D04G0072(BZIP60);GH_D06G2282(CUL4);GH_D06G2336(NSL1)
GO:0010605	Biological Process	negative regulation of macromolecule metabolic process	18	0.864508	GH_A02G0429(KIN10A);GH_A05G1505(MCM3);GH_A05G1623(RPL21M);GH_A05G1719(UTP6);GH_A08G0500(RANGAP2);GH_A08G0620(MTACP1);GH_A08G0708(EOL1);GH_A08G0736(RANGAP1);GH_A08G1104(--);GH_A08G1540(AUR3);GH_A08G1588(AN);GH_A12G2358(HOS1);GH_D02G0798(SWI3C);GH_D02G0896(KIN7N);GH_D02G1222(--);GH_D03G1850(HOS1);GH_D03G1884(UPF1);GH_D04G0075(TIO)
GO:1902494	Cellular Component	catalytic complex	17	0.420317	GH_A02G0504(CUL1);GH_A02G0564(--);GH_A05G1608(At1g14450);GH_A08G0792(TIR1);GH_A08G0810(CUL1);GH_A08G1389(TIR1);GH_A08G1439(SWC4);GH_A08G1525(At3g61590);GH_D02G0805(At1g21780);GH_D02G1034(DPMS1);GH_D02G1519(At2g02050);GH_D04G0086(ISA1);GH_D06G2282(CUL4);GH_D06G2307(At4g18820);GH_D08G0769(wdr-23);GH_D08G0784(TIR1);GH_D08G0802(CUL1)
GO:0046983	Molecular Function	protein dimerization activity	17	0.404725	GH_A02G0317(NFYC3);GH_A02G0417(CRY2);GH_A05G1689(THI1-2);GH_A05G1769(NFYB6);GH_A08G0773(HIS2A);GH_A08G0859(HUB2);GH_A08G1227(minD);GH_A08G1400(NFYB5);GH_A08G1469(TOC33);GH_A08G1588(AN);GH_A08G1644(HUB1);GH_D02G0738(SEU);GH_D02G1001(RH3);GH_D02G1257(DCP5);GH_D02G1258(DCP5);GH_D02G2275(TIC21);GH_D08G0771(HIS2A)
GO:0016874	Molecular Function	ligase activity	17	0.439066	GH_A02G0557(AAE7);GH_A05G1565(ATG7);GH_A08G0717(MCCA);GH_A08G1252(At1g55090);GH_A12G2404(--);GH_A12G2479(At5g38830);GH_A12G2488(MURE);GH_D02G0817(prorsd1p);GH_D02G0921(UBC37);GH_D02G1026(AAE1);GH_D02G1030(AAE1);GH_D02G1058(POPTRDRAFT_831870);GH_D02G1153(At3g11710);GH_D03G1929(rplY);GH_D04G0118(ACS);GH_D06G2322(CHLI);GH_D06G2359(At3g62120)
GO:0042546	Biological Process	cell wall biogenesis	17	0.00283957	GH_A05G1595(NAC073);GH_A05G1597(HSL1);GH_A05G1762(MAP70.5);GH_A08G0515(CESA4);GH_A08G0558(FLA7);GH_A08G0578(COBL4);GH_A08G0583(MYB20);GH_A08G0762(At1g54790);GH_A08G0860(YLS3);GH_A08G0881(RPL18);GH_A08G1710(CESA3);GH_A08G1713(MYB83);GH_A12G2445(HD1);GH_D02G0880(IRX9H);GH_D02G1055(SAC1);GH_D03G1754(HD1);GH_D08G0764(At1g54790)
GO:0009658	Biological Process	chloroplast organization	17	0.00324669	GH_A02G0437(MORF6);GH_A05G1785(MCD1);GH_A08G0657(FKBP20-2);GH_A08G0739(FZL);GH_A08G1227(minD);GH_A08G1260(FTSHI1);GH_A08G1395(APG3);GH_A08G1517(STR4);GH_A08G1694(RPL1);GH_A08G1703(ATAB2);GH_A08G1729(CLPP4);GH_A12G2426(CLPR2);GH_A12G2469(--);GH_A12G2488(MURE);GH_D02G0789(--);GH_D02G1386(RBCMT);GH_D03G1919(PSRP2)
GO:0010410	Biological Process	hemicellulose metabolic process	17	0.0106317	GH_A02G0497(ALY3);GH_A05G1762(MAP70.5);GH_A05G1838(PER64);GH_A08G0515(CESA4);GH_A08G0578(COBL4);GH_A08G0583(MYB20);GH_A08G0762(At1g54790);GH_A08G1473(--);GH_A08G1644(HUB1);GH_A12G2445(HD1);GH_D02G0880(IRX9H);GH_D02G0940(--);GH_D02G1055(SAC1);GH_D02G1068(At5g49770);GH_D02G1274(SIS3);GH_D03G1754(HD1);GH_D08G0764(At1g54790)
GO:0045491	Biological Process	xylan metabolic process	17	0.0106317	GH_A02G0497(ALY3);GH_A05G1762(MAP70.5);GH_A05G1838(PER64);GH_A08G0515(CESA4);GH_A08G0578(COBL4);GH_A08G0583(MYB20);GH_A08G0762(At1g54790);GH_A08G1473(--);GH_A08G1644(HUB1);GH_A12G2445(HD1);GH_D02G0880(IRX9H);GH_D02G0940(--);GH_D02G1055(SAC1);GH_D02G1068(At5g49770);GH_D02G1274(SIS3);GH_D03G1754(HD1);GH_D08G0764(At1g54790)
GO:0000910	Biological Process	cytokinesis	17	0.0479447	GH_A02G0429(KIN10A);GH_A02G0510(--);GH_A05G1505(MCM3);GH_A08G0500(RANGAP2);GH_A08G0736(RANGAP1);GH_A08G0738(--);GH_A08G0775(ROPGAP2);GH_A08G1227(minD);GH_A08G1540(AUR3);GH_A08G1669(EIF4G);GH_A08G1710(CESA3);GH_A12G2367(--);GH_A12G2456(SCL28);GH_D02G0896(KIN7N);GH_D02G1104(OsI_36121);GH_D04G0075(TIO);GH_D08G0772(ROPGAP2)
GO:0006733	Biological Process	oxidoreduction coenzyme metabolic process	17	0.0805493	GH_A02G0318(VIT_05s0020g02800);GH_A08G0581(At3g02360);GH_A08G0605(CCD1);GH_A08G0737(CSP41A);GH_A08G0847(PAP12);GH_A08G1023(RPL35);GH_A08G1180(At4g27700);GH_A08G1252(At1g55090);GH_A08G1694(RPL1);GH_A12G2323(At5g47030);GH_A12G2469(--);GH_D02G1095(At4g20930);GH_D02G1113(NSI);GH_D02G1166(FKBP16-3);GH_D02G1326(ltnD);GH_D02G1420(At2g03690);GH_D02G1425(At1g13700)
GO:0009668	Biological Process	plastid membrane organization	17	0.127278	GH_A02G0437(MORF6);GH_A08G0657(FKBP20-2);GH_A08G0739(FZL);GH_A08G0847(PAP12);GH_A08G1395(APG3);GH_A08G1517(STR4);GH_A08G1694(RPL1);GH_A08G1703(ATAB2);GH_A08G1729(CLPP4);GH_A12G2426(CLPR2);GH_A12G2469(--);GH_A12G2488(MURE);GH_D02G0789(--);GH_D02G1147(IM30);GH_D02G1166(FKBP16-3);GH_D02G1386(RBCMT);GH_D03G1919(PSRP2)
GO:0006955	Biological Process	immune response	17	0.277192	GH_A05G1593(ARF15);GH_A05G1605(NSL1);GH_A08G0708(EOL1);GH_A08G0719(HMT-2);GH_A08G0794(MIEL1);GH_A08G1418(PDIL2-1);GH_A08G1419(ERDJ3B);GH_A08G1462(CYP20-3);GH_A08G1517(STR4);GH_A08G1518(GH3.5);GH_A12G2338(CLPR4);GH_A12G2358(HOS1);GH_D03G1850(HOS1);GH_D03G1943(IWS1);GH_D04G0145(GLY1);GH_D06G2336(NSL1);GH_D08G0788(MIEL1)
GO:0045087	Biological Process	innate immune response	17	0.277192	GH_A05G1593(ARF15);GH_A05G1605(NSL1);GH_A08G0708(EOL1);GH_A08G0719(HMT-2);GH_A08G0794(MIEL1);GH_A08G1418(PDIL2-1);GH_A08G1419(ERDJ3B);GH_A08G1462(CYP20-3);GH_A08G1517(STR4);GH_A08G1518(GH3.5);GH_A12G2338(CLPR4);GH_A12G2358(HOS1);GH_D03G1850(HOS1);GH_D03G1943(IWS1);GH_D04G0145(GLY1);GH_D06G2336(NSL1);GH_D08G0788(MIEL1)
GO:0031399	Biological Process	regulation of protein modification process	17	0.293568	GH_A02G0437(MORF6);GH_A08G0657(FKBP20-2);GH_A08G0739(FZL);GH_A08G1086(--);GH_A08G1204(EMS1);GH_A08G1208(I-2);GH_A08G1517(STR4);GH_A08G1665(CKB1);GH_A08G1703(ATAB2);GH_A08G1729(CLPP4);GH_A12G2329(CKB1);GH_A12G2426(CLPR2);GH_D02G0789(--);GH_D02G0825(RPS13);GH_D02G1010(CLV1);GH_D02G2281(PTEN2A);GH_D03G1878(CKB1)
GO:0051188	Biological Process	cofactor biosynthetic process	17	0.344335	GH_A08G0605(CCD1);GH_A08G0737(CSP41A);GH_A08G1252(At1g55090);GH_A08G1395(APG3);GH_A08G1451(SAMS2);GH_A08G1462(CYP20-3);GH_A08G1517(STR4);GH_A08G1595(KPHMT2);GH_A08G1699(--);GH_A12G2469(--);GH_D02G0806(CAO);GH_D02G1398(HEMH);GH_D02G2277(SEP1);GH_D03G1919(PSRP2);GH_D03G1940(ATS1);GH_D04G0045(COAE);GH_D06G2322(CHLI)
GO:0010941	Biological Process	regulation of cell death	17	0.389744	GH_A02G0526(PLDZETA1);GH_A05G1532(CAD1);GH_A05G1605(NSL1);GH_A08G1086(--);GH_A08G1258(--);GH_A08G1517(STR4);GH_A08G1654(VAD1);GH_A12G2343(BI-1);GH_D02G0959(AOS1);GH_D02G1247(At4g39670);GH_D02G1389(ILK1);GH_D02G1398(HEMH);GH_D02G2249(At4g33920);GH_D02G2289(FPP7);GH_D03G1868(PVA21);GH_D04G0072(BZIP60);GH_D06G2336(NSL1)
GO:0043067	Biological Process	regulation of programmed cell death	17	0.389744	GH_A02G0526(PLDZETA1);GH_A05G1532(CAD1);GH_A05G1605(NSL1);GH_A08G1086(--);GH_A08G1258(--);GH_A08G1517(STR4);GH_A08G1654(VAD1);GH_A12G2343(BI-1);GH_D02G0959(AOS1);GH_D02G1247(At4g39670);GH_D02G1389(ILK1);GH_D02G1398(HEMH);GH_D02G2249(At4g33920);GH_D02G2289(FPP7);GH_D03G1868(PVA21);GH_D04G0072(BZIP60);GH_D06G2336(NSL1)
GO:0016072	Biological Process	rRNA metabolic process	17	0.446433	GH_A02G0437(MORF6);GH_A05G1818(CCT2);GH_A08G0657(FKBP20-2);GH_A08G0737(CSP41A);GH_A08G0739(FZL);GH_A08G0818(RH36);GH_A08G1517(STR4);GH_A08G1554(Os01g0810000);GH_A08G1703(ATAB2);GH_A08G1729(CLPP4);GH_A12G2426(CLPR2);GH_A12G2488(MURE);GH_D02G1067(KRR1);GH_D02G1166(FKBP16-3);GH_D02G2277(SEP1);GH_D03G1919(PSRP2);GH_D04G0073(MDH1)
GO:0012501	Biological Process	programmed cell death	17	0.492386	GH_A02G0526(PLDZETA1);GH_A05G1532(CAD1);GH_A05G1605(NSL1);GH_A08G1086(--);GH_A08G1258(--);GH_A08G1517(STR4);GH_A08G1654(VAD1);GH_A12G2343(BI-1);GH_D02G0959(AOS1);GH_D02G1247(At4g39670);GH_D02G1389(ILK1);GH_D02G1398(HEMH);GH_D02G2249(At4g33920);GH_D02G2289(FPP7);GH_D03G1868(PVA21);GH_D04G0072(BZIP60);GH_D06G2336(NSL1)
GO:0008219	Biological Process	cell death	17	0.58488	GH_A02G0526(PLDZETA1);GH_A05G1532(CAD1);GH_A05G1605(NSL1);GH_A08G1086(--);GH_A08G1258(--);GH_A08G1517(STR4);GH_A08G1654(VAD1);GH_A12G2343(BI-1);GH_D02G0959(AOS1);GH_D02G1247(At4g39670);GH_D02G1389(ILK1);GH_D02G1398(HEMH);GH_D02G2249(At4g33920);GH_D02G2289(FPP7);GH_D03G1868(PVA21);GH_D04G0072(BZIP60);GH_D06G2336(NSL1)
GO:0016458	Biological Process	gene silencing	17	0.798859	GH_A02G0429(KIN10A);GH_A05G1623(RPL21M);GH_A05G1719(UTP6);GH_A08G0500(RANGAP2);GH_A08G0620(MTACP1);GH_A08G0708(EOL1);GH_A08G0736(RANGAP1);GH_A08G1104(--);GH_A08G1540(AUR3);GH_A08G1588(AN);GH_A12G2358(HOS1);GH_D02G0798(SWI3C);GH_D02G0896(KIN7N);GH_D02G1222(--);GH_D03G1850(HOS1);GH_D03G1884(UPF1);GH_D04G0075(TIO)
GO:1901605	Biological Process	alpha-amino acid metabolic process	17	0.8713	GH_A02G0361(VIT_05s0020g04080);GH_A05G1720(GDCST);GH_A05G1750(FAH);GH_A08G0708(EOL1);GH_A08G0717(MCCA);GH_A08G1082(--);GH_A08G1462(CYP20-3);GH_A08G1517(STR4);GH_A08G1598(DHDPS2);GH_A12G2417(HDEF_2079);GH_A12G2476(SR);GH_D02G0832(SHM7);GH_D02G0879(SHM2);GH_D02G0959(AOS1);GH_D02G1095(At4g20930);GH_D02G1217(IPMS2);GH_D03G1782(HDEF_2079)
GO:0005840	Cellular Component	ribosome	16	0.474538	GH_A02G0357(GSVIVT00020038001);GH_A02G0358(GSVIVT00020038001);GH_A02G0376(RPS15A);GH_A05G1482(HLP);GH_A05G1616(rps5);GH_A05G1720(GDCST);GH_A05G1797(CAT1);GH_A08G0527(RPL13AD);GH_A08G0717(MCCA);GH_A08G1217(TPP2);GH_A08G1462(CYP20-3);GH_A08G1694(RPL1);GH_D02G1278(rpl14);GH_D02G1341(RPL13AD);GH_D04G0167(RPL7A);GH_D06G2339(rps5)
GO:0008194	Molecular Function	UDP-glycosyltransferase activity	16	0.273788	GH_A02G0299(GLCAT14A);GH_A05G1529(TPS1);GH_A05G1624(CALS11);GH_A05G1777(GAUT4);GH_A08G0523(UGT80A2);GH_A08G0835(UGT92A1);GH_A08G0841(CALS3);GH_A08G0843(CALS3);GH_A08G0844(CALS3);GH_A08G0845(CALS3);GH_A08G1543(GAUT1);GH_D02G0880(IRX9H);GH_D02G1192(GAUT7);GH_D02G1490(TPS6);GH_D02G2268(UGT84A13);GH_D06G2326(FG3)
GO:0004553	Molecular Function	hydrolase activity, hydrolyzing O-glycosyl compounds	16	0.478135	GH_A02G0485(BAM9);GH_A05G1496(MNS3);GH_A05G1633(Os10g0493600);GH_A05G1717(At1g11820);GH_A08G0585(At1g66250);GH_A08G0866(At3g13560);GH_A08G0895(At5g58090);GH_A08G0995(At5g34940);GH_A08G1020(MLO13);GH_A08G1234(At1g64390);GH_A08G1250(--);GH_A08G1575(BAM7);GH_A12G2327(BAM3);GH_A12G2389(INVA);GH_D02G1238(AMY3);GH_D04G0091(At5g58090)
GO:0043168	Molecular Function	anion binding	16	0.75134	GH_A05G1429(ALAAT2);GH_A05G1757(ACR11);GH_A05G1824(STY46);GH_A08G1404(PARB);GH_A12G2434(ACS10);GH_A12G2476(SR);GH_D02G0710(STY46);GH_D02G0753(ACR3);GH_D02G0819(dapC);GH_D02G0832(SHM7);GH_D02G0879(SHM2);GH_D02G1436(ACR4);GH_D02G1508(At4g32285);GH_D02G2281(PTEN2A);GH_D03G1790(ACR8);GH_D03G1900(AP2M)
GO:0009311	Biological Process	oligosaccharide metabolic process	16	0.000862414	GH_A05G1462(IMPL1);GH_A05G1463(IMPL1);GH_A05G1496(MNS3);GH_A05G1529(TPS1);GH_A05G1539(TPS7);GH_A08G0954(TPS11);GH_A08G1250(--);GH_A12G2327(BAM3);GH_A12G2333(UGLYAH);GH_A12G2390(TPPF);GH_D02G0715(CYFBP);GH_D02G1490(TPS6);GH_D03G1814(TPPF);GH_D04G0086(ISA1);GH_D04G0130(At5g05200);GH_D06G2310(TPS7)
GO:0032506	Biological Process	cytokinetic process	16	0.0542337	GH_A02G0429(KIN10A);GH_A02G0510(--);GH_A05G1505(MCM3);GH_A08G0500(RANGAP2);GH_A08G0736(RANGAP1);GH_A08G0738(--);GH_A08G0775(ROPGAP2);GH_A08G1227(minD);GH_A08G1540(AUR3);GH_A08G1669(EIF4G);GH_A12G2367(--);GH_A12G2456(SCL28);GH_D02G0896(KIN7N);GH_D02G1104(OsI_36121);GH_D04G0075(TIO);GH_D08G0772(ROPGAP2)
GO:0000281	Biological Process	mitotic cytokinesis	16	0.0555769	GH_A02G0429(KIN10A);GH_A02G0510(--);GH_A05G1505(MCM3);GH_A08G0500(RANGAP2);GH_A08G0736(RANGAP1);GH_A08G0738(--);GH_A08G0775(ROPGAP2);GH_A08G1540(AUR3);GH_A08G1669(EIF4G);GH_A08G1710(CESA3);GH_A12G2367(--);GH_A12G2456(SCL28);GH_D02G0896(KIN7N);GH_D02G1104(OsI_36121);GH_D04G0075(TIO);GH_D08G0772(ROPGAP2)
GO:0061640	Biological Process	cytoskeleton-dependent cytokinesis	16	0.0611792	GH_A02G0429(KIN10A);GH_A02G0510(--);GH_A05G1505(MCM3);GH_A08G0500(RANGAP2);GH_A08G0736(RANGAP1);GH_A08G0738(--);GH_A08G0775(ROPGAP2);GH_A08G1540(AUR3);GH_A08G1669(EIF4G);GH_A08G1710(CESA3);GH_A12G2367(--);GH_A12G2456(SCL28);GH_D02G0896(KIN7N);GH_D02G1104(OsI_36121);GH_D04G0075(TIO);GH_D08G0772(ROPGAP2)
GO:0019362	Biological Process	pyridine nucleotide metabolic process	16	0.0687078	GH_A02G0318(VIT_05s0020g02800);GH_A08G0581(At3g02360);GH_A08G0605(CCD1);GH_A08G0737(CSP41A);GH_A08G0847(PAP12);GH_A08G1023(RPL35);GH_A08G1180(At4g27700);GH_A08G1252(At1g55090);GH_A08G1694(RPL1);GH_A12G2323(At5g47030);GH_A12G2469(--);GH_D02G1095(At4g20930);GH_D02G1113(NSI);GH_D02G1166(FKBP16-3);GH_D02G1326(ltnD);GH_D02G1425(At1g13700)
GO:0051049	Biological Process	regulation of transport	16	0.0718857	GH_A02G0424(BIP131);GH_A02G0473(At4g15545);GH_A02G0483(--);GH_A05G1605(NSL1);GH_A05G1689(THI1-2);GH_A08G0648(NRG2);GH_A08G0930(VDAC4);GH_A08G1232(SLAH3);GH_A08G1462(CYP20-3);GH_A08G1652(NRG2);GH_A08G1703(ATAB2);GH_D02G1239(VDAC1);GH_D02G1241(TLP1);GH_D02G2277(SEP1);GH_D03G1941(At3g17800);GH_D06G2336(NSL1)
GO:0072524	Biological Process	pyridine-containing compound metabolic process	16	0.0910989	GH_A02G0318(VIT_05s0020g02800);GH_A08G0581(At3g02360);GH_A08G0605(CCD1);GH_A08G0737(CSP41A);GH_A08G0847(PAP12);GH_A08G1023(RPL35);GH_A08G1180(At4g27700);GH_A08G1252(At1g55090);GH_A08G1694(RPL1);GH_A12G2323(At5g47030);GH_A12G2469(--);GH_D02G1095(At4g20930);GH_D02G1113(NSI);GH_D02G1166(FKBP16-3);GH_D02G1326(ltnD);GH_D02G1425(At1g13700)
GO:0032879	Biological Process	regulation of localization	16	0.104875	GH_A02G0424(BIP131);GH_A02G0473(At4g15545);GH_A02G0483(--);GH_A05G1605(NSL1);GH_A05G1689(THI1-2);GH_A08G0648(NRG2);GH_A08G0930(VDAC4);GH_A08G1232(SLAH3);GH_A08G1462(CYP20-3);GH_A08G1652(NRG2);GH_A08G1703(ATAB2);GH_D02G1239(VDAC1);GH_D02G1241(TLP1);GH_D02G2277(SEP1);GH_D03G1941(At3g17800);GH_D06G2336(NSL1)
GO:0006006	Biological Process	glucose metabolic process	16	0.289406	GH_A05G1498(PFDN6);GH_A05G1539(TPS7);GH_A05G1818(CCT2);GH_A08G1013(--);GH_A08G1418(PDIL2-1);GH_A08G1561(PMM);GH_A08G1718(SAP5);GH_A08G1745(At1g31730);GH_D02G1001(RH3);GH_D02G1109(FER);GH_D02G1143(PGM1);GH_D02G1459(ACO3);GH_D02G1519(At2g02050);GH_D04G0060(SDP6);GH_D04G0118(ACS);GH_D06G2310(TPS7)
GO:0006066	Biological Process	alcohol metabolic process	16	0.432457	GH_A02G0299(GLCAT14A);GH_A05G1462(IMPL1);GH_A05G1463(IMPL1);GH_A05G1754(VTC4);GH_A08G0523(UGT80A2);GH_A08G0558(FLA7);GH_A08G0720(IP5P4);GH_A08G0950(XBAT32);GH_A08G1239(mfsd5);GH_A08G1720(PAPD5);GH_A12G2294(FDC2);GH_A12G2312(IP5P2);GH_D02G1055(SAC1);GH_D02G1111(At5g58300);GH_D02G1331(NMT1);GH_D04G0060(SDP6)
GO:0071407	Biological Process	cellular response to organic cyclic compound	16	0.658034	GH_A02G0526(PLDZETA1);GH_A05G1532(CAD1);GH_A05G1605(NSL1);GH_A05G1719(UTP6);GH_A08G0620(MTACP1);GH_A08G0708(EOL1);GH_A08G1086(--);GH_A08G1104(--);GH_A08G1258(--);GH_A08G1517(STR4);GH_A12G2358(HOS1);GH_D02G0959(AOS1);GH_D02G1389(ILK1);GH_D03G1850(HOS1);GH_D03G1943(IWS1);GH_D06G2336(NSL1)
GO:0048518	Biological Process	positive regulation of biological process	16	0.932091	GH_A05G1590(VOZ1);GH_A05G1689(THI1-2);GH_A08G1004(ARPC3);GH_A08G1180(At4g27700);GH_A08G1204(EMS1);GH_A08G1419(ERDJ3B);GH_A08G1518(GH3.5);GH_A12G2333(UGLYAH);GH_D02G0687(GI);GH_D02G1010(CLV1);GH_D02G2288(SUD1);GH_D02G2289(FPP7);GH_D03G1868(PVA21);GH_D04G0073(MDH1);GH_D04G0086(ISA1);GH_D04G0130(At5g05200)
GO:0006820	Biological Process	anion transport	16	0.988817	GH_A02G0431(PHO1);GH_A05G1496(MNS3);GH_A05G1605(NSL1);GH_A08G0883(PHT1-4);GH_A08G0930(VDAC4);GH_A08G1179(mfsd5);GH_A08G1232(SLAH3);GH_A08G1239(mfsd5);GH_A08G1649(CAT9);GH_A12G2344(Slc37a2);GH_D02G0707(VIP1);GH_D02G0813(UDP-GALT1);GH_D02G1239(VDAC1);GH_D02G1283(BOR2);GH_D03G1822(NPF6.3);GH_D06G2336(NSL1)
GO:0031976	Cellular Component	plastid thylakoid	15	0.35172	GH_A05G1450(PSAF);GH_A05G1616(rps5);GH_A05G1720(GDCST);GH_A08G0597(At3g63540);GH_A08G0657(FKBP20-2);GH_A08G0737(CSP41A);GH_A08G0847(PAP12);GH_A08G1180(At4g27700);GH_A08G1517(STR4);GH_A08G1521(CURT1A);GH_A12G2426(CLPR2);GH_D02G0959(AOS1);GH_D02G1147(IM30);GH_D02G1166(FKBP16-3);GH_D06G2339(rps5)
GO:0019866	Cellular Component	organelle inner membrane	15	0.586439	GH_A05G1811(At1g76200);GH_A08G0509(At4g02580);GH_A08G0599(ANT1);GH_A08G0660(TIM21);GH_A08G1052(MTM1);GH_A08G1227(minD);GH_A12G2323(At5g47030);GH_D02G0806(CAO);GH_D02G1045(--);GH_D02G1147(IM30);GH_D02G1420(At2g03690);GH_D02G1519(At2g02050);GH_D02G2275(TIC21);GH_D04G0060(SDP6);GH_D06G2295(TIC20-II)
GO:0022804	Molecular Function	active transmembrane transporter activity	15	0.982606	GH_A02G0482(NHX2);GH_A05G1481(INT2);GH_A05G1705(DTX40);GH_A08G0609(CHX28);GH_A08G0625(At5g47030);GH_A08G0701(ACA12);GH_A08G0996(AVP1);GH_A08G1091(ABCB28);GH_A08G1455(ABCB11);GH_A08G1670(At5g47030);GH_A12G2323(At5g47030);GH_D02G1515(NHX7);GH_D03G1792(DTX56);GH_D03G1822(NPF6.3);GH_D03G1924(ABCB2)
GO:0005984	Biological Process	disaccharide metabolic process	15	0.000415722	GH_A05G1462(IMPL1);GH_A05G1463(IMPL1);GH_A05G1529(TPS1);GH_A05G1539(TPS7);GH_A08G0954(TPS11);GH_A08G1250(--);GH_A12G2327(BAM3);GH_A12G2333(UGLYAH);GH_A12G2390(TPPF);GH_D02G0715(CYFBP);GH_D02G1490(TPS6);GH_D03G1814(TPPF);GH_D04G0086(ISA1);GH_D04G0130(At5g05200);GH_D06G2310(TPS7)
GO:1902410	Biological Process	mitotic cytokinetic process	15	0.077854	GH_A02G0429(KIN10A);GH_A02G0510(--);GH_A05G1505(MCM3);GH_A08G0500(RANGAP2);GH_A08G0736(RANGAP1);GH_A08G0738(--);GH_A08G0775(ROPGAP2);GH_A08G1540(AUR3);GH_A08G1669(EIF4G);GH_A12G2367(--);GH_A12G2456(SCL28);GH_D02G0896(KIN7N);GH_D02G1104(OsI_36121);GH_D04G0075(TIO);GH_D08G0772(ROPGAP2)
GO:0018022	Biological Process	peptidyl-lysine methylation	15	0.0889697	GH_A02G0351(CDC73);GH_A02G0429(KIN10A);GH_A05G1505(MCM3);GH_A05G1623(RPL21M);GH_A05G1809(LDL1);GH_A08G0500(RANGAP2);GH_A08G0719(HMT-2);GH_A08G0736(RANGAP1);GH_A08G1540(AUR3);GH_A08G1588(AN);GH_D02G0896(KIN7N);GH_D02G1050(ATXR7);GH_D02G1104(OsI_36121);GH_D02G1386(RBCMT);GH_D04G0075(TIO)
GO:0046496	Biological Process	nicotinamide nucleotide metabolic process	15	0.103148	GH_A08G0581(At3g02360);GH_A08G0605(CCD1);GH_A08G0737(CSP41A);GH_A08G0847(PAP12);GH_A08G1023(RPL35);GH_A08G1180(At4g27700);GH_A08G1252(At1g55090);GH_A08G1694(RPL1);GH_A12G2323(At5g47030);GH_A12G2469(--);GH_D02G1095(At4g20930);GH_D02G1113(NSI);GH_D02G1166(FKBP16-3);GH_D02G1326(ltnD);GH_D02G1425(At1g13700)
GO:0005982	Biological Process	starch metabolic process	15	0.1727	GH_A05G1462(IMPL1);GH_A05G1463(IMPL1);GH_A05G1689(THI1-2);GH_A08G1180(At4g27700);GH_A12G2327(BAM3);GH_A12G2333(UGLYAH);GH_A12G2469(--);GH_D02G0715(CYFBP);GH_D02G1092(csgA);GH_D02G1238(AMY3);GH_D02G1386(RBCMT);GH_D04G0073(MDH1);GH_D04G0086(ISA1);GH_D04G0130(At5g05200);GH_D06G2293(SS4)
GO:0009617	Biological Process	response to bacterium	15	0.573512	GH_A02G0321(KAPP);GH_A05G1532(CAD1);GH_A05G1605(NSL1);GH_A05G1616(rps5);GH_A05G1689(THI1-2);GH_A05G1757(ACR11);GH_A08G0515(CESA4);GH_A08G1204(EMS1);GH_A08G1654(VAD1);GH_D02G0959(AOS1);GH_D02G2250(--);GH_D03G1884(UPF1);GH_D06G2336(NSL1);GH_D06G2339(rps5);GH_D08G0800(SWC2)
GO:0007017	Biological Process	microtubule-based process	15	0.580601	GH_A02G0429(KIN10A);GH_A05G1597(HSL1);GH_A05G1684(KIN14C);GH_A08G0824(GCP4);GH_A08G1260(FTSHI1);GH_A08G1414(KIN14I);GH_A08G1540(AUR3);GH_A12G2428(KINUB);GH_A12G2484(KIN14J);GH_D02G0896(KIN7N);GH_D02G1111(At5g58300);GH_D02G1259(SIA1);GH_D04G0062(KINUC);GH_D04G0075(TIO);GH_D06G2353(At5g23430)
GO:0007389	Biological Process	pattern specification process	15	0.580601	GH_A05G1473(ARF6);GH_A05G1593(ARF15);GH_A05G1736(H1);GH_A05G1784(NAC031);GH_A08G0708(EOL1);GH_A08G0714(VAB);GH_A08G0869(ATHB-8);GH_A08G0916(AIL5);GH_A08G1644(HUB1);GH_A08G1653(D6PKL2);GH_D02G0729(PIN6);GH_D02G0805(At1g21780);GH_D02G0889(KN1);GH_D02G1222(--);GH_D02G1389(ILK1)
GO:0000904	Biological Process	cell morphogenesis involved in differentiation	15	0.648614	GH_A02G0312(MED33A);GH_A08G0609(CHX28);GH_A08G0629(RAC2);GH_A08G0869(ATHB-8);GH_A08G1222(DCR);GH_A08G1588(AN);GH_A08G1644(HUB1);GH_A08G1664(RAC2);GH_A08G1741(ROPGEF14);GH_A12G2445(HD1);GH_D02G1055(SAC1);GH_D02G1161(BETVIII);GH_D02G1259(SIA1);GH_D02G1464(HDG2);GH_D03G1754(HD1)
GO:0006720	Biological Process	isoprenoid metabolic process	15	0.701608	GH_A05G1720(GDCST);GH_A05G1743(AOX4);GH_A08G0605(CCD1);GH_A08G0948(TKT2);GH_A08G1006(SYT5);GH_A08G1395(APG3);GH_A08G1720(PAPD5);GH_A12G2294(FDC2);GH_A12G2448(HMGS);GH_A12G2469(--);GH_D02G0719(Z-ISO);GH_D02G2288(SUD1);GH_D03G1746(HMGS);GH_D03G1940(ATS1);GH_D04G0115(AIL1)
GO:0006091	Biological Process	generation of precursor metabolites and energy	15	0.710447	GH_A05G1608(At1g14450);GH_A05G1757(ACR11);GH_A08G0737(CSP41A);GH_A08G1187(psbA);GH_A08G1462(CYP20-3);GH_A08G1517(STR4);GH_A12G2294(FDC2);GH_A12G2323(At5g47030);GH_A12G2486(psbB);GH_D02G0825(RPS13);GH_D02G1035(SBEII);GH_D02G1166(FKBP16-3);GH_D02G1446(PHYLLO);GH_D02G2277(SEP1);GH_D04G0125(--)
GO:0005618	Cellular Component	cell wall	14	0.0705609	GH_A05G1838(PER64);GH_A08G0574(--);GH_A08G0995(At5g34940);GH_A08G1418(PDIL2-1);GH_A08G1433(Nomo1);GH_A08G1487(ROPGAP3);GH_A08G1546(SBT4.14);GH_A12G2315(At4g18030);GH_A12G2388(SKU5);GH_D02G0691(PER12);GH_D02G0871(AED3);GH_D02G1109(FER);GH_D02G1111(At5g58300);GH_D03G1827(At4g16563)
GO:0005576	Cellular Component	extracellular region	14	0.811499	GH_A05G1720(GDCST);GH_A08G0737(CSP41A);GH_A08G1462(CYP20-3);GH_A08G1695(PGK3);GH_A12G2388(SKU5);GH_A12G2478(GPX6);GH_D02G0681(LAC21);GH_D02G0871(AED3);GH_D02G1023(XTH22);GH_D02G1323(Galm);GH_D02G1499(XTH28);GH_D03G1747(NRS/ER);GH_D04G0073(MDH1);GH_D04G0154(PER52)
GO:0046527	Molecular Function	glucosyltransferase activity	14	0.0333111	GH_A05G1529(TPS1);GH_A05G1624(CALS11);GH_A08G0515(CESA4);GH_A08G0523(UGT80A2);GH_A08G0835(UGT92A1);GH_A08G0841(CALS3);GH_A08G0843(CALS3);GH_A08G0844(CALS3);GH_A08G0845(CALS3);GH_A08G1710(CESA3);GH_D02G1490(TPS6);GH_D02G2268(UGT84A13);GH_D06G2293(SS4);GH_D06G2326(FG3)
GO:0015077	Molecular Function	monovalent inorganic cation transmembrane transporter activity	14	0.173527	GH_A02G0464(AMT1-1);GH_A02G0482(NHX2);GH_A05G1497(KAT1);GH_A08G0609(CHX28);GH_A08G0625(At5g47030);GH_A08G0694(GG2);GH_A08G1121(VHA-c''1);GH_A08G1562(KEA2);GH_A08G1670(At5g47030);GH_A12G2323(At5g47030);GH_A12G2500(VATE);GH_D02G1311(SKOR);GH_D02G1515(NHX7);GH_D04G0125(--)
GO:0008135	Molecular Function	translation factor activity, RNA binding	14	0.194176	GH_A02G0447(Os10g0467600);GH_A02G0529(--);GH_A05G1524(Os01g0970400);GH_A05G1619(TIF3D1);GH_A08G0560(EIF1AX);GH_A08G1395(APG3);GH_A08G1522(EIF1AX);GH_A08G1669(EIF4G);GH_A12G2446(At2g40290);GH_D02G1337(REFA1);GH_D02G1399(EIF-5A2);GH_D03G1943(IWS1);GH_D06G2286(LARP6A);GH_D06G2298(Os01g0970400)
GO:0009404	Biological Process	toxin metabolic process	14	0.00998487	GH_A05G1845(ptges2);GH_A08G0500(RANGAP2);GH_A08G0666(ATG9);GH_A08G0736(RANGAP1);GH_A08G0807(GPX3);GH_A08G1004(ARPC3);GH_A08G1404(PARB);GH_A12G2478(GPX6);GH_A12G2480(GPX8);GH_D02G0800(NAC002);GH_D02G1335(At3g24170);GH_D04G0076(ostc-a);GH_D04G0079(OSTC);GH_D08G0797(GPX3)
GO:0043269	Biological Process	regulation of ion transport	14	0.069657	GH_A02G0424(BIP131);GH_A02G0473(At4g15545);GH_A02G0483(--);GH_A05G1689(THI1-2);GH_A08G0648(NRG2);GH_A08G0930(VDAC4);GH_A08G1232(SLAH3);GH_A08G1462(CYP20-3);GH_A08G1652(NRG2);GH_A08G1703(ATAB2);GH_D02G1239(VDAC1);GH_D02G1241(TLP1);GH_D02G2277(SEP1);GH_D03G1941(At3g17800)
GO:0006739	Biological Process	NADP metabolic process	14	0.114568	GH_A08G0581(At3g02360);GH_A08G0605(CCD1);GH_A08G0737(CSP41A);GH_A08G0847(PAP12);GH_A08G1023(RPL35);GH_A08G1180(At4g27700);GH_A08G1694(RPL1);GH_A12G2323(At5g47030);GH_A12G2469(--);GH_D02G1095(At4g20930);GH_D02G1113(NSI);GH_D02G1166(FKBP16-3);GH_D02G1326(ltnD);GH_D02G1425(At1g13700)
GO:0034968	Biological Process	histone lysine methylation	14	0.134347	GH_A02G0351(CDC73);GH_A02G0429(KIN10A);GH_A05G1505(MCM3);GH_A05G1623(RPL21M);GH_A05G1809(LDL1);GH_A08G0500(RANGAP2);GH_A08G0719(HMT-2);GH_A08G0736(RANGAP1);GH_A08G1540(AUR3);GH_A08G1588(AN);GH_D02G0896(KIN7N);GH_D02G1050(ATXR7);GH_D02G1104(OsI_36121);GH_D04G0075(TIO)
GO:0000302	Biological Process	response to reactive oxygen species	14	0.164441	GH_A08G0589(AAR2);GH_A08G0807(GPX3);GH_A08G0939(OS9);GH_A08G1419(ERDJ3B);GH_A12G2462(HSFB2C);GH_D02G0687(GI);GH_D02G0820(--);GH_D02G1109(FER);GH_D02G1274(SIS3);GH_D02G1438(GEK1);GH_D02G1459(ACO3);GH_D03G1809(NDUFAF6);GH_D03G1817(HSP70);GH_D08G0797(GPX3)
GO:0006979	Biological Process	response to oxidative stress	14	0.233751	GH_A08G0589(AAR2);GH_A08G0807(GPX3);GH_A08G0939(OS9);GH_A08G1419(ERDJ3B);GH_A12G2462(HSFB2C);GH_D02G0687(GI);GH_D02G0820(--);GH_D02G1109(FER);GH_D02G1274(SIS3);GH_D02G1438(GEK1);GH_D02G1459(ACO3);GH_D03G1809(NDUFAF6);GH_D03G1817(HSP70);GH_D08G0797(GPX3)
GO:0008202	Biological Process	steroid metabolic process	14	0.237157	GH_A02G0299(GLCAT14A);GH_A08G0514(PSAT);GH_A08G0523(UGT80A2);GH_A08G0558(FLA7);GH_A08G0950(XBAT32);GH_A08G1006(SYT5);GH_A08G1239(mfsd5);GH_A08G1710(CESA3);GH_A12G2448(HMGS);GH_D02G1111(At5g58300);GH_D02G1116(PATL4);GH_D02G1363(SBH2);GH_D03G1746(HMGS);GH_D03G1822(NPF6.3)
GO:0009620	Biological Process	response to fungus	14	0.254475	GH_A02G0526(PLDZETA1);GH_A05G1532(CAD1);GH_A05G1605(NSL1);GH_A08G0515(CESA4);GH_A08G1258(--);GH_A08G1517(STR4);GH_A08G1644(HUB1);GH_A12G2467(OSM34);GH_D02G0959(AOS1);GH_D02G1109(FER);GH_D02G1247(At4g39670);GH_D02G1252(MED25);GH_D02G1389(ILK1);GH_D06G2336(NSL1)
GO:0048509	Biological Process	regulation of meristem development	14	0.254475	GH_A02G0417(CRY2);GH_A02G0473(At4g15545);GH_A05G1597(HSL1);GH_A05G1720(GDCST);GH_A08G0558(FLA7);GH_A08G0881(RPL18);GH_A08G1543(GAUT1);GH_A08G1613(PERK9);GH_A08G1729(CLPP4);GH_D02G0691(PER12);GH_D02G0837(--);GH_D02G1104(OsI_36121);GH_D02G1111(At5g58300);GH_D04G0136(POT2)
GO:0050790	Biological Process	regulation of catalytic activity	14	0.370067	GH_A05G1820(ROPGEF1);GH_A08G0500(RANGAP2);GH_A08G0736(RANGAP1);GH_A08G0775(ROPGAP2);GH_A08G1204(EMS1);GH_A08G1208(I-2);GH_A08G1487(ROPGAP3);GH_A08G1601(BIG2);GH_A08G1741(ROPGEF14);GH_D02G1010(CLV1);GH_D02G2281(PTEN2A);GH_D02G2288(SUD1);GH_D04G0165(ABC1K3);GH_D08G0772(ROPGAP2)
GO:0010817	Biological Process	regulation of hormone levels	14	0.381745	GH_A05G1593(ARF15);GH_A05G1597(HSL1);GH_A05G1720(GDCST);GH_A05G1736(H1);GH_A08G0781(YUC10);GH_A08G0881(RPL18);GH_A08G1082(--);GH_A08G1487(ROPGAP3);GH_A08G1710(CESA3);GH_D02G0729(PIN6);GH_D02G0959(AOS1);GH_D02G0999(LDL3);GH_D02G1111(At5g58300);GH_D03G1791(CLPT2)
GO:0065009	Biological Process	regulation of molecular function	14	0.628289	GH_A05G1820(ROPGEF1);GH_A08G0500(RANGAP2);GH_A08G0736(RANGAP1);GH_A08G0775(ROPGAP2);GH_A08G1204(EMS1);GH_A08G1208(I-2);GH_A08G1487(ROPGAP3);GH_A08G1601(BIG2);GH_A08G1741(ROPGEF14);GH_D02G1010(CLV1);GH_D02G2281(PTEN2A);GH_D02G2288(SUD1);GH_D04G0165(ABC1K3);GH_D08G0772(ROPGAP2)
GO:0009908	Biological Process	flower development	14	0.681535	GH_A02G0351(CDC73);GH_A02G0417(CRY2);GH_A02G0429(KIN10A);GH_A05G1736(H1);GH_A05G1759(--);GH_A08G0792(TIR1);GH_A08G1204(EMS1);GH_A08G1389(TIR1);GH_A08G1565(MYB17);GH_A12G2456(SCL28);GH_D02G0729(PIN6);GH_D02G0738(SEU);GH_D02G1252(MED25);GH_D08G0784(TIR1)
GO:0090407	Biological Process	organophosphate biosynthetic process	14	0.997055	GH_A02G0311(RNR2A);GH_A02G0466(SMAP1);GH_A05G1685(CXXS1);GH_A05G1754(VTC4);GH_A08G1252(At1g55090);GH_A08G1659(NDPK1);GH_A12G2304(PRS1);GH_A12G2323(At5g47030);GH_D02G1055(SAC1);GH_D02G1344(SMAP1);GH_D02G1358(DHAD);GH_D02G1412(At1g26460);GH_D02G1477(PSKR1);GH_D06G2261(SAC2)
GO:0044429	Cellular Component	mitochondrial part	13	0.248575	GH_A05G1608(At1g14450);GH_A05G1811(At1g76200);GH_A08G0509(At4g02580);GH_A08G0620(MTACP1);GH_A08G0717(MCCA);GH_A08G0742(MIRO2);GH_A08G0878(PECT1);GH_A08G0930(VDAC4);GH_A12G2323(At5g47030);GH_A12G2417(HDEF_2079);GH_D02G1519(At2g02050);GH_D03G1782(HDEF_2079);GH_D08G0735(MIRO2)
GO:0005739	Cellular Component	mitochondrion	13	0.282609	GH_A05G1608(At1g14450);GH_A05G1811(At1g76200);GH_A08G0509(At4g02580);GH_A08G0620(MTACP1);GH_A08G0717(MCCA);GH_A08G0742(MIRO2);GH_A08G0878(PECT1);GH_A08G0930(VDAC4);GH_A12G2323(At5g47030);GH_A12G2417(HDEF_2079);GH_D02G1519(At2g02050);GH_D03G1782(HDEF_2079);GH_D08G0735(MIRO2)
GO:0042579	Cellular Component	microbody	13	0.34217	GH_A02G0557(AAE7);GH_A05G1723(PMP22);GH_A05G1797(CAT1);GH_A08G0830(ephA);GH_A12G2360(ACX1);GH_D02G0844(ECHIA);GH_D02G1019(4CLL5);GH_D02G1026(AAE1);GH_D02G1030(AAE1);GH_D02G1335(At3g24170);GH_D04G0045(COAE);GH_D04G0118(ACS);GH_D06G2323(NUDT15)
GO:0098805	Cellular Component	whole membrane	13	0.403896	GH_A05G1592(SYP61);GH_A05G1697(TOM1);GH_A05G1847(VPS35B);GH_A08G0878(PECT1);GH_A08G0995(At5g34940);GH_A08G1469(TOC33);GH_A12G2313(TOM2A);GH_D02G1131(VSR1);GH_D02G1223(SEC23);GH_D04G0059(VPS33);GH_D04G0119(PCR10);GH_D06G2348(At2g20760);GH_D08G0742(OEP7)
GO:1990234	Cellular Component	transferase complex	13	0.53955	GH_A02G0504(CUL1);GH_A08G0792(TIR1);GH_A08G0810(CUL1);GH_A08G1389(TIR1);GH_A08G1439(SWC4);GH_A08G1525(At3g61590);GH_D02G0805(At1g21780);GH_D02G1034(DPMS1);GH_D06G2282(CUL4);GH_D06G2307(At4g18820);GH_D08G0769(wdr-23);GH_D08G0784(TIR1);GH_D08G0802(CUL1)
GO:0042170	Cellular Component	plastid membrane	13	0.620472	GH_A05G1743(AOX4);GH_A08G0739(FZL);GH_A08G1227(minD);GH_A08G1469(TOC33);GH_A08G1649(CAT9);GH_D02G0719(Z-ISO);GH_D02G0806(CAO);GH_D02G1045(--);GH_D02G1147(IM30);GH_D02G1446(PHYLLO);GH_D02G2275(TIC21);GH_D06G2295(TIC20-II);GH_D08G0742(OEP7)
GO:0098588	Cellular Component	bounding membrane of organelle	13	0.687253	GH_A05G1592(SYP61);GH_A05G1697(TOM1);GH_A05G1847(VPS35B);GH_A08G0878(PECT1);GH_A08G0995(At5g34940);GH_A08G1469(TOC33);GH_A12G2313(TOM2A);GH_D02G1131(VSR1);GH_D02G1223(SEC23);GH_D04G0059(VPS33);GH_D04G0119(PCR10);GH_D06G2348(At2g20760);GH_D08G0742(OEP7)
GO:0019899	Molecular Function	enzyme binding	13	0.231012	GH_A02G0321(KAPP);GH_A02G0504(CUL1);GH_A05G1476(RH1);GH_A08G0637(CYCU4-1);GH_A08G0735(CYCU3-1);GH_A08G0810(CUL1);GH_A08G0868(CYCB1-5);GH_A08G1635(CYCU2-2);GH_A08G1662(CYCU4-1);GH_D02G0707(VIP1);GH_D03G1791(CLPT2);GH_D06G2282(CUL4);GH_D08G0802(CUL1)
GO:0048037	Molecular Function	cofactor binding	13	0.237886	GH_A02G0328(At1g31672);GH_A02G0329(At1g31672);GH_A02G0514(UXS2);GH_A05G1681(ANR);GH_A08G0581(At3g02360);GH_A08G0737(CSP41A);GH_A08G1030(CCR2);GH_A08G1266(UGE5);GH_A12G2464(UGE1);GH_D02G0932(DCL);GH_D02G1095(At4g20930);GH_D02G1326(ltnD);GH_D04G0145(GLY1)
GO:0005198	Molecular Function	structural molecule activity	13	0.757986	GH_A02G0376(RPS15A);GH_A05G1567(RPL34);GH_A05G1616(rps5);GH_A05G1623(RPL21M);GH_A08G1694(RPL1);GH_D02G0825(RPS13);GH_D02G0886(TUBA);GH_D02G1082(TUBB5);GH_D02G1155(RPS4);GH_D02G1278(rpl14);GH_D02G1520(TUBA);GH_D02G1532(NUP155);GH_D06G2339(rps5)
GO:0016614	Molecular Function	oxidoreductase activity, acting on CH-OH group of donors	13	0.807744	GH_A02G0419(MD1);GH_A05G1840(CAD6);GH_A08G0581(At3g02360);GH_A08G1588(AN);GH_A12G2365(iolG);GH_D02G1095(At4g20930);GH_D02G1326(ltnD);GH_D02G1409(UGD5);GH_D03G1747(NRS/ER);GH_D03G1758(HPR3);GH_D04G0060(SDP6);GH_D04G0073(MDH1);GH_D04G0145(GLY1)
GO:0006779	Biological Process	porphyrin-containing compound biosynthetic process	13	0.198986	GH_A08G0605(CCD1);GH_A08G0737(CSP41A);GH_A08G1395(APG3);GH_A08G1462(CYP20-3);GH_A08G1517(STR4);GH_A08G1699(--);GH_A12G2469(--);GH_D02G0806(CAO);GH_D02G1398(HEMH);GH_D02G2277(SEP1);GH_D03G1919(PSRP2);GH_D03G1940(ATS1);GH_D06G2322(CHLI)
GO:0033014	Biological Process	tetrapyrrole biosynthetic process	13	0.222747	GH_A08G0605(CCD1);GH_A08G0737(CSP41A);GH_A08G1395(APG3);GH_A08G1462(CYP20-3);GH_A08G1517(STR4);GH_A08G1699(--);GH_A12G2469(--);GH_D02G0806(CAO);GH_D02G1398(HEMH);GH_D02G2277(SEP1);GH_D03G1919(PSRP2);GH_D03G1940(ATS1);GH_D06G2322(CHLI)
GO:0006694	Biological Process	steroid biosynthetic process	13	0.236831	GH_A02G0299(GLCAT14A);GH_A08G0523(UGT80A2);GH_A08G0558(FLA7);GH_A08G0950(XBAT32);GH_A08G1006(SYT5);GH_A08G1239(mfsd5);GH_A08G1710(CESA3);GH_A12G2448(HMGS);GH_D02G1111(At5g58300);GH_D02G1116(PATL4);GH_D02G1363(SBH2);GH_D03G1746(HMGS);GH_D03G1822(NPF6.3)
GO:0051273	Biological Process	beta-glucan metabolic process	13	0.404109	GH_A05G1624(CALS11);GH_A08G0515(CESA4);GH_A08G0841(CALS3);GH_A08G0843(CALS3);GH_A08G0844(CALS3);GH_A08G0845(CALS3);GH_A08G0939(OS9);GH_A08G1234(At1g64390);GH_A08G1710(CESA3);GH_A12G2388(SKU5);GH_D02G1034(DPMS1);GH_D02G1047(OST1A);GH_D02G1109(FER)
GO:0040029	Biological Process	regulation of gene expression, epigenetic	13	0.591204	GH_A02G0429(KIN10A);GH_A08G0500(RANGAP2);GH_A08G0620(MTACP1);GH_A08G0708(EOL1);GH_A08G0736(RANGAP1);GH_A08G1104(--);GH_A12G2358(HOS1);GH_D02G0798(SWI3C);GH_D02G0896(KIN7N);GH_D02G1222(--);GH_D03G1850(HOS1);GH_D03G1884(UPF1);GH_D04G0075(TIO)
GO:0048229	Biological Process	gametophyte development	13	0.627905	GH_A05G1623(RPL21M);GH_A05G1624(CALS11);GH_A08G0596(GFA2);GH_A08G0792(TIR1);GH_A08G0818(RH36);GH_A08G1204(EMS1);GH_A08G1389(TIR1);GH_A08G1418(PDIL2-1);GH_A08G1605(--);GH_D02G0880(IRX9H);GH_D02G1358(DHAD);GH_D02G1381(AGL30);GH_D08G0784(TIR1)
GO:0055085	Biological Process	transmembrane transport	13	0.738933	GH_A05G1497(KAT1);GH_A05G1513(TPK3);GH_A08G0930(VDAC4);GH_A08G1121(VHA-c''1);GH_A08G1232(SLAH3);GH_A08G1454(TPK5);GH_D02G1069(HAK23);GH_D02G1239(VDAC1);GH_D02G1311(SKOR);GH_D02G1443(HSP90-5);GH_D02G2275(TIC21);GH_D04G0136(POT2);GH_D06G2294(TPK3)
GO:0010035	Biological Process	response to inorganic substance	13	0.869285	GH_A02G0526(PLDZETA1);GH_A05G1498(PFDN6);GH_A05G1565(ATG7);GH_A08G0807(GPX3);GH_A08G0963(COL5);GH_A08G1252(At1g55090);GH_A08G1561(PMM);GH_A08G1695(PGK3);GH_A08G1710(CESA3);GH_A12G2323(At5g47030);GH_D02G1109(FER);GH_D02G1459(ACO3);GH_D08G0797(GPX3)
GO:0044428	Cellular Component	nuclear part	12	0.816646	GH_A02G0317(NFYC3);GH_A02G0493(Os01g0367900);GH_A05G1783(SWI3B);GH_A08G0825(U1A);GH_A08G1166(NRPB6A);GH_A08G1439(SWC4);GH_A08G1708(NFYA1);GH_D02G0687(GI);GH_D02G0798(SWI3C);GH_D02G1536(POL2A);GH_D04G0107(NFYA3);GH_D06G2347(RPB2)
GO:0005634	Cellular Component	nucleus	12	0.867881	GH_A02G0317(NFYC3);GH_A02G0493(Os01g0367900);GH_A05G1783(SWI3B);GH_A08G0825(U1A);GH_A08G1166(NRPB6A);GH_A08G1439(SWC4);GH_A08G1708(NFYA1);GH_D02G0687(GI);GH_D02G0798(SWI3C);GH_D02G1536(POL2A);GH_D04G0107(NFYA3);GH_D06G2347(RPB2)
GO:0016667	Molecular Function	oxidoreductase activity, acting on a sulfur group of donors	12	0.211861	GH_A05G1479(AERO2);GH_A05G1594(GRXC9);GH_A05G1685(CXXS1);GH_A05G1718(APR2);GH_A05G1845(ptges2);GH_A08G0640(Os05g0200100);GH_A08G0882(GRXC4);GH_A08G1418(PDIL2-1);GH_D02G0739(TRXM);GH_D02G0991(TRX1);GH_D02G1320(ptges2);GH_D04G0164(At5g39865)
GO:0008168	Molecular Function	methyltransferase activity	12	0.393704	GH_A02G0353(HMT3);GH_A05G1826(SMT2);GH_A08G0552(SETD3);GH_A08G0719(HMT-2);GH_A08G0927(--);GH_A08G1719(trmL);GH_A12G2334(TARBP1);GH_A12G2339(SUVH6);GH_D02G0786(ASHH2);GH_D02G0823(ASHR1);GH_D02G1050(ATXR7);GH_D02G1386(RBCMT)
GO:0042623	Molecular Function	ATPase activity, coupled	12	0.908068	GH_A05G1476(RH1);GH_A05G1791(Brip1);GH_A08G0625(At5g47030);GH_A08G0701(ACA12);GH_A08G0818(RH36);GH_A08G1227(minD);GH_A08G1617(RAD51C);GH_A08G1670(At5g47030);GH_A12G2323(At5g47030);GH_D02G0751(OsI_028228);GH_D02G1084(RH50);GH_D04G0146(RH17)
GO:0016887	Molecular Function	ATPase activity	12	0.92053	GH_A05G1476(RH1);GH_A05G1791(Brip1);GH_A08G0625(At5g47030);GH_A08G0701(ACA12);GH_A08G0818(RH36);GH_A08G1227(minD);GH_A08G1617(RAD51C);GH_A08G1670(At5g47030);GH_A12G2323(At5g47030);GH_D02G0751(OsI_028228);GH_D02G1084(RH50);GH_D04G0146(RH17)
GO:0016829	Molecular Function	lyase activity	12	0.986494	GH_A02G0318(VIT_05s0020g02800);GH_A05G1572(PDC1);GH_A08G1598(DHDPS2);GH_A12G2346(At4g16800);GH_A12G2476(SR);GH_D02G0959(AOS1);GH_D02G1326(ltnD);GH_D02G1358(DHAD);GH_D02G1446(PHYLLO);GH_D02G1453(SAMDC);GH_D02G1459(ACO3);GH_D03G1786(PHR1)
GO:0070085	Biological Process	glycosylation	12	0.13623	GH_A08G1661(ALG12);GH_A08G1745(At1g31730);GH_D02G0873(UBP16);GH_D02G1034(DPMS1);GH_D02G1055(SAC1);GH_D02G1131(VSR1);GH_D02G1194(APUM5);GH_D02G1257(DCP5);GH_D02G1258(DCP5);GH_D02G1305(FHY3);GH_D02G1459(ACO3);GH_D03G1943(IWS1)
GO:0071669	Biological Process	plant-type cell wall organization or biogenesis	12	0.179572	GH_A05G1595(NAC073);GH_A08G0515(CESA4);GH_A08G0578(COBL4);GH_A08G0583(MYB20);GH_A08G0609(CHX28);GH_A08G1710(CESA3);GH_A08G1713(MYB83);GH_A12G2445(HD1);GH_D02G0880(IRX9H);GH_D02G1116(PATL4);GH_D03G1754(HD1);GH_D03G1822(NPF6.3)
GO:0044550	Biological Process	secondary metabolite biosynthetic process	12	0.322862	GH_A02G0431(PHO1);GH_A05G1708(PER42);GH_A05G1754(VTC4);GH_A08G0657(FKBP20-2);GH_A08G1703(ATAB2);GH_A08G1710(CESA3);GH_A12G2441(ANS);GH_D02G0959(AOS1);GH_D02G2288(SUD1);GH_D03G1822(NPF6.3);GH_D04G0060(SDP6);GH_D04G0073(MDH1)
GO:0009886	Biological Process	post-embryonic morphogenesis	12	0.394231	GH_A02G0429(KIN10A);GH_A05G1759(--);GH_A08G0792(TIR1);GH_A08G1199(RPD1);GH_A08G1204(EMS1);GH_A08G1389(TIR1);GH_A12G2294(FDC2);GH_A12G2300(At5g46580);GH_A12G2456(SCL28);GH_D02G0729(PIN6);GH_D02G1464(HDG2);GH_D08G0784(TIR1)
GO:0009642	Biological Process	response to light intensity	12	0.449583	GH_A08G0588(DEGP7);GH_A08G0589(AAR2);GH_A08G0939(OS9);GH_A08G1419(ERDJ3B);GH_A08G1462(CYP20-3);GH_A12G2462(HSFB2C);GH_D02G0820(--);GH_D02G1274(SIS3);GH_D02G1438(GEK1);GH_D03G1809(NDUFAF6);GH_D03G1817(HSP70);GH_D03G1829(ATJ13)
GO:0009266	Biological Process	response to temperature stimulus	12	0.77409	GH_A08G0916(AIL5);GH_A08G1575(BAM7);GH_A08G1644(HUB1);GH_A12G2358(HOS1);GH_D02G0687(GI);GH_D02G1247(At4g39670);GH_D03G1817(HSP70);GH_D03G1850(HOS1);GH_D04G0054(--);GH_D04G0072(BZIP60);GH_D06G2282(CUL4);GH_D06G2338(FES1)
GO:0044391	Cellular Component	ribosomal subunit	11	0.69548	GH_A02G0357(GSVIVT00020038001);GH_A02G0358(GSVIVT00020038001);GH_A02G0376(RPS15A);GH_A05G1482(HLP);GH_A05G1616(rps5);GH_A08G0527(RPL13AD);GH_A08G1694(RPL1);GH_D02G1278(rpl14);GH_D02G1341(RPL13AD);GH_D04G0167(RPL7A);GH_D06G2339(rps5)
GO:0035251	Molecular Function	UDP-glucosyltransferase activity	11	0.00587746	GH_A05G1529(TPS1);GH_A05G1624(CALS11);GH_A08G0523(UGT80A2);GH_A08G0835(UGT92A1);GH_A08G0841(CALS3);GH_A08G0843(CALS3);GH_A08G0844(CALS3);GH_A08G0845(CALS3);GH_D02G1490(TPS6);GH_D02G2268(UGT84A13);GH_D06G2326(FG3)
GO:0019787	Molecular Function	ubiquitin-like protein transferase activity	11	0.0640634	GH_A08G0792(TIR1);GH_A08G1389(TIR1);GH_A08G1408(RFI2);GH_A08G1644(HUB1);GH_A08G1718(SAP5);GH_D02G0921(UBC37);GH_D02G1038(PUB15);GH_D02G1274(SIS3);GH_D02G2288(SUD1);GH_D06G2362(PUB8);GH_D08G0784(TIR1)
GO:0015631	Molecular Function	tubulin binding	11	0.277788	GH_A02G0429(KIN10A);GH_A02G0481(RUK);GH_A05G1684(KIN14C);GH_A08G1414(KIN14I);GH_A08G1604(MAP65-4);GH_A12G2428(KINUB);GH_A12G2484(KIN14J);GH_D02G0896(KIN7N);GH_D02G1507(MAP65-6);GH_D04G0062(KINUC);GH_D06G2353(At5g23430)
GO:0016779	Molecular Function	nucleotidyltransferase activity	11	0.681779	GH_A02G0365(APS1);GH_A05G1710(THG1);GH_A08G0878(PECT1);GH_A08G1166(NRPB6A);GH_A12G2485(rpoA);GH_D02G1536(POL2A);GH_D03G1886(NMAT2);GH_D03G1912(--);GH_D04G0131(polr1c);GH_D06G2307(At4g18820);GH_D06G2347(RPB2)
GO:0008092	Molecular Function	cytoskeletal protein binding	11	0.708679	GH_A02G0429(KIN10A);GH_A02G0481(RUK);GH_A05G1684(KIN14C);GH_A08G1414(KIN14I);GH_A08G1604(MAP65-4);GH_A12G2428(KINUB);GH_A12G2484(KIN14J);GH_D02G0896(KIN7N);GH_D02G1507(MAP65-6);GH_D04G0062(KINUC);GH_D06G2353(At5g23430)
GO:0006486	Biological Process	protein glycosylation	11	0.087834	GH_A08G1661(ALG12);GH_A08G1745(At1g31730);GH_D02G0873(UBP16);GH_D02G1055(SAC1);GH_D02G1131(VSR1);GH_D02G1194(APUM5);GH_D02G1257(DCP5);GH_D02G1258(DCP5);GH_D02G1305(FHY3);GH_D02G1459(ACO3);GH_D03G1943(IWS1)
GO:0043413	Biological Process	macromolecule glycosylation	11	0.087834	GH_A08G1661(ALG12);GH_A08G1745(At1g31730);GH_D02G0873(UBP16);GH_D02G1055(SAC1);GH_D02G1131(VSR1);GH_D02G1194(APUM5);GH_D02G1257(DCP5);GH_D02G1258(DCP5);GH_D02G1305(FHY3);GH_D02G1459(ACO3);GH_D03G1943(IWS1)
GO:0009100	Biological Process	glycoprotein metabolic process	11	0.102671	GH_A08G1661(ALG12);GH_A08G1745(At1g31730);GH_D02G0873(UBP16);GH_D02G1055(SAC1);GH_D02G1131(VSR1);GH_D02G1194(APUM5);GH_D02G1257(DCP5);GH_D02G1258(DCP5);GH_D02G1305(FHY3);GH_D02G1459(ACO3);GH_D03G1943(IWS1)
GO:0009101	Biological Process	glycoprotein biosynthetic process	11	0.102671	GH_A08G1661(ALG12);GH_A08G1745(At1g31730);GH_D02G0873(UBP16);GH_D02G1055(SAC1);GH_D02G1131(VSR1);GH_D02G1194(APUM5);GH_D02G1257(DCP5);GH_D02G1258(DCP5);GH_D02G1305(FHY3);GH_D02G1459(ACO3);GH_D03G1943(IWS1)
GO:1901361	Biological Process	organic cyclic compound catabolic process	11	0.238608	GH_A05G1750(FAH);GH_A08G0514(PSAT);GH_A08G1644(HUB1);GH_A08G1675(PPH);GH_D02G0906(--);GH_D02G1026(AAE1);GH_D02G1030(AAE1);GH_D02G1305(FHY3);GH_D03G1884(UPF1);GH_D04G0130(At5g05200);GH_D06G2347(RPB2)
GO:0009933	Biological Process	meristem structural organization	11	0.347848	GH_A02G0321(KAPP);GH_A05G1473(ARF6);GH_A05G1736(H1);GH_A05G1784(NAC031);GH_A08G0708(EOL1);GH_A08G0869(ATHB-8);GH_A08G1644(HUB1);GH_A08G1653(D6PKL2);GH_A08G1700(OBE4);GH_D02G0729(PIN6);GH_D02G1010(CLV1)
GO:0048532	Biological Process	anatomical structure arrangement	11	0.352244	GH_A02G0321(KAPP);GH_A05G1473(ARF6);GH_A05G1736(H1);GH_A05G1784(NAC031);GH_A08G0708(EOL1);GH_A08G0869(ATHB-8);GH_A08G1644(HUB1);GH_A08G1653(D6PKL2);GH_A08G1700(OBE4);GH_D02G0729(PIN6);GH_D02G1010(CLV1)
GO:0007015	Biological Process	actin filament organization	11	0.450101	GH_A02G0312(MED33A);GH_A08G0629(RAC2);GH_A08G0869(ATHB-8);GH_A08G1004(ARPC3);GH_A08G1528(ABIL1);GH_A08G1588(AN);GH_A08G1644(HUB1);GH_A08G1664(RAC2);GH_A12G2445(HD1);GH_D02G1055(SAC1);GH_D03G1754(HD1)
GO:0010243	Biological Process	response to organonitrogen compound	11	0.472288	GH_A05G1532(CAD1);GH_A05G1605(NSL1);GH_A05G1789(GLR3.3);GH_A08G0701(ACA12);GH_A08G1517(STR4);GH_D02G0959(AOS1);GH_D02G1019(4CLL5);GH_D02G1044(PP2C27);GH_D02G1247(At4g39670);GH_D02G2249(At4g33920);GH_D06G2336(NSL1)
GO:0003002	Biological Process	regionalization	11	0.57547	GH_A05G1473(ARF6);GH_A05G1593(ARF15);GH_A05G1736(H1);GH_A05G1784(NAC031);GH_A08G0714(VAB);GH_A08G0869(ATHB-8);GH_A08G0916(AIL5);GH_A08G1653(D6PKL2);GH_D02G0805(At1g21780);GH_D02G0889(KN1);GH_D02G1389(ILK1)
GO:0030036	Biological Process	actin cytoskeleton organization	11	0.595923	GH_A02G0312(MED33A);GH_A08G0629(RAC2);GH_A08G0869(ATHB-8);GH_A08G1004(ARPC3);GH_A08G1528(ABIL1);GH_A08G1588(AN);GH_A08G1644(HUB1);GH_A08G1664(RAC2);GH_A12G2445(HD1);GH_D02G1055(SAC1);GH_D03G1754(HD1)
GO:0030029	Biological Process	actin filament-based process	11	0.603977	GH_A02G0312(MED33A);GH_A08G0629(RAC2);GH_A08G0869(ATHB-8);GH_A08G1004(ARPC3);GH_A08G1528(ABIL1);GH_A08G1588(AN);GH_A08G1644(HUB1);GH_A08G1664(RAC2);GH_A12G2445(HD1);GH_D02G1055(SAC1);GH_D03G1754(HD1)
GO:0022622	Biological Process	root system development	11	0.658095	GH_A02G0312(MED33A);GH_A02G0526(PLDZETA1);GH_A08G0500(RANGAP2);GH_A08G0736(RANGAP1);GH_A08G0869(ATHB-8);GH_A08G1199(RPD1);GH_A08G1487(ROPGAP3);GH_A12G2388(SKU5);GH_A12G2445(HD1);GH_D02G1055(SAC1);GH_D03G1754(HD1)
GO:0048364	Biological Process	root development	11	0.658095	GH_A02G0312(MED33A);GH_A02G0526(PLDZETA1);GH_A08G0500(RANGAP2);GH_A08G0736(RANGAP1);GH_A08G0869(ATHB-8);GH_A08G1199(RPD1);GH_A08G1487(ROPGAP3);GH_A12G2388(SKU5);GH_A12G2445(HD1);GH_D02G1055(SAC1);GH_D03G1754(HD1)
GO:0034220	Biological Process	ion transmembrane transport	11	0.749733	GH_A05G1497(KAT1);GH_A05G1513(TPK3);GH_A08G0930(VDAC4);GH_A08G1121(VHA-c''1);GH_A08G1232(SLAH3);GH_A08G1454(TPK5);GH_D02G1069(HAK23);GH_D02G1239(VDAC1);GH_D02G1311(SKOR);GH_D04G0136(POT2);GH_D06G2294(TPK3)
GO:1901657	Biological Process	glycosyl compound metabolic process	11	0.813443	GH_A05G1708(PER42);GH_A05G1754(VTC4);GH_A05G1760(trmt10a);GH_A08G0657(FKBP20-2);GH_A08G1703(ATAB2);GH_A12G2323(At5g47030);GH_D02G0959(AOS1);GH_D03G1822(NPF6.3);GH_D04G0060(SDP6);GH_D04G0073(MDH1);GH_D06G2323(NUDT15)
GO:0006721	Biological Process	terpenoid metabolic process	11	0.87183	GH_A05G1720(GDCST);GH_A05G1743(AOX4);GH_A08G0605(CCD1);GH_A08G0948(TKT2);GH_A08G1006(SYT5);GH_A08G1395(APG3);GH_A08G1720(PAPD5);GH_A12G2294(FDC2);GH_A12G2469(--);GH_D03G1940(ATS1);GH_D04G0115(AIL1)
GO:0071229	Biological Process	cellular response to acid chemical	11	0.886002	GH_A02G0526(PLDZETA1);GH_A05G1532(CAD1);GH_A05G1605(NSL1);GH_A08G1086(--);GH_A08G1258(--);GH_A08G1517(STR4);GH_A08G1699(--);GH_D02G0959(AOS1);GH_D02G1389(ILK1);GH_D04G0072(BZIP60);GH_D06G2336(NSL1)
GO:0009893	Biological Process	positive regulation of metabolic process	11	0.935845	GH_A05G1689(THI1-2);GH_A08G1180(At4g27700);GH_A08G1204(EMS1);GH_A12G2333(UGLYAH);GH_D02G1010(CLV1);GH_D02G2288(SUD1);GH_D02G2289(FPP7);GH_D03G1868(PVA21);GH_D04G0073(MDH1);GH_D04G0086(ISA1);GH_D04G0130(At5g05200)
GO:0000151	Cellular Component	ubiquitin ligase complex	10	0.492698	GH_A02G0504(CUL1);GH_A08G0792(TIR1);GH_A08G0810(CUL1);GH_A08G1389(TIR1);GH_A08G1525(At3g61590);GH_D02G0805(At1g21780);GH_D06G2282(CUL4);GH_D08G0769(wdr-23);GH_D08G0784(TIR1);GH_D08G0802(CUL1)
GO:0044430	Cellular Component	cytoskeletal part	10	0.525233	GH_A02G0429(KIN10A);GH_A05G1684(KIN14C);GH_A08G0824(GCP4);GH_A08G1414(KIN14I);GH_A08G1604(MAP65-4);GH_A12G2428(KINUB);GH_A12G2484(KIN14J);GH_D02G0896(KIN7N);GH_D04G0062(KINUC);GH_D06G2353(At5g23430)
GO:0044436	Cellular Component	thylakoid part	10	0.543518	GH_A05G1450(PSAF);GH_A05G1515(CTPA1);GH_A08G0597(At3g63540);GH_A08G0657(FKBP20-2);GH_A08G1187(psbA);GH_A08G1462(CYP20-3);GH_A12G2486(psbB);GH_D02G0806(CAO);GH_D02G1166(FKBP16-3);GH_D02G2277(SEP1)
GO:0015036	Molecular Function	disulfide oxidoreductase activity	10	0.154533	GH_A05G1594(GRXC9);GH_A05G1685(CXXS1);GH_A05G1845(ptges2);GH_A08G0640(Os05g0200100);GH_A08G0882(GRXC4);GH_A08G1418(PDIL2-1);GH_D02G0739(TRXM);GH_D02G0991(TRX1);GH_D02G1320(ptges2);GH_D04G0164(At5g39865)
GO:0052689	Molecular Function	carboxylic ester hydrolase activity	10	0.290302	GH_A02G0564(--);GH_A05G1430(MPE3);GH_A05G1431(PMEU1);GH_A08G1675(PPH);GH_A12G2409(PMEI9);GH_D02G1425(At1g13700);GH_D02G1438(GEK1);GH_D03G1807(PMEI10);GH_D03G1830(PME68);GH_D03G1885(--)
GO:0004871	Molecular Function	signal transducer activity	10	0.527651	GH_A02G0417(CRY2);GH_A05G1789(GLR3.3);GH_A08G1204(EMS1);GH_A08G1584(MPK4);GH_D02G0986(NTF3);GH_D02G1010(CLV1);GH_D02G1138(NTF4);GH_D02G1241(TLP1);GH_D02G1477(PSKR1);GH_D03G1891(APRR2)
GO:0004175	Molecular Function	endopeptidase activity	10	0.545021	GH_A02G0343(PBD1);GH_A05G1454(tmem56b);GH_A05G1808(FTSH);GH_A08G0588(DEGP7);GH_A08G1260(FTSHI1);GH_A08G1729(CLPP4);GH_A12G2334(TARBP1);GH_A12G2338(CLPR4);GH_D02G0799(PBC1);GH_D02G0871(AED3)
GO:0004674	Molecular Function	protein serine/threonine kinase activity	10	0.882404	GH_A08G1195(CRK4);GH_A08G1204(EMS1);GH_A08G1497(WNK4);GH_A08G1540(AUR3);GH_A08G1584(MPK4);GH_A08G1734(CDKC-2);GH_D02G0828(MEKK1);GH_D02G0986(NTF3);GH_D02G1010(CLV1);GH_D02G1138(NTF4)
GO:0070646	Biological Process	protein modification by small protein removal	10	0.181303	GH_A05G1476(RH1);GH_A05G1719(UTP6);GH_A08G1540(AUR3);GH_A08G1644(HUB1);GH_A12G2358(HOS1);GH_D02G0873(UBP16);GH_D02G0968(CSN4);GH_D02G1153(At3g11710);GH_D03G1850(HOS1);GH_D04G0146(RH17)
GO:0019439	Biological Process	aromatic compound catabolic process	10	0.283996	GH_A05G1750(FAH);GH_A08G1644(HUB1);GH_A08G1675(PPH);GH_D02G0906(--);GH_D02G1026(AAE1);GH_D02G1030(AAE1);GH_D02G1305(FHY3);GH_D03G1884(UPF1);GH_D04G0130(At5g05200);GH_D06G2347(RPB2)
GO:0044270	Biological Process	cellular nitrogen compound catabolic process	10	0.3383	GH_A05G1750(FAH);GH_A08G1644(HUB1);GH_A08G1675(PPH);GH_D02G0906(--);GH_D02G1026(AAE1);GH_D02G1030(AAE1);GH_D02G1305(FHY3);GH_D03G1884(UPF1);GH_D04G0130(At5g05200);GH_D06G2347(RPB2)
GO:0046700	Biological Process	heterocycle catabolic process	10	0.3383	GH_A05G1750(FAH);GH_A08G1644(HUB1);GH_A08G1675(PPH);GH_D02G0906(--);GH_D02G1026(AAE1);GH_D02G1030(AAE1);GH_D02G1305(FHY3);GH_D03G1884(UPF1);GH_D04G0130(At5g05200);GH_D06G2347(RPB2)
GO:0009606	Biological Process	tropism	10	0.375476	GH_A02G0417(CRY2);GH_A02G0497(ALY3);GH_A05G1789(GLR3.3);GH_A05G1815(Bag6);GH_A08G1217(TPP2);GH_A08G1669(EIF4G);GH_A12G2367(--);GH_D02G1305(FHY3);GH_D06G2333(RLT1);GH_D06G2334(RLT1)
GO:0048646	Biological Process	anatomical structure formation involved in morphogenesis	10	0.375476	GH_A02G0429(KIN10A);GH_A02G0481(RUK);GH_A05G1784(NAC031);GH_A08G0596(GFA2);GH_A08G1606(ARL2);GH_A12G2456(SCL28);GH_D02G0729(PIN6);GH_D02G0880(IRX9H);GH_D02G1381(AGL30);GH_D04G0075(TIO)
GO:0048589	Biological Process	developmental growth	10	0.417706	GH_A02G0523(IBR3);GH_A05G1597(HSL1);GH_A05G1673(--);GH_A08G0530(AAK6);GH_A08G1588(AN);GH_A08G1710(CESA3);GH_A12G2388(SKU5);GH_D02G1104(OsI_36121);GH_D02G1109(FER);GH_D06G2360(--)
GO:1902580	Biological Process	single-organism cellular localization	10	0.542343	GH_A05G1660(--);GH_A08G0804(PEX6);GH_A08G1547(ARSA2);GH_A08G1649(CAT9);GH_A08G1724(FMT);GH_D02G0805(At1g21780);GH_D02G1149(SRP14);GH_D04G0146(RH17);GH_D06G2271(SRP19);GH_D08G0795(PEX6)
GO:0048437	Biological Process	floral organ development	10	0.551241	GH_A02G0429(KIN10A);GH_A05G1736(H1);GH_A05G1759(--);GH_A08G0792(TIR1);GH_A08G1204(EMS1);GH_A08G1389(TIR1);GH_A08G1565(MYB17);GH_A12G2456(SCL28);GH_D02G0729(PIN6);GH_D08G0784(TIR1)
GO:0015672	Biological Process	monovalent inorganic cation transport	10	0.741902	GH_A02G0464(AMT1-1);GH_A02G0482(NHX2);GH_A05G1605(NSL1);GH_A08G0609(CHX28);GH_A08G0694(GG2);GH_A08G1121(VHA-c''1);GH_A08G1562(KEA2);GH_D02G1515(NHX7);GH_D04G0125(--);GH_D06G2336(NSL1)
GO:0048523	Biological Process	negative regulation of cellular process	10	0.784829	GH_A02G0429(KIN10A);GH_A08G0500(RANGAP2);GH_A08G0736(RANGAP1);GH_A08G1525(At3g61590);GH_A12G2358(HOS1);GH_D02G0798(SWI3C);GH_D02G0896(KIN7N);GH_D02G1464(HDG2);GH_D03G1850(HOS1);GH_D04G0075(TIO)
GO:0005740	Cellular Component	mitochondrial envelope	9	0.307932	GH_A05G1608(At1g14450);GH_A05G1811(At1g76200);GH_A08G0509(At4g02580);GH_A08G0742(MIRO2);GH_A08G0878(PECT1);GH_A08G0930(VDAC4);GH_A12G2323(At5g47030);GH_D02G1519(At2g02050);GH_D08G0735(MIRO2)
GO:0031966	Cellular Component	mitochondrial membrane	9	0.307932	GH_A05G1608(At1g14450);GH_A05G1811(At1g76200);GH_A08G0509(At4g02580);GH_A08G0742(MIRO2);GH_A08G0878(PECT1);GH_A08G0930(VDAC4);GH_A12G2323(At5g47030);GH_D02G1519(At2g02050);GH_D08G0735(MIRO2)
GO:0016209	Molecular Function	antioxidant activity	9	0.00365514	GH_A05G1797(CAT1);GH_A08G0759(GPX4);GH_A08G0807(GPX3);GH_A08G1404(PARB);GH_A12G2311(PER20);GH_A12G2478(GPX6);GH_A12G2480(GPX8);GH_D08G0756(GPX4);GH_D08G0797(GPX3)
GO:0015078	Molecular Function	hydrogen ion transmembrane transporter activity	9	0.06651	GH_A02G0482(NHX2);GH_A08G0609(CHX28);GH_A08G0625(At5g47030);GH_A08G1562(KEA2);GH_A08G1670(At5g47030);GH_A12G2323(At5g47030);GH_A12G2500(VATE);GH_D02G1515(NHX7);GH_D04G0125(--)
GO:0009832	Biological Process	plant-type cell wall biogenesis	9	0.00779836	GH_A05G1595(NAC073);GH_A08G0515(CESA4);GH_A08G0578(COBL4);GH_A08G0583(MYB20);GH_A08G1710(CESA3);GH_A08G1713(MYB83);GH_A12G2445(HD1);GH_D02G0880(IRX9H);GH_D03G1754(HD1)
GO:0046488	Biological Process	phosphatidylinositol metabolic process	9	0.0829409	GH_A05G1462(IMPL1);GH_A05G1463(IMPL1);GH_A05G1754(VTC4);GH_A08G0720(IP5P4);GH_A08G1524(PIP5K10);GH_A12G2312(IP5P2);GH_D02G1055(SAC1);GH_D02G2281(PTEN2A);GH_D06G2261(SAC2)
GO:0051336	Biological Process	regulation of hydrolase activity	9	0.0855863	GH_A05G1820(ROPGEF1);GH_A08G0500(RANGAP2);GH_A08G0736(RANGAP1);GH_A08G0775(ROPGAP2);GH_A08G1208(I-2);GH_A08G1487(ROPGAP3);GH_A08G1601(BIG2);GH_A08G1741(ROPGEF14);GH_D08G0772(ROPGAP2)
GO:0006089	Biological Process	lactate metabolic process	9	0.0966653	GH_A05G1462(IMPL1);GH_A05G1463(IMPL1);GH_A05G1754(VTC4);GH_A08G1704(dusA);GH_A12G2417(HDEF_2079);GH_D02G0753(ACR3);GH_D02G1059(--);GH_D03G1782(HDEF_2079);GH_D04G0124(GLX2-2)
GO:0008283	Biological Process	cell proliferation	9	0.13117	GH_A08G0714(VAB);GH_A08G0738(--);GH_A08G0869(ATHB-8);GH_A08G1199(RPD1);GH_D02G1104(OsI_36121);GH_D02G1305(FHY3);GH_D02G2264(HAT3.1);GH_D04G0075(TIO);GH_D08G0800(SWC2)
GO:0009069	Biological Process	serine family amino acid metabolic process	9	0.156078	GH_A05G1720(GDCST);GH_A08G1462(CYP20-3);GH_A08G1517(STR4);GH_A12G2417(HDEF_2079);GH_A12G2476(SR);GH_D02G0832(SHM7);GH_D02G0879(SHM2);GH_D02G0959(AOS1);GH_D03G1782(HDEF_2079)
GO:0000338	Biological Process	protein deneddylation	9	0.203587	GH_A05G1476(RH1);GH_A05G1719(UTP6);GH_A08G1540(AUR3);GH_A08G1644(HUB1);GH_A12G2358(HOS1);GH_D02G0968(CSN4);GH_D02G1153(At3g11710);GH_D03G1850(HOS1);GH_D04G0146(RH17)
GO:0009790	Biological Process	embryo development	9	0.421109	GH_A08G0869(ATHB-8);GH_A08G0916(AIL5);GH_A08G1581(--);GH_A08G1644(HUB1);GH_A08G1700(OBE4);GH_D02G0999(LDL3);GH_D03G1884(UPF1);GH_D04G0120(GRP23);GH_D06G2282(CUL4)
GO:0018958	Biological Process	phenol-containing compound metabolic process	9	0.421109	GH_A05G1605(NSL1);GH_A05G1750(FAH);GH_A08G1462(CYP20-3);GH_A08G1517(STR4);GH_D02G0959(AOS1);GH_D02G1247(At4g39670);GH_D02G1250(--);GH_D03G1943(IWS1);GH_D06G2336(NSL1)
GO:0000160	Biological Process	phosphorelay signal transduction system	9	0.460769	GH_A02G0389(ETR2);GH_A08G0708(EOL1);GH_A08G0792(TIR1);GH_A08G0916(AIL5);GH_A08G1134(ERF061);GH_A08G1389(TIR1);GH_D02G1459(ACO3);GH_D04G0115(AIL1);GH_D08G0784(TIR1)
GO:0009890	Biological Process	negative regulation of biosynthetic process	9	0.523994	GH_A02G0429(KIN10A);GH_A05G1681(ANR);GH_A08G0500(RANGAP2);GH_A08G0736(RANGAP1);GH_A12G2358(HOS1);GH_D02G0798(SWI3C);GH_D02G0896(KIN7N);GH_D03G1850(HOS1);GH_D04G0075(TIO)
GO:0009863	Biological Process	salicylic acid mediated signaling pathway	9	0.542961	GH_A02G0526(PLDZETA1);GH_A05G1532(CAD1);GH_A05G1605(NSL1);GH_A08G1086(--);GH_A08G1258(--);GH_A08G1517(STR4);GH_D02G0959(AOS1);GH_D02G1389(ILK1);GH_D06G2336(NSL1)
GO:0071446	Biological Process	cellular response to salicylic acid stimulus	9	0.542961	GH_A02G0526(PLDZETA1);GH_A05G1532(CAD1);GH_A05G1605(NSL1);GH_A08G1086(--);GH_A08G1258(--);GH_A08G1517(STR4);GH_D02G0959(AOS1);GH_D02G1389(ILK1);GH_D06G2336(NSL1)
GO:0009751	Biological Process	response to salicylic acid	9	0.547658	GH_A02G0526(PLDZETA1);GH_A05G1532(CAD1);GH_A05G1605(NSL1);GH_A08G1086(--);GH_A08G1258(--);GH_A08G1517(STR4);GH_D02G0959(AOS1);GH_D02G1389(ILK1);GH_D06G2336(NSL1)
GO:0098542	Biological Process	defense response to other organism	9	0.669948	GH_A05G1605(NSL1);GH_A08G1418(PDIL2-1);GH_A08G1419(ERDJ3B);GH_A08G1644(HUB1);GH_A12G2338(CLPR4);GH_A12G2467(OSM34);GH_D03G1943(IWS1);GH_D04G0145(GLY1);GH_D06G2336(NSL1)
GO:0090558	Biological Process	plant epidermis development	9	0.773364	GH_A02G0312(MED33A);GH_A08G0735(CYCU3-1);GH_A08G0869(ATHB-8);GH_A08G1487(ROPGAP3);GH_A08G1588(AN);GH_A12G2388(SKU5);GH_A12G2445(HD1);GH_D02G1055(SAC1);GH_D03G1754(HD1)
GO:0006818	Biological Process	hydrogen transport	9	0.816757	GH_A02G0482(NHX2);GH_A05G1481(INT2);GH_A08G0609(CHX28);GH_A08G0996(AVP1);GH_A08G1121(VHA-c''1);GH_A08G1562(KEA2);GH_A12G2323(At5g47030);GH_D02G1515(NHX7);GH_D04G0125(--)
GO:1901659	Biological Process	glycosyl compound biosynthetic process	9	0.816757	GH_A05G1708(PER42);GH_A05G1754(VTC4);GH_A08G0657(FKBP20-2);GH_A08G1703(ATAB2);GH_A12G2323(At5g47030);GH_D02G0959(AOS1);GH_D03G1822(NPF6.3);GH_D04G0060(SDP6);GH_D04G0073(MDH1)
GO:0016049	Biological Process	cell growth	9	0.913792	GH_A02G0523(IBR3);GH_A05G1597(HSL1);GH_A05G1673(--);GH_A08G1588(AN);GH_A08G1710(CESA3);GH_A12G2388(SKU5);GH_D02G1109(FER);GH_D02G1383(NAC029);GH_D06G2360(--)
GO:0051128	Biological Process	regulation of cellular component organization	9	0.961839	GH_A05G1624(CALS11);GH_A08G0869(ATHB-8);GH_A08G1004(ARPC3);GH_A08G1588(AN);GH_A08G1741(ROPGEF14);GH_A12G2488(MURE);GH_D02G1257(DCP5);GH_D02G1258(DCP5);GH_D02G1399(EIF-5A2)
GO:0005875	Cellular Component	microtubule associated complex	8	0.472929	GH_A02G0429(KIN10A);GH_A05G1684(KIN14C);GH_A08G1414(KIN14I);GH_A12G2428(KINUB);GH_A12G2484(KIN14J);GH_D02G0896(KIN7N);GH_D04G0062(KINUC);GH_D06G2353(At5g23430)
GO:0012505	Cellular Component	endomembrane system	8	0.88332	GH_A05G1592(SYP61);GH_A05G1847(VPS35B);GH_A08G0500(RANGAP2);GH_A08G0736(RANGAP1);GH_A08G1419(ERDJ3B);GH_D02G1015(P4H3);GH_D02G1131(VSR1);GH_D04G0098(CG1)
GO:0005216	Molecular Function	ion channel activity	8	0.0848772	GH_A05G1497(KAT1);GH_A05G1789(GLR3.3);GH_A08G0930(VDAC4);GH_A08G1057(CNGC1);GH_A08G1065(CNGC1);GH_A08G1232(SLAH3);GH_D02G1239(VDAC1);GH_D02G1311(SKOR)
GO:0022838	Molecular Function	substrate-specific channel activity	8	0.0848772	GH_A05G1497(KAT1);GH_A05G1789(GLR3.3);GH_A08G0930(VDAC4);GH_A08G1057(CNGC1);GH_A08G1065(CNGC1);GH_A08G1232(SLAH3);GH_D02G1239(VDAC1);GH_D02G1311(SKOR)
GO:0015267	Molecular Function	channel activity	8	0.125814	GH_A05G1497(KAT1);GH_A05G1789(GLR3.3);GH_A08G0930(VDAC4);GH_A08G1057(CNGC1);GH_A08G1065(CNGC1);GH_A08G1232(SLAH3);GH_D02G1239(VDAC1);GH_D02G1311(SKOR)
GO:0022803	Molecular Function	passive transmembrane transporter activity	8	0.125814	GH_A05G1497(KAT1);GH_A05G1789(GLR3.3);GH_A08G0930(VDAC4);GH_A08G1057(CNGC1);GH_A08G1065(CNGC1);GH_A08G1232(SLAH3);GH_D02G1239(VDAC1);GH_D02G1311(SKOR)
GO:0019900	Molecular Function	kinase binding	8	0.136506	GH_A02G0321(KAPP);GH_A08G0637(CYCU4-1);GH_A08G0735(CYCU3-1);GH_A08G0868(CYCB1-5);GH_A08G1635(CYCU2-2);GH_A08G1662(CYCU4-1);GH_D02G0707(VIP1);GH_D03G1791(CLPT2)
GO:0015399	Molecular Function	primary active transmembrane transporter activity	8	0.838193	GH_A08G0625(At5g47030);GH_A08G0701(ACA12);GH_A08G0996(AVP1);GH_A08G1091(ABCB28);GH_A08G1455(ABCB11);GH_A08G1670(At5g47030);GH_A12G2323(At5g47030);GH_D03G1924(ABCB2)
GO:0015405	Molecular Function	P-P-bond-hydrolysis-driven transmembrane transporter activity	8	0.838193	GH_A08G0625(At5g47030);GH_A08G0701(ACA12);GH_A08G0996(AVP1);GH_A08G1091(ABCB28);GH_A08G1455(ABCB11);GH_A08G1670(At5g47030);GH_A12G2323(At5g47030);GH_D03G1924(ABCB2)
GO:0043087	Biological Process	regulation of GTPase activity	8	0.0425556	GH_A05G1820(ROPGEF1);GH_A08G0500(RANGAP2);GH_A08G0736(RANGAP1);GH_A08G0775(ROPGAP2);GH_A08G1487(ROPGAP3);GH_A08G1601(BIG2);GH_A08G1741(ROPGEF14);GH_D08G0772(ROPGAP2)
GO:0042044	Biological Process	fluid transport	8	0.192828	GH_A02G0473(At4g15545);GH_A05G1708(PER42);GH_A08G1082(--);GH_A08G1561(PMM);GH_A08G1710(CESA3);GH_A12G2323(At5g47030);GH_D02G1109(FER);GH_D02G1459(ACO3)
GO:0006913	Biological Process	nucleocytoplasmic transport	8	0.215416	GH_A05G1476(RH1);GH_A05G1660(--);GH_A05G1719(UTP6);GH_A08G0500(RANGAP2);GH_A08G0736(RANGAP1);GH_A08G1644(HUB1);GH_D02G0707(VIP1);GH_D04G0146(RH17)
GO:0051169	Biological Process	nuclear transport	8	0.215416	GH_A05G1476(RH1);GH_A05G1660(--);GH_A05G1719(UTP6);GH_A08G0500(RANGAP2);GH_A08G0736(RANGAP1);GH_A08G1644(HUB1);GH_D02G0707(VIP1);GH_D04G0146(RH17)
GO:0016071	Biological Process	mRNA metabolic process	8	0.268253	GH_A08G0761(PAC);GH_A08G1051(At5g53180);GH_A08G1212(CFIS2);GH_A08G1644(HUB1);GH_D02G1305(FHY3);GH_D03G1884(UPF1);GH_D06G2347(RPB2);GH_D08G0766(PAC)
GO:0048569	Biological Process	post-embryonic organ development	8	0.308783	GH_A02G0429(KIN10A);GH_A02G0526(PLDZETA1);GH_A05G1759(--);GH_A08G0500(RANGAP2);GH_A08G0736(RANGAP1);GH_A08G1199(RPD1);GH_A12G2456(SCL28);GH_D02G0729(PIN6)
GO:0016144	Biological Process	S-glycoside biosynthetic process	8	0.319118	GH_A05G1708(PER42);GH_A05G1754(VTC4);GH_A08G0657(FKBP20-2);GH_A08G1703(ATAB2);GH_D02G0959(AOS1);GH_D03G1822(NPF6.3);GH_D04G0060(SDP6);GH_D04G0073(MDH1)
GO:0019758	Biological Process	glycosinolate biosynthetic process	8	0.319118	GH_A05G1708(PER42);GH_A05G1754(VTC4);GH_A08G0657(FKBP20-2);GH_A08G1703(ATAB2);GH_D02G0959(AOS1);GH_D03G1822(NPF6.3);GH_D04G0060(SDP6);GH_D04G0073(MDH1)
GO:0009746	Biological Process	response to hexose	8	0.324311	GH_A02G0473(At4g15545);GH_A05G1708(PER42);GH_A05G1757(ACR11);GH_A08G0717(MCCA);GH_A08G1082(--);GH_A08G1517(STR4);GH_A08G1710(CESA3);GH_D02G0715(CYFBP)
GO:0034284	Biological Process	response to monosaccharide	8	0.324311	GH_A02G0473(At4g15545);GH_A05G1708(PER42);GH_A05G1757(ACR11);GH_A08G0717(MCCA);GH_A08G1082(--);GH_A08G1517(STR4);GH_A08G1710(CESA3);GH_D02G0715(CYFBP)
GO:0009799	Biological Process	specification of symmetry	8	0.350477	GH_A05G1473(ARF6);GH_A05G1593(ARF15);GH_A05G1736(H1);GH_A05G1784(NAC031);GH_A08G0708(EOL1);GH_A08G0869(ATHB-8);GH_A08G1653(D6PKL2);GH_D02G0729(PIN6)
GO:0006417	Biological Process	regulation of translation	8	0.382189	GH_A02G0529(--);GH_A05G1619(TIF3D1);GH_A08G0737(CSP41A);GH_A12G2404(--);GH_D02G0817(prorsd1p);GH_D02G1257(DCP5);GH_D02G1258(DCP5);GH_D02G1399(EIF-5A2)
GO:0034248	Biological Process	regulation of cellular amide metabolic process	8	0.382189	GH_A02G0529(--);GH_A05G1619(TIF3D1);GH_A08G0737(CSP41A);GH_A12G2404(--);GH_D02G0817(prorsd1p);GH_D02G1257(DCP5);GH_D02G1258(DCP5);GH_D02G1399(EIF-5A2)
GO:0016143	Biological Process	S-glycoside metabolic process	8	0.414035	GH_A05G1708(PER42);GH_A05G1754(VTC4);GH_A08G0657(FKBP20-2);GH_A08G1703(ATAB2);GH_D02G0959(AOS1);GH_D03G1822(NPF6.3);GH_D04G0060(SDP6);GH_D04G0073(MDH1)
GO:0019757	Biological Process	glycosinolate metabolic process	8	0.414035	GH_A05G1708(PER42);GH_A05G1754(VTC4);GH_A08G0657(FKBP20-2);GH_A08G1703(ATAB2);GH_D02G0959(AOS1);GH_D03G1822(NPF6.3);GH_D04G0060(SDP6);GH_D04G0073(MDH1)
GO:1901565	Biological Process	organonitrogen compound catabolic process	8	0.429942	GH_A05G1750(FAH);GH_A08G1675(PPH);GH_A08G1697(PAO1);GH_D02G0906(--);GH_D02G1026(AAE1);GH_D02G1030(AAE1);GH_D02G1095(At4g20930);GH_D04G0130(At5g05200)
GO:0009696	Biological Process	salicylic acid metabolic process	8	0.498065	GH_A05G1605(NSL1);GH_A08G1462(CYP20-3);GH_A08G1517(STR4);GH_D02G0959(AOS1);GH_D02G1247(At4g39670);GH_D02G1250(--);GH_D03G1943(IWS1);GH_D06G2336(NSL1)
GO:0042537	Biological Process	benzene-containing compound metabolic process	8	0.503218	GH_A05G1605(NSL1);GH_A08G1462(CYP20-3);GH_A08G1517(STR4);GH_D02G0959(AOS1);GH_D02G1247(At4g39670);GH_D02G1250(--);GH_D03G1943(IWS1);GH_D06G2336(NSL1)
GO:0009648	Biological Process	photoperiodism	8	0.528723	GH_A02G0318(VIT_05s0020g02800);GH_A05G1577(IQD1);GH_A05G1590(VOZ1);GH_A05G1783(SWI3B);GH_A05G1815(Bag6);GH_D02G0687(GI);GH_D03G1884(UPF1);GH_D06G2282(CUL4)
GO:0006342	Biological Process	chromatin silencing	8	0.553736	GH_A02G0429(KIN10A);GH_A08G0500(RANGAP2);GH_A08G0736(RANGAP1);GH_A12G2358(HOS1);GH_D02G0798(SWI3C);GH_D02G0896(KIN7N);GH_D03G1850(HOS1);GH_D04G0075(TIO)
GO:0045814	Biological Process	negative regulation of gene expression, epigenetic	8	0.553736	GH_A02G0429(KIN10A);GH_A08G0500(RANGAP2);GH_A08G0736(RANGAP1);GH_A12G2358(HOS1);GH_D02G0798(SWI3C);GH_D02G0896(KIN7N);GH_D03G1850(HOS1);GH_D04G0075(TIO)
GO:0045892	Biological Process	negative regulation of transcription, DNA-templated	8	0.563585	GH_A02G0429(KIN10A);GH_A08G0500(RANGAP2);GH_A08G0736(RANGAP1);GH_A12G2358(HOS1);GH_D02G0798(SWI3C);GH_D02G0896(KIN7N);GH_D03G1850(HOS1);GH_D04G0075(TIO)
GO:1903507	Biological Process	negative regulation of nucleic acid-templated transcription	8	0.563585	GH_A02G0429(KIN10A);GH_A08G0500(RANGAP2);GH_A08G0736(RANGAP1);GH_A12G2358(HOS1);GH_D02G0798(SWI3C);GH_D02G0896(KIN7N);GH_D03G1850(HOS1);GH_D04G0075(TIO)
GO:2000113	Biological Process	negative regulation of cellular macromolecule biosynthetic process	8	0.592542	GH_A02G0429(KIN10A);GH_A08G0500(RANGAP2);GH_A08G0736(RANGAP1);GH_A12G2358(HOS1);GH_D02G0798(SWI3C);GH_D02G0896(KIN7N);GH_D03G1850(HOS1);GH_D04G0075(TIO)
GO:1902679	Biological Process	negative regulation of RNA biosynthetic process	8	0.597276	GH_A02G0429(KIN10A);GH_A08G0500(RANGAP2);GH_A08G0736(RANGAP1);GH_A12G2358(HOS1);GH_D02G0798(SWI3C);GH_D02G0896(KIN7N);GH_D03G1850(HOS1);GH_D04G0075(TIO)
GO:0045934	Biological Process	negative regulation of nucleobase-containing compound metabolic process	8	0.611314	GH_A02G0429(KIN10A);GH_A08G0500(RANGAP2);GH_A08G0736(RANGAP1);GH_A12G2358(HOS1);GH_D02G0798(SWI3C);GH_D02G0896(KIN7N);GH_D03G1850(HOS1);GH_D04G0075(TIO)
GO:0051253	Biological Process	negative regulation of RNA metabolic process	8	0.611314	GH_A02G0429(KIN10A);GH_A08G0500(RANGAP2);GH_A08G0736(RANGAP1);GH_A12G2358(HOS1);GH_D02G0798(SWI3C);GH_D02G0896(KIN7N);GH_D03G1850(HOS1);GH_D04G0075(TIO)
GO:0010558	Biological Process	negative regulation of macromolecule biosynthetic process	8	0.625093	GH_A02G0429(KIN10A);GH_A08G0500(RANGAP2);GH_A08G0736(RANGAP1);GH_A12G2358(HOS1);GH_D02G0798(SWI3C);GH_D02G0896(KIN7N);GH_D03G1850(HOS1);GH_D04G0075(TIO)
GO:0031327	Biological Process	negative regulation of cellular biosynthetic process	8	0.625093	GH_A02G0429(KIN10A);GH_A08G0500(RANGAP2);GH_A08G0736(RANGAP1);GH_A12G2358(HOS1);GH_D02G0798(SWI3C);GH_D02G0896(KIN7N);GH_D03G1850(HOS1);GH_D04G0075(TIO)
GO:0051172	Biological Process	negative regulation of nitrogen compound metabolic process	8	0.638605	GH_A02G0429(KIN10A);GH_A08G0500(RANGAP2);GH_A08G0736(RANGAP1);GH_A12G2358(HOS1);GH_D02G0798(SWI3C);GH_D02G0896(KIN7N);GH_D03G1850(HOS1);GH_D04G0075(TIO)
GO:0010015	Biological Process	root morphogenesis	8	0.70973	GH_A02G0312(MED33A);GH_A08G0869(ATHB-8);GH_A08G1199(RPD1);GH_A08G1487(ROPGAP3);GH_A12G2388(SKU5);GH_A12G2445(HD1);GH_D02G1055(SAC1);GH_D03G1754(HD1)
GO:0070838	Biological Process	divalent metal ion transport	8	0.717461	GH_A02G0428(GLTP1);GH_A05G1789(GLR3.3);GH_A08G0682(MRS2-2);GH_A08G0701(ACA12);GH_A08G1057(CNGC1);GH_A08G1065(CNGC1);GH_A08G1710(CESA3);GH_D04G0041(RBL19)
GO:0072511	Biological Process	divalent inorganic cation transport	8	0.717461	GH_A02G0428(GLTP1);GH_A05G1789(GLR3.3);GH_A08G0682(MRS2-2);GH_A08G0701(ACA12);GH_A08G1057(CNGC1);GH_A08G1065(CNGC1);GH_A08G1710(CESA3);GH_D04G0041(RBL19)
GO:0055114	Biological Process	oxidation-reduction process	8	0.767698	GH_A02G0326(LOX5);GH_A08G1187(psbA);GH_A08G1517(STR4);GH_A12G2323(At5g47030);GH_A12G2486(psbB);GH_D02G0825(RPS13);GH_D02G1035(SBEII);GH_D02G2277(SEP1)
GO:0031324	Biological Process	negative regulation of cellular metabolic process	8	0.787148	GH_A02G0429(KIN10A);GH_A08G0500(RANGAP2);GH_A08G0736(RANGAP1);GH_A12G2358(HOS1);GH_D02G0798(SWI3C);GH_D02G0896(KIN7N);GH_D03G1850(HOS1);GH_D04G0075(TIO)
GO:0015698	Biological Process	inorganic anion transport	8	0.877099	GH_A02G0431(PHO1);GH_A08G0883(PHT1-4);GH_A08G1179(mfsd5);GH_A08G1232(SLAH3);GH_A08G1239(mfsd5);GH_A12G2344(Slc37a2);GH_D02G0707(VIP1);GH_D03G1822(NPF6.3)
GO:0010038	Biological Process	response to metal ion	8	0.879125	GH_A05G1498(PFDN6);GH_A08G1252(At1g55090);GH_A08G1561(PMM);GH_A08G1695(PGK3);GH_A08G1710(CESA3);GH_A12G2323(At5g47030);GH_D02G1109(FER);GH_D02G1459(ACO3)
GO:0048583	Biological Process	regulation of response to stimulus	8	0.911097	GH_A02G0326(LOX5);GH_A02G0521(CAPH2);GH_A08G1419(ERDJ3B);GH_A08G1518(GH3.5);GH_D02G0873(UBP16);GH_D02G1252(MED25);GH_D02G2281(PTEN2A);GH_D06G2282(CUL4)
GO:0048878	Biological Process	chemical homeostasis	8	0.928153	GH_A02G0482(NHX2);GH_A05G1432(APUM23);GH_A05G1708(PER42);GH_A05G1757(ACR11);GH_A05G1789(GLR3.3);GH_A08G0701(ACA12);GH_D02G1459(ACO3);GH_D02G2275(TIC21)
GO:0044712	Biological Process	single-organism catabolic process	8	0.953924	GH_A08G0514(PSAT);GH_A08G0605(CCD1);GH_A08G0804(PEX6);GH_A08G1649(CAT9);GH_A12G2360(ACX1);GH_D02G0844(ECHIA);GH_D02G1095(At4g20930);GH_D08G0795(PEX6)
GO:1901293	Biological Process	nucleoside phosphate biosynthetic process	8	0.995942	GH_A02G0311(RNR2A);GH_A08G1252(At1g55090);GH_A08G1659(NDPK1);GH_A12G2304(PRS1);GH_A12G2323(At5g47030);GH_D02G1358(DHAD);GH_D02G1412(At1g26460);GH_D02G1477(PSKR1)
GO:0031461	Cellular Component	cullin-RING ubiquitin ligase complex	7	0.738518	GH_A08G0792(TIR1);GH_A08G1389(TIR1);GH_A08G1525(At3g61590);GH_D02G0805(At1g21780);GH_D06G2282(CUL4);GH_D08G0769(wdr-23);GH_D08G0784(TIR1)
GO:0051213	Molecular Function	dioxygenase activity	7	0.0794327	GH_A02G0326(LOX5);GH_A02G0361(VIT_05s0020g04080);GH_A02G0403(At1g06620);GH_A08G0605(CCD1);GH_A12G2441(ANS);GH_D02G1484(GA2OX6);GH_D02G1542(At1g03400)
GO:0008757	Molecular Function	S-adenosylmethionine-dependent methyltransferase activity	7	0.270932	GH_A05G1826(SMT2);GH_A08G0552(SETD3);GH_A08G0927(--);GH_D02G0786(ASHH2);GH_D02G0823(ASHR1);GH_D02G1050(ATXR7);GH_D02G1386(RBCMT)
GO:0003774	Molecular Function	motor activity	7	0.396034	GH_A02G0429(KIN10A);GH_A05G1684(KIN14C);GH_A08G1414(KIN14I);GH_A12G2428(KINUB);GH_A12G2484(KIN14J);GH_D02G0896(KIN7N);GH_D04G0062(KINUC)
GO:0051536	Molecular Function	iron-sulfur cluster binding	7	0.562701	GH_A08G0509(At4g02580);GH_A08G1749(ABCE2);GH_A12G2294(FDC2);GH_A12G2340(At4g02580);GH_D02G0806(CAO);GH_D02G1459(ACO3);GH_D04G0081(At4g29890)
GO:0030234	Molecular Function	enzyme regulator activity	7	0.572804	GH_A08G0500(RANGAP2);GH_A08G0736(RANGAP1);GH_A08G0775(ROPGAP2);GH_A08G1665(CKB1);GH_A12G2329(CKB1);GH_D03G1878(CKB1);GH_D08G0772(ROPGAP2)
GO:0060089	Molecular Function	molecular transducer activity	7	0.616836	GH_A02G0389(ETR2);GH_A02G0417(CRY2);GH_A05G1789(GLR3.3);GH_A08G1057(CNGC1);GH_A08G1065(CNGC1);GH_D02G1241(TLP1);GH_D02G1477(PSKR1)
GO:0098772	Molecular Function	molecular function regulator	7	0.649309	GH_A08G0500(RANGAP2);GH_A08G0736(RANGAP1);GH_A08G0775(ROPGAP2);GH_A08G1665(CKB1);GH_A12G2329(CKB1);GH_D03G1878(CKB1);GH_D08G0772(ROPGAP2)
GO:0004497	Molecular Function	monooxygenase activity	7	0.688576	GH_A05G1439(4CL2);GH_A08G0781(YUC10);GH_A12G2491(CYP86A22);GH_D02G0806(CAO);GH_D02G1019(4CLL5);GH_D03G1819(At1g62600);GH_D03G1864(MO2)
GO:0004721	Molecular Function	phosphoprotein phosphatase activity	7	0.701017	GH_A02G0321(KAPP);GH_A02G0470(At3g06270);GH_A12G2296(EYA);GH_D02G0750(At1g43900);GH_D02G1044(PP2C27);GH_D02G2249(At4g33920);GH_D02G2281(PTEN2A)
GO:0016835	Molecular Function	carbon-oxygen lyase activity	7	0.740086	GH_A02G0318(VIT_05s0020g02800);GH_A08G1598(DHDPS2);GH_A12G2346(At4g16800);GH_D02G0959(AOS1);GH_D02G1358(DHAD);GH_D02G1446(PHYLLO);GH_D02G1459(ACO3)
GO:0008509	Molecular Function	anion transmembrane transporter activity	7	0.754671	GH_A02G0431(PHO1);GH_A08G0863(At3g13620);GH_A08G1239(mfsd5);GH_A08G1649(CAT9);GH_A12G2332(CAT7);GH_D02G0813(UDP-GALT1);GH_D03G1822(NPF6.3)
GO:0051540	Molecular Function	metal cluster binding	7	0.801057	GH_A08G0509(At4g02580);GH_A08G1749(ABCE2);GH_A12G2294(FDC2);GH_A12G2340(At4g02580);GH_D02G0806(CAO);GH_D02G1459(ACO3);GH_D04G0081(At4g29890)
GO:0004518	Molecular Function	nuclease activity	7	0.932993	GH_A05G1651(ENDO4);GH_A08G0720(IP5P4);GH_A08G0942(CCR4-6);GH_A08G1474(At1g02270);GH_A08G1552(GEN1);GH_D02G0742(SDN5);GH_D02G1154(polA)
GO:0016747	Molecular Function	transferase activity, transferring acyl groups other than amino-acyl groups	7	0.93543	GH_A02G0347(DMAS1-B);GH_A05G1787(PAT21);GH_A08G0514(PSAT);GH_A08G1222(DCR);GH_D02G0694(PAT08);GH_D02G1113(NSI);GH_D06G2275(LCAT4)
GO:0015291	Molecular Function	secondary active transmembrane transporter activity	7	0.980198	GH_A02G0482(NHX2);GH_A05G1481(INT2);GH_A05G1705(DTX40);GH_A08G0609(CHX28);GH_D02G1515(NHX7);GH_D03G1792(DTX56);GH_D03G1822(NPF6.3)
GO:0005991	Biological Process	trehalose metabolic process	7	0.00234996	GH_A05G1529(TPS1);GH_A05G1539(TPS7);GH_A08G0954(TPS11);GH_A12G2390(TPPF);GH_D02G1490(TPS6);GH_D03G1814(TPPF);GH_D06G2310(TPS7)
GO:0048511	Biological Process	rhythmic process	7	0.107948	GH_A02G0417(CRY2);GH_A08G0737(CSP41A);GH_A12G2478(GPX6);GH_D02G0687(GI);GH_D02G1238(AMY3);GH_D02G1305(FHY3);GH_D03G1891(APRR2)
GO:0009555	Biological Process	pollen development	7	0.156406	GH_A05G1624(CALS11);GH_A08G0792(TIR1);GH_A08G1204(EMS1);GH_A08G1389(TIR1);GH_D02G0880(IRX9H);GH_D02G1381(AGL30);GH_D08G0784(TIR1)
GO:0006637	Biological Process	acyl-CoA metabolic process	7	0.265061	GH_A02G0299(GLCAT14A);GH_A08G0558(FLA7);GH_A08G1239(mfsd5);GH_A12G2448(HMGS);GH_D02G1104(OsI_36121);GH_D02G1111(At5g58300);GH_D03G1746(HMGS)
GO:0035383	Biological Process	thioester metabolic process	7	0.265061	GH_A02G0299(GLCAT14A);GH_A08G0558(FLA7);GH_A08G1239(mfsd5);GH_A12G2448(HMGS);GH_D02G1104(OsI_36121);GH_D02G1111(At5g58300);GH_D03G1746(HMGS)
GO:0009914	Biological Process	hormone transport	7	0.337033	GH_A05G1597(HSL1);GH_A05G1720(GDCST);GH_A08G0881(RPL18);GH_A08G1487(ROPGAP3);GH_A08G1710(CESA3);GH_D02G0729(PIN6);GH_D02G1111(At5g58300)
GO:0060918	Biological Process	auxin transport	7	0.337033	GH_A05G1597(HSL1);GH_A05G1720(GDCST);GH_A08G0881(RPL18);GH_A08G1487(ROPGAP3);GH_A08G1710(CESA3);GH_D02G0729(PIN6);GH_D02G1111(At5g58300)
GO:0019751	Biological Process	polyol metabolic process	7	0.348371	GH_A05G1462(IMPL1);GH_A05G1463(IMPL1);GH_A05G1754(VTC4);GH_A08G0720(IP5P4);GH_A12G2312(IP5P2);GH_D02G1055(SAC1);GH_D04G0060(SDP6)
GO:0009694	Biological Process	jasmonic acid metabolic process	7	0.354056	GH_A02G0326(LOX5);GH_A05G1696(PLA1);GH_A08G1462(CYP20-3);GH_A08G1517(STR4);GH_D02G0959(AOS1);GH_D02G1019(4CLL5);GH_D04G0054(--)
GO:0022610	Biological Process	biological adhesion	7	0.512454	GH_A02G0312(MED33A);GH_A08G0869(ATHB-8);GH_A08G1588(AN);GH_A08G1644(HUB1);GH_A12G2445(HD1);GH_D02G1055(SAC1);GH_D03G1754(HD1)
GO:0009756	Biological Process	carbohydrate mediated signaling	7	0.523374	GH_A08G0916(AIL5);GH_A08G1644(HUB1);GH_A12G2358(HOS1);GH_D02G1274(SIS3);GH_D03G1850(HOS1);GH_D03G1884(UPF1);GH_D06G2282(CUL4)
GO:0071322	Biological Process	cellular response to carbohydrate stimulus	7	0.523374	GH_A08G0916(AIL5);GH_A08G1644(HUB1);GH_A12G2358(HOS1);GH_D02G1274(SIS3);GH_D03G1850(HOS1);GH_D03G1884(UPF1);GH_D06G2282(CUL4)
GO:0042445	Biological Process	hormone metabolic process	7	0.550254	GH_A05G1593(ARF15);GH_A05G1736(H1);GH_A08G0781(YUC10);GH_A08G1082(--);GH_D02G0959(AOS1);GH_D02G0999(LDL3);GH_D03G1791(CLPT2)
GO:0009814	Biological Process	defense response, incompatible interaction	7	0.560822	GH_A05G1605(NSL1);GH_A08G1418(PDIL2-1);GH_A08G1419(ERDJ3B);GH_A12G2338(CLPR4);GH_D03G1943(IWS1);GH_D04G0145(GLY1);GH_D06G2336(NSL1)
GO:0048588	Biological Process	developmental cell growth	7	0.576462	GH_A02G0523(IBR3);GH_A05G1597(HSL1);GH_A05G1673(--);GH_A08G1710(CESA3);GH_A12G2388(SKU5);GH_D02G1109(FER);GH_D06G2360(--)
GO:0010053	Biological Process	root epidermal cell differentiation	7	0.677625	GH_A02G0312(MED33A);GH_A08G0869(ATHB-8);GH_A08G1487(ROPGAP3);GH_A12G2388(SKU5);GH_A12G2445(HD1);GH_D02G1055(SAC1);GH_D03G1754(HD1)
GO:0090627	Biological Process	plant epidermal cell differentiation	7	0.677625	GH_A02G0312(MED33A);GH_A08G0869(ATHB-8);GH_A08G1487(ROPGAP3);GH_A12G2388(SKU5);GH_A12G2445(HD1);GH_D02G1055(SAC1);GH_D03G1754(HD1)
GO:0019220	Biological Process	regulation of phosphate metabolic process	7	0.686421	GH_A08G1204(EMS1);GH_A08G1208(I-2);GH_A08G1665(CKB1);GH_A12G2329(CKB1);GH_D02G1010(CLV1);GH_D02G2281(PTEN2A);GH_D03G1878(CKB1)
GO:0051174	Biological Process	regulation of phosphorus metabolic process	7	0.686421	GH_A08G1204(EMS1);GH_A08G1208(I-2);GH_A08G1665(CKB1);GH_A12G2329(CKB1);GH_D02G1010(CLV1);GH_D02G2281(PTEN2A);GH_D03G1878(CKB1)
GO:0015931	Biological Process	nucleobase-containing compound transport	7	0.699325	GH_A05G1476(RH1);GH_A05G1719(UTP6);GH_A08G0500(RANGAP2);GH_A08G0736(RANGAP1);GH_A08G1644(HUB1);GH_D02G0813(UDP-GALT1);GH_D04G0146(RH17)
GO:0016114	Biological Process	terpenoid biosynthetic process	7	0.779684	GH_A05G1720(GDCST);GH_A05G1743(AOX4);GH_A08G0605(CCD1);GH_A08G1006(SYT5);GH_A08G1395(APG3);GH_A12G2469(--);GH_D03G1940(ATS1)
GO:0009308	Biological Process	amine metabolic process	7	0.808812	GH_A05G1736(H1);GH_A08G0950(XBAT32);GH_A08G1082(--);GH_A08G1232(SLAH3);GH_A08G1697(PAO1);GH_D02G0959(AOS1);GH_D02G1453(SAMDC)
GO:0031047	Biological Process	gene silencing by RNA	7	0.808812	GH_A05G1719(UTP6);GH_A08G0620(MTACP1);GH_A08G0708(EOL1);GH_A08G1104(--);GH_A12G2358(HOS1);GH_D03G1850(HOS1);GH_D03G1884(UPF1)
GO:0006305	Biological Process	DNA alkylation	7	0.823665	GH_A05G1505(MCM3);GH_A08G0719(HMT-2);GH_A12G2358(HOS1);GH_D02G0896(KIN7N);GH_D02G1104(OsI_36121);GH_D03G1850(HOS1);GH_D04G0075(TIO)
GO:0030243	Biological Process	cellulose metabolic process	7	0.823665	GH_A08G0515(CESA4);GH_A08G0939(OS9);GH_A08G1234(At1g64390);GH_A08G1710(CESA3);GH_D02G1034(DPMS1);GH_D02G1047(OST1A);GH_D02G1109(FER)
GO:0006304	Biological Process	DNA modification	7	0.840277	GH_A05G1505(MCM3);GH_A08G0719(HMT-2);GH_A12G2358(HOS1);GH_D02G0896(KIN7N);GH_D02G1104(OsI_36121);GH_D03G1850(HOS1);GH_D04G0075(TIO)
GO:0006399	Biological Process	tRNA metabolic process	7	0.853146	GH_A05G1709(At4g04670);GH_A05G1710(THG1);GH_A08G1704(dusA);GH_A12G2479(At5g38830);GH_D02G0679(PUS3);GH_D02G1153(At3g11710);GH_D06G2359(At3g62120)
GO:0008299	Biological Process	isoprenoid biosynthetic process	7	0.869738	GH_A05G1720(GDCST);GH_A05G1743(AOX4);GH_A08G0605(CCD1);GH_A08G1006(SYT5);GH_A08G1395(APG3);GH_A12G2469(--);GH_D03G1940(ATS1)
GO:0046165	Biological Process	alcohol biosynthetic process	7	0.871977	GH_A02G0299(GLCAT14A);GH_A05G1754(VTC4);GH_A08G0558(FLA7);GH_A08G0950(XBAT32);GH_A08G1239(mfsd5);GH_D02G1111(At5g58300);GH_D02G1331(NMT1)
GO:0048285	Biological Process	organelle fission	7	0.874185	GH_A05G1709(At4g04670);GH_A08G1204(EMS1);GH_A08G1604(MAP65-4);GH_A12G2435(TPX2);GH_D02G0896(KIN7N);GH_D02G2279(CYCD3-3);GH_D04G0075(TIO)
GO:0035966	Biological Process	response to topologically incorrect protein	7	0.878505	GH_A05G1608(At1g14450);GH_A08G0509(At4g02580);GH_A08G0666(ATG9);GH_A08G1547(ARSA2);GH_A12G2323(At5g47030);GH_D02G1459(ACO3);GH_D02G1519(At2g02050)
GO:1901617	Biological Process	organic hydroxy compound biosynthetic process	7	0.888769	GH_A02G0299(GLCAT14A);GH_A05G1754(VTC4);GH_A08G0558(FLA7);GH_A08G0950(XBAT32);GH_A08G1239(mfsd5);GH_D02G1111(At5g58300);GH_D02G1331(NMT1)
GO:0016042	Biological Process	lipid catabolic process	7	0.905408	GH_A08G0514(PSAT);GH_A08G0605(CCD1);GH_A08G0804(PEX6);GH_A08G1649(CAT9);GH_A12G2360(ACX1);GH_D02G0844(ECHIA);GH_D08G0795(PEX6)
GO:0050801	Biological Process	ion homeostasis	7	0.916836	GH_A02G0482(NHX2);GH_A05G1708(PER42);GH_A05G1757(ACR11);GH_A05G1789(GLR3.3);GH_A08G0701(ACA12);GH_D02G1459(ACO3);GH_D02G2275(TIC21)
GO:0009409	Biological Process	response to cold	7	0.92425	GH_A08G0916(AIL5);GH_A08G1575(BAM7);GH_A08G1644(HUB1);GH_A12G2358(HOS1);GH_D03G1850(HOS1);GH_D06G2282(CUL4);GH_D06G2338(FES1)
GO:0043094	Biological Process	cellular metabolic compound salvage	7	0.952356	GH_A02G0361(VIT_05s0020g04080);GH_A05G1608(At1g14450);GH_A08G0509(At4g02580);GH_A12G2323(At5g47030);GH_A12G2395(APT4);GH_D02G1459(ACO3);GH_D02G1519(At2g02050)
GO:0009451	Biological Process	RNA modification	7	0.993841	GH_A05G1515(CTPA1);GH_A05G1623(RPL21M);GH_A05G1709(At4g04670);GH_A05G1719(UTP6);GH_A08G1016(At4g30825);GH_A08G1703(ATAB2);GH_D04G0058(EXOSC7)
GO:0009165	Biological Process	nucleotide biosynthetic process	7	0.996646	GH_A02G0311(RNR2A);GH_A08G1252(At1g55090);GH_A08G1659(NDPK1);GH_A12G2323(At5g47030);GH_D02G1358(DHAD);GH_D02G1412(At1g26460);GH_D02G1477(PSKR1)
GO:0031225	Cellular Component	anchored component of membrane	6	0.0882021	GH_A05G1818(CCT2);GH_A08G0558(FLA7);GH_A08G0585(At1g66250);GH_A08G0866(At3g13560);GH_A12G2388(SKU5);GH_D02G1144(--)
GO:0009528	Cellular Component	plastid inner membrane	6	0.471066	GH_A08G1227(minD);GH_D02G0806(CAO);GH_D02G1045(--);GH_D02G1147(IM30);GH_D02G2275(TIC21);GH_D06G2295(TIC20-II)
GO:0044455	Cellular Component	mitochondrial membrane part	6	0.501817	GH_A05G1608(At1g14450);GH_A05G1811(At1g76200);GH_A08G0509(At4g02580);GH_A08G0878(PECT1);GH_A12G2323(At5g47030);GH_D02G1519(At2g02050)
GO:0016023	Cellular Component	cytoplasmic, membrane-bounded vesicle	6	0.606237	GH_D02G1131(VSR1);GH_D02G1223(SEC23);GH_D02G1508(At4g32285);GH_D03G1824(ATG8F);GH_D04G0119(PCR10);GH_D06G2348(At2g20760)
GO:0031410	Cellular Component	cytoplasmic vesicle	6	0.627766	GH_D02G1131(VSR1);GH_D02G1223(SEC23);GH_D02G1508(At4g32285);GH_D03G1824(ATG8F);GH_D04G0119(PCR10);GH_D06G2348(At2g20760)
GO:0034357	Cellular Component	photosynthetic membrane	6	0.688074	GH_A05G1450(PSAF);GH_A08G0597(At3g63540);GH_A08G1187(psbA);GH_A12G2486(psbB);GH_D02G0806(CAO);GH_D02G2277(SEP1)
GO:0031988	Cellular Component	membrane-bounded vesicle	6	0.745737	GH_D02G1131(VSR1);GH_D02G1223(SEC23);GH_D02G1508(At4g32285);GH_D03G1824(ATG8F);GH_D04G0119(PCR10);GH_D06G2348(At2g20760)
GO:0031982	Cellular Component	vesicle	6	0.788197	GH_D02G1131(VSR1);GH_D02G1223(SEC23);GH_D02G1508(At4g32285);GH_D03G1824(ATG8F);GH_D04G0119(PCR10);GH_D06G2348(At2g20760)
GO:0004601	Molecular Function	peroxidase activity	6	0.00119914	GH_A08G0759(GPX4);GH_A08G0807(GPX3);GH_A12G2478(GPX6);GH_A12G2480(GPX8);GH_D08G0756(GPX4);GH_D08G0797(GPX3)
GO:0016684	Molecular Function	oxidoreductase activity, acting on peroxide as acceptor	6	0.00272029	GH_A08G0759(GPX4);GH_A08G0807(GPX3);GH_A12G2478(GPX6);GH_A12G2480(GPX8);GH_D08G0756(GPX4);GH_D08G0797(GPX3)
GO:0022836	Molecular Function	gated channel activity	6	0.0133331	GH_A05G1789(GLR3.3);GH_A08G0930(VDAC4);GH_A08G1057(CNGC1);GH_A08G1065(CNGC1);GH_A08G1232(SLAH3);GH_D02G1239(VDAC1)
GO:0016866	Molecular Function	intramolecular transferase activity	6	0.0808731	GH_A05G1695(At4g21770);GH_A05G1819(pus10);GH_A05G1831(At1g76050);GH_A08G1561(PMM);GH_D02G0679(PUS3);GH_D02G1143(PGM1)
GO:0019842	Molecular Function	vitamin binding	6	0.0914219	GH_A05G1572(PDC1);GH_A05G1830(P4H3);GH_A12G2441(ANS);GH_D02G1015(P4H3);GH_D02G1080(At1g22950);GH_D02G1446(PHYLLO)
GO:0016701	Molecular Function	oxidoreductase activity, acting on single donors with incorporation of molecular oxygen	6	0.110564	GH_A02G0326(LOX5);GH_A02G0361(VIT_05s0020g04080);GH_A05G1439(4CL2);GH_A08G0605(CCD1);GH_D02G0806(CAO);GH_D02G1019(4CLL5)
GO:0004872	Molecular Function	receptor activity	6	0.163898	GH_A02G0417(CRY2);GH_A05G1789(GLR3.3);GH_A08G1057(CNGC1);GH_A08G1065(CNGC1);GH_D02G1241(TLP1);GH_D02G1477(PSKR1)
GO:0031406	Molecular Function	carboxylic acid binding	6	0.188848	GH_A05G1757(ACR11);GH_A05G1824(STY46);GH_D02G0710(STY46);GH_D02G0753(ACR3);GH_D02G1436(ACR4);GH_D03G1790(ACR8)
GO:0043177	Molecular Function	organic acid binding	6	0.188848	GH_A05G1757(ACR11);GH_A05G1824(STY46);GH_D02G0710(STY46);GH_D02G0753(ACR3);GH_D02G1436(ACR4);GH_D03G1790(ACR8)
GO:0016836	Molecular Function	hydro-lyase activity	6	0.209791	GH_A02G0318(VIT_05s0020g02800);GH_A08G1598(DHDPS2);GH_A12G2346(At4g16800);GH_D02G0959(AOS1);GH_D02G1358(DHAD);GH_D02G1459(ACO3)
GO:0016859	Molecular Function	cis-trans isomerase activity	6	0.317978	GH_A08G0657(FKBP20-2);GH_A08G1462(CYP20-3);GH_A08G1597(CYP18-1);GH_D02G0719(Z-ISO);GH_D02G1166(FKBP16-3);GH_D02G1353(CYP23)
GO:0016875	Molecular Function	ligase activity, forming carbon-oxygen bonds	6	0.479987	GH_A12G2404(--);GH_A12G2479(At5g38830);GH_D02G0817(prorsd1p);GH_D02G1153(At3g11710);GH_D03G1929(rplY);GH_D06G2359(At3g62120)
GO:0016876	Molecular Function	ligase activity, forming aminoacyl-tRNA and related compounds	6	0.479987	GH_A12G2404(--);GH_A12G2479(At5g38830);GH_D02G0817(prorsd1p);GH_D02G1153(At3g11710);GH_D03G1929(rplY);GH_D06G2359(At3g62120)
GO:0008289	Molecular Function	lipid binding	6	0.554379	GH_A02G0428(GLTP1);GH_A02G0526(PLDZETA1);GH_A12G2301(PLL1);GH_D02G1247(At4g39670);GH_D02G1508(At4g32285);GH_D02G2281(PTEN2A)
GO:0016616	Molecular Function	oxidoreductase activity, acting on the CH-OH group of donors, NAD or NADP as acceptor	6	0.930598	GH_A05G1840(CAD6);GH_A12G2365(iolG);GH_D02G1095(At4g20930);GH_D02G1326(ltnD);GH_D03G1747(NRS/ER);GH_D03G1758(HPR3)
GO:0006787	Biological Process	porphyrin-containing compound catabolic process	6	0.0910286	GH_A05G1750(FAH);GH_A08G1675(PPH);GH_D02G0906(--);GH_D02G1026(AAE1);GH_D02G1030(AAE1);GH_D04G0130(At5g05200)
GO:0033015	Biological Process	tetrapyrrole catabolic process	6	0.0910286	GH_A05G1750(FAH);GH_A08G1675(PPH);GH_D02G0906(--);GH_D02G1026(AAE1);GH_D02G1030(AAE1);GH_D04G0130(At5g05200)
GO:0051187	Biological Process	cofactor catabolic process	6	0.0910286	GH_A05G1750(FAH);GH_A08G1675(PPH);GH_D02G0906(--);GH_D02G1026(AAE1);GH_D02G1030(AAE1);GH_D04G0130(At5g05200)
GO:0006544	Biological Process	glycine metabolic process	6	0.114996	GH_A05G1720(GDCST);GH_A08G1462(CYP20-3);GH_A08G1517(STR4);GH_A12G2417(HDEF_2079);GH_D02G0959(AOS1);GH_D03G1782(HDEF_2079)
GO:0042180	Biological Process	cellular ketone metabolic process	6	0.146526	GH_A05G1532(CAD1);GH_A05G1605(NSL1);GH_A08G0950(XBAT32);GH_D02G1420(At2g03690);GH_D02G1446(PHYLLO);GH_D06G2336(NSL1)
GO:0002252	Biological Process	immune effector process	6	0.151322	GH_A02G0447(Os10g0467600);GH_A05G1532(CAD1);GH_A05G1605(NSL1);GH_A08G0620(MTACP1);GH_A08G0701(ACA12);GH_D06G2336(NSL1)
GO:0010087	Biological Process	phloem or xylem histogenesis	6	0.259694	GH_A08G0578(COBL4);GH_A08G0869(ATHB-8);GH_A08G1653(D6PKL2);GH_A12G2445(HD1);GH_D02G1382(EXPA15);GH_D03G1754(HD1)
GO:0006405	Biological Process	RNA export from nucleus	6	0.277524	GH_A05G1476(RH1);GH_A05G1719(UTP6);GH_A08G0500(RANGAP2);GH_A08G0736(RANGAP1);GH_A08G1644(HUB1);GH_D04G0146(RH17)
GO:0051168	Biological Process	nuclear export	6	0.277524	GH_A05G1476(RH1);GH_A05G1719(UTP6);GH_A08G0500(RANGAP2);GH_A08G0736(RANGAP1);GH_A08G1644(HUB1);GH_D04G0146(RH17)
GO:0032535	Biological Process	regulation of cellular component size	6	0.363526	GH_A05G1597(HSL1);GH_A05G1720(GDCST);GH_A08G0881(RPL18);GH_A08G1004(ARPC3);GH_A08G1710(CESA3);GH_D02G1111(At5g58300)
GO:0090066	Biological Process	regulation of anatomical structure size	6	0.363526	GH_A05G1597(HSL1);GH_A05G1720(GDCST);GH_A08G0881(RPL18);GH_A08G1004(ARPC3);GH_A08G1710(CESA3);GH_D02G1111(At5g58300)
GO:0006403	Biological Process	RNA localization	6	0.394748	GH_A05G1476(RH1);GH_A05G1719(UTP6);GH_A08G0500(RANGAP2);GH_A08G0736(RANGAP1);GH_A08G1644(HUB1);GH_D04G0146(RH17)
GO:0050657	Biological Process	nucleic acid transport	6	0.394748	GH_A05G1476(RH1);GH_A05G1719(UTP6);GH_A08G0500(RANGAP2);GH_A08G0736(RANGAP1);GH_A08G1644(HUB1);GH_D04G0146(RH17)
GO:0050658	Biological Process	RNA transport	6	0.394748	GH_A05G1476(RH1);GH_A05G1719(UTP6);GH_A08G0500(RANGAP2);GH_A08G0736(RANGAP1);GH_A08G1644(HUB1);GH_D04G0146(RH17)
GO:0051236	Biological Process	establishment of RNA localization	6	0.394748	GH_A05G1476(RH1);GH_A05G1719(UTP6);GH_A08G0500(RANGAP2);GH_A08G0736(RANGAP1);GH_A08G1644(HUB1);GH_D04G0146(RH17)
GO:0048193	Biological Process	Golgi vesicle transport	6	0.499374	GH_A08G0619(RABH1B);GH_A08G1547(ARSA2);GH_D02G0704(SEC5A);GH_D02G0805(At1g21780);GH_D02G1088(At1g30630);GH_D02G1131(VSR1)
GO:0009793	Biological Process	embryo development ending in seed dormancy	6	0.540706	GH_A08G1581(--);GH_A08G1644(HUB1);GH_D02G0999(LDL3);GH_D03G1884(UPF1);GH_D04G0120(GRP23);GH_D06G2282(CUL4)
GO:0051235	Biological Process	maintenance of location	6	0.580485	GH_A08G0916(AIL5);GH_A08G1644(HUB1);GH_A12G2358(HOS1);GH_D02G1356(PRAF1);GH_D03G1850(HOS1);GH_D06G2282(CUL4)
GO:0016109	Biological Process	tetraterpenoid biosynthetic process	6	0.649376	GH_A05G1720(GDCST);GH_A05G1743(AOX4);GH_A08G0605(CCD1);GH_A08G1395(APG3);GH_A12G2469(--);GH_D03G1940(ATS1)
GO:0010154	Biological Process	fruit development	6	0.669127	GH_A08G1581(--);GH_A08G1644(HUB1);GH_D02G0999(LDL3);GH_D03G1884(UPF1);GH_D04G0120(GRP23);GH_D06G2282(CUL4)
GO:0048316	Biological Process	seed development	6	0.669127	GH_A08G1581(--);GH_A08G1644(HUB1);GH_D02G0999(LDL3);GH_D03G1884(UPF1);GH_D04G0120(GRP23);GH_D06G2282(CUL4)
GO:0009698	Biological Process	phenylpropanoid metabolic process	6	0.673952	GH_A02G0312(MED33A);GH_A02G0431(PHO1);GH_A08G0496(MED33B);GH_A08G1710(CESA3);GH_A12G2441(ANS);GH_D02G2288(SUD1)
GO:0044106	Biological Process	cellular amine metabolic process	6	0.678732	GH_A08G0950(XBAT32);GH_A08G1082(--);GH_A08G1232(SLAH3);GH_A08G1697(PAO1);GH_D02G0959(AOS1);GH_D02G1453(SAMDC)
GO:0006633	Biological Process	fatty acid biosynthetic process	6	0.692799	GH_A02G0326(LOX5);GH_A08G0605(CCD1);GH_A08G1462(CYP20-3);GH_A08G1517(STR4);GH_D02G0959(AOS1);GH_D03G1940(ATS1)
GO:0016108	Biological Process	tetraterpenoid metabolic process	6	0.697396	GH_A05G1720(GDCST);GH_A05G1743(AOX4);GH_A08G0605(CCD1);GH_A08G1395(APG3);GH_A12G2469(--);GH_D03G1940(ATS1)
GO:0070918	Biological Process	production of small RNA involved in gene silencing by RNA	6	0.697396	GH_A05G1719(UTP6);GH_A08G0620(MTACP1);GH_A08G0708(EOL1);GH_A08G1104(--);GH_A12G2358(HOS1);GH_D03G1850(HOS1)
GO:0031050	Biological Process	dsRNA fragmentation	6	0.706451	GH_A05G1719(UTP6);GH_A08G0620(MTACP1);GH_A08G0708(EOL1);GH_A08G1104(--);GH_A12G2358(HOS1);GH_D03G1850(HOS1)
GO:0043331	Biological Process	response to dsRNA	6	0.706451	GH_A05G1719(UTP6);GH_A08G0620(MTACP1);GH_A08G0708(EOL1);GH_A08G1104(--);GH_A12G2358(HOS1);GH_D03G1850(HOS1)
GO:0071359	Biological Process	cellular response to dsRNA	6	0.706451	GH_A05G1719(UTP6);GH_A08G0620(MTACP1);GH_A08G0708(EOL1);GH_A08G1104(--);GH_A12G2358(HOS1);GH_D03G1850(HOS1)
GO:0072330	Biological Process	monocarboxylic acid biosynthetic process	6	0.706451	GH_A02G0326(LOX5);GH_A08G0605(CCD1);GH_A08G1462(CYP20-3);GH_A08G1517(STR4);GH_D02G0959(AOS1);GH_D03G1940(ATS1)
GO:1901699	Biological Process	cellular response to nitrogen compound	6	0.706451	GH_A05G1719(UTP6);GH_A08G0620(MTACP1);GH_A08G0708(EOL1);GH_A08G1104(--);GH_A12G2358(HOS1);GH_D03G1850(HOS1)
GO:0034285	Biological Process	response to disaccharide	6	0.728276	GH_A08G0717(MCCA);GH_A08G1462(CYP20-3);GH_A08G1517(STR4);GH_D02G2277(SEP1);GH_D03G1884(UPF1);GH_D04G0140(CHI3)
GO:0046467	Biological Process	membrane lipid biosynthetic process	6	0.728276	GH_A02G0526(PLDZETA1);GH_A05G1565(ATG7);GH_A05G1663(FHY);GH_A08G1530(--);GH_D02G1363(SBH2);GH_D06G2293(SS4)
GO:0048827	Biological Process	phyllome development	6	0.736679	GH_A05G1483(TCP2);GH_A05G1658(Os07g0563300);GH_A08G1581(--);GH_A08G1644(HUB1);GH_D02G0873(UBP16);GH_D06G2282(CUL4)
GO:0001932	Biological Process	regulation of protein phosphorylation	6	0.744896	GH_A08G1204(EMS1);GH_A08G1665(CKB1);GH_A12G2329(CKB1);GH_D02G1010(CLV1);GH_D02G2281(PTEN2A);GH_D03G1878(CKB1)
GO:0016441	Biological Process	posttranscriptional gene silencing	6	0.756872	GH_A08G0620(MTACP1);GH_A08G0708(EOL1);GH_A08G1104(--);GH_A12G2358(HOS1);GH_D03G1850(HOS1);GH_D03G1884(UPF1)
GO:0015992	Biological Process	proton transport	6	0.764624	GH_A02G0482(NHX2);GH_A08G0609(CHX28);GH_A08G1121(VHA-c''1);GH_A08G1562(KEA2);GH_D02G1515(NHX7);GH_D04G0125(--)
GO:0043248	Biological Process	proteasome assembly	6	0.772192	GH_A05G1608(At1g14450);GH_A08G0509(At4g02580);GH_A08G0666(ATG9);GH_A12G2323(At5g47030);GH_D02G1459(ACO3);GH_D02G1519(At2g02050)
GO:0042325	Biological Process	regulation of phosphorylation	6	0.779576	GH_A08G1204(EMS1);GH_A08G1665(CKB1);GH_A12G2329(CKB1);GH_D02G1010(CLV1);GH_D02G2281(PTEN2A);GH_D03G1878(CKB1)
GO:0072594	Biological Process	establishment of protein localization to organelle	6	0.816981	GH_A05G1660(--);GH_A08G0804(PEX6);GH_A08G1649(CAT9);GH_D02G0805(At1g21780);GH_D04G0146(RH17);GH_D08G0795(PEX6)
GO:0009411	Biological Process	response to UV	6	0.823213	GH_A05G1597(HSL1);GH_A08G1518(GH3.5);GH_A08G1710(CESA3);GH_A12G2388(SKU5);GH_D03G1786(PHR1);GH_D04G0140(CHI3)
GO:0033365	Biological Process	protein localization to organelle	6	0.862228	GH_A05G1660(--);GH_A08G0804(PEX6);GH_A08G1649(CAT9);GH_D02G0805(At1g21780);GH_D04G0146(RH17);GH_D08G0795(PEX6)
GO:0006643	Biological Process	membrane lipid metabolic process	6	0.86472	GH_A02G0526(PLDZETA1);GH_A05G1565(ATG7);GH_A05G1663(FHY);GH_A08G1530(--);GH_D02G1363(SBH2);GH_D06G2293(SS4)
GO:0006974	Biological Process	cellular response to DNA damage stimulus	6	0.922179	GH_A02G0521(CAPH2);GH_A05G1660(--);GH_A08G0915(At4g17620);GH_A08G1525(At3g61590);GH_D02G1350(BPA1);GH_D03G1786(PHR1)
GO:0051726	Biological Process	regulation of cell cycle	6	0.925209	GH_A08G1525(At3g61590);GH_A08G1644(HUB1);GH_D02G0896(KIN7N);GH_D02G0968(CSN4);GH_D04G0075(TIO);GH_D06G2282(CUL4)
GO:0044242	Biological Process	cellular lipid catabolic process	6	0.950238	GH_A08G0605(CCD1);GH_A08G0804(PEX6);GH_A08G1649(CAT9);GH_A12G2360(ACX1);GH_D02G0844(ECHIA);GH_D08G0795(PEX6)
GO:0072527	Biological Process	pyrimidine-containing compound metabolic process	6	0.956116	GH_A02G0311(RNR2A);GH_A05G1689(THI1-2);GH_A08G0739(FZL);GH_D02G1358(DHAD);GH_D02G1412(At1g26460);GH_D04G0069(UMK3)
GO:0006260	Biological Process	DNA replication	6	0.968841	GH_D02G0896(KIN7N);GH_D02G1104(OsI_36121);GH_D02G1481(--);GH_D02G2279(CYCD3-3);GH_D03G1886(NMAT2);GH_D04G0075(TIO)
GO:0072521	Biological Process	purine-containing compound metabolic process	6	0.968841	GH_A05G1760(trmt10a);GH_A08G1659(NDPK1);GH_A12G2323(At5g47030);GH_A12G2395(APT4);GH_D02G1477(PSKR1);GH_D06G2323(NUDT15)
GO:0016054	Biological Process	organic acid catabolic process	6	0.977601	GH_A08G0804(PEX6);GH_A08G1649(CAT9);GH_A12G2360(ACX1);GH_D02G0844(ECHIA);GH_D02G1095(At4g20930);GH_D08G0795(PEX6)
GO:0046395	Biological Process	carboxylic acid catabolic process	6	0.977601	GH_A08G0804(PEX6);GH_A08G1649(CAT9);GH_A12G2360(ACX1);GH_D02G0844(ECHIA);GH_D02G1095(At4g20930);GH_D08G0795(PEX6)
GO:0044282	Biological Process	small molecule catabolic process	6	0.979053	GH_A08G0804(PEX6);GH_A08G1649(CAT9);GH_A12G2360(ACX1);GH_D02G0844(ECHIA);GH_D02G1095(At4g20930);GH_D08G0795(PEX6)
GO:0030659	Cellular Component	cytoplasmic vesicle membrane	5	0.469443	GH_D02G1131(VSR1);GH_D02G1223(SEC23);GH_D03G1824(ATG8F);GH_D04G0119(PCR10);GH_D06G2348(At2g20760)
GO:0044433	Cellular Component	cytoplasmic vesicle part	5	0.469443	GH_D02G1131(VSR1);GH_D02G1223(SEC23);GH_D03G1824(ATG8F);GH_D04G0119(PCR10);GH_D06G2348(At2g20760)
GO:0005694	Cellular Component	chromosome	5	0.549351	GH_A05G1472(PTAC12);GH_A08G1540(AUR3);GH_D02G0789(--);GH_D02G1147(IM30);GH_D02G1422(dst1)
GO:0030135	Cellular Component	coated vesicle	5	0.562109	GH_D02G1131(VSR1);GH_D02G1223(SEC23);GH_D02G1508(At4g32285);GH_D04G0119(PCR10);GH_D06G2348(At2g20760)
GO:0016469	Cellular Component	proton-transporting two-sector ATPase complex	5	0.605265	GH_A08G0625(At5g47030);GH_A08G1121(VHA-c''1);GH_A08G1670(At5g47030);GH_A12G2323(At5g47030);GH_A12G2500(VATE)
GO:0012506	Cellular Component	vesicle membrane	5	0.628801	GH_D02G1131(VSR1);GH_D02G1223(SEC23);GH_D03G1824(ATG8F);GH_D04G0119(PCR10);GH_D06G2348(At2g20760)
GO:0030117	Cellular Component	membrane coat	5	0.656995	GH_A08G0925(--);GH_D02G1223(SEC23);GH_D03G1900(AP2M);GH_D04G0119(PCR10);GH_D06G2348(At2g20760)
GO:0048475	Cellular Component	coated membrane	5	0.656995	GH_A08G0925(--);GH_D02G1223(SEC23);GH_D03G1900(AP2M);GH_D04G0119(PCR10);GH_D06G2348(At2g20760)
GO:0009521	Cellular Component	photosystem	5	0.683778	GH_A05G1450(PSAF);GH_A08G0597(At3g63540);GH_A08G1187(psbA);GH_A12G2486(psbB);GH_D02G2277(SEP1)
GO:0031974	Cellular Component	membrane-enclosed lumen	5	0.995342	GH_A08G1166(NRPB6A);GH_A08G1439(SWC4);GH_D02G0687(GI);GH_D02G1519(At2g02050);GH_D06G2347(RPB2)
GO:0052745	Molecular Function	inositol phosphate phosphatase activity	5	0.00189523	GH_A05G1462(IMPL1);GH_A05G1463(IMPL1);GH_A05G1754(VTC4);GH_A08G0720(IP5P4);GH_A12G2312(IP5P2)
GO:0008422	Molecular Function	beta-glucosidase activity	5	0.0207221	GH_A05G1717(At1g11820);GH_A08G0585(At1g66250);GH_A08G0866(At3g13560);GH_A08G0895(At5g58090);GH_D04G0091(At5g58090)
GO:0019203	Molecular Function	carbohydrate phosphatase activity	5	0.0488141	GH_A05G1754(VTC4);GH_A12G2390(TPPF);GH_D02G0715(CYFBP);GH_D02G1490(TPS6);GH_D03G1814(TPPF)
GO:0016877	Molecular Function	ligase activity, forming carbon-sulfur bonds	5	0.119137	GH_A02G0557(AAE7);GH_A05G1565(ATG7);GH_D02G1026(AAE1);GH_D02G1030(AAE1);GH_D04G0118(ACS)
GO:0015926	Molecular Function	glucosidase activity	5	0.171403	GH_A05G1717(At1g11820);GH_A08G0585(At1g66250);GH_A08G0866(At3g13560);GH_A08G0895(At5g58090);GH_D04G0091(At5g58090)
GO:0016854	Molecular Function	racemase and epimerase activity	5	0.177059	GH_A08G1266(UGE5);GH_A12G2464(UGE1);GH_A12G2476(SR);GH_D02G1323(Galm);GH_D03G1747(NRS/ER)
GO:0016298	Molecular Function	lipase activity	5	0.25607	GH_A02G0526(PLDZETA1);GH_A05G1696(PLA1);GH_A08G1664(RAC2);GH_D02G0750(At1g43900);GH_D06G2275(LCAT4)
GO:0004702	Molecular Function	receptor signaling protein serine/threonine kinase activity	5	0.580964	GH_A08G1204(EMS1);GH_A08G1584(MPK4);GH_D02G0986(NTF3);GH_D02G1010(CLV1);GH_D02G1138(NTF4)
GO:0005057	Molecular Function	receptor signaling protein activity	5	0.580964	GH_A08G1204(EMS1);GH_A08G1584(MPK4);GH_D02G0986(NTF3);GH_D02G1010(CLV1);GH_D02G1138(NTF4)
GO:0034062	Molecular Function	RNA polymerase activity	5	0.626643	GH_A08G1166(NRPB6A);GH_A12G2485(rpoA);GH_D03G1912(--);GH_D04G0131(polr1c);GH_D06G2347(RPB2)
GO:0046873	Molecular Function	metal ion transmembrane transporter activity	5	0.756844	GH_A05G1497(KAT1);GH_D02G1069(HAK23);GH_D02G1311(SKOR);GH_D02G2275(TIC21);GH_D04G0136(POT2)
GO:0016879	Molecular Function	ligase activity, forming carbon-nitrogen bonds	5	0.78059	GH_A08G0717(MCCA);GH_A08G1252(At1g55090);GH_A12G2488(MURE);GH_D02G0921(UBC37);GH_D02G1058(POPTRDRAFT_831870)
GO:0009834	Biological Process	plant-type secondary cell wall biogenesis	5	0.000822777	GH_A05G1595(NAC073);GH_A08G0583(MYB20);GH_A08G1713(MYB83);GH_A12G2445(HD1);GH_D03G1754(HD1)
GO:0006074	Biological Process	(1->3)-beta-D-glucan metabolic process	5	0.0110401	GH_A05G1624(CALS11);GH_A08G0841(CALS3);GH_A08G0843(CALS3);GH_A08G0844(CALS3);GH_A08G0845(CALS3)
GO:0016567	Biological Process	protein ubiquitination	5	0.0234448	GH_A08G0859(HUB2);GH_A08G0950(XBAT32);GH_A08G1644(HUB1);GH_A08G1718(SAP5);GH_D06G2282(CUL4)
GO:0044403	Biological Process	symbiosis, encompassing mutualism through parasitism	5	0.0614408	GH_A05G1697(TOM1);GH_A08G1419(ERDJ3B);GH_A12G2313(TOM2A);GH_D02G1113(NSI);GH_D02G2287(PAB8)
GO:0044419	Biological Process	interspecies interaction between organisms	5	0.0614408	GH_A05G1697(TOM1);GH_A08G1419(ERDJ3B);GH_A12G2313(TOM2A);GH_D02G1113(NSI);GH_D02G2287(PAB8)
GO:0044764	Biological Process	multi-organism cellular process	5	0.111446	GH_A05G1697(TOM1);GH_A12G2313(TOM2A);GH_D02G0707(VIP1);GH_D02G1113(NSI);GH_D02G2287(PAB8)
GO:0006766	Biological Process	vitamin metabolic process	5	0.142011	GH_A05G1663(FHY);GH_A05G1689(THI1-2);GH_A05G1754(VTC4);GH_A08G0739(FZL);GH_A08G1561(PMM)
GO:0006767	Biological Process	water-soluble vitamin metabolic process	5	0.142011	GH_A05G1663(FHY);GH_A05G1689(THI1-2);GH_A05G1754(VTC4);GH_A08G0739(FZL);GH_A08G1561(PMM)
GO:0006997	Biological Process	nucleus organization	5	0.147428	GH_A05G1719(UTP6);GH_A08G0500(RANGAP2);GH_A08G0596(GFA2);GH_A08G0736(RANGAP1);GH_D04G0075(TIO)
GO:0010260	Biological Process	organ senescence	5	0.164188	GH_A05G1565(ATG7);GH_A05G1752(UPL5);GH_A08G0514(PSAT);GH_A08G1594(WRKY22);GH_D02G1383(NAC029)
GO:0007602	Biological Process	phototransduction	5	0.181665	GH_A05G1590(VOZ1);GH_D02G0687(GI);GH_D02G0968(CSN4);GH_D02G1252(MED25);GH_D02G1305(FHY3)
GO:0009582	Biological Process	detection of abiotic stimulus	5	0.181665	GH_A05G1590(VOZ1);GH_D02G0687(GI);GH_D02G0968(CSN4);GH_D02G1252(MED25);GH_D02G1305(FHY3)
GO:0009583	Biological Process	detection of light stimulus	5	0.181665	GH_A05G1590(VOZ1);GH_D02G0687(GI);GH_D02G0968(CSN4);GH_D02G1252(MED25);GH_D02G1305(FHY3)
GO:0009581	Biological Process	detection of external stimulus	5	0.205966	GH_A05G1590(VOZ1);GH_D02G0687(GI);GH_D02G0968(CSN4);GH_D02G1252(MED25);GH_D02G1305(FHY3)
GO:0000271	Biological Process	polysaccharide biosynthetic process	5	0.212203	GH_A05G1777(GAUT4);GH_A08G1543(GAUT1);GH_A08G1748(XEG113);GH_D02G1192(GAUT7);GH_D03G1747(NRS/ER)
GO:0080134	Biological Process	regulation of response to stress	5	0.244228	GH_A02G0521(CAPH2);GH_A08G1419(ERDJ3B);GH_A08G1518(GH3.5);GH_D02G0873(UBP16);GH_D02G1252(MED25)
GO:0016051	Biological Process	carbohydrate biosynthetic process	5	0.290935	GH_A05G1777(GAUT4);GH_A08G1543(GAUT1);GH_A08G1748(XEG113);GH_D02G1192(GAUT7);GH_D03G1747(NRS/ER)
GO:0007346	Biological Process	regulation of mitotic cell cycle	5	0.304571	GH_A08G1525(At3g61590);GH_A08G1644(HUB1);GH_D02G0896(KIN7N);GH_D02G0968(CSN4);GH_D04G0075(TIO)
GO:0051606	Biological Process	detection of stimulus	5	0.352893	GH_A05G1590(VOZ1);GH_D02G0687(GI);GH_D02G0968(CSN4);GH_D02G1252(MED25);GH_D02G1305(FHY3)
GO:0007568	Biological Process	aging	5	0.380694	GH_A05G1565(ATG7);GH_A05G1752(UPL5);GH_A08G0514(PSAT);GH_A08G1594(WRKY22);GH_D02G1383(NAC029)
GO:0046471	Biological Process	phosphatidylglycerol metabolic process	5	0.42916	GH_A08G0605(CCD1);GH_A12G2469(--);GH_D02G1046(At1g78690);GH_D02G1386(RBCMT);GH_D03G1940(ATS1)
GO:0009850	Biological Process	auxin metabolic process	5	0.449719	GH_A08G0781(YUC10);GH_A08G1082(--);GH_D02G0959(AOS1);GH_D02G0999(LDL3);GH_D03G1791(CLPT2)
GO:0019684	Biological Process	photosynthesis, light reaction	5	0.45653	GH_A08G1187(psbA);GH_A08G1517(STR4);GH_D02G0825(RPS13);GH_D02G1446(PHYLLO);GH_D02G2277(SEP1)
GO:0045017	Biological Process	glycerolipid biosynthetic process	5	0.516572	GH_A02G0466(SMAP1);GH_A05G1685(CXXS1);GH_D02G1055(SAC1);GH_D02G1344(SMAP1);GH_D06G2261(SAC2)
GO:0046474	Biological Process	glycerophospholipid biosynthetic process	5	0.516572	GH_A02G0466(SMAP1);GH_A05G1685(CXXS1);GH_D02G1055(SAC1);GH_D02G1344(SMAP1);GH_D06G2261(SAC2)
GO:0015979	Biological Process	photosynthesis	5	0.53597	GH_A08G1187(psbA);GH_A08G1517(STR4);GH_D02G0825(RPS13);GH_D02G1446(PHYLLO);GH_D02G2277(SEP1)
GO:0009414	Biological Process	response to water deprivation	5	0.555005	GH_A02G0526(PLDZETA1);GH_A05G1565(ATG7);GH_A08G0807(GPX3);GH_A08G0963(COL5);GH_D08G0797(GPX3)
GO:0009415	Biological Process	response to water	5	0.567479	GH_A02G0526(PLDZETA1);GH_A05G1565(ATG7);GH_A08G0807(GPX3);GH_A08G0963(COL5);GH_D08G0797(GPX3)
GO:0016129	Biological Process	phytosteroid biosynthetic process	5	0.609659	GH_A02G0299(GLCAT14A);GH_A08G0558(FLA7);GH_A08G0950(XBAT32);GH_A08G1239(mfsd5);GH_D02G1111(At5g58300)
GO:0022900	Biological Process	electron transport chain	5	0.649357	GH_A08G1187(psbA);GH_A08G1517(STR4);GH_A12G2486(psbB);GH_D02G0825(RPS13);GH_D02G2277(SEP1)
GO:0016128	Biological Process	phytosteroid metabolic process	5	0.665565	GH_A02G0299(GLCAT14A);GH_A08G0558(FLA7);GH_A08G0950(XBAT32);GH_A08G1239(mfsd5);GH_D02G1111(At5g58300)
GO:0008654	Biological Process	phospholipid biosynthetic process	5	0.670858	GH_A02G0466(SMAP1);GH_A05G1685(CXXS1);GH_D02G1055(SAC1);GH_D02G1344(SMAP1);GH_D06G2261(SAC2)
GO:0090305	Biological Process	nucleic acid phosphodiester bond hydrolysis	5	0.686403	GH_A02G0437(MORF6);GH_A08G0942(CCR4-6);GH_D02G0742(SDN5);GH_D02G1257(DCP5);GH_D02G1258(DCP5)
GO:0000226	Biological Process	microtubule cytoskeleton organization	5	0.696485	GH_A05G1597(HSL1);GH_A08G0824(GCP4);GH_A08G1260(FTSHI1);GH_D02G1111(At5g58300);GH_D02G1259(SIA1)
GO:0009247	Biological Process	glycolipid biosynthetic process	5	0.701442	GH_A02G0526(PLDZETA1);GH_A05G1565(ATG7);GH_A05G1663(FHY);GH_A08G1530(--);GH_D06G2293(SS4)
GO:0006511	Biological Process	ubiquitin-dependent protein catabolic process	5	0.715974	GH_A08G0666(ATG9);GH_A08G0939(OS9);GH_A08G1525(At3g61590);GH_A08G1547(ARSA2);GH_A08G1661(ALG12)
GO:0006664	Biological Process	glycolipid metabolic process	5	0.777096	GH_A02G0526(PLDZETA1);GH_A05G1565(ATG7);GH_A05G1663(FHY);GH_A08G1530(--);GH_D06G2293(SS4)
GO:1903509	Biological Process	liposaccharide metabolic process	5	0.777096	GH_A02G0526(PLDZETA1);GH_A05G1565(ATG7);GH_A05G1663(FHY);GH_A08G1530(--);GH_D06G2293(SS4)
GO:0006498	Biological Process	N-terminal protein lipidation	5	0.781046	GH_A08G0742(MIRO2);GH_A08G1258(--);GH_A08G1433(Nomo1);GH_D02G1047(OST1A);GH_D08G0735(MIRO2)
GO:0031365	Biological Process	N-terminal protein amino acid modification	5	0.781046	GH_A08G0742(MIRO2);GH_A08G1258(--);GH_A08G1433(Nomo1);GH_D02G1047(OST1A);GH_D08G0735(MIRO2)
GO:0006576	Biological Process	cellular biogenic amine metabolic process	5	0.796307	GH_A08G1082(--);GH_A08G1232(SLAH3);GH_A08G1697(PAO1);GH_D02G0959(AOS1);GH_D02G1453(SAMDC)
GO:0051052	Biological Process	regulation of DNA metabolic process	5	0.796307	GH_A02G0521(CAPH2);GH_A05G1505(MCM3);GH_D02G0896(KIN7N);GH_D02G1104(OsI_36121);GH_D04G0075(TIO)
GO:0035194	Biological Process	posttranscriptional gene silencing by RNA	5	0.827579	GH_A08G0620(MTACP1);GH_A08G0708(EOL1);GH_A12G2358(HOS1);GH_D03G1850(HOS1);GH_D03G1884(UPF1)
GO:0006873	Biological Process	cellular ion homeostasis	5	0.833973	GH_A05G1708(PER42);GH_A05G1757(ACR11);GH_A05G1789(GLR3.3);GH_A08G0701(ACA12);GH_D02G2275(TIC21)
GO:0055082	Biological Process	cellular chemical homeostasis	5	0.833973	GH_A05G1708(PER42);GH_A05G1757(ACR11);GH_A05G1789(GLR3.3);GH_A08G0701(ACA12);GH_D02G2275(TIC21)
GO:0006497	Biological Process	protein lipidation	5	0.880813	GH_A08G0742(MIRO2);GH_A08G1258(--);GH_A08G1433(Nomo1);GH_D02G1047(OST1A);GH_D08G0735(MIRO2)
GO:0042157	Biological Process	lipoprotein metabolic process	5	0.880813	GH_A08G0742(MIRO2);GH_A08G1258(--);GH_A08G1433(Nomo1);GH_D02G1047(OST1A);GH_D08G0735(MIRO2)
GO:0042158	Biological Process	lipoprotein biosynthetic process	5	0.880813	GH_A08G0742(MIRO2);GH_A08G1258(--);GH_A08G1433(Nomo1);GH_D02G1047(OST1A);GH_D08G0735(MIRO2)
GO:0000280	Biological Process	nuclear division	5	0.934827	GH_A05G1709(At4g04670);GH_A08G1204(EMS1);GH_A08G1604(MAP65-4);GH_A12G2435(TPX2);GH_D02G2279(CYCD3-3)
GO:0007059	Biological Process	chromosome segregation	5	0.936219	GH_A05G1660(--);GH_A08G0869(ATHB-8);GH_A08G1644(HUB1);GH_D02G0798(SWI3C);GH_D06G2282(CUL4)
GO:0008380	Biological Process	RNA splicing	5	0.942787	GH_A05G1719(UTP6);GH_A08G0708(EOL1);GH_A08G0719(HMT-2);GH_A08G0825(U1A);GH_A08G1051(At5g53180)
GO:0009267	Biological Process	cellular response to starvation	5	0.958054	GH_A02G0431(PHO1);GH_A02G0526(PLDZETA1);GH_A05G1565(ATG7);GH_A05G1663(FHY);GH_D02G0707(VIP1)
GO:0042594	Biological Process	response to starvation	5	0.958054	GH_A02G0431(PHO1);GH_A02G0526(PLDZETA1);GH_A05G1565(ATG7);GH_A05G1663(FHY);GH_D02G0707(VIP1)
GO:0006281	Biological Process	DNA repair	5	0.960798	GH_A02G0521(CAPH2);GH_A05G1660(--);GH_A08G0915(At4g17620);GH_D02G1350(BPA1);GH_D03G1786(PHR1)
GO:0031669	Biological Process	cellular response to nutrient levels	5	0.961675	GH_A02G0431(PHO1);GH_A02G0526(PLDZETA1);GH_A05G1565(ATG7);GH_A05G1663(FHY);GH_D02G0707(VIP1)
GO:0031668	Biological Process	cellular response to extracellular stimulus	5	0.963375	GH_A02G0431(PHO1);GH_A02G0526(PLDZETA1);GH_A05G1565(ATG7);GH_A05G1663(FHY);GH_D02G0707(VIP1)
GO:0071496	Biological Process	cellular response to external stimulus	5	0.963375	GH_A02G0431(PHO1);GH_A02G0526(PLDZETA1);GH_A05G1565(ATG7);GH_A05G1663(FHY);GH_D02G0707(VIP1)
GO:0031667	Biological Process	response to nutrient levels	5	0.96807	GH_A02G0431(PHO1);GH_A02G0526(PLDZETA1);GH_A05G1565(ATG7);GH_A05G1663(FHY);GH_D02G0707(VIP1)
GO:0009991	Biological Process	response to extracellular stimulus	5	0.968796	GH_A02G0431(PHO1);GH_A02G0526(PLDZETA1);GH_A05G1565(ATG7);GH_A05G1663(FHY);GH_D02G0707(VIP1)
GO:0009062	Biological Process	fatty acid catabolic process	5	0.976394	GH_A08G0804(PEX6);GH_A08G1649(CAT9);GH_A12G2360(ACX1);GH_D02G0844(ECHIA);GH_D08G0795(PEX6)
GO:0072329	Biological Process	monocarboxylic acid catabolic process	5	0.976394	GH_A08G0804(PEX6);GH_A08G1649(CAT9);GH_A12G2360(ACX1);GH_D02G0844(ECHIA);GH_D08G0795(PEX6)
GO:0022613	Biological Process	ribonucleoprotein complex biogenesis	5	0.978004	GH_A02G0437(MORF6);GH_D02G0741(SBDS);GH_D02G1067(KRR1);GH_D02G1257(DCP5);GH_D02G1258(DCP5)
GO:0010646	Biological Process	regulation of cell communication	5	0.980461	GH_A05G1596(PSKR);GH_A08G1208(I-2);GH_A08G1540(AUR3);GH_D02G1389(ILK1);GH_D02G2281(PTEN2A)
GO:0015711	Biological Process	organic anion transport	5	0.995459	GH_A05G1496(MNS3);GH_A05G1605(NSL1);GH_A08G1649(CAT9);GH_D02G0813(UDP-GALT1);GH_D06G2336(NSL1)
GO:0005774	Cellular Component	vacuolar membrane	4	0.169676	GH_A05G1697(TOM1);GH_A08G0995(At5g34940);GH_A12G2313(TOM2A);GH_D04G0059(VPS33)
GO:0044437	Cellular Component	vacuolar part	4	0.169676	GH_A05G1697(TOM1);GH_A08G0995(At5g34940);GH_A12G2313(TOM2A);GH_D04G0059(VPS33)
GO:0005773	Cellular Component	vacuole	4	0.314676	GH_A05G1697(TOM1);GH_A08G0995(At5g34940);GH_A12G2313(TOM2A);GH_D04G0059(VPS33)
GO:0030662	Cellular Component	coated vesicle membrane	4	0.505259	GH_D02G1131(VSR1);GH_D02G1223(SEC23);GH_D04G0119(PCR10);GH_D06G2348(At2g20760)
GO:0019012	Cellular Component	virion	4	0.520259	GH_A02G0368(VTE3);GH_A08G0699(VTE3);GH_A08G1640(--);GH_D08G0765(LSM2)
GO:0044423	Cellular Component	virion part	4	0.520259	GH_A02G0368(VTE3);GH_A08G0699(VTE3);GH_A08G1640(--);GH_D08G0765(LSM2)
GO:0016021	Cellular Component	integral component of membrane	4	0.668661	GH_A08G0930(VDAC4);GH_D02G0734(SWEET1);GH_D02G1532(NUP155);GH_D08G0742(OEP7)
GO:0031981	Cellular Component	nuclear lumen	4	0.996173	GH_A08G1166(NRPB6A);GH_A08G1439(SWC4);GH_D02G0687(GI);GH_D06G2347(RPB2)
GO:0043233	Cellular Component	organelle lumen	4	0.996173	GH_A08G1166(NRPB6A);GH_A08G1439(SWC4);GH_D02G0687(GI);GH_D06G2347(RPB2)
GO:0070013	Cellular Component	intracellular organelle lumen	4	0.996173	GH_A08G1166(NRPB6A);GH_A08G1439(SWC4);GH_D02G0687(GI);GH_D06G2347(RPB2)
GO:0016405	Molecular Function	CoA-ligase activity	4	0.024355	GH_A02G0557(AAE7);GH_D02G1026(AAE1);GH_D02G1030(AAE1);GH_D04G0118(ACS)
GO:0044389	Molecular Function	ubiquitin-like protein ligase binding	4	0.0353893	GH_A02G0504(CUL1);GH_A08G0810(CUL1);GH_D06G2282(CUL4);GH_D08G0802(CUL1)
GO:0008047	Molecular Function	enzyme activator activity	4	0.0526407	GH_A08G0500(RANGAP2);GH_A08G0736(RANGAP1);GH_A08G0775(ROPGAP2);GH_D08G0772(ROPGAP2)
GO:0016160	Molecular Function	amylase activity	4	0.0691881	GH_A02G0485(BAM9);GH_A08G1575(BAM7);GH_A12G2327(BAM3);GH_D02G1238(AMY3)
GO:0016857	Molecular Function	racemase and epimerase activity, acting on carbohydrates and derivatives	4	0.15085	GH_A08G1266(UGE5);GH_A12G2464(UGE1);GH_D02G1323(Galm);GH_D03G1747(NRS/ER)
GO:0008276	Molecular Function	protein methyltransferase activity	4	0.255274	GH_D02G0786(ASHH2);GH_D02G0823(ASHR1);GH_D02G1050(ATXR7);GH_D02G1386(RBCMT)
GO:0016706	Molecular Function	oxidoreductase activity, acting on paired donors, with incorporation or reduction of molecular oxygen, 2-oxoglutarate as one donor, and incorporation of one atom each of oxygen into both donors	4	0.323564	GH_A02G0403(At1g06620);GH_A12G2441(ANS);GH_D02G1484(GA2OX6);GH_D02G1542(At1g03400)
GO:0001871	Molecular Function	pattern binding	4	0.415826	GH_A05G1711(SS3);GH_A08G1236(--);GH_A08G1237(ATL22);GH_D02G0772(WAK2)
GO:0004386	Molecular Function	helicase activity	4	0.423433	GH_A05G1505(MCM3);GH_A05G1791(Brip1);GH_D02G1084(RH50);GH_D02G1104(OsI_36121)
GO:0038023	Molecular Function	signaling receptor activity	4	0.438571	GH_A02G0417(CRY2);GH_A05G1789(GLR3.3);GH_D02G1241(TLP1);GH_D02G1477(PSKR1)
GO:0019829	Molecular Function	cation-transporting ATPase activity	4	0.613284	GH_A08G0625(At5g47030);GH_A08G0701(ACA12);GH_A08G1670(At5g47030);GH_A12G2323(At5g47030)
GO:0008514	Molecular Function	organic anion transmembrane transporter activity	4	0.631881	GH_A08G0863(At3g13620);GH_A08G1649(CAT9);GH_A12G2332(CAT7);GH_D02G0813(UDP-GALT1)
GO:0016903	Molecular Function	oxidoreductase activity, acting on the aldehyde or oxo group of donors	4	0.667307	GH_A02G0570(ALDH22A1);GH_D02G0757(At1g21400);GH_D02G0803(ALDH3H1);GH_D06G2281(E1-BETA-2)
GO:0008238	Molecular Function	exopeptidase activity	4	0.672979	GH_A08G1681(SCPL40);GH_D02G0918(At3g16150);GH_D02G1237(--);GH_D04G0064(SCPL49)
GO:0016769	Molecular Function	transferase activity, transferring nitrogenous groups	4	0.689589	GH_A05G1429(ALAAT2);GH_A05G1720(GDCST);GH_A12G2434(ACS10);GH_D02G0819(dapC)
GO:0042625	Molecular Function	ATPase coupled ion transmembrane transporter activity	4	0.694991	GH_A08G0625(At5g47030);GH_A08G0701(ACA12);GH_A08G1670(At5g47030);GH_A12G2323(At5g47030)
GO:0042626	Molecular Function	ATPase activity, coupled to transmembrane movement of substances	4	0.909235	GH_A08G0625(At5g47030);GH_A08G0701(ACA12);GH_A08G1670(At5g47030);GH_A12G2323(At5g47030)
GO:0043492	Molecular Function	ATPase activity, coupled to movement of substances	4	0.909235	GH_A08G0625(At5g47030);GH_A08G0701(ACA12);GH_A08G1670(At5g47030);GH_A12G2323(At5g47030)
GO:0016820	Molecular Function	hydrolase activity, acting on acid anhydrides, catalyzing transmembrane movement of substances	4	0.913114	GH_A08G0625(At5g47030);GH_A08G0701(ACA12);GH_A08G1670(At5g47030);GH_A12G2323(At5g47030)
GO:0016830	Molecular Function	carbon-carbon lyase activity	4	0.931915	GH_A05G1572(PDC1);GH_D02G1326(ltnD);GH_D02G1453(SAMDC);GH_D03G1786(PHR1)
GO:0007349	Biological Process	cellularization	4	0.0119523	GH_A02G0481(RUK);GH_A08G0596(GFA2);GH_A08G1606(ARL2);GH_D04G0075(TIO)
GO:0016032	Biological Process	viral process	4	0.0499415	GH_A05G1697(TOM1);GH_A12G2313(TOM2A);GH_D02G1113(NSI);GH_D02G2287(PAB8)
GO:0010565	Biological Process	regulation of cellular ketone metabolic process	4	0.0622228	GH_A05G1532(CAD1);GH_A05G1605(NSL1);GH_A08G0950(XBAT32);GH_D06G2336(NSL1)
GO:0017038	Biological Process	protein import	4	0.156939	GH_A05G1660(--);GH_D02G1443(HSP90-5);GH_D02G2275(TIC21);GH_D04G0146(RH17)
GO:0006397	Biological Process	mRNA processing	4	0.163641	GH_A08G0761(PAC);GH_A08G1051(At5g53180);GH_A08G1212(CFIS2);GH_D08G0766(PAC)
GO:0022604	Biological Process	regulation of cell morphogenesis	4	0.177343	GH_A05G1624(CALS11);GH_A08G1588(AN);GH_A08G1741(ROPGEF14);GH_A12G2488(MURE)
GO:0022603	Biological Process	regulation of anatomical structure morphogenesis	4	0.220533	GH_A05G1624(CALS11);GH_A08G1588(AN);GH_A08G1741(ROPGEF14);GH_A12G2488(MURE)
GO:0009081	Biological Process	branched-chain amino acid metabolic process	4	0.243087	GH_A08G0717(MCCA);GH_D02G1095(At4g20930);GH_D02G1217(IPMS2);GH_D02G1326(ltnD)
GO:0048528	Biological Process	post-embryonic root development	4	0.289539	GH_A02G0526(PLDZETA1);GH_A08G0500(RANGAP2);GH_A08G0736(RANGAP1);GH_A08G1199(RPD1)
GO:0009767	Biological Process	photosynthetic electron transport chain	4	0.416472	GH_A08G1187(psbA);GH_A08G1517(STR4);GH_D02G0825(RPS13);GH_D02G2277(SEP1)
GO:0008037	Biological Process	cell recognition	4	0.42433	GH_D02G0672(At1g34300);GH_D02G0673(At1g34300);GH_D02G0917(At5g24080);GH_D06G2361(B120)
GO:0044770	Biological Process	cell cycle phase transition	4	0.42433	GH_A08G1644(HUB1);GH_D02G0896(KIN7N);GH_D02G0968(CSN4);GH_D04G0075(TIO)
GO:0044772	Biological Process	mitotic cell cycle phase transition	4	0.42433	GH_A08G1644(HUB1);GH_D02G0896(KIN7N);GH_D02G0968(CSN4);GH_D04G0075(TIO)
GO:1901987	Biological Process	regulation of cell cycle phase transition	4	0.42433	GH_A08G1644(HUB1);GH_D02G0896(KIN7N);GH_D02G0968(CSN4);GH_D04G0075(TIO)
GO:1901990	Biological Process	regulation of mitotic cell cycle phase transition	4	0.42433	GH_A08G1644(HUB1);GH_D02G0896(KIN7N);GH_D02G0968(CSN4);GH_D04G0075(TIO)
GO:0015833	Biological Process	peptide transport	4	0.455466	GH_A08G1240(OPT7);GH_A08G1241(OPT7);GH_D02G1056(NPF5.10);GH_D03G1822(NPF6.3)
GO:0006402	Biological Process	mRNA catabolic process	4	0.470825	GH_A08G1644(HUB1);GH_D02G1305(FHY3);GH_D03G1884(UPF1);GH_D06G2347(RPB2)
GO:0006401	Biological Process	RNA catabolic process	4	0.501035	GH_A08G1644(HUB1);GH_D02G1305(FHY3);GH_D03G1884(UPF1);GH_D06G2347(RPB2)
GO:0009699	Biological Process	phenylpropanoid biosynthetic process	4	0.501035	GH_A02G0431(PHO1);GH_A08G1710(CESA3);GH_A12G2441(ANS);GH_D02G2288(SUD1)
GO:0048444	Biological Process	floral organ morphogenesis	4	0.501035	GH_A02G0429(KIN10A);GH_A05G1759(--);GH_A12G2456(SCL28);GH_D02G0729(PIN6)
GO:0048563	Biological Process	post-embryonic organ morphogenesis	4	0.501035	GH_A02G0429(KIN10A);GH_A05G1759(--);GH_A12G2456(SCL28);GH_D02G0729(PIN6)
GO:0042127	Biological Process	regulation of cell proliferation	4	0.508471	GH_A08G0869(ATHB-8);GH_D02G1305(FHY3);GH_D02G2264(HAT3.1);GH_D08G0800(SWC2)
GO:0009826	Biological Process	unidimensional cell growth	4	0.530469	GH_A05G1597(HSL1);GH_A08G1588(AN);GH_A08G1710(CESA3);GH_A12G2388(SKU5)
GO:0042886	Biological Process	amide transport	4	0.551972	GH_A08G1240(OPT7);GH_A08G1241(OPT7);GH_D02G1056(NPF5.10);GH_D03G1822(NPF6.3)
GO:0060560	Biological Process	developmental growth involved in morphogenesis	4	0.559022	GH_A05G1597(HSL1);GH_A08G1588(AN);GH_A08G1710(CESA3);GH_A12G2388(SKU5)
GO:0006101	Biological Process	citrate metabolic process	4	0.593347	GH_A02G0419(MD1);GH_A05G1609(CIT);GH_D02G1459(ACO3);GH_D04G0073(MDH1)
GO:0072350	Biological Process	tricarboxylic acid metabolic process	4	0.593347	GH_A02G0419(MD1);GH_A05G1609(CIT);GH_D02G1459(ACO3);GH_D04G0073(MDH1)
GO:0043647	Biological Process	inositol phosphate metabolic process	4	0.638635	GH_A05G1754(VTC4);GH_A08G0720(IP5P4);GH_A12G2312(IP5P2);GH_D02G1055(SAC1)
GO:0030422	Biological Process	production of siRNA involved in RNA interference	4	0.668897	GH_A08G0620(MTACP1);GH_A08G0708(EOL1);GH_A12G2358(HOS1);GH_D03G1850(HOS1)
GO:0034655	Biological Process	nucleobase-containing compound catabolic process	4	0.674735	GH_A08G1644(HUB1);GH_D02G1305(FHY3);GH_D03G1884(UPF1);GH_D06G2347(RPB2)
GO:0016246	Biological Process	RNA interference	4	0.680502	GH_A08G0620(MTACP1);GH_A08G0708(EOL1);GH_A12G2358(HOS1);GH_D03G1850(HOS1)
GO:0010564	Biological Process	regulation of cell cycle process	4	0.739189	GH_A08G1644(HUB1);GH_D02G0896(KIN7N);GH_D02G0968(CSN4);GH_D04G0075(TIO)
GO:0009108	Biological Process	coenzyme biosynthetic process	4	0.753696	GH_A08G1252(At1g55090);GH_A08G1451(SAMS2);GH_A08G1595(KPHMT2);GH_D04G0045(COAE)
GO:0034754	Biological Process	cellular hormone metabolic process	4	0.827932	GH_A05G1736(H1);GH_A08G1082(--);GH_D02G0959(AOS1);GH_D03G1791(CLPT2)
GO:0006972	Biological Process	hyperosmotic response	4	0.854416	GH_A12G2312(IP5P2);GH_A12G2493(At1g76660);GH_D02G1389(ILK1);GH_D06G2305(BEH4)
GO:0055080	Biological Process	cation homeostasis	4	0.89244	GH_A02G0482(NHX2);GH_A08G0701(ACA12);GH_D02G1459(ACO3);GH_D02G2275(TIC21)
GO:0006625	Biological Process	protein targeting to peroxisome	4	0.928353	GH_A08G0804(PEX6);GH_A08G1649(CAT9);GH_D02G0805(At1g21780);GH_D08G0795(PEX6)
GO:0043574	Biological Process	peroxisomal transport	4	0.928353	GH_A08G0804(PEX6);GH_A08G1649(CAT9);GH_D02G0805(At1g21780);GH_D08G0795(PEX6)
GO:0072662	Biological Process	protein localization to peroxisome	4	0.928353	GH_A08G0804(PEX6);GH_A08G1649(CAT9);GH_D02G0805(At1g21780);GH_D08G0795(PEX6)
GO:0072663	Biological Process	establishment of protein localization to peroxisome	4	0.928353	GH_A08G0804(PEX6);GH_A08G1649(CAT9);GH_D02G0805(At1g21780);GH_D08G0795(PEX6)
GO:0072522	Biological Process	purine-containing compound biosynthetic process	4	0.940522	GH_A08G1659(NDPK1);GH_A12G2323(At5g47030);GH_A12G2395(APT4);GH_D02G1477(PSKR1)
GO:0009150	Biological Process	purine ribonucleotide metabolic process	4	0.950778	GH_A08G1659(NDPK1);GH_A12G2323(At5g47030);GH_D02G1477(PSKR1);GH_D06G2323(NUDT15)
GO:0007031	Biological Process	peroxisome organization	4	0.956336	GH_A08G0804(PEX6);GH_A08G1649(CAT9);GH_D02G0805(At1g21780);GH_D08G0795(PEX6)
GO:0006220	Biological Process	pyrimidine nucleotide metabolic process	4	0.978657	GH_A02G0311(RNR2A);GH_D02G1358(DHAD);GH_D02G1412(At1g26460);GH_D04G0069(UMK3)
GO:0072528	Biological Process	pyrimidine-containing compound biosynthetic process	4	0.979189	GH_A02G0311(RNR2A);GH_D02G1358(DHAD);GH_D02G1412(At1g26460);GH_D04G0069(UMK3)
GO:0009259	Biological Process	ribonucleotide metabolic process	4	0.98213	GH_A08G1659(NDPK1);GH_A12G2323(At5g47030);GH_D02G1477(PSKR1);GH_D06G2323(NUDT15)
GO:0019693	Biological Process	ribose phosphate metabolic process	4	0.98302	GH_A08G1659(NDPK1);GH_A12G2323(At5g47030);GH_D02G1477(PSKR1);GH_D06G2323(NUDT15)
GO:0033043	Biological Process	regulation of organelle organization	4	0.984675	GH_A08G0869(ATHB-8);GH_A08G1004(ARPC3);GH_D02G1257(DCP5);GH_D02G1258(DCP5)
GO:0006163	Biological Process	purine nucleotide metabolic process	4	0.986177	GH_A08G1659(NDPK1);GH_A12G2323(At5g47030);GH_D02G1477(PSKR1);GH_D06G2323(NUDT15)
GO:0015849	Biological Process	organic acid transport	4	0.991808	GH_A05G1496(MNS3);GH_A05G1605(NSL1);GH_A08G1649(CAT9);GH_D06G2336(NSL1)
GO:0046942	Biological Process	carboxylic acid transport	4	0.991808	GH_A05G1496(MNS3);GH_A05G1605(NSL1);GH_A08G1649(CAT9);GH_D06G2336(NSL1)
GO:0036338	Cellular Component	viral membrane	3	0.00589935	GH_A02G0368(VTE3);GH_A08G0699(VTE3);GH_A08G1640(--)
GO:0070603	Cellular Component	SWI/SNF superfamily-type complex	3	0.036596	GH_A02G0493(Os01g0367900);GH_A05G1783(SWI3B);GH_D02G0798(SWI3C)
GO:0000229	Cellular Component	cytoplasmic chromosome	3	0.0628848	GH_A05G1472(PTAC12);GH_D02G0789(--);GH_D02G1147(IM30)
GO:0005667	Cellular Component	transcription factor complex	3	0.118084	GH_A02G0317(NFYC3);GH_A08G1708(NFYA1);GH_D04G0107(NFYA3)
GO:0044798	Cellular Component	nuclear transcription factor complex	3	0.118084	GH_A02G0317(NFYC3);GH_A08G1708(NFYA1);GH_D04G0107(NFYA3)
GO:0090575	Cellular Component	RNA polymerase II transcription factor complex	3	0.118084	GH_A02G0317(NFYC3);GH_A08G1708(NFYA1);GH_D04G0107(NFYA3)
GO:0035770	Cellular Component	ribonucleoprotein granule	3	0.142196	GH_A08G1051(At5g53180);GH_D02G0696(At1g43190);GH_D03G1884(UPF1)
GO:0036464	Cellular Component	cytoplasmic ribonucleoprotein granule	3	0.142196	GH_A08G1051(At5g53180);GH_D02G0696(At1g43190);GH_D03G1884(UPF1)
GO:0005886	Cellular Component	plasma membrane	3	0.212948	GH_A05G1624(CALS11);GH_D02G0868(REN1);GH_D02G1306(ABCG11)
GO:0010008	Cellular Component	endosome membrane	3	0.260335	GH_A05G1592(SYP61);GH_A05G1847(VPS35B);GH_D02G1131(VSR1)
GO:0033178	Cellular Component	proton-transporting two-sector ATPase complex, catalytic domain	3	0.299133	GH_A08G0625(At5g47030);GH_A08G1670(At5g47030);GH_A12G2323(At5g47030)
GO:0044440	Cellular Component	endosomal part	3	0.308893	GH_A05G1592(SYP61);GH_A05G1847(VPS35B);GH_D02G1131(VSR1)
GO:0031978	Cellular Component	plastid thylakoid lumen	3	0.471668	GH_A08G0597(At3g63540);GH_A08G0657(FKBP20-2);GH_D02G1166(FKBP16-3)
GO:0031977	Cellular Component	thylakoid lumen	3	0.507669	GH_A08G0597(At3g63540);GH_A08G0657(FKBP20-2);GH_D02G1166(FKBP16-3)
GO:0030120	Cellular Component	vesicle coat	3	0.583637	GH_D02G1223(SEC23);GH_D04G0119(PCR10);GH_D06G2348(At2g20760)
GO:0005768	Cellular Component	endosome	3	0.665718	GH_A05G1592(SYP61);GH_A05G1847(VPS35B);GH_D02G1131(VSR1)
GO:0031968	Cellular Component	organelle outer membrane	3	0.685942	GH_A08G0878(PECT1);GH_A08G1469(TOC33);GH_D08G0742(OEP7)
GO:0019867	Cellular Component	outer membrane	3	0.698908	GH_A08G0878(PECT1);GH_A08G1469(TOC33);GH_D08G0742(OEP7)
GO:0005777	Cellular Component	peroxisome	3	0.729535	GH_A05G1723(PMP22);GH_D04G0118(ACS);GH_D06G2323(NUDT15)
GO:0005654	Cellular Component	nucleoplasm	3	0.981248	GH_A08G1166(NRPB6A);GH_A08G1439(SWC4);GH_D06G2347(RPB2)
GO:0044451	Cellular Component	nucleoplasm part	3	0.981248	GH_A08G1166(NRPB6A);GH_A08G1439(SWC4);GH_D06G2347(RPB2)
GO:0042562	Molecular Function	hormone binding	3	0.0051786	GH_A08G0792(TIR1);GH_A08G1389(TIR1);GH_D08G0784(TIR1)
GO:0052834	Molecular Function	inositol monophosphate phosphatase activity	3	0.0051786	GH_A05G1462(IMPL1);GH_A05G1463(IMPL1);GH_A05G1754(VTC4)
GO:0015276	Molecular Function	ligand-gated ion channel activity	3	0.00853484	GH_A05G1789(GLR3.3);GH_A08G1057(CNGC1);GH_A08G1065(CNGC1)
GO:0022834	Molecular Function	ligand-gated channel activity	3	0.00853484	GH_A05G1789(GLR3.3);GH_A08G1057(CNGC1);GH_A08G1065(CNGC1)
GO:0046912	Molecular Function	transferase activity, transferring acyl groups, acyl groups converted into alkyl on transfer	3	0.0285581	GH_A12G2448(HMGS);GH_D02G1217(IPMS2);GH_D03G1746(HMGS)
GO:0016702	Molecular Function	oxidoreductase activity, acting on single donors with incorporation of molecular oxygen, incorporation of two atoms of oxygen	3	0.0459263	GH_A02G0326(LOX5);GH_A02G0361(VIT_05s0020g04080);GH_A08G0605(CCD1)
GO:0016776	Molecular Function	phosphotransferase activity, phosphate group as acceptor	3	0.0733475	GH_A08G0530(AAK6);GH_A08G1659(NDPK1);GH_D04G0069(UMK3)
GO:0016703	Molecular Function	oxidoreductase activity, acting on single donors with incorporation of molecular oxygen, incorporation of one atom of oxygen (internal monooxygenases or internal mixed function oxidases)	3	0.0993798	GH_A05G1439(4CL2);GH_D02G0806(CAO);GH_D02G1019(4CLL5)
GO:0031420	Molecular Function	alkali metal ion binding	3	0.128532	GH_A08G0889(At4g26390);GH_A08G1061(PKP4);GH_A08G1231(PKP2)
GO:0016742	Molecular Function	hydroxymethyl-, formyl- and related transferase activity	3	0.136246	GH_A08G1595(KPHMT2);GH_D02G0832(SHM7);GH_D02G0879(SHM2)
GO:0005244	Molecular Function	voltage-gated ion channel activity	3	0.19409	GH_A08G0930(VDAC4);GH_A08G1232(SLAH3);GH_D02G1239(VDAC1)
GO:0022832	Molecular Function	voltage-gated channel activity	3	0.19409	GH_A08G0930(VDAC4);GH_A08G1232(SLAH3);GH_D02G1239(VDAC1)
GO:0099600	Molecular Function	transmembrane receptor activity	3	0.19409	GH_A05G1789(GLR3.3);GH_A08G1057(CNGC1);GH_A08G1065(CNGC1)
GO:0019207	Molecular Function	kinase regulator activity	3	0.211607	GH_A08G1665(CKB1);GH_A12G2329(CKB1);GH_D03G1878(CKB1)
GO:0033218	Molecular Function	amide binding	3	0.256687	GH_A08G1462(CYP20-3);GH_D02G1131(VSR1);GH_D02G1149(SRP14)
GO:0043566	Molecular Function	structure-specific DNA binding	3	0.265865	GH_A08G0768(MTERF4);GH_D02G1074(RAD52-1);GH_D08G0759(MTERF4)
GO:0005319	Molecular Function	lipid transporter activity	3	0.275082	GH_A02G0428(GLTP1);GH_D02G1247(At4g39670);GH_D02G1306(ABCG11)
GO:0016278	Molecular Function	lysine N-methyltransferase activity	3	0.367984	GH_D02G0786(ASHH2);GH_D02G0823(ASHR1);GH_D02G1050(ATXR7)
GO:0016279	Molecular Function	protein-lysine N-methyltransferase activity	3	0.367984	GH_D02G0786(ASHH2);GH_D02G0823(ASHR1);GH_D02G1050(ATXR7)
GO:0004527	Molecular Function	exonuclease activity	3	0.377226	GH_A08G0942(CCR4-6);GH_D02G0742(SDN5);GH_D02G1154(polA)
GO:0005261	Molecular Function	cation channel activity	3	0.413866	GH_A05G1497(KAT1);GH_A05G1789(GLR3.3);GH_D02G1311(SKOR)
GO:0004180	Molecular Function	carboxypeptidase activity	3	0.467418	GH_A08G1681(SCPL40);GH_D02G1237(--);GH_D04G0064(SCPL49)
GO:0004620	Molecular Function	phospholipase activity	3	0.510317	GH_A02G0526(PLDZETA1);GH_A08G1664(RAC2);GH_D02G0750(At1g43900)
GO:0016763	Molecular Function	transferase activity, transferring pentosyl groups	3	0.543285	GH_A02G0299(GLCAT14A);GH_A08G1748(XEG113);GH_D02G0880(IRX9H)
GO:0034061	Molecular Function	DNA polymerase activity	3	0.582621	GH_D02G1536(POL2A);GH_D03G1886(NMAT2);GH_D06G2307(At4g18820)
GO:0008170	Molecular Function	N-methyltransferase activity	3	0.605163	GH_D02G0786(ASHH2);GH_D02G0823(ASHR1);GH_D02G1050(ATXR7)
GO:0016765	Molecular Function	transferase activity, transferring alkyl or aryl (other than methyl) groups	3	0.612495	GH_A08G0739(FZL);GH_A08G0873(KDSA);GH_A08G1451(SAMS2)
GO:0046943	Molecular Function	carboxylic acid transmembrane transporter activity	3	0.744934	GH_A08G0863(At3g13620);GH_A08G1649(CAT9);GH_A12G2332(CAT7)
GO:0015103	Molecular Function	inorganic anion transmembrane transporter activity	3	0.755434	GH_A02G0431(PHO1);GH_A08G1239(mfsd5);GH_D03G1822(NPF6.3)
GO:0005342	Molecular Function	organic acid transmembrane transporter activity	3	0.78016	GH_A08G0863(At3g13620);GH_A08G1649(CAT9);GH_A12G2332(CAT7)
GO:0016709	Molecular Function	oxidoreductase activity, acting on paired donors, with incorporation or reduction of molecular oxygen, NAD(P)H as one donor, and incorporation of one atom of oxygen	3	0.823427	GH_A08G0781(YUC10);GH_D03G1819(At1g62600);GH_D03G1864(MO2)
GO:0016651	Molecular Function	oxidoreductase activity, acting on NAD(P)H	3	0.838584	GH_A08G0509(At4g02580);GH_D02G1335(At3g24170);GH_D02G1519(At2g02050)
GO:0004812	Molecular Function	aminoacyl-tRNA ligase activity	3	0.852604	GH_A12G2479(At5g38830);GH_D02G1153(At3g11710);GH_D06G2359(At3g62120)
GO:0006020	Biological Process	inositol metabolic process	3	0.0666136	GH_A05G1462(IMPL1);GH_A05G1463(IMPL1);GH_A05G1754(VTC4)
GO:0009226	Biological Process	nucleotide-sugar biosynthetic process	3	0.0727477	GH_A08G1561(PMM);GH_D02G1409(UGD5);GH_D03G1747(NRS/ER)
GO:0043161	Biological Process	proteasome-mediated ubiquitin-dependent protein catabolic process	3	0.13782	GH_A08G0939(OS9);GH_A08G1525(At3g61590);GH_A08G1661(ALG12)
GO:0010498	Biological Process	proteasomal protein catabolic process	3	0.145984	GH_A08G0939(OS9);GH_A08G1525(At3g61590);GH_A08G1661(ALG12)
GO:0015851	Biological Process	nucleobase transport	3	0.162763	GH_A05G1481(INT2);GH_D02G0813(UDP-GALT1);GH_D04G0148(AZG1)
GO:0043241	Biological Process	protein complex disassembly	3	0.17136	GH_A08G1395(APG3);GH_D02G1399(EIF-5A2);GH_D03G1784(mrpl58)
GO:0043624	Biological Process	cellular protein complex disassembly	3	0.17136	GH_A08G1395(APG3);GH_D02G1399(EIF-5A2);GH_D03G1784(mrpl58)
GO:0022411	Biological Process	cellular component disassembly	3	0.188922	GH_A08G1395(APG3);GH_D02G1399(EIF-5A2);GH_D03G1784(mrpl58)
GO:0032984	Biological Process	macromolecular complex disassembly	3	0.188922	GH_A08G1395(APG3);GH_D02G1399(EIF-5A2);GH_D03G1784(mrpl58)
GO:0044087	Biological Process	regulation of cellular component biogenesis	3	0.188922	GH_A08G1004(ARPC3);GH_D02G1257(DCP5);GH_D02G1258(DCP5)
GO:0045595	Biological Process	regulation of cell differentiation	3	0.225274	GH_A08G1741(ROPGEF14);GH_D02G0707(VIP1);GH_D02G1464(HDG2)
GO:0009566	Biological Process	fertilization	3	0.262816	GH_A05G1623(RPL21M);GH_A08G1418(PDIL2-1);GH_D02G1109(FER)
GO:0072657	Biological Process	protein localization to membrane	3	0.272328	GH_A08G1547(ARSA2);GH_D02G1149(SRP14);GH_D06G2271(SRP19)
GO:0090150	Biological Process	establishment of protein localization to membrane	3	0.272328	GH_A08G1547(ARSA2);GH_D02G1149(SRP14);GH_D06G2271(SRP19)
GO:0019953	Biological Process	sexual reproduction	3	0.281876	GH_A05G1623(RPL21M);GH_A08G1418(PDIL2-1);GH_D02G1109(FER)
GO:0006448	Biological Process	regulation of translational elongation	3	0.301049	GH_A12G2404(--);GH_D02G0817(prorsd1p);GH_D02G1399(EIF-5A2)
GO:0044703	Biological Process	multi-organism reproductive process	3	0.310662	GH_A05G1623(RPL21M);GH_A08G1418(PDIL2-1);GH_D02G1109(FER)
GO:0006414	Biological Process	translational elongation	3	0.339526	GH_A12G2404(--);GH_D02G0817(prorsd1p);GH_D02G1399(EIF-5A2)
GO:0009112	Biological Process	nucleobase metabolic process	3	0.387369	GH_A12G2333(UGLYAH);GH_A12G2395(APT4);GH_D04G0069(UMK3)
GO:0009225	Biological Process	nucleotide-sugar metabolic process	3	0.406292	GH_A08G1561(PMM);GH_D02G1409(UGD5);GH_D03G1747(NRS/ER)
GO:0002682	Biological Process	regulation of immune system process	3	0.443573	GH_A02G0447(Os10g0467600);GH_A08G1419(ERDJ3B);GH_A08G1518(GH3.5)
GO:0006595	Biological Process	polyamine metabolic process	3	0.479897	GH_A08G1232(SLAH3);GH_A08G1697(PAO1);GH_D02G1453(SAMDC)
GO:0006470	Biological Process	protein dephosphorylation	3	0.540584	GH_A08G1208(I-2);GH_A12G2296(EYA);GH_D02G2281(PTEN2A)
GO:0016311	Biological Process	dephosphorylation	3	0.548917	GH_A08G1208(I-2);GH_A12G2296(EYA);GH_D02G2281(PTEN2A)
GO:0030198	Biological Process	extracellular matrix organization	3	0.55716	GH_A08G0578(COBL4);GH_D02G0880(IRX9H);GH_D02G1381(AGL30)
GO:0043062	Biological Process	extracellular structure organization	3	0.55716	GH_A08G0578(COBL4);GH_D02G0880(IRX9H);GH_D02G1381(AGL30)
GO:0031347	Biological Process	regulation of defense response	3	0.565312	GH_A08G1419(ERDJ3B);GH_A08G1518(GH3.5);GH_D02G1252(MED25)
GO:0032392	Biological Process	DNA geometric change	3	0.565312	GH_A05G1505(MCM3);GH_A05G1791(Brip1);GH_D02G1104(OsI_36121)
GO:0006869	Biological Process	lipid transport	3	0.627106	GH_A02G0428(GLTP1);GH_D02G1247(At4g39670);GH_D02G1306(ABCG11)
GO:0009692	Biological Process	ethylene metabolic process	3	0.627106	GH_A05G1596(PSKR);GH_A08G0950(XBAT32);GH_A08G1495(At2g46620)
GO:0010876	Biological Process	lipid localization	3	0.627106	GH_A02G0428(GLTP1);GH_D02G1247(At4g39670);GH_D02G1306(ABCG11)
GO:0043449	Biological Process	cellular alkene metabolic process	3	0.627106	GH_A05G1596(PSKR);GH_A08G0950(XBAT32);GH_A08G1495(At2g46620)
GO:1900673	Biological Process	olefin metabolic process	3	0.627106	GH_A05G1596(PSKR);GH_A08G0950(XBAT32);GH_A08G1495(At2g46620)
GO:0048449	Biological Process	floral organ formation	3	0.63439	GH_A02G0429(KIN10A);GH_A12G2456(SCL28);GH_D02G0729(PIN6)
GO:0009408	Biological Process	response to heat	3	0.662526	GH_D02G1247(At4g39670);GH_D03G1817(HSP70);GH_D04G0054(--)
GO:0009683	Biological Process	indoleacetic acid metabolic process	3	0.669309	GH_A08G1082(--);GH_D02G0959(AOS1);GH_D03G1791(CLPT2)
GO:0019827	Biological Process	stem cell population maintenance	3	0.669309	GH_A05G1719(UTP6);GH_A08G1644(HUB1);GH_A12G2301(PLL1)
GO:0098727	Biological Process	maintenance of cell number	3	0.669309	GH_A05G1719(UTP6);GH_A08G1644(HUB1);GH_A12G2301(PLL1)
GO:0071103	Biological Process	DNA conformation change	3	0.719974	GH_A05G1505(MCM3);GH_A05G1791(Brip1);GH_D02G1104(OsI_36121)
GO:0034762	Biological Process	regulation of transmembrane transport	3	0.731653	GH_A08G0930(VDAC4);GH_A08G1232(SLAH3);GH_D02G1239(VDAC1)
GO:0034765	Biological Process	regulation of ion transmembrane transport	3	0.731653	GH_A08G0930(VDAC4);GH_A08G1232(SLAH3);GH_D02G1239(VDAC1)
GO:0043085	Biological Process	positive regulation of catalytic activity	3	0.789122	GH_A08G1204(EMS1);GH_D02G1010(CLV1);GH_D02G2288(SUD1)
GO:0044093	Biological Process	positive regulation of molecular function	3	0.789122	GH_A08G1204(EMS1);GH_D02G1010(CLV1);GH_D02G2288(SUD1)
GO:0006575	Biological Process	cellular modified amino acid metabolic process	3	0.798394	GH_A08G0719(HMT-2);GH_A08G1232(SLAH3);GH_D04G0124(GLX2-2)
GO:0042430	Biological Process	indole-containing compound metabolic process	3	0.81166	GH_A08G1082(--);GH_D02G0959(AOS1);GH_D03G1791(CLPT2)
GO:0000375	Biological Process	RNA splicing, via transesterification reactions	3	0.824179	GH_A05G1719(UTP6);GH_A08G0825(U1A);GH_A08G1051(At5g53180)
GO:0000377	Biological Process	RNA splicing, via transesterification reactions with bulged adenosine as nucleophile	3	0.824179	GH_A05G1719(UTP6);GH_A08G0825(U1A);GH_A08G1051(At5g53180)
GO:0043473	Biological Process	pigmentation	3	0.83976	GH_A05G1597(HSL1);GH_A08G1710(CESA3);GH_A12G2388(SKU5)
GO:0043476	Biological Process	pigment accumulation	3	0.83976	GH_A05G1597(HSL1);GH_A08G1710(CESA3);GH_A12G2388(SKU5)
GO:0043478	Biological Process	pigment accumulation in response to UV light	3	0.83976	GH_A05G1597(HSL1);GH_A08G1710(CESA3);GH_A12G2388(SKU5)
GO:0043479	Biological Process	pigment accumulation in tissues in response to UV light	3	0.83976	GH_A05G1597(HSL1);GH_A08G1710(CESA3);GH_A12G2388(SKU5)
GO:0043480	Biological Process	pigment accumulation in tissues	3	0.83976	GH_A05G1597(HSL1);GH_A08G1710(CESA3);GH_A12G2388(SKU5)
GO:0006418	Biological Process	tRNA aminoacylation for protein translation	3	0.850649	GH_A12G2479(At5g38830);GH_D02G1153(At3g11710);GH_D06G2359(At3g62120)
GO:0034470	Biological Process	ncRNA processing	3	0.850649	GH_A02G0437(MORF6);GH_A05G1709(At4g04670);GH_A05G1710(THG1)
GO:0015748	Biological Process	organophosphate ester transport	3	0.860887	GH_A05G1605(NSL1);GH_D02G0813(UDP-GALT1);GH_D06G2336(NSL1)
GO:0046128	Biological Process	purine ribonucleoside metabolic process	3	0.86416	GH_A05G1760(trmt10a);GH_A12G2323(At5g47030);GH_D06G2323(NUDT15)
GO:0006865	Biological Process	amino acid transport	3	0.870504	GH_A05G1496(MNS3);GH_A05G1605(NSL1);GH_D06G2336(NSL1)
GO:0009812	Biological Process	flavonoid metabolic process	3	0.870504	GH_A05G1681(ANR);GH_A12G2441(ANS);GH_D04G0140(CHI3)
GO:0009909	Biological Process	regulation of flower development	3	0.88241	GH_A02G0351(CDC73);GH_A02G0417(CRY2);GH_D02G1252(MED25)
GO:0042278	Biological Process	purine nucleoside metabolic process	3	0.88241	GH_A05G1760(trmt10a);GH_A12G2323(At5g47030);GH_D06G2323(NUDT15)
GO:0048831	Biological Process	regulation of shoot system development	3	0.88523	GH_A02G0351(CDC73);GH_A02G0417(CRY2);GH_D02G1252(MED25)
GO:0043038	Biological Process	amino acid activation	3	0.890689	GH_A12G2479(At5g38830);GH_D02G1153(At3g11710);GH_D06G2359(At3g62120)
GO:0043039	Biological Process	tRNA aminoacylation	3	0.890689	GH_A12G2479(At5g38830);GH_D02G1153(At3g11710);GH_D06G2359(At3g62120)
GO:0009664	Biological Process	plant-type cell wall organization	3	0.908009	GH_A08G0609(CHX28);GH_D02G1116(PATL4);GH_D03G1822(NPF6.3)
GO:0006261	Biological Process	DNA-dependent DNA replication	3	0.914639	GH_D02G0896(KIN7N);GH_D02G1481(--);GH_D04G0075(TIO)
GO:2000241	Biological Process	regulation of reproductive process	3	0.918815	GH_A02G0351(CDC73);GH_A02G0417(CRY2);GH_D02G1252(MED25)
GO:0006310	Biological Process	DNA recombination	3	0.92845	GH_A05G1660(--);GH_A08G1720(PAPD5);GH_D04G0146(RH17)
GO:0000272	Biological Process	polysaccharide catabolic process	3	0.955068	GH_A05G1430(MPE3);GH_A05G1431(PMEU1);GH_D03G1830(PME68)
GO:0016052	Biological Process	carbohydrate catabolic process	3	0.957371	GH_A05G1430(MPE3);GH_A05G1431(PMEU1);GH_D03G1830(PME68)
GO:0043549	Biological Process	regulation of kinase activity	3	0.959564	GH_A08G1204(EMS1);GH_D02G1010(CLV1);GH_D02G2281(PTEN2A)
GO:0045859	Biological Process	regulation of protein kinase activity	3	0.959564	GH_A08G1204(EMS1);GH_D02G1010(CLV1);GH_D02G2281(PTEN2A)
GO:0051338	Biological Process	regulation of transferase activity	3	0.959564	GH_A08G1204(EMS1);GH_D02G1010(CLV1);GH_D02G2281(PTEN2A)
GO:0009072	Biological Process	aromatic amino acid family metabolic process	3	0.96165	GH_A05G1750(FAH);GH_A08G1082(--);GH_D02G0959(AOS1)
GO:0098771	Biological Process	inorganic ion homeostasis	3	0.965523	GH_A02G0482(NHX2);GH_A08G0701(ACA12);GH_D02G1459(ACO3)
GO:0009116	Biological Process	nucleoside metabolic process	3	0.966431	GH_A05G1760(trmt10a);GH_A12G2323(At5g47030);GH_D06G2323(NUDT15)
GO:0009119	Biological Process	ribonucleoside metabolic process	3	0.966431	GH_A05G1760(trmt10a);GH_A12G2323(At5g47030);GH_D06G2323(NUDT15)
GO:0071396	Biological Process	cellular response to lipid	3	0.966431	GH_A08G1699(--);GH_D02G1389(ILK1);GH_D03G1943(IWS1)
GO:0006164	Biological Process	purine nucleotide biosynthetic process	3	0.970646	GH_A08G1659(NDPK1);GH_A12G2323(At5g47030);GH_D02G1477(PSKR1)
GO:0009152	Biological Process	purine ribonucleotide biosynthetic process	3	0.970646	GH_A08G1659(NDPK1);GH_A12G2323(At5g47030);GH_D02G1477(PSKR1)
GO:0000041	Biological Process	transition metal ion transport	3	0.979383	GH_A02G0431(PHO1);GH_A08G1052(MTM1);GH_D02G2275(TIC21)
GO:0033993	Biological Process	response to lipid	3	0.979941	GH_A08G1699(--);GH_D02G1389(ILK1);GH_D03G1943(IWS1)
GO:0048522	Biological Process	positive regulation of cellular process	3	0.986385	GH_A08G1004(ARPC3);GH_A08G1204(EMS1);GH_D02G1010(CLV1)
GO:0009260	Biological Process	ribonucleotide biosynthetic process	3	0.990552	GH_A08G1659(NDPK1);GH_A12G2323(At5g47030);GH_D02G1477(PSKR1)
GO:0046390	Biological Process	ribose phosphate biosynthetic process	3	0.990552	GH_A08G1659(NDPK1);GH_A12G2323(At5g47030);GH_D02G1477(PSKR1)
GO:0006221	Biological Process	pyrimidine nucleotide biosynthetic process	3	0.991072	GH_A02G0311(RNR2A);GH_D02G1358(DHAD);GH_D02G1412(At1g26460)
GO:0090544	Cellular Component	BAF-type complex	2	0.0653572	GH_A05G1783(SWI3B);GH_D02G0798(SWI3C)
GO:0048500	Cellular Component	signal recognition particle	2	0.144284	GH_D02G1149(SRP14);GH_D06G2271(SRP19)
GO:0009368	Cellular Component	endopeptidase Clp complex	2	0.156739	GH_A08G1729(CLPP4);GH_A12G2426(CLPR2)
GO:0044459	Cellular Component	plasma membrane part	2	0.156739	GH_A05G1624(CALS11);GH_D02G1306(ABCG11)
GO:0030964	Cellular Component	NADH dehydrogenase complex	2	0.23454	GH_A05G1608(At1g14450);GH_D02G1519(At2g02050)
GO:1990204	Cellular Component	oxidoreductase complex	2	0.327155	GH_A05G1608(At1g14450);GH_D02G1519(At2g02050)
GO:0042995	Cellular Component	cell projection	2	0.353208	GH_A05G1481(INT2);GH_A08G0818(RH36)
GO:0098687	Cellular Component	chromosomal region	2	0.378899	GH_A08G1540(AUR3);GH_D02G1422(dst1)
GO:0005819	Cellular Component	spindle	2	0.46497	GH_A08G0824(GCP4);GH_A08G1604(MAP65-4)
GO:0005783	Cellular Component	endoplasmic reticulum	2	0.632301	GH_A08G1419(ERDJ3B);GH_D02G1015(P4H3)
GO:0044432	Cellular Component	endoplasmic reticulum part	2	0.632301	GH_A08G1419(ERDJ3B);GH_D02G1015(P4H3)
GO:0015935	Cellular Component	small ribosomal subunit	2	0.683587	GH_A02G0357(GSVIVT00020038001);GH_A02G0358(GSVIVT00020038001)
GO:0030119	Cellular Component	AP-type membrane coat adaptor complex	2	0.691541	GH_A08G0925(--);GH_D03G1900(AP2M)
GO:0009527	Cellular Component	plastid outer membrane	2	0.80304	GH_A08G1469(TOC33);GH_D08G0742(OEP7)
GO:0031300	Cellular Component	intrinsic component of organelle membrane	2	0.80304	GH_A08G0878(PECT1);GH_D08G0742(OEP7)
GO:0070993	Cellular Component	translation preinitiation complex	2	0.846252	GH_A02G0529(--);GH_A05G1619(TIF3D1)
GO:0044427	Cellular Component	chromosomal part	2	0.86254	GH_A08G1540(AUR3);GH_D02G1422(dst1)
GO:0015197	Molecular Function	peptide transporter activity	2	0.0278919	GH_A08G1240(OPT7);GH_A08G1241(OPT7)
GO:0005217	Molecular Function	intracellular ligand-gated ion channel activity	2	0.0350687	GH_A08G1057(CNGC1);GH_A08G1065(CNGC1)
GO:0008172	Molecular Function	S-methyltransferase activity	2	0.0428702	GH_A02G0353(HMT3);GH_A08G0719(HMT-2)
GO:0046030	Molecular Function	inositol trisphosphate phosphatase activity	2	0.0695331	GH_A08G0720(IP5P4);GH_A12G2312(IP5P2)
GO:0052743	Molecular Function	inositol tetrakisphosphate phosphatase activity	2	0.0695331	GH_A08G0720(IP5P4);GH_A12G2312(IP5P2)
GO:0019843	Molecular Function	rRNA binding	2	0.169351	GH_A08G0544(RPL5);GH_D03G1929(rplY)
GO:0016868	Molecular Function	intramolecular transferase activity, phosphotransferases	2	0.181557	GH_A08G1561(PMM);GH_D02G1143(PGM1)
GO:0016780	Molecular Function	phosphotransferase activity, for other substituted phosphate groups	2	0.206319	GH_A05G1500(ATTRANS);GH_D02G0746(At1g77060)
GO:0008252	Molecular Function	nucleotidase activity	2	0.218832	GH_A05G1462(IMPL1);GH_A05G1669(SAL2)
GO:0030551	Molecular Function	cyclic nucleotide binding	2	0.218832	GH_A08G1057(CNGC1);GH_A08G1065(CNGC1)
GO:0050308	Molecular Function	sugar-phosphatase activity	2	0.218832	GH_A05G1754(VTC4);GH_D02G0715(CYFBP)
GO:0015604	Molecular Function	organic phosphonate transmembrane transporter activity	2	0.231406	GH_A08G1251(ABCF3);GH_D02G1306(ABCG11)
GO:0016744	Molecular Function	transferase activity, transferring aldehyde or ketonic groups	2	0.244023	GH_A08G0948(TKT2);GH_D02G1446(PHYLLO)
GO:0044822	Molecular Function	poly(A) RNA binding	2	0.244023	GH_D02G1194(APUM5);GH_D04G0055(APUM4)
GO:0003954	Molecular Function	NADH dehydrogenase activity	2	0.332229	GH_A08G0509(At4g02580);GH_D02G1519(At2g02050)
GO:0050136	Molecular Function	NADH dehydrogenase (quinone) activity	2	0.332229	GH_A08G0509(At4g02580);GH_D02G1519(At2g02050)
GO:0005048	Molecular Function	signal sequence binding	2	0.40547	GH_D02G1131(VSR1);GH_D02G1149(SRP14)
GO:0042277	Molecular Function	peptide binding	2	0.40547	GH_D02G1131(VSR1);GH_D02G1149(SRP14)
GO:0016641	Molecular Function	oxidoreductase activity, acting on the CH-NH2 group of donors, oxygen as acceptor	2	0.42904	GH_A02G0328(At1g31672);GH_A02G0329(At1g31672)
GO:0016615	Molecular Function	malate dehydrogenase activity	2	0.48568	GH_A02G0419(MD1);GH_D04G0073(MDH1)
GO:0005267	Molecular Function	potassium channel activity	2	0.517942	GH_A05G1497(KAT1);GH_D02G1311(SKOR)
GO:0015079	Molecular Function	potassium ion transmembrane transporter activity	2	0.517942	GH_A05G1497(KAT1);GH_D02G1311(SKOR)
GO:0019901	Molecular Function	protein kinase binding	2	0.517942	GH_D02G0707(VIP1);GH_D03G1791(CLPT2)
GO:0016655	Molecular Function	oxidoreductase activity, acting on NAD(P)H, quinone or similar compound as acceptor	2	0.568629	GH_A08G0509(At4g02580);GH_D02G1519(At2g02050)
GO:0016620	Molecular Function	oxidoreductase activity, acting on the aldehyde or oxo group of donors, NAD or NADP as acceptor	2	0.624209	GH_A02G0570(ALDH22A1);GH_D02G0803(ALDH3H1)
GO:0016638	Molecular Function	oxidoreductase activity, acting on the CH-NH2 group of donors	2	0.666155	GH_A02G0328(At1g31672);GH_A02G0329(At1g31672)
GO:0016409	Molecular Function	palmitoyltransferase activity	2	0.732039	GH_A05G1787(PAT21);GH_D02G0694(PAT08)
GO:0016759	Molecular Function	cellulose synthase activity	2	0.751403	GH_A08G0515(CESA4);GH_A08G1710(CESA3)
GO:0008483	Molecular Function	transaminase activity	2	0.786532	GH_A12G2434(ACS10);GH_D02G0819(dapC)
GO:0044877	Molecular Function	macromolecular complex binding	2	0.812391	GH_A02G0493(Os01g0367900);GH_D02G1399(EIF-5A2)
GO:0005543	Molecular Function	phospholipid binding	2	0.889931	GH_D02G1508(At4g32285);GH_D02G2281(PTEN2A)
GO:0004713	Molecular Function	protein tyrosine kinase activity	2	0.974075	GH_A08G0830(ephA);GH_A08G1732(FEI1)
GO:0009303	Biological Process	rRNA transcription	2	0.00121674	GH_A08G0768(MTERF4);GH_D08G0759(MTERF4)
GO:0098781	Biological Process	ncRNA transcription	2	0.00121674	GH_A08G0768(MTERF4);GH_D08G0759(MTERF4)
GO:0010603	Biological Process	regulation of cytoplasmic mRNA processing body assembly	2	0.00696574	GH_D02G1257(DCP5);GH_D02G1258(DCP5)
GO:0033962	Biological Process	cytoplasmic mRNA processing body assembly	2	0.00696574	GH_D02G1257(DCP5);GH_D02G1258(DCP5)
GO:1902115	Biological Process	regulation of organelle assembly	2	0.00696574	GH_D02G1257(DCP5);GH_D02G1258(DCP5)
GO:0070925	Biological Process	organelle assembly	2	0.0166207	GH_D02G1257(DCP5);GH_D02G1258(DCP5)
GO:0006513	Biological Process	protein monoubiquitination	2	0.0543024	GH_A08G0859(HUB2);GH_A08G1644(HUB1)
GO:0006772	Biological Process	thiamine metabolic process	2	0.0543024	GH_A05G1689(THI1-2);GH_A08G0739(FZL)
GO:0016574	Biological Process	histone ubiquitination	2	0.0543024	GH_A08G0859(HUB2);GH_A08G1644(HUB1)
GO:0048582	Biological Process	positive regulation of post-embryonic development	2	0.0543024	GH_A05G1590(VOZ1);GH_D02G0687(GI)
GO:0051240	Biological Process	positive regulation of multicellular organismal process	2	0.0543024	GH_A05G1590(VOZ1);GH_D02G0687(GI)
GO:0051094	Biological Process	positive regulation of developmental process	2	0.073575	GH_A05G1590(VOZ1);GH_D02G0687(GI)
GO:0042723	Biological Process	thiamine-containing compound metabolic process	2	0.0946524	GH_A05G1689(THI1-2);GH_A08G0739(FZL)
GO:0019058	Biological Process	viral life cycle	2	0.117197	GH_A05G1697(TOM1);GH_A12G2313(TOM2A)
GO:0019079	Biological Process	viral genome replication	2	0.117197	GH_A05G1697(TOM1);GH_A12G2313(TOM2A)
GO:0016119	Biological Process	carotene metabolic process	2	0.128924	GH_A08G0605(CCD1);GH_D02G0719(Z-ISO)
GO:0052646	Biological Process	alditol phosphate metabolic process	2	0.128924	GH_D04G0060(SDP6);GH_D04G0145(GLY1)
GO:0019852	Biological Process	L-ascorbic acid metabolic process	2	0.153118	GH_A05G1754(VTC4);GH_A08G1561(PMM)
GO:0042214	Biological Process	terpene metabolic process	2	0.153118	GH_A08G0605(CCD1);GH_D02G0719(Z-ISO)
GO:0006914	Biological Process	autophagy	2	0.165521	GH_A08G1645(ATG3);GH_D02G0836(--)
GO:0007623	Biological Process	circadian rhythm	2	0.165521	GH_A02G0417(CRY2);GH_D02G1305(FHY3)
GO:0032508	Biological Process	DNA duplex unwinding	2	0.165521	GH_A05G1505(MCM3);GH_D02G1104(OsI_36121)
GO:0006606	Biological Process	protein import into nucleus	2	0.203625	GH_A05G1660(--);GH_D04G0146(RH17)
GO:0006613	Biological Process	cotranslational protein targeting to membrane	2	0.203625	GH_D02G1149(SRP14);GH_D06G2271(SRP19)
GO:0009132	Biological Process	nucleoside diphosphate metabolic process	2	0.203625	GH_A02G0311(RNR2A);GH_A08G1659(NDPK1)
GO:0009636	Biological Process	response to toxic substance	2	0.203625	GH_A08G1518(GH3.5);GH_D02G1335(At3g24170)
GO:0034504	Biological Process	protein localization to nucleus	2	0.203625	GH_A05G1660(--);GH_D04G0146(RH17)
GO:0040034	Biological Process	regulation of development, heterochronic	2	0.203625	GH_A05G1483(TCP2);GH_A08G1729(CLPP4)
GO:0044744	Biological Process	protein targeting to nucleus	2	0.203625	GH_A05G1660(--);GH_D04G0146(RH17)
GO:0051170	Biological Process	nuclear import	2	0.203625	GH_A05G1660(--);GH_D04G0146(RH17)
GO:1902593	Biological Process	single-organism nuclear import	2	0.203625	GH_A05G1660(--);GH_D04G0146(RH17)
GO:0010393	Biological Process	galacturonan metabolic process	2	0.21654	GH_A08G1543(GAUT1);GH_A08G1748(XEG113)
GO:0006551	Biological Process	leucine metabolic process	2	0.242557	GH_A08G0717(MCCA);GH_D02G1217(IPMS2)
GO:0046112	Biological Process	nucleobase biosynthetic process	2	0.25562	GH_A12G2395(APT4);GH_D04G0069(UMK3)
GO:0046341	Biological Process	CDP-diacylglycerol metabolic process	2	0.268694	GH_A05G1748(CDS2);GH_D03G1940(ATS1)
GO:0006661	Biological Process	phosphatidylinositol biosynthetic process	2	0.281762	GH_D02G1055(SAC1);GH_D06G2261(SAC2)
GO:0030865	Biological Process	cortical cytoskeleton organization	2	0.281762	GH_A05G1498(PFDN6);GH_A08G0824(GCP4)
GO:0030258	Biological Process	lipid modification	2	0.29481	GH_A08G0514(PSAT);GH_A08G0523(UGT80A2)
GO:0048571	Biological Process	long-day photoperiodism	2	0.29481	GH_A05G1590(VOZ1);GH_D02G0687(GI)
GO:0001708	Biological Process	cell fate specification	2	0.307823	GH_A05G1593(ARF15);GH_A08G1204(EMS1)
GO:0006730	Biological Process	one-carbon metabolic process	2	0.307823	GH_D02G0832(SHM7);GH_D02G0879(SHM2)
GO:0006892	Biological Process	post-Golgi vesicle-mediated transport	2	0.307823	GH_D02G0704(SEC5A);GH_D02G1131(VSR1)
GO:0060429	Biological Process	epithelium development	2	0.307823	GH_A08G1222(DCR);GH_A08G1588(AN)
GO:0006612	Biological Process	protein targeting to membrane	2	0.320787	GH_D02G1149(SRP14);GH_D06G2271(SRP19)
GO:0018904	Biological Process	ether metabolic process	2	0.33369	GH_A05G1685(CXXS1);GH_A08G1418(PDIL2-1)
GO:0015696	Biological Process	ammonium transport	2	0.34652	GH_A02G0464(AMT1-1);GH_A08G0694(GG2)
GO:0044743	Biological Process	intracellular protein transmembrane import	2	0.359267	GH_D02G1443(HSP90-5);GH_D02G2275(TIC21)
GO:0002684	Biological Process	positive regulation of immune system process	2	0.384474	GH_A08G1419(ERDJ3B);GH_A08G1518(GH3.5)
GO:0031349	Biological Process	positive regulation of defense response	2	0.384474	GH_A08G1419(ERDJ3B);GH_A08G1518(GH3.5)
GO:0045089	Biological Process	positive regulation of innate immune response	2	0.384474	GH_A08G1419(ERDJ3B);GH_A08G1518(GH3.5)
GO:0050778	Biological Process	positive regulation of immune response	2	0.384474	GH_A08G1419(ERDJ3B);GH_A08G1518(GH3.5)
GO:0016485	Biological Process	protein processing	2	0.396915	GH_A05G1507(IMMP1L);GH_A12G2382(bVPE)
GO:0051604	Biological Process	protein maturation	2	0.396915	GH_A05G1507(IMMP1L);GH_A12G2382(bVPE)
GO:0006084	Biological Process	acetyl-CoA metabolic process	2	0.409239	GH_A12G2448(HMGS);GH_D03G1746(HMGS)
GO:0045165	Biological Process	cell fate commitment	2	0.409239	GH_A05G1593(ARF15);GH_A08G1204(EMS1)
GO:0065002	Biological Process	intracellular protein transmembrane transport	2	0.433506	GH_D02G1443(HSP90-5);GH_D02G2275(TIC21)
GO:0071806	Biological Process	protein transmembrane transport	2	0.433506	GH_D02G1443(HSP90-5);GH_D02G2275(TIC21)
GO:0007186	Biological Process	G-protein coupled receptor signaling pathway	2	0.445437	GH_A05G1659(SPHK1);GH_A08G1586(LCKB2)
GO:0043401	Biological Process	steroid hormone mediated signaling pathway	2	0.457226	GH_D02G1389(ILK1);GH_D03G1943(IWS1)
GO:0048545	Biological Process	response to steroid hormone	2	0.457226	GH_D02G1389(ILK1);GH_D03G1943(IWS1)
GO:0071383	Biological Process	cellular response to steroid hormone stimulus	2	0.457226	GH_D02G1389(ILK1);GH_D03G1943(IWS1)
GO:0006839	Biological Process	mitochondrial transport	2	0.48036	GH_A08G0660(TIM21);GH_D04G0060(SDP6)
GO:0009894	Biological Process	regulation of catabolic process	2	0.48036	GH_D02G0836(--);GH_D02G1340(RPN2A)
GO:0045088	Biological Process	regulation of innate immune response	2	0.491697	GH_A08G1419(ERDJ3B);GH_A08G1518(GH3.5)
GO:0050776	Biological Process	regulation of immune response	2	0.491697	GH_A08G1419(ERDJ3B);GH_A08G1518(GH3.5)
GO:0009687	Biological Process	abscisic acid metabolic process	2	0.502876	GH_A08G1720(PAPD5);GH_A12G2294(FDC2)
GO:0043288	Biological Process	apocarotenoid metabolic process	2	0.502876	GH_A08G1720(PAPD5);GH_A12G2294(FDC2)
GO:0050832	Biological Process	defense response to fungus	2	0.502876	GH_A08G1644(HUB1);GH_A12G2467(OSM34)
GO:1902644	Biological Process	tertiary alcohol metabolic process	2	0.502876	GH_A08G1720(PAPD5);GH_A12G2294(FDC2)
GO:0048584	Biological Process	positive regulation of response to stimulus	2	0.535443	GH_A08G1419(ERDJ3B);GH_A08G1518(GH3.5)
GO:1901661	Biological Process	quinone metabolic process	2	0.545967	GH_D02G1420(At2g03690);GH_D02G1446(PHYLLO)
GO:0008033	Biological Process	tRNA processing	2	0.566511	GH_A05G1709(At4g04670);GH_A05G1710(THG1)
GO:0009608	Biological Process	response to symbiont	2	0.576529	GH_A02G0523(IBR3);GH_A05G1590(VOZ1)
GO:0010051	Biological Process	xylem and phloem pattern formation	2	0.596052	GH_A08G0714(VAB);GH_D02G1389(ILK1)
GO:0042126	Biological Process	nitrate metabolic process	2	0.605557	GH_D02G1246(NPF3.1);GH_D03G1822(NPF6.3)
GO:2001057	Biological Process	reactive nitrogen species metabolic process	2	0.605557	GH_D02G1246(NPF3.1);GH_D03G1822(NPF6.3)
GO:0009067	Biological Process	aspartate family amino acid biosynthetic process	2	0.614891	GH_A02G0361(VIT_05s0020g04080);GH_A08G1598(DHDPS2)
GO:0022618	Biological Process	ribonucleoprotein complex assembly	2	0.667342	GH_D02G1257(DCP5);GH_D02G1258(DCP5)
GO:0071826	Biological Process	ribonucleoprotein complex subunit organization	2	0.667342	GH_D02G1257(DCP5);GH_D02G1258(DCP5)
GO:0010208	Biological Process	pollen wall assembly	2	0.6755	GH_D02G0880(IRX9H);GH_D02G1381(AGL30)
GO:0085029	Biological Process	extracellular matrix assembly	2	0.6755	GH_D02G0880(IRX9H);GH_D02G1381(AGL30)
GO:0006714	Biological Process	sesquiterpenoid metabolic process	2	0.713866	GH_A08G1720(PAPD5);GH_A12G2294(FDC2)
GO:0019321	Biological Process	pentose metabolic process	2	0.721066	GH_A08G0518(yihV);GH_D02G1323(Galm)
GO:0006816	Biological Process	calcium ion transport	2	0.741752	GH_A05G1789(GLR3.3);GH_A08G0701(ACA12)
GO:0010927	Biological Process	cellular component assembly involved in morphogenesis	2	0.74835	GH_D02G0880(IRX9H);GH_D02G1381(AGL30)
GO:0007166	Biological Process	cell surface receptor signaling pathway	2	0.784956	GH_A05G1789(GLR3.3);GH_A08G0694(GG2)
GO:0042440	Biological Process	pigment metabolic process	2	0.784956	GH_A12G2395(APT4);GH_D06G2351(AS1)
GO:0009066	Biological Process	aspartate family amino acid metabolic process	2	0.790581	GH_A02G0361(VIT_05s0020g04080);GH_A08G1598(DHDPS2)
GO:1901607	Biological Process	alpha-amino acid biosynthetic process	2	0.816795	GH_A02G0361(VIT_05s0020g04080);GH_A08G1598(DHDPS2)
GO:0010212	Biological Process	response to ionizing radiation	2	0.821672	GH_A05G1709(At4g04670);GH_A08G0915(At4g17620)
GO:0006568	Biological Process	tryptophan metabolic process	2	0.826431	GH_A08G1082(--);GH_D02G0959(AOS1)
GO:0034728	Biological Process	nucleosome organization	2	0.844346	GH_A08G0678(At2g30620);GH_D02G1001(RH3)
GO:0030003	Biological Process	cellular cation homeostasis	2	0.860565	GH_A08G0701(ACA12);GH_D02G2275(TIC21)
GO:0071824	Biological Process	protein-DNA complex subunit organization	2	0.860565	GH_A08G0678(At2g30620);GH_D02G1001(RH3)
GO:0006586	Biological Process	indolalkylamine metabolic process	2	0.86437	GH_A08G1082(--);GH_D02G0959(AOS1)
GO:0032147	Biological Process	activation of protein kinase activity	2	0.885268	GH_A08G1204(EMS1);GH_D02G1010(CLV1)
GO:0033674	Biological Process	positive regulation of kinase activity	2	0.885268	GH_A08G1204(EMS1);GH_D02G1010(CLV1)
GO:0045860	Biological Process	positive regulation of protein kinase activity	2	0.885268	GH_A08G1204(EMS1);GH_D02G1010(CLV1)
GO:0051347	Biological Process	positive regulation of transferase activity	2	0.885268	GH_A08G1204(EMS1);GH_D02G1010(CLV1)
GO:0001934	Biological Process	positive regulation of protein phosphorylation	2	0.913586	GH_A08G1204(EMS1);GH_D02G1010(CLV1)
GO:0009891	Biological Process	positive regulation of biosynthetic process	2	0.913586	GH_D02G2289(FPP7);GH_D03G1868(PVA21)
GO:0010562	Biological Process	positive regulation of phosphorus metabolic process	2	0.913586	GH_A08G1204(EMS1);GH_D02G1010(CLV1)
GO:0042327	Biological Process	positive regulation of phosphorylation	2	0.913586	GH_A08G1204(EMS1);GH_D02G1010(CLV1)
GO:0043648	Biological Process	dicarboxylic acid metabolic process	2	0.913586	GH_A02G0419(MD1);GH_D04G0073(MDH1)
GO:0045937	Biological Process	positive regulation of phosphate metabolic process	2	0.913586	GH_A08G1204(EMS1);GH_D02G1010(CLV1)
GO:0015980	Biological Process	energy derivation by oxidation of organic compounds	2	0.931369	GH_A12G2323(At5g47030);GH_D02G1035(SBEII)
GO:0031401	Biological Process	positive regulation of protein modification process	2	0.931369	GH_A08G1204(EMS1);GH_D02G1010(CLV1)
GO:0032270	Biological Process	positive regulation of cellular protein metabolic process	2	0.935241	GH_A08G1204(EMS1);GH_D02G1010(CLV1)
GO:0051247	Biological Process	positive regulation of protein metabolic process	2	0.935241	GH_A08G1204(EMS1);GH_D02G1010(CLV1)
GO:0055065	Biological Process	metal ion homeostasis	2	0.944034	GH_A02G0482(NHX2);GH_D02G1459(ACO3)
GO:0009142	Biological Process	nucleoside triphosphate biosynthetic process	2	0.948751	GH_A08G1659(NDPK1);GH_A12G2323(At5g47030)
GO:0009201	Biological Process	ribonucleoside triphosphate biosynthetic process	2	0.948751	GH_A08G1659(NDPK1);GH_A12G2323(At5g47030)
GO:0010604	Biological Process	positive regulation of macromolecule metabolic process	2	0.950238	GH_A08G1204(EMS1);GH_D02G1010(CLV1)
GO:0009199	Biological Process	ribonucleoside triphosphate metabolic process	2	0.953088	GH_A08G1659(NDPK1);GH_A12G2323(At5g47030)
GO:0009141	Biological Process	nucleoside triphosphate metabolic process	2	0.958327	GH_A08G1659(NDPK1);GH_A12G2323(At5g47030)
GO:0044786	Biological Process	cell cycle DNA replication	2	0.968142	GH_D02G0896(KIN7N);GH_D04G0075(TIO)
GO:0031325	Biological Process	positive regulation of cellular metabolic process	2	0.971751	GH_A08G1204(EMS1);GH_D02G1010(CLV1)
GO:0090501	Biological Process	RNA phosphodiester bond hydrolysis	2	0.97259	GH_A02G0437(MORF6);GH_D02G0742(SDN5)
GO:0009124	Biological Process	nucleoside monophosphate biosynthetic process	2	0.99091	GH_A12G2304(PRS1);GH_A12G2323(At5g47030)
GO:0009123	Biological Process	nucleoside monophosphate metabolic process	2	0.991975	GH_A12G2304(PRS1);GH_A12G2323(At5g47030)
GO:0043033	Cellular Component	isoamylase complex	1	0.0695783	GH_D04G0086(ISA1)
GO:0000109	Cellular Component	nucleotide-excision repair complex	1	0.102533	GH_D02G1536(POL2A)
GO:0031501	Cellular Component	mannosyltransferase complex	1	0.164986	GH_D02G1034(DPMS1)
GO:0044426	Cellular Component	cell wall part	1	0.194565	GH_D02G1109(FER)
GO:0044462	Cellular Component	external encapsulating structure part	1	0.194565	GH_D02G1109(FER)
GO:0034518	Cellular Component	RNA cap binding complex	1	0.250622	GH_A02G0447(Os10g0467600)
GO:0000323	Cellular Component	lytic vacuole	1	0.277171	GH_A08G0995(At5g34940)
GO:0031010	Cellular Component	ISWI-type complex	1	0.277171	GH_A02G0493(Os01g0367900)
GO:0009505	Cellular Component	plant-type cell wall	1	0.302782	GH_A08G1487(ROPGAP3)
GO:0043189	Cellular Component	H4/H2A histone acetyltransferase complex	1	0.302782	GH_A08G1439(SWC4)
GO:1990391	Cellular Component	DNA repair complex	1	0.302782	GH_D02G1536(POL2A)
GO:0031312	Cellular Component	extrinsic component of organelle membrane	1	0.327486	GH_D02G1420(At2g03690)
GO:0005741	Cellular Component	mitochondrial outer membrane	1	0.351316	GH_A08G0878(PECT1)
GO:0031306	Cellular Component	intrinsic component of mitochondrial outer membrane	1	0.351316	GH_A08G0878(PECT1)
GO:0042575	Cellular Component	DNA polymerase complex	1	0.351316	GH_D06G2307(At4g18820)
GO:0098573	Cellular Component	intrinsic component of mitochondrial membrane	1	0.351316	GH_A08G0878(PECT1)
GO:1902562	Cellular Component	H4 histone acetyltransferase complex	1	0.351316	GH_A08G1439(SWC4)
GO:0030125	Cellular Component	clathrin vesicle coat	1	0.458396	GH_D06G2348(At2g20760)
GO:0030136	Cellular Component	clathrin-coated vesicle	1	0.458396	GH_D06G2348(At2g20760)
GO:0030665	Cellular Component	clathrin-coated vesicle membrane	1	0.458396	GH_D06G2348(At2g20760)
GO:0000123	Cellular Component	histone acetyltransferase complex	1	0.477593	GH_A08G1439(SWC4)
GO:0031248	Cellular Component	protein acetyltransferase complex	1	0.513972	GH_A08G1439(SWC4)
GO:1902493	Cellular Component	acetyltransferase complex	1	0.513972	GH_A08G1439(SWC4)
GO:0019898	Cellular Component	extrinsic component of membrane	1	0.563851	GH_D02G1420(At2g03690)
GO:0030118	Cellular Component	clathrin coat	1	0.563851	GH_D06G2348(At2g20760)
GO:0031354	Cellular Component	intrinsic component of plastid outer membrane	1	0.563851	GH_D08G0742(OEP7)
GO:0031355	Cellular Component	integral component of plastid outer membrane	1	0.563851	GH_D08G0742(OEP7)
GO:0033202	Cellular Component	DNA helicase complex	1	0.563851	GH_A02G0564(--)
GO:0030532	Cellular Component	small nuclear ribonucleoprotein complex	1	0.579314	GH_A08G0825(U1A)
GO:0097525	Cellular Component	spliceosomal snRNP complex	1	0.579314	GH_A08G0825(U1A)
GO:0031301	Cellular Component	integral component of organelle membrane	1	0.59423	GH_D08G0742(OEP7)
GO:0031350	Cellular Component	intrinsic component of plastid membrane	1	0.59423	GH_D08G0742(OEP7)
GO:0031351	Cellular Component	integral component of plastid membrane	1	0.59423	GH_D08G0742(OEP7)
GO:0046930	Cellular Component	pore complex	1	0.635883	GH_D02G1532(NUP155)
GO:0030684	Cellular Component	preribosome	1	0.673265	GH_A08G1554(Os01g0810000)
GO:0031970	Cellular Component	organelle envelope lumen	1	0.706813	GH_D02G1519(At2g02050)
GO:0061695	Cellular Component	transferase complex, transferring phosphorus-containing groups	1	0.736922	GH_D06G2307(At4g18820)
GO:0033177	Cellular Component	proton-transporting two-sector ATPase complex, proton-transporting domain	1	0.893423	GH_A08G1121(VHA-c''1)
GO:0044438	Cellular Component	microbody part	1	0.944432	GH_A05G1723(PMP22)
GO:0044439	Cellular Component	peroxisomal part	1	0.944432	GH_A05G1723(PMP22)
GO:0015934	Cellular Component	large ribosomal subunit	1	0.979102	GH_D04G0167(RPL7A)
GO:0016728	Molecular Function	oxidoreductase activity, acting on CH or CH2 groups, disulfide as acceptor	1	0.0664375	GH_A02G0311(RNR2A)
GO:0035174	Molecular Function	histone serine kinase activity	1	0.0664375	GH_A08G1540(AUR3)
GO:0003724	Molecular Function	RNA helicase activity	1	0.128465	GH_D02G1084(RH50)
GO:0003913	Molecular Function	DNA photolyase activity	1	0.128465	GH_D03G1786(PHR1)
GO:0004022	Molecular Function	alcohol dehydrogenase (NAD) activity	1	0.128465	GH_A12G2365(iolG)
GO:0004368	Molecular Function	glycerol-3-phosphate dehydrogenase activity	1	0.128465	GH_D04G0060(SDP6)
GO:0004725	Molecular Function	protein tyrosine phosphatase activity	1	0.128465	GH_A12G2296(EYA)
GO:0004930	Molecular Function	G-protein coupled receptor activity	1	0.128465	GH_A05G1789(GLR3.3)
GO:0005230	Molecular Function	extracellular ligand-gated ion channel activity	1	0.128465	GH_A05G1789(GLR3.3)
GO:0005231	Molecular Function	excitatory extracellular ligand-gated ion channel activity	1	0.128465	GH_A05G1789(GLR3.3)
GO:0010436	Molecular Function	carotenoid dioxygenase activity	1	0.128465	GH_A08G0605(CCD1)
GO:0016901	Molecular Function	oxidoreductase activity, acting on the CH-OH group of donors, quinone or similar compound as acceptor	1	0.128465	GH_D04G0060(SDP6)
GO:0016906	Molecular Function	sterol 3-beta-glucosyltransferase activity	1	0.128465	GH_A08G0523(UGT80A2)
GO:0035173	Molecular Function	histone kinase activity	1	0.128465	GH_A08G1540(AUR3)
GO:0036080	Molecular Function	purine nucleotide-sugar transmembrane transporter activity	1	0.128465	GH_D02G0813(UDP-GALT1)
GO:0052590	Molecular Function	sn-glycerol-3-phosphate:ubiquinone oxidoreductase activity	1	0.128465	GH_D04G0060(SDP6)
GO:0070456	Molecular Function	galactose-1-phosphate phosphatase activity	1	0.128465	GH_A05G1754(VTC4)
GO:0036361	Molecular Function	racemase activity, acting on amino acids and derivatives	1	0.157917	GH_A12G2476(SR)
GO:0047661	Molecular Function	amino-acid racemase activity	1	0.157917	GH_A12G2476(SR)
GO:0000009	Molecular Function	alpha-1,6-mannosyltransferase activity	1	0.186375	GH_A08G1661(ALG12)
GO:0005365	Molecular Function	myo-inositol transmembrane transporter activity	1	0.186375	GH_A05G1481(INT2)
GO:0010209	Molecular Function	vacuolar sorting signal binding	1	0.186375	GH_D02G1131(VSR1)
GO:0015927	Molecular Function	trehalase activity	1	0.186375	GH_A08G1250(--)
GO:0016647	Molecular Function	oxidoreductase activity, acting on the CH-NH group of donors, oxygen as acceptor	1	0.186375	GH_A08G1697(PAO1)
GO:0015165	Molecular Function	pyrimidine nucleotide-sugar transmembrane transporter activity	1	0.213872	GH_D02G0813(UDP-GALT1)
GO:0015166	Molecular Function	polyol transmembrane transporter activity	1	0.213872	GH_A05G1481(INT2)
GO:0015665	Molecular Function	alcohol transmembrane transporter activity	1	0.213872	GH_A05G1481(INT2)
GO:0016822	Molecular Function	hydrolase activity, acting on acid carbon-carbon bonds	1	0.213872	GH_A05G1750(FAH)
GO:0016823	Molecular Function	hydrolase activity, acting on acid carbon-carbon bonds, in ketonic substances	1	0.213872	GH_A05G1750(FAH)
GO:1901618	Molecular Function	organic hydroxy compound transmembrane transporter activity	1	0.213872	GH_A05G1481(INT2)
GO:0004133	Molecular Function	glycogen debranching enzyme activity	1	0.240441	GH_D04G0086(ISA1)
GO:0008192	Molecular Function	RNA guanylyltransferase activity	1	0.240441	GH_A05G1710(THG1)
GO:0008641	Molecular Function	small protein activating enzyme activity	1	0.240441	GH_A05G1565(ATG7)
GO:0016723	Molecular Function	oxidoreductase activity, oxidizing metal ions, NAD or NADP as acceptor	1	0.240441	GH_D02G1335(At3g24170)
GO:0004738	Molecular Function	pyruvate dehydrogenase activity	1	0.266112	GH_D06G2281(E1-BETA-2)
GO:0005338	Molecular Function	nucleotide-sugar transmembrane transporter activity	1	0.266112	GH_D02G0813(UDP-GALT1)
GO:0009975	Molecular Function	cyclase activity	1	0.266112	GH_D02G1477(PSKR1)
GO:0042393	Molecular Function	histone binding	1	0.266112	GH_A02G0298(ING1)
GO:0019201	Molecular Function	nucleotide kinase activity	1	0.290917	GH_D04G0069(UMK3)
GO:0051002	Molecular Function	ligase activity, forming nitrogen-metal bonds	1	0.290917	GH_D06G2322(CHLI)
GO:0051003	Molecular Function	ligase activity, forming nitrogen-metal bonds, forming coordination complexes	1	0.290917	GH_D06G2322(CHLI)
GO:0070568	Molecular Function	guanylyltransferase activity	1	0.290917	GH_A05G1710(THG1)
GO:0004559	Molecular Function	alpha-mannosidase activity	1	0.314884	GH_A05G1496(MNS3)
GO:0015924	Molecular Function	mannosyl-oligosaccharide mannosidase activity	1	0.314884	GH_A05G1496(MNS3)
GO:0016722	Molecular Function	oxidoreductase activity, oxidizing metal ions	1	0.314884	GH_D02G1335(At3g24170)
GO:0016790	Molecular Function	thiolester hydrolase activity	1	0.314884	GH_A12G2354(ppt-1)
GO:0016813	Molecular Function	hydrolase activity, acting on carbon-nitrogen (but not peptide) bonds, in linear amidines	1	0.314884	GH_A12G2333(UGLYAH)
GO:0016872	Molecular Function	intramolecular lyase activity	1	0.314884	GH_D04G0140(CHI3)
GO:0004779	Molecular Function	sulfate adenylyltransferase activity	1	0.338042	GH_A02G0365(APS1)
GO:0004576	Molecular Function	oligosaccharyl transferase activity	1	0.360417	GH_D02G1047(OST1A)
GO:0008187	Molecular Function	poly-pyrimidine tract binding	1	0.360417	GH_A08G0737(CSP41A)
GO:0015205	Molecular Function	nucleobase transmembrane transporter activity	1	0.360417	GH_D04G0148(AZG1)
GO:0034593	Molecular Function	phosphatidylinositol bisphosphate phosphatase activity	1	0.360417	GH_D02G1055(SAC1)
GO:0070567	Molecular Function	cytidylyltransferase activity	1	0.360417	GH_A08G0878(PECT1)
GO:0008236	Molecular Function	serine-type peptidase activity	1	0.382037	GH_A08G1217(TPP2)
GO:0016725	Molecular Function	oxidoreductase activity, acting on CH or CH2 groups	1	0.382037	GH_A02G0311(RNR2A)
GO:0017171	Molecular Function	serine hydrolase activity	1	0.382037	GH_A08G1217(TPP2)
GO:0004564	Molecular Function	beta-fructofuranosidase activity	1	0.402927	GH_A12G2389(INVA)
GO:0016755	Molecular Function	transferase activity, transferring amino-acyl groups	1	0.402927	GH_A08G1128(QCT)
GO:0016778	Molecular Function	diphosphotransferase activity	1	0.402927	GH_A12G2304(PRS1)
GO:0022829	Molecular Function	wide pore channel activity	1	0.402927	GH_A08G0930(VDAC4)
GO:0003747	Molecular Function	translation release factor activity	1	0.423112	GH_A08G1395(APG3)
GO:0008079	Molecular Function	translation termination factor activity	1	0.423112	GH_A08G1395(APG3)
GO:0016855	Molecular Function	racemase and epimerase activity, acting on amino acids and derivatives	1	0.423112	GH_A12G2476(SR)
GO:0052866	Molecular Function	phosphatidylinositol phosphate phosphatase activity	1	0.423112	GH_D02G1055(SAC1)
GO:0008408	Molecular Function	3'-5' exonuclease activity	1	0.442614	GH_D02G0742(SDN5)
GO:0008443	Molecular Function	phosphofructokinase activity	1	0.461458	GH_D02G1053(PFP-ALPHA)
GO:0016421	Molecular Function	CoA carboxylase activity	1	0.461458	GH_A08G0717(MCCA)
GO:0016713	Molecular Function	oxidoreductase activity, acting on paired donors, with incorporation or reduction of molecular oxygen, reduced iron-sulfur protein as one donor, and incorporation of one atom of oxygen	1	0.461458	GH_A12G2491(CYP86A22)
GO:0016885	Molecular Function	ligase activity, forming carbon-carbon bonds	1	0.461458	GH_A08G0717(MCCA)
GO:0004557	Molecular Function	alpha-galactosidase activity	1	0.479666	GH_A05G1633(Os10g0493600)
GO:0008134	Molecular Function	transcription factor binding	1	0.479666	GH_A05G1769(NFYB6)
GO:0016717	Molecular Function	oxidoreductase activity, acting on paired donors, with oxidation of a pair of donors resulting in the reduction of molecular oxygen to two molecules of water	1	0.479666	GH_D02G1157(ACPD)
GO:0016841	Molecular Function	ammonia-lyase activity	1	0.479666	GH_A12G2476(SR)
GO:0003712	Molecular Function	transcription cofactor activity	1	0.497258	GH_D02G1252(MED25)
GO:0005375	Molecular Function	copper ion transmembrane transporter activity	1	0.497258	GH_D02G2275(TIC21)
GO:0016878	Molecular Function	acid-thiol ligase activity	1	0.497258	GH_A02G0557(AAE7)
GO:0030247	Molecular Function	polysaccharide binding	1	0.497258	GH_A05G1711(SS3)
GO:0035252	Molecular Function	UDP-xylosyltransferase activity	1	0.497258	GH_A02G0299(GLCAT14A)
GO:0008242	Molecular Function	omega peptidase activity	1	0.514256	GH_D02G0918(At3g16150)
GO:0003682	Molecular Function	chromatin binding	1	0.54655	GH_A02G0493(Os01g0367900)
GO:0016884	Molecular Function	carbon-nitrogen ligase activity, with glutamine as amido-N-donor	1	0.54655	GH_A08G1252(At1g55090)
GO:0030246	Molecular Function	carbohydrate binding	1	0.54655	GH_A05G1711(SS3)
GO:0009055	Molecular Function	electron carrier activity	1	0.561883	GH_A08G1187(psbA)
GO:0019200	Molecular Function	carbohydrate kinase activity	1	0.561883	GH_D02G1053(PFP-ALPHA)
GO:0003727	Molecular Function	single-stranded RNA binding	1	0.576698	GH_A08G0737(CSP41A)
GO:0009881	Molecular Function	photoreceptor activity	1	0.576698	GH_A02G0417(CRY2)
GO:0000989	Molecular Function	transcription factor activity, transcription factor binding	1	0.591013	GH_D02G1252(MED25)
GO:0005451	Molecular Function	monovalent cation:proton antiporter activity	1	0.591013	GH_A02G0482(NHX2)
GO:0015299	Molecular Function	solute:proton antiporter activity	1	0.591013	GH_A02G0482(NHX2)
GO:0042285	Molecular Function	xylosyltransferase activity	1	0.591013	GH_A02G0299(GLCAT14A)
GO:0000975	Molecular Function	regulatory region DNA binding	1	0.618207	GH_D02G2250(--)
GO:0015020	Molecular Function	glucuronosyltransferase activity	1	0.618207	GH_D02G0880(IRX9H)
GO:0016881	Molecular Function	acid-amino acid ligase activity	1	0.618207	GH_A12G2488(MURE)
GO:0070546	Molecular Function	L-phenylalanine aminotransferase activity	1	0.618207	GH_D02G0819(dapC)
GO:1901505	Molecular Function	carbohydrate derivative transporter activity	1	0.618207	GH_D02G0813(UDP-GALT1)
GO:0015923	Molecular Function	mannosidase activity	1	0.63112	GH_A05G1496(MNS3)
GO:0016712	Molecular Function	oxidoreductase activity, acting on paired donors, with incorporation or reduction of molecular oxygen, reduced flavin or flavoprotein as one donor, and incorporation of one atom of oxygen	1	0.65565	GH_A12G2491(CYP86A22)
GO:0001067	Molecular Function	regulatory region nucleic acid binding	1	0.689423	GH_D02G2250(--)
GO:0004888	Molecular Function	transmembrane signaling receptor activity	1	0.71008	GH_A05G1789(GLR3.3)
GO:0000030	Molecular Function	mannosyltransferase activity	1	0.719887	GH_A08G1661(ALG12)
GO:0015215	Molecular Function	nucleotide transmembrane transporter activity	1	0.729364	GH_D02G0813(UDP-GALT1)
GO:0043021	Molecular Function	ribonucleoprotein complex binding	1	0.738519	GH_D02G1399(EIF-5A2)
GO:0005102	Molecular Function	receptor binding	1	0.755913	GH_D02G1010(CLV1)
GO:0046915	Molecular Function	transition metal ion transmembrane transporter activity	1	0.755913	GH_D02G2275(TIC21)
GO:0000988	Molecular Function	transcription factor activity, protein binding	1	0.764172	GH_D02G1252(MED25)
GO:0015491	Molecular Function	cation:cation antiporter activity	1	0.764172	GH_A02G0482(NHX2)
GO:0035091	Molecular Function	phosphatidylinositol binding	1	0.764172	GH_D02G1508(At4g32285)
GO:0099516	Molecular Function	ion antiporter activity	1	0.764172	GH_A02G0482(NHX2)
GO:0015297	Molecular Function	antiporter activity	1	0.772151	GH_A02G0482(NHX2)
GO:0015298	Molecular Function	solute:cation antiporter activity	1	0.772151	GH_A02G0482(NHX2)
GO:0008374	Molecular Function	O-acyltransferase activity	1	0.78731	GH_A08G0514(PSAT)
GO:0016634	Molecular Function	oxidoreductase activity, acting on the CH-CH group of donors, oxygen as acceptor	1	0.78731	GH_A12G2360(ACX1)
GO:0019205	Molecular Function	nucleobase-containing compound kinase activity	1	0.78731	GH_D04G0069(UMK3)
GO:0016645	Molecular Function	oxidoreductase activity, acting on the CH-NH group of donors	1	0.794507	GH_A08G1697(PAO1)
GO:0070566	Molecular Function	adenylyltransferase activity	1	0.794507	GH_A02G0365(APS1)
GO:0016840	Molecular Function	carbon-nitrogen lyase activity	1	0.820943	GH_A12G2476(SR)
GO:0008320	Molecular Function	protein transmembrane transporter activity	1	0.827003	GH_A08G1469(TOC33)
GO:0015605	Molecular Function	organophosphate ester transmembrane transporter activity	1	0.827003	GH_D02G0813(UDP-GALT1)
GO:0022884	Molecular Function	macromolecule transmembrane transporter activity	1	0.827003	GH_A08G1469(TOC33)
GO:1901677	Molecular Function	phosphate transmembrane transporter activity	1	0.827003	GH_D02G0813(UDP-GALT1)
GO:0008565	Molecular Function	protein transporter activity	1	0.838515	GH_A08G1469(TOC33)
GO:0015932	Molecular Function	nucleobase-containing compound transmembrane transporter activity	1	0.838515	GH_D02G0813(UDP-GALT1)
GO:0017076	Molecular Function	purine nucleotide binding	1	0.854365	GH_D02G2286(CBSX2)
GO:0008378	Molecular Function	galactosyltransferase activity	1	0.873106	GH_A08G1014(RFS6)
GO:0003678	Molecular Function	DNA helicase activity	1	0.877402	GH_A05G1791(Brip1)
GO:0015144	Molecular Function	carbohydrate transmembrane transporter activity	1	0.924313	GH_D02G0734(SWEET1)
GO:0032553	Molecular Function	ribonucleotide binding	1	0.924313	GH_A05G1486(GLO1)
GO:1901476	Molecular Function	carbohydrate transporter activity	1	0.924313	GH_D02G0734(SWEET1)
GO:0015925	Molecular Function	galactosidase activity	1	0.926877	GH_A05G1633(Os10g0493600)
GO:0016407	Molecular Function	acetyltransferase activity	1	0.94995	GH_D02G1113(NSI)
GO:0016810	Molecular Function	hydrolase activity, acting on carbon-nitrogen (but not peptide) bonds	1	0.986963	GH_A12G2333(UGLYAH)
GO:0000478	Biological Process	endonucleolytic cleavage involved in rRNA processing	1	0.0685765	GH_A02G0437(MORF6)
GO:0006282	Biological Process	regulation of DNA repair	1	0.0685765	GH_A02G0521(CAPH2)
GO:0006290	Biological Process	pyrimidine dimer repair	1	0.0685765	GH_D03G1786(PHR1)
GO:0006458	Biological Process	'de novo' protein folding	1	0.0685765	GH_A08G0596(GFA2)
GO:0006706	Biological Process	steroid catabolic process	1	0.0685765	GH_A08G0514(PSAT)
GO:0009693	Biological Process	ethylene biosynthetic process	1	0.0685765	GH_A08G0950(XBAT32)
GO:0010364	Biological Process	regulation of ethylene biosynthetic process	1	0.0685765	GH_A08G0950(XBAT32)
GO:0018105	Biological Process	peptidyl-serine phosphorylation	1	0.0685765	GH_A08G1540(AUR3)
GO:0018209	Biological Process	peptidyl-serine modification	1	0.0685765	GH_A08G1540(AUR3)
GO:0031335	Biological Process	regulation of sulfur amino acid metabolic process	1	0.0685765	GH_A08G0950(XBAT32)
GO:0033477	Biological Process	S-methylmethionine metabolic process	1	0.0685765	GH_A08G0719(HMT-2)
GO:0034433	Biological Process	steroid esterification	1	0.0685765	GH_A08G0514(PSAT)
GO:0035404	Biological Process	histone-serine phosphorylation	1	0.0685765	GH_A08G1540(AUR3)
GO:0042762	Biological Process	regulation of sulfur metabolic process	1	0.0685765	GH_A08G0950(XBAT32)
GO:0043450	Biological Process	alkene biosynthetic process	1	0.0685765	GH_A08G0950(XBAT32)
GO:0047484	Biological Process	regulation of response to osmotic stress	1	0.0685765	GH_D02G0873(UBP16)
GO:0048311	Biological Process	mitochondrion distribution	1	0.0685765	GH_A08G1724(FMT)
GO:0051084	Biological Process	'de novo' posttranslational protein folding	1	0.0685765	GH_A08G0596(GFA2)
GO:0051646	Biological Process	mitochondrion localization	1	0.0685765	GH_A08G1724(FMT)
GO:0090502	Biological Process	RNA phosphodiester bond hydrolysis, endonucleolytic	1	0.0685765	GH_A02G0437(MORF6)
GO:1900674	Biological Process	olefin biosynthetic process	1	0.0685765	GH_A08G0950(XBAT32)
GO:1900908	Biological Process	regulation of olefin metabolic process	1	0.0685765	GH_A08G0950(XBAT32)
GO:1900911	Biological Process	regulation of olefin biosynthetic process	1	0.0685765	GH_A08G0950(XBAT32)
GO:2001020	Biological Process	regulation of response to DNA damage stimulus	1	0.0685765	GH_A02G0521(CAPH2)
GO:0000077	Biological Process	DNA damage checkpoint	1	0.132454	GH_A08G1525(At3g61590)
GO:0002683	Biological Process	negative regulation of immune system process	1	0.132454	GH_A02G0447(Os10g0467600)
GO:0002698	Biological Process	negative regulation of immune effector process	1	0.132454	GH_A02G0447(Os10g0467600)
GO:0006013	Biological Process	mannose metabolic process	1	0.132454	GH_A08G1561(PMM)
GO:0006083	Biological Process	acetate metabolic process	1	0.132454	GH_D04G0118(ACS)
GO:0006598	Biological Process	polyamine catabolic process	1	0.132454	GH_A08G1697(PAO1)
GO:0007093	Biological Process	mitotic cell cycle checkpoint	1	0.132454	GH_A08G1525(At3g61590)
GO:0010014	Biological Process	meristem initiation	1	0.132454	GH_A08G1700(OBE4)
GO:0010026	Biological Process	trichome differentiation	1	0.132454	GH_A08G1588(AN)
GO:0010048	Biological Process	vernalization response	1	0.132454	GH_D06G2338(FES1)
GO:0010090	Biological Process	trichome morphogenesis	1	0.132454	GH_A08G1588(AN)
GO:0015791	Biological Process	polyol transport	1	0.132454	GH_A05G1481(INT2)
GO:0016572	Biological Process	histone phosphorylation	1	0.132454	GH_A08G1540(AUR3)
GO:0017062	Biological Process	respiratory chain complex III assembly	1	0.132454	GH_A08G0928(At5g57480)
GO:0018199	Biological Process	peptidyl-glutamine modification	1	0.132454	GH_A08G1128(QCT)
GO:0031128	Biological Process	developmental induction	1	0.132454	GH_A08G1588(AN)
GO:0031279	Biological Process	regulation of cyclase activity	1	0.132454	GH_D04G0165(ABC1K3)
GO:0031570	Biological Process	DNA integrity checkpoint	1	0.132454	GH_A08G1525(At3g61590)
GO:0043200	Biological Process	response to amino acid	1	0.132454	GH_A05G1789(GLR3.3)
GO:0044773	Biological Process	mitotic DNA damage checkpoint	1	0.132454	GH_A08G1525(At3g61590)
GO:0044774	Biological Process	mitotic DNA integrity checkpoint	1	0.132454	GH_A08G1525(At3g61590)
GO:0045930	Biological Process	negative regulation of mitotic cell cycle	1	0.132454	GH_A08G1525(At3g61590)
GO:0051341	Biological Process	regulation of oxidoreductase activity	1	0.132454	GH_D02G2288(SUD1)
GO:0051353	Biological Process	positive regulation of oxidoreductase activity	1	0.132454	GH_D02G2288(SUD1)
GO:0061392	Biological Process	regulation of transcription from RNA polymerase II promoter in response to osmotic stress	1	0.132454	GH_D02G1044(PP2C27)
GO:0071470	Biological Process	cellular response to osmotic stress	1	0.132454	GH_D02G1044(PP2C27)
GO:0000255	Biological Process	allantoin metabolic process	1	0.162732	GH_A12G2333(UGLYAH)
GO:0006521	Biological Process	regulation of cellular amino acid metabolic process	1	0.162732	GH_A08G0950(XBAT32)
GO:0010921	Biological Process	regulation of phosphatase activity	1	0.162732	GH_A08G1208(I-2)
GO:0018131	Biological Process	oxazole or thiazole biosynthetic process	1	0.162732	GH_A05G1689(THI1-2)
GO:0033238	Biological Process	regulation of cellular amine metabolic process	1	0.162732	GH_A08G0950(XBAT32)
GO:0035303	Biological Process	regulation of dephosphorylation	1	0.162732	GH_A08G1208(I-2)
GO:0035304	Biological Process	regulation of protein dephosphorylation	1	0.162732	GH_A08G1208(I-2)
GO:0046484	Biological Process	oxazole or thiazole metabolic process	1	0.162732	GH_A05G1689(THI1-2)
GO:0008300	Biological Process	isoprenoid catabolic process	1	0.191955	GH_A08G0605(CCD1)
GO:0009644	Biological Process	response to high light intensity	1	0.191955	GH_A08G0588(DEGP7)
GO:0015785	Biological Process	UDP-galactose transport	1	0.191955	GH_D02G0813(UDP-GALT1)
GO:0016110	Biological Process	tetraterpenoid catabolic process	1	0.191955	GH_A08G0605(CCD1)
GO:0016115	Biological Process	terpenoid catabolic process	1	0.191955	GH_A08G0605(CCD1)
GO:0016118	Biological Process	carotenoid catabolic process	1	0.191955	GH_A08G0605(CCD1)
GO:0036079	Biological Process	purine nucleotide-sugar transport	1	0.191955	GH_D02G0813(UDP-GALT1)
GO:0045488	Biological Process	pectin metabolic process	1	0.191955	GH_A08G1748(XEG113)
GO:0045489	Biological Process	pectin biosynthetic process	1	0.191955	GH_A08G1748(XEG113)
GO:0090626	Biological Process	plant epidermis morphogenesis	1	0.191955	GH_A08G1588(AN)
GO:0000086	Biological Process	G2/M transition of mitotic cell cycle	1	0.220158	GH_D02G0968(CSN4)
GO:0009233	Biological Process	menaquinone metabolic process	1	0.220158	GH_D02G1446(PHYLLO)
GO:0010101	Biological Process	post-embryonic root morphogenesis	1	0.220158	GH_A08G1199(RPD1)
GO:0010389	Biological Process	regulation of G2/M transition of mitotic cell cycle	1	0.220158	GH_D02G0968(CSN4)
GO:0015781	Biological Process	pyrimidine nucleotide-sugar transport	1	0.220158	GH_D02G0813(UDP-GALT1)
GO:0042981	Biological Process	regulation of apoptotic process	1	0.220158	GH_A12G2343(BI-1)
GO:0044839	Biological Process	cell cycle G2/M phase transition	1	0.220158	GH_D02G0968(CSN4)
GO:0052166	Biological Process	positive regulation by symbiont of host innate immune response	1	0.220158	GH_A08G1419(ERDJ3B)
GO:0052167	Biological Process	modulation by symbiont of host innate immune response	1	0.220158	GH_A08G1419(ERDJ3B)
GO:0052305	Biological Process	positive regulation by organism of innate immune response in other organism involved in symbiotic interaction	1	0.220158	GH_A08G1419(ERDJ3B)
GO:0052306	Biological Process	modulation by organism of innate immune response in other organism involved in symbiotic interaction	1	0.220158	GH_A08G1419(ERDJ3B)
GO:0052509	Biological Process	positive regulation by symbiont of host defense response	1	0.220158	GH_A08G1419(ERDJ3B)
GO:0052510	Biological Process	positive regulation by organism of defense response of other organism involved in symbiotic interaction	1	0.220158	GH_A08G1419(ERDJ3B)
GO:0052552	Biological Process	modulation by organism of immune response of other organism involved in symbiotic interaction	1	0.220158	GH_A08G1419(ERDJ3B)
GO:0052553	Biological Process	modulation by symbiont of host immune response	1	0.220158	GH_A08G1419(ERDJ3B)
GO:0052555	Biological Process	positive regulation by organism of immune response of other organism involved in symbiotic interaction	1	0.220158	GH_A08G1419(ERDJ3B)
GO:0052556	Biological Process	positive regulation by symbiont of host immune response	1	0.220158	GH_A08G1419(ERDJ3B)
GO:0052564	Biological Process	response to immune response of other organism involved in symbiotic interaction	1	0.220158	GH_A08G1419(ERDJ3B)
GO:0052572	Biological Process	response to host immune response	1	0.220158	GH_A08G1419(ERDJ3B)
GO:0060771	Biological Process	phyllotactic patterning	1	0.220158	GH_A08G0916(AIL5)
GO:1902749	Biological Process	regulation of cell cycle G2/M phase transition	1	0.220158	GH_D02G0968(CSN4)
GO:0002832	Biological Process	negative regulation of response to biotic stimulus	1	0.247378	GH_A02G0326(LOX5)
GO:0006072	Biological Process	glycerol-3-phosphate metabolic process	1	0.247378	GH_D04G0145(GLY1)
GO:0006690	Biological Process	icosanoid metabolic process	1	0.247378	GH_D02G0959(AOS1)
GO:0008544	Biological Process	epidermis development	1	0.247378	GH_A08G1588(AN)
GO:0009856	Biological Process	pollination	1	0.247378	GH_D02G1109(FER)
GO:0009913	Biological Process	epidermal cell differentiation	1	0.247378	GH_A08G1588(AN)
GO:0010228	Biological Process	vegetative to reproductive phase transition of meristem	1	0.247378	GH_D02G0687(GI)
GO:0010257	Biological Process	NADH dehydrogenase complex assembly	1	0.247378	GH_A08G0567(Herc2)
GO:0019369	Biological Process	arachidonic acid metabolic process	1	0.247378	GH_D02G0959(AOS1)
GO:0034982	Biological Process	mitochondrial protein processing	1	0.247378	GH_A05G1507(IMMP1L)
GO:0043446	Biological Process	cellular alkane metabolic process	1	0.247378	GH_A08G1040(CER3)
GO:0044706	Biological Process	multi-multicellular organism process	1	0.247378	GH_D02G1109(FER)
GO:0045596	Biological Process	negative regulation of cell differentiation	1	0.247378	GH_D02G1464(HDG2)
GO:0045786	Biological Process	negative regulation of cell cycle	1	0.247378	GH_A08G1525(At3g61590)
GO:0045995	Biological Process	regulation of embryonic development	1	0.247378	GH_A08G0916(AIL5)
GO:0048024	Biological Process	regulation of mRNA splicing, via spliceosome	1	0.247378	GH_A08G1051(At5g53180)
GO:0048496	Biological Process	maintenance of organ identity	1	0.247378	GH_D02G1464(HDG2)
GO:0048573	Biological Process	photoperiodism, flowering	1	0.247378	GH_D02G0687(GI)
GO:0051205	Biological Process	protein insertion into membrane	1	0.247378	GH_A08G1547(ARSA2)
GO:1901568	Biological Process	fatty acid derivative metabolic process	1	0.247378	GH_D02G0959(AOS1)
GO:0006817	Biological Process	phosphate ion transport	1	0.273648	GH_A02G0431(PHO1)
GO:0009956	Biological Process	radial pattern formation	1	0.273648	GH_A08G0916(AIL5)
GO:0019336	Biological Process	phenol-containing compound catabolic process	1	0.273648	GH_A05G1750(FAH)
GO:0044003	Biological Process	modification by symbiont of host morphology or physiology	1	0.273648	GH_A08G1419(ERDJ3B)
GO:0046459	Biological Process	short-chain fatty acid metabolic process	1	0.273648	GH_A02G0557(AAE7)
GO:0052031	Biological Process	modulation by symbiont of host defense response	1	0.273648	GH_A08G1419(ERDJ3B)
GO:0052173	Biological Process	response to defenses of other organism involved in symbiotic interaction	1	0.273648	GH_A08G1419(ERDJ3B)
GO:0052200	Biological Process	response to host defenses	1	0.273648	GH_A08G1419(ERDJ3B)
GO:0052255	Biological Process	modulation by organism of defense response of other organism involved in symbiotic interaction	1	0.273648	GH_A08G1419(ERDJ3B)
GO:0075136	Biological Process	response to host	1	0.273648	GH_A08G1419(ERDJ3B)
GO:1901616	Biological Process	organic hydroxy compound catabolic process	1	0.273648	GH_A05G1750(FAH)
GO:0002009	Biological Process	morphogenesis of an epithelium	1	0.299002	GH_A08G1222(DCR)
GO:0006071	Biological Process	glycerol metabolic process	1	0.299002	GH_D04G0060(SDP6)
GO:0006357	Biological Process	regulation of transcription from RNA polymerase II promoter	1	0.299002	GH_D02G1044(PP2C27)
GO:0006366	Biological Process	transcription from RNA polymerase II promoter	1	0.299002	GH_D02G1044(PP2C27)
GO:0015850	Biological Process	organic hydroxy compound transport	1	0.299002	GH_A05G1481(INT2)
GO:0043618	Biological Process	regulation of transcription from RNA polymerase II promoter in response to stress	1	0.299002	GH_D02G1044(PP2C27)
GO:0043620	Biological Process	regulation of DNA-templated transcription in response to stress	1	0.299002	GH_D02G1044(PP2C27)
GO:0048729	Biological Process	tissue morphogenesis	1	0.299002	GH_A08G1222(DCR)
GO:0050684	Biological Process	regulation of mRNA processing	1	0.299002	GH_A08G1051(At5g53180)
GO:1901068	Biological Process	guanosine-containing compound metabolic process	1	0.299002	GH_A05G1760(trmt10a)
GO:1903311	Biological Process	regulation of mRNA metabolic process	1	0.299002	GH_A08G1051(At5g53180)
GO:0000023	Biological Process	maltose metabolic process	1	0.323472	GH_A12G2327(BAM3)
GO:0002697	Biological Process	regulation of immune effector process	1	0.323472	GH_A02G0447(Os10g0467600)
GO:0015780	Biological Process	nucleotide-sugar transport	1	0.323472	GH_D02G0813(UDP-GALT1)
GO:0015936	Biological Process	coenzyme A metabolic process	1	0.323472	GH_D06G2323(NUDT15)
GO:0033865	Biological Process	nucleoside bisphosphate metabolic process	1	0.323472	GH_D06G2323(NUDT15)
GO:0033875	Biological Process	ribonucleoside bisphosphate metabolic process	1	0.323472	GH_D06G2323(NUDT15)
GO:0034032	Biological Process	purine nucleoside bisphosphate metabolic process	1	0.323472	GH_D06G2323(NUDT15)
GO:0042374	Biological Process	phylloquinone metabolic process	1	0.323472	GH_D02G1446(PHYLLO)
GO:0042548	Biological Process	regulation of photosynthesis, light reaction	1	0.323472	GH_D02G1446(PHYLLO)
GO:0042752	Biological Process	regulation of circadian rhythm	1	0.323472	GH_D02G1305(FHY3)
GO:0043467	Biological Process	regulation of generation of precursor metabolites and energy	1	0.323472	GH_D02G1446(PHYLLO)
GO:0000075	Biological Process	cell cycle checkpoint	1	0.347089	GH_A08G1525(At3g61590)
GO:0001676	Biological Process	long-chain fatty acid metabolic process	1	0.347089	GH_D02G0959(AOS1)
GO:0009113	Biological Process	purine nucleobase biosynthetic process	1	0.347089	GH_A12G2395(APT4)
GO:0031647	Biological Process	regulation of protein stability	1	0.347089	GH_D04G0165(ABC1K3)
GO:0043096	Biological Process	purine nucleobase salvage	1	0.347089	GH_A12G2395(APT4)
GO:0061687	Biological Process	detoxification of inorganic compound	1	0.347089	GH_D02G1335(At3g24170)
GO:0006915	Biological Process	apoptotic process	1	0.369882	GH_A12G2343(BI-1)
GO:0009310	Biological Process	amine catabolic process	1	0.369882	GH_A08G1697(PAO1)
GO:0035821	Biological Process	modification of morphology or physiology of other organism	1	0.369882	GH_A08G1419(ERDJ3B)
GO:0042402	Biological Process	cellular biogenic amine catabolic process	1	0.369882	GH_A08G1697(PAO1)
GO:0051817	Biological Process	modification of morphology or physiology of other organism involved in symbiotic interaction	1	0.369882	GH_A08G1419(ERDJ3B)
GO:0006415	Biological Process	translational termination	1	0.39188	GH_D02G1399(EIF-5A2)
GO:0006449	Biological Process	regulation of translational termination	1	0.39188	GH_D02G1399(EIF-5A2)
GO:0019359	Biological Process	nicotinamide nucleotide biosynthetic process	1	0.39188	GH_A08G1252(At1g55090)
GO:0043484	Biological Process	regulation of RNA splicing	1	0.39188	GH_A08G1051(At5g53180)
GO:0046903	Biological Process	secretion	1	0.39188	GH_A08G0619(RABH1B)
GO:0048572	Biological Process	short-day photoperiodism	1	0.39188	GH_D06G2282(CUL4)
GO:0009734	Biological Process	auxin-activated signaling pathway	1	0.41311	GH_A08G0916(AIL5)
GO:0018208	Biological Process	peptidyl-proline modification	1	0.41311	GH_A08G1462(CYP20-3)
GO:0051701	Biological Process	interaction with host	1	0.41311	GH_A08G1419(ERDJ3B)
GO:0071365	Biological Process	cellular response to auxin stimulus	1	0.41311	GH_A08G0916(AIL5)
GO:0006771	Biological Process	riboflavin metabolic process	1	0.4336	GH_A05G1663(FHY)
GO:0007005	Biological Process	mitochondrion organization	1	0.4336	GH_A08G1724(FMT)
GO:0009733	Biological Process	response to auxin	1	0.4336	GH_A08G0916(AIL5)
GO:0010075	Biological Process	regulation of meristem growth	1	0.4336	GH_D02G1104(OsI_36121)
GO:0010160	Biological Process	formation of organ boundary	1	0.4336	GH_A05G1784(NAC031)
GO:0010394	Biological Process	homogalacturonan metabolic process	1	0.4336	GH_A08G1543(GAUT1)
GO:0019400	Biological Process	alditol metabolic process	1	0.4336	GH_D04G0060(SDP6)
GO:0019856	Biological Process	pyrimidine nucleobase biosynthetic process	1	0.4336	GH_D04G0069(UMK3)
GO:0035266	Biological Process	meristem growth	1	0.4336	GH_D02G1104(OsI_36121)
GO:0042726	Biological Process	flavin-containing compound metabolic process	1	0.4336	GH_A05G1663(FHY)
GO:0048638	Biological Process	regulation of developmental growth	1	0.4336	GH_D02G1104(OsI_36121)
GO:0048859	Biological Process	formation of anatomical boundary	1	0.4336	GH_A05G1784(NAC031)
GO:0098754	Biological Process	detoxification	1	0.4336	GH_D02G1335(At3g24170)
GO:0019363	Biological Process	pyridine nucleotide biosynthetic process	1	0.453375	GH_A08G1252(At1g55090)
GO:0043101	Biological Process	purine-containing compound salvage	1	0.453375	GH_A12G2395(APT4)
GO:0046337	Biological Process	phosphatidylethanolamine metabolic process	1	0.453375	GH_A08G0878(PECT1)
GO:0048278	Biological Process	vesicle docking	1	0.453375	GH_A08G1610(SEC1A)
GO:0071214	Biological Process	cellular response to abiotic stimulus	1	0.453375	GH_D02G1044(PP2C27)
GO:0000398	Biological Process	mRNA splicing, via spliceosome	1	0.472461	GH_A08G1051(At5g53180)
GO:0006338	Biological Process	chromatin remodeling	1	0.472461	GH_A02G0493(Os01g0367900)
GO:0043102	Biological Process	amino acid salvage	1	0.472461	GH_A02G0361(VIT_05s0020g04080)
GO:0048585	Biological Process	negative regulation of response to stimulus	1	0.472461	GH_A02G0326(LOX5)
GO:0071267	Biological Process	L-methionine salvage	1	0.472461	GH_A02G0361(VIT_05s0020g04080)
GO:0080135	Biological Process	regulation of cellular response to stress	1	0.472461	GH_A02G0521(CAPH2)
GO:0006570	Biological Process	tyrosine metabolic process	1	0.49088	GH_A05G1750(FAH)
GO:0006749	Biological Process	glutathione metabolic process	1	0.49088	GH_D04G0124(GLX2-2)
GO:0031124	Biological Process	mRNA 3'-end processing	1	0.49088	GH_A08G1212(CFIS2)
GO:0006473	Biological Process	protein acetylation	1	0.508657	GH_A08G1439(SWC4)
GO:0006475	Biological Process	internal protein amino acid acetylation	1	0.508657	GH_A08G1439(SWC4)
GO:0009086	Biological Process	methionine biosynthetic process	1	0.508657	GH_A02G0361(VIT_05s0020g04080)
GO:0010506	Biological Process	regulation of autophagy	1	0.508657	GH_D02G0836(--)
GO:0016573	Biological Process	histone acetylation	1	0.508657	GH_A08G1439(SWC4)
GO:0018393	Biological Process	internal peptidyl-lysine acetylation	1	0.508657	GH_A08G1439(SWC4)
GO:0018394	Biological Process	peptidyl-lysine acetylation	1	0.508657	GH_A08G1439(SWC4)
GO:0033559	Biological Process	unsaturated fatty acid metabolic process	1	0.508657	GH_D02G0959(AOS1)
GO:0043543	Biological Process	protein acylation	1	0.508657	GH_A08G1439(SWC4)
GO:0048438	Biological Process	floral whorl development	1	0.508657	GH_D02G0738(SEU)
GO:0048506	Biological Process	regulation of timing of meristematic phase transition	1	0.508657	GH_A08G1729(CLPP4)
GO:0071265	Biological Process	L-methionine biosynthetic process	1	0.508657	GH_A02G0361(VIT_05s0020g04080)
GO:0072503	Biological Process	cellular divalent inorganic cation homeostasis	1	0.508657	GH_A08G0701(ACA12)
GO:0009625	Biological Process	response to insect	1	0.525814	GH_A08G1010(NAA35)
GO:0010109	Biological Process	regulation of photosynthesis	1	0.525814	GH_D02G1446(PHYLLO)
GO:0043244	Biological Process	regulation of protein complex disassembly	1	0.525814	GH_D02G1399(EIF-5A2)
GO:0052386	Biological Process	cell wall thickening	1	0.525814	GH_A05G1624(CALS11)
GO:0072525	Biological Process	pyridine-containing compound biosynthetic process	1	0.525814	GH_A08G1252(At1g55090)
GO:0000469	Biological Process	cleavage involved in rRNA processing	1	0.542372	GH_A02G0437(MORF6)
GO:0006400	Biological Process	tRNA modification	1	0.542372	GH_A05G1709(At4g04670)
GO:0006897	Biological Process	endocytosis	1	0.542372	GH_A08G0641(elmoA)
GO:0030855	Biological Process	epithelial cell differentiation	1	0.542372	GH_A08G1588(AN)
GO:0072507	Biological Process	divalent inorganic cation homeostasis	1	0.542372	GH_A08G0701(ACA12)
GO:0098732	Biological Process	macromolecule deacylation	1	0.542372	GH_A08G1650(ppt-1)
GO:0006109	Biological Process	regulation of carbohydrate metabolic process	1	0.558353	GH_A08G1710(CESA3)
GO:0007215	Biological Process	glutamate receptor signaling pathway	1	0.558353	GH_A05G1789(GLR3.3)
GO:0017004	Biological Process	cytochrome complex assembly	1	0.558353	GH_A08G0928(At5g57480)
GO:0051302	Biological Process	regulation of cell division	1	0.558353	GH_A08G1588(AN)
GO:0006144	Biological Process	purine nucleobase metabolic process	1	0.573776	GH_A12G2395(APT4)
GO:0031329	Biological Process	regulation of cellular catabolic process	1	0.573776	GH_D02G0836(--)
GO:0000956	Biological Process	nuclear-transcribed mRNA catabolic process	1	0.588661	GH_D03G1884(UPF1)
GO:0005985	Biological Process	sucrose metabolic process	1	0.588661	GH_D02G0715(CYFBP)
GO:0010769	Biological Process	regulation of cell morphogenesis involved in differentiation	1	0.588661	GH_A08G1741(ROPGEF14)
GO:0060284	Biological Process	regulation of cell development	1	0.588661	GH_A08G1741(ROPGEF14)
GO:0016116	Biological Process	carotenoid metabolic process	1	0.603026	GH_A08G0605(CCD1)
GO:0051220	Biological Process	cytoplasmic sequestering of protein	1	0.603026	GH_D02G1356(PRAF1)
GO:0006555	Biological Process	methionine metabolic process	1	0.61689	GH_A02G0361(VIT_05s0020g04080)
GO:0033692	Biological Process	cellular polysaccharide biosynthetic process	1	0.61689	GH_D03G1747(NRS/ER)
GO:0034637	Biological Process	cellular carbohydrate biosynthetic process	1	0.61689	GH_D03G1747(NRS/ER)
GO:0006553	Biological Process	lysine metabolic process	1	0.630271	GH_A08G1598(DHDPS2)
GO:0009085	Biological Process	lysine biosynthetic process	1	0.630271	GH_A08G1598(DHDPS2)
GO:0030838	Biological Process	positive regulation of actin filament polymerization	1	0.630271	GH_A08G1004(ARPC3)
GO:0031334	Biological Process	positive regulation of protein complex assembly	1	0.630271	GH_A08G1004(ARPC3)
GO:0032273	Biological Process	positive regulation of protein polymerization	1	0.630271	GH_A08G1004(ARPC3)
GO:0044089	Biological Process	positive regulation of cellular component biogenesis	1	0.630271	GH_A08G1004(ARPC3)
GO:0045010	Biological Process	actin nucleation	1	0.630271	GH_A08G1004(ARPC3)
GO:0051093	Biological Process	negative regulation of developmental process	1	0.630271	GH_D02G1464(HDG2)
GO:0006573	Biological Process	valine metabolic process	1	0.643184	GH_D02G1095(At4g20930)
GO:0006814	Biological Process	sodium ion transport	1	0.643184	GH_A02G0482(NHX2)
GO:0010413	Biological Process	glucuronoxylan metabolic process	1	0.643184	GH_D02G0880(IRX9H)
GO:0022406	Biological Process	membrane docking	1	0.643184	GH_A08G1610(SEC1A)
GO:0051495	Biological Process	positive regulation of cytoskeleton organization	1	0.643184	GH_A08G1004(ARPC3)
GO:0000741	Biological Process	karyogamy	1	0.655647	GH_A08G0596(GFA2)
GO:0002218	Biological Process	activation of innate immune response	1	0.667675	GH_A08G1518(GH3.5)
GO:0002253	Biological Process	activation of immune response	1	0.667675	GH_A08G1518(GH3.5)
GO:0006206	Biological Process	pyrimidine nucleobase metabolic process	1	0.667675	GH_D04G0069(UMK3)
GO:0006596	Biological Process	polyamine biosynthetic process	1	0.667675	GH_D02G1453(SAMDC)
GO:0009309	Biological Process	amine biosynthetic process	1	0.667675	GH_D02G1453(SAMDC)
GO:0042401	Biological Process	cellular biogenic amine biosynthetic process	1	0.667675	GH_D02G1453(SAMDC)
GO:0032507	Biological Process	maintenance of protein location in cell	1	0.679283	GH_D02G1356(PRAF1)
GO:0045185	Biological Process	maintenance of protein location	1	0.679283	GH_D02G1356(PRAF1)
GO:0006900	Biological Process	membrane budding	1	0.690486	GH_D02G1508(At4g32285)
GO:0006901	Biological Process	vesicle coating	1	0.690486	GH_D02G1508(At4g32285)
GO:0009292	Biological Process	genetic transfer	1	0.690486	GH_D02G0707(VIP1)
GO:0030522	Biological Process	intracellular receptor signaling pathway	1	0.690486	GH_A02G0417(CRY2)
GO:0048645	Biological Process	organ formation	1	0.690486	GH_A05G1784(NAC031)
GO:0006825	Biological Process	copper ion transport	1	0.701298	GH_D02G2275(TIC21)
GO:0048284	Biological Process	organelle fusion	1	0.701298	GH_A08G0596(GFA2)
GO:0051651	Biological Process	maintenance of location in cell	1	0.701298	GH_D02G1356(PRAF1)
GO:0006743	Biological Process	ubiquinone metabolic process	1	0.711733	GH_D02G1420(At2g03690)
GO:0006826	Biological Process	iron ion transport	1	0.711733	GH_D02G2275(TIC21)
GO:0030041	Biological Process	actin filament polymerization	1	0.711733	GH_A08G1004(ARPC3)
GO:0030833	Biological Process	regulation of actin filament polymerization	1	0.711733	GH_A08G1004(ARPC3)
GO:0042545	Biological Process	cell wall modification	1	0.721803	GH_A05G1624(CALS11)
GO:0008064	Biological Process	regulation of actin polymerization or depolymerization	1	0.731522	GH_A08G1004(ARPC3)
GO:0030832	Biological Process	regulation of actin filament length	1	0.731522	GH_A08G1004(ARPC3)
GO:0032956	Biological Process	regulation of actin cytoskeleton organization	1	0.731522	GH_A08G1004(ARPC3)
GO:0000165	Biological Process	MAPK cascade	1	0.740902	GH_D02G2281(PTEN2A)
GO:0005977	Biological Process	glycogen metabolic process	1	0.740902	GH_D02G1035(SBEII)
GO:0006112	Biological Process	energy reserve metabolic process	1	0.740902	GH_D02G1035(SBEII)
GO:0009640	Biological Process	photomorphogenesis	1	0.740902	GH_D06G2282(CUL4)
GO:0010099	Biological Process	regulation of photomorphogenesis	1	0.740902	GH_D06G2282(CUL4)
GO:0023014	Biological Process	signal transduction by protein phosphorylation	1	0.740902	GH_D02G2281(PTEN2A)
GO:0030148	Biological Process	sphingolipid biosynthetic process	1	0.740902	GH_D02G1363(SBH2)
GO:0043405	Biological Process	regulation of MAP kinase activity	1	0.740902	GH_D02G2281(PTEN2A)
GO:0043408	Biological Process	regulation of MAPK cascade	1	0.740902	GH_D02G2281(PTEN2A)
GO:2000030	Biological Process	regulation of response to red or far red light	1	0.740902	GH_D06G2282(CUL4)
GO:0009148	Biological Process	pyrimidine nucleoside triphosphate biosynthetic process	1	0.749954	GH_A08G1659(NDPK1)
GO:0009208	Biological Process	pyrimidine ribonucleoside triphosphate metabolic process	1	0.749954	GH_A08G1659(NDPK1)
GO:0009209	Biological Process	pyrimidine ribonucleoside triphosphate biosynthetic process	1	0.749954	GH_A08G1659(NDPK1)
GO:0032271	Biological Process	regulation of protein polymerization	1	0.749954	GH_A08G1004(ARPC3)
GO:0032970	Biological Process	regulation of actin filament-based process	1	0.749954	GH_A08G1004(ARPC3)
GO:0043254	Biological Process	regulation of protein complex assembly	1	0.749954	GH_A08G1004(ARPC3)
GO:0051258	Biological Process	protein polymerization	1	0.749954	GH_A08G1004(ARPC3)
GO:0009147	Biological Process	pyrimidine nucleoside triphosphate metabolic process	1	0.767122	GH_A08G1659(NDPK1)
GO:0016050	Biological Process	vesicle organization	1	0.767122	GH_D02G1508(At4g32285)
GO:0002831	Biological Process	regulation of response to biotic stimulus	1	0.775258	GH_A02G0326(LOX5)
GO:0006928	Biological Process	movement of cell or subcellular component	1	0.783111	GH_D02G1038(PUB15)
GO:0010638	Biological Process	positive regulation of organelle organization	1	0.783111	GH_A08G1004(ARPC3)
GO:0051130	Biological Process	positive regulation of cellular component organization	1	0.783111	GH_A08G1004(ARPC3)
GO:0006457	Biological Process	protein folding	1	0.798004	GH_A08G0596(GFA2)
GO:0009063	Biological Process	cellular amino acid catabolic process	1	0.798004	GH_D02G1095(At4g20930)
GO:0051640	Biological Process	organelle localization	1	0.811875	GH_A08G1724(FMT)
GO:0031123	Biological Process	RNA 3'-end processing	1	0.81845	GH_A08G1212(CFIS2)
GO:1901264	Biological Process	carbohydrate derivative transport	1	0.81845	GH_D02G0813(UDP-GALT1)
GO:0016104	Biological Process	triterpenoid biosynthetic process	1	0.830918	GH_A08G1006(SYT5)
GO:0055067	Biological Process	monovalent inorganic cation homeostasis	1	0.830918	GH_A02G0482(NHX2)
GO:0008643	Biological Process	carbohydrate transport	1	0.848035	GH_D02G0734(SWEET1)
GO:0051493	Biological Process	regulation of cytoskeleton organization	1	0.848035	GH_A08G1004(ARPC3)
GO:0006862	Biological Process	nucleotide transport	1	0.88154	GH_D02G0813(UDP-GALT1)
GO:0006364	Biological Process	rRNA processing	1	0.889679	GH_A02G0437(MORF6)
GO:0006722	Biological Process	triterpenoid metabolic process	1	0.893536	GH_A08G1006(SYT5)
GO:0009685	Biological Process	gibberellin metabolic process	1	0.897258	GH_D04G0115(AIL1)
GO:0042254	Biological Process	ribosome biogenesis	1	0.897258	GH_A02G0437(MORF6)
GO:0009690	Biological Process	cytokinin metabolic process	1	0.904318	GH_A05G1736(H1)
GO:0010073	Biological Process	meristem maintenance	1	0.904318	GH_D02G1104(OsI_36121)
GO:0006665	Biological Process	sphingolipid metabolic process	1	0.914008	GH_D02G1363(SBH2)
GO:0016101	Biological Process	diterpenoid metabolic process	1	0.917016	GH_D04G0115(AIL1)
GO:0032844	Biological Process	regulation of homeostatic process	1	0.925421	GH_A05G1709(At4g04670)
GO:0000723	Biological Process	telomere maintenance	1	0.92803	GH_A05G1709(At4g04670)
GO:0032200	Biological Process	telomere organization	1	0.92803	GH_A05G1709(At4g04670)
GO:0046148	Biological Process	pigment biosynthetic process	1	0.92803	GH_A12G2395(APT4)
GO:1902531	Biological Process	regulation of intracellular signal transduction	1	0.92803	GH_D02G2281(PTEN2A)
GO:0045333	Biological Process	cellular respiration	1	0.930547	GH_A12G2323(At5g47030)
GO:0060249	Biological Process	anatomical structure homeostasis	1	0.932976	GH_A05G1709(At4g04670)
GO:0015988	Biological Process	energy coupled proton transmembrane transport, against electrochemical gradient	1	0.935321	GH_A08G1121(VHA-c''1)
GO:0010374	Biological Process	stomatal complex development	1	0.937583	GH_A08G0735(CYCU3-1)
GO:1902600	Biological Process	hydrogen ion transmembrane transport	1	0.937583	GH_A08G1121(VHA-c''1)
GO:0071900	Biological Process	regulation of protein serine/threonine kinase activity	1	0.941874	GH_D02G2281(PTEN2A)
GO:0010476	Biological Process	gibberellin mediated signaling pathway	1	0.945869	GH_A08G1699(--)
GO:0071370	Biological Process	cellular response to gibberellin stimulus	1	0.945869	GH_A08G1699(--)
GO:0009739	Biological Process	response to gibberellin	1	0.947763	GH_A08G1699(--)
GO:0009845	Biological Process	seed germination	1	0.947763	GH_D02G1534(RR21)
GO:0090351	Biological Process	seedling development	1	0.947763	GH_D02G1534(RR21)
GO:0019932	Biological Process	second-messenger-mediated signaling	1	0.949591	GH_A05G1789(GLR3.3)
GO:0055076	Biological Process	transition metal ion homeostasis	1	0.951355	GH_D02G1459(ACO3)
GO:0008154	Biological Process	actin polymerization or depolymerization	1	0.953057	GH_A08G1004(ARPC3)
GO:0009813	Biological Process	flavonoid biosynthetic process	1	0.953057	GH_A12G2441(ANS)
GO:0032958	Biological Process	inositol phosphate biosynthetic process	1	0.95929	GH_A05G1754(VTC4)
GO:0046173	Biological Process	polyol biosynthetic process	1	0.95929	GH_A05G1754(VTC4)
GO:0006754	Biological Process	ATP biosynthetic process	1	0.964696	GH_A12G2323(At5g47030)
GO:0009145	Biological Process	purine nucleoside triphosphate biosynthetic process	1	0.964696	GH_A12G2323(At5g47030)
GO:0009206	Biological Process	purine ribonucleoside triphosphate biosynthetic process	1	0.964696	GH_A12G2323(At5g47030)
GO:0070192	Biological Process	chromosome organization involved in meiotic cell cycle	1	0.965932	GH_A05G1660(--)
GO:0009144	Biological Process	purine nucleoside triphosphate metabolic process	1	0.968275	GH_A12G2323(At5g47030)
GO:0009205	Biological Process	purine ribonucleoside triphosphate metabolic process	1	0.968275	GH_A12G2323(At5g47030)
GO:0046034	Biological Process	ATP metabolic process	1	0.968275	GH_A12G2323(At5g47030)
GO:0042451	Biological Process	purine nucleoside biosynthetic process	1	0.976144	GH_A12G2323(At5g47030)
GO:0046129	Biological Process	purine ribonucleoside biosynthetic process	1	0.976144	GH_A12G2323(At5g47030)
GO:0009943	Biological Process	adaxial/abaxial axis specification	1	0.983297	GH_A08G0869(ATHB-8)
GO:0009955	Biological Process	adaxial/abaxial pattern specification	1	0.987442	GH_A08G0869(ATHB-8)
GO:0098660	Biological Process	inorganic ion transmembrane transport	1	0.987881	GH_A08G1121(VHA-c''1)
GO:0098662	Biological Process	inorganic cation transmembrane transport	1	0.987881	GH_A08G1121(VHA-c''1)
GO:0009127	Biological Process	purine nucleoside monophosphate biosynthetic process	1	0.990216	GH_A12G2323(At5g47030)
GO:0009168	Biological Process	purine ribonucleoside monophosphate biosynthetic process	1	0.990216	GH_A12G2323(At5g47030)
GO:1903046	Biological Process	meiotic cell cycle process	1	0.990216	GH_A05G1660(--)
GO:0040008	Biological Process	regulation of growth	1	0.990889	GH_D02G1104(OsI_36121)
GO:0009126	Biological Process	purine nucleoside monophosphate metabolic process	1	0.991517	GH_A12G2323(At5g47030)
GO:0009167	Biological Process	purine ribonucleoside monophosphate metabolic process	1	0.991517	GH_A12G2323(At5g47030)
GO:0009798	Biological Process	axis specification	1	0.992101	GH_A08G0869(ATHB-8)
GO:0051321	Biological Process	meiotic cell cycle	1	0.992645	GH_A05G1660(--)
GO:0098655	Biological Process	cation transmembrane transport	1	0.993151	GH_A08G1121(VHA-c''1)
GO:0009163	Biological Process	nucleoside biosynthetic process	1	0.994471	GH_A12G2323(At5g47030)
GO:0042455	Biological Process	ribonucleoside biosynthetic process	1	0.994471	GH_A12G2323(At5g47030)
GO:0009156	Biological Process	ribonucleoside monophosphate biosynthetic process	1	0.997735	GH_A12G2323(At5g47030)
GO:0009161	Biological Process	ribonucleoside monophosphate metabolic process	1	0.998037	GH_A12G2323(At5g47030)
GO:0009966	Biological Process	regulation of signal transduction	1	0.999196	GH_D02G2281(PTEN2A)
GO:0023051	Biological Process	regulation of signaling	1	0.999196	GH_D02G2281(PTEN2A)
