# Supplementary material for: Identification of Candidate Genes for Lint Percentage and Fiber Quality Through QTL Mapping and Transcriptome Analysis in an Allotetraploid Interspecific Cotton CSSLs Population
Source: Front Plant Sci. 2022 Apr 29;13:882051. doi: 10.3389/fpls.2022.882051 (PMC9100888; doi:10.3389/fpls.2022.882051)
Supplement: Supplementary Table S9 — Candidate genes within the QTL intervals. [file Table_9.XLSX]

## Sheet: Sheet1
Table S14 KEEG annotation information of the candidate genes in QTL clusters.
KEGG_A_class	KEGG_B_class	Pathway	Number	Pvalue	Qvalue	Pathway ID	Genes	K_IDs
Metabolism	Lipid metabolism	Arachidonic acid metabolism	8	0.00013931	0.0156027	ko00590	GH_A05G1845(ptges2);GH_A08G0759(GPX4);GH_A08G0807(GPX3);GH_A12G2478(GPX6);GH_A12G2480(GPX8);GH_D02G1320(ptges2);GH_D08G0756(GPX4);GH_D08G0797(GPX3)	K05309+K00432+K00432+K00432+K00432+K05309+K00432+K00432
Metabolism	Amino acid metabolism	Valine, leucine and isoleucine degradation	10	0.00835685	0.467983	ko00280	GH_A02G0523(IBR3);GH_A08G0717(MCCA);GH_A08G0718(STY13);GH_A08G0999(CHY1);GH_A12G2346(At4g16800);GH_A12G2448(HMGS);GH_D02G0757(At1g21400);GH_D02G0803(ALDH3H1);GH_D02G1095(At4g20930);GH_D03G1746(HMGS)	K00249+K01968+K01968+K05605+K05607+K01641+K00166+K00128+K00020+K01641
Metabolism	Metabolism of other amino acids	Glutathione metabolism	16	0.0156907	0.585786	ko00480	GH_A02G0291(GSTU7);GH_A02G0294(HSP26-A);GH_A02G0295(HSP26-A);GH_A02G0311(RNR2A);GH_A08G0581(At3g02360);GH_A08G0759(GPX4);GH_A08G0807(GPX3);GH_A08G1060(SPMS);GH_A08G1404(PARB);GH_A12G2477(GSTT1);GH_A12G2478(GPX6);GH_A12G2480(GPX8);GH_D02G1171(GSTF9);GH_D02G1335(At3g24170);GH_D08G0756(GPX4);GH_D08G0797(GPX3)	K00799+K00799+K00799+K10808+K00033+K00432+K00432+K00797+K00799+K00799+K00432+K00432+K00799+K00383+K00432+K00432
Genetic Information Processing	Translation	Ribosome	48	0.0317119	0.887934	ko03010	GH_A02G0338(--);GH_A02G0357(GSVIVT00020038001);GH_A02G0358(GSVIVT00020038001);GH_A02G0376(RPS15A);GH_A02G0427(RPL14B);GH_A02G0436(RPL28);GH_A02G0525(RPL19B);GH_A05G1482(HLP);GH_A05G1502(RPL18A);GH_A05G1519(RPL32A);GH_A05G1547(RPL11A);GH_A05G1567(RPL34);GH_A05G1616(rps5);GH_A05G1623(RPL21M);GH_A05G1735(rplD);GH_A08G0527(RPL13AD);GH_A08G0533(RPS14B);GH_A08G0534(RPS8);GH_A08G0544(RPL5);GH_A08G0569(R…	K02881+K02984+K02984+K02958+K02875+K02902+K02885+K02874+K02882+K02912+K02868+K02914+K02988+K02888+K02926+K02872+K02955+K02995+K02932+K02873+K02901+K02939+K02949+K02883+K02881+K02949+K02916+K02920+K02953+K02921+K02863+K02945+K02925+K02952+K02987+K02923+K02874+K02872+K02881+K02980+K02960+K02884+K02897+K02866+K02937+K02882+K02868+K02988
Genetic Information Processing	Folding, sorting and degradation	Protein processing in endoplasmic reticulum	32	0.052527	0.978742	ko04141	GH_A02G0345(HSP22.7);GH_A02G0504(CUL1);GH_A02G0513(ATJ49);GH_A02G0560(SAR1A);GH_A05G1479(AERO2);GH_A05G1496(MNS3);GH_A05G1537(sec61a);GH_A05G1627(RMA1H1);GH_A05G1691(OST3B);GH_A05G1698(DER2.2);GH_A05G1737(PUX4);GH_A08G0615(SEC31B);GH_A08G0810(CUL1);GH_A08G0939(OS9);GH_A08G1154(UBC10);GH_A08G1253(BIP4);GH_A08G1418(PDIL2-1);GH_A08G1419(ERDJ3B);GH_A08G1424(SAR1A);GH_A08G1637(At2g45070);GH_A08G1677(S…	K13993+K03347+K09518+K07953+K10950+K01230+K10956+K10666+K12669+K13989+K14012+K14005+K03347+K10088+K06689+K09490+K09584+K09517+K07953+K09481+K14005+K03237+K09580+K12666+K01230+K14006+K09487+K10661+K03283+K12668+K10956+K03347
Genetic Information Processing	Translation	RNA transport	25	0.0818391	0.978742	ko03013	GH_A02G0447(Os10g0467600);GH_A02G0529(--);GH_A05G1427(eif2b1);GH_A05G1524(Os01g0970400);GH_A05G1619(TIF3D1);GH_A08G0500(RANGAP2);GH_A08G0529(SUMO2);GH_A08G0560(EIF1AX);GH_A08G0642(MAGO2);GH_A08G0736(RANGAP1);GH_A08G0890(NUP214);GH_A08G0891(NUP214);GH_A08G1522(EIF1AX);GH_A08G1669(EIF4G);GH_A12G2446(At2g40290);GH_D02G0924(PAB2);GH_D02G1337(REFA1);GH_D02G1493(THO2);GH_D02G1532(NUP155);GH_D02G2287(PA…	K03259+K03245+K03239+K03259+K03251+K14319+K12160+K03236+K12877+K14319+K14317+K14317+K03236+K03260+K03237+K13126+K03231+K12879+K14312+K13126+K14326+K13126+K14321+K03239+K03259
Metabolism	Metabolism of other amino acids	beta-Alanine metabolism	7	0.0985794	0.978742	ko00410	GH_A02G0328(At1g31672);GH_A02G0329(At1g31672);GH_A02G0523(IBR3);GH_A08G0999(CHY1);GH_A08G1060(SPMS);GH_A08G1697(PAO1);GH_D02G0803(ALDH3H1)	K00276+K00276+K00249+K05605+K00797+K13366+K00128
Metabolism	Lipid metabolism	Synthesis and degradation of ketone bodies	2	0.114138	0.978742	ko00072	GH_A12G2448(HMGS);GH_D03G1746(HMGS)	K01641+K01641
Cellular Processes	Transport and catabolism	Autophagy - other eukaryotes	7	0.119006	0.978742	ko04136	GH_A05G1565(ATG7);GH_A05G1714(ATG8C);GH_A08G0666(ATG9);GH_A08G1512(ATG6);GH_A08G1628(ATG8F);GH_A08G1645(ATG3);GH_D03G1824(ATG8F)	K08337+K08341+K17907+K08334+K08341+K08343+K08341
Metabolism	Carbohydrate metabolism	Glycolysis / Gluconeogenesis	18	0.12375	0.978742	ko00010	GH_A02G0557(AAE7);GH_A05G1446(--);GH_A05G1489(E1-BETA-2);GH_A05G1572(PDC1);GH_A08G0889(At4g26390);GH_A08G1061(PKP4);GH_A08G1155(--);GH_A08G1231(PKP2);GH_A08G1695(PGK3);GH_D02G0715(CYFBP);GH_D02G0728(ADH1);GH_D02G0803(ALDH3H1);GH_D02G1053(PFP-ALPHA);GH_D02G1143(PGM1);GH_D02G1323(Galm);GH_D02G1476(AKR4C10);GH_D04G0118(ACS);GH_D06G2281(E1-BETA-2)	K01913+K01792+K00162+K01568+K00873+K00873+K01792+K00873+K00927+K03841+K18857+K00128+K00895+K15633+K01785+K00002+K01895+K00162
Metabolism	Lipid metabolism	Sphingolipid metabolism	6	0.125967	0.978742	ko00600	GH_A05G1633(Os10g0493600);GH_A05G1659(SPHK1);GH_D02G1360(SBH1);GH_D02G1362(SBH1);GH_D02G1363(SBH2);GH_D02G1364(SBH1)	K07407+K04718+K04713+K04713+K04713+K04713
Cellular Processes	Transport and catabolism	Endocytosis	25	0.129827	0.978742	ko04144	GH_A02G0526(PLDZETA1);GH_A05G1542(RABA1C);GH_A05G1654(AGD5);GH_A05G1657(VPS28-1);GH_A05G1752(UPL5);GH_A05G1847(VPS35B);GH_A08G1004(ARPC3);GH_A08G1181(VPS26B);GH_A08G1447(ARF);GH_A08G1524(PIP5K10);GH_A08G1601(BIG2);GH_A08G1722(RABA4C);GH_A12G2320(DRP1E);GH_A12G2414(spg21);GH_D02G0682(RABG3A);GH_D02G1250(--);GH_D02G1487(AGD2);GH_D03G1781(spg21);GH_D03G1817(HSP70);GH_D03G1900(AP2M);GH_D03G1911(AGD8)…	K01115+K07904+K12486+K12184+K10591+K18468+K05756+K18466+K07937+K00889+K18442+K07904+K01528+K19367+K07897+K19476+K12489+K19367+K03283+K11826+K12493+K10396+K12193+K07904+K12184
Metabolism	Carbohydrate metabolism	Glyoxylate and dicarboxylate metabolism	11	0.151932	0.978742	ko00630	GH_A02G0419(MD1);GH_A02G0557(AAE7);GH_A05G1486(GLO1);GH_A05G1609(CIT);GH_A05G1720(GDCST);GH_A05G1797(CAT1);GH_D02G0832(SHM7);GH_D02G0879(SHM2);GH_D02G1459(ACO3);GH_D03G1758(HPR3);GH_D04G0118(ACS)	K00025+K01913+K11517+K01647+K00605+K03781+K00600+K00600+K01681+K15919+K01895
Metabolism	Lipid metabolism	Glycerophospholipid metabolism	14	0.156087	0.978742	ko00564	GH_A02G0526(PLDZETA1);GH_A05G1739(At4g22300);GH_A05G1748(CDS2);GH_A08G0878(PECT1);GH_A08G1437(GPAT2);GH_D02G0937(PAH2);GH_D02G1046(At1g78690);GH_D02G1101(LPLAT1);GH_D02G1331(NMT1);GH_D03G1836(PSD1);GH_D03G1940(ATS1);GH_D04G0060(SDP6);GH_D04G0145(GLY1);GH_D06G2275(LCAT4)	K01115+K06130+K00981+K00967+K13508+K15728+K13511+K13519+K05929+K01613+K00630+K00111+K00006+K22389
Genetic Information Processing	Folding, sorting and degradation	Protein export	8	0.168062	0.978742	ko03060	GH_A05G1507(IMMP1L);GH_A05G1537(sec61a);GH_A08G1253(BIP4);GH_A08G1637(At2g45070);GH_D02G1149(SRP14);GH_D03G1945(--);GH_D06G2271(SRP19);GH_D06G2308(sec61a)	K09647+K10956+K09490+K09481+K03104+K12272+K03105+K10956
Genetic Information Processing	Folding, sorting and degradation	Proteasome	9	0.168764	0.978742	ko03050	GH_A02G0343(PBD1);GH_A05G1436(RPT1A);GH_A08G0493(CYCB1-2);GH_D02G0799(PBC1);GH_D02G0944(RPN11);GH_D02G0990(RPT4B);GH_D02G1340(RPN2A);GH_D03G1946(RPN9A);GH_D06G2267(RPT1A)	K02734+K03061+K11599+K02735+K03030+K03064+K03032+K03039+K03061
Metabolism	Carbohydrate metabolism	Propanoate metabolism	5	0.189582	0.978742	ko00640	GH_A02G0523(IBR3);GH_A08G0999(CHY1);GH_D02G0757(At1g21400);GH_D02G1058(POPTRDRAFT_831870);GH_D04G0118(ACS)	K00249+K05605+K00166+K01961+K01895
Metabolism	Glycan biosynthesis and metabolism	N-Glycan biosynthesis	7	0.205359	0.978742	ko00510	GH_A05G1496(MNS3);GH_A05G1691(OST3B);GH_A08G1661(ALG12);GH_D02G1034(DPMS1);GH_D02G1047(OST1A);GH_D02G1128(MNS1);GH_D03G1939(DAD1)	K01230+K12669+K03847+K00721+K12666+K01230+K12668
Metabolism	Biosynthesis of other secondary metabolites	Monobactam biosynthesis	2	0.205674	0.978742	ko00261	GH_A02G0365(APS1);GH_A08G1598(DHDPS2)	K13811+K01714
Genetic Information Processing	Translation	Ribosome biogenesis in eukaryotes	10	0.207064	0.978742	ko03008	GH_A05G1719(UTP6);GH_A08G0530(AAK6);GH_A08G1223(MED36A);GH_A08G1665(CKB1);GH_A12G2329(CKB1);GH_D02G0741(SBDS);GH_D02G0742(SDN5);GH_D02G1191(PCN);GH_D03G1878(CKB1);GH_D04G0161(At5g14050)	K14557+K18532+K14563+K03115+K03115+K14574+K14570+K14548+K03115+K14553
Metabolism	Carbohydrate metabolism	Starch and sucrose metabolism	19	0.213719	0.978742	ko00500	GH_A05G1529(TPS1);GH_A05G1539(TPS7);GH_A05G1600(glpV);GH_A05G1711(SS3);GH_A05G1717(At1g11820);GH_A08G0585(At1g66250);GH_A08G0866(At3g13560);GH_A08G0895(At5g58090);GH_A08G0954(TPS11);GH_A08G1412(SUS2);GH_A12G2389(INVA);GH_A12G2390(TPPF);GH_D02G1035(SBEII);GH_D02G1490(TPS6);GH_D03G1814(TPPF);GH_D04G0086(ISA1);GH_D04G0091(At5g58090);GH_D06G2293(SS4);GH_D06G2310(TPS7)	K16055+K16055+K00688+K00703+K19891+K19891+K19892+K19893+K16055+K00695+K01193+K01087+K00700+K16055+K01087+K01214+K19893+K00703+K16055
Metabolism	Carbohydrate metabolism	Pyruvate metabolism	13	0.227561	0.978742	ko00620	GH_A02G0419(MD1);GH_A02G0557(AAE7);GH_A05G1489(E1-BETA-2);GH_A08G0889(At4g26390);GH_A08G1061(PKP4);GH_A08G1231(PKP2);GH_D02G0803(ALDH3H1);GH_D02G1058(POPTRDRAFT_831870);GH_D02G1217(IPMS2);GH_D04G0073(MDH1);GH_D04G0118(ACS);GH_D04G0124(GLX2-2);GH_D06G2281(E1-BETA-2)	K00025+K01913+K00162+K00873+K00873+K00873+K00128+K01961+K01649+K00051+K01895+K01069+K00162
Cellular Processes	Transport and catabolism	Peroxisome	12	0.229847	0.978742	ko04146	GH_A05G1486(GLO1);GH_A05G1723(PMP22);GH_A05G1742(SDRA);GH_A05G1797(CAT1);GH_A08G0804(PEX6);GH_A08G0914(--);GH_A12G2360(ACX1);GH_A12G2373(PEX19-2);GH_D03G1831(PEX19-2);GH_D06G2323(NUDT15);GH_D06G2324(NUDT15);GH_D08G0795(PEX6)	K11517+K13347+K11147+K03781+K13339+K13342+K00232+K13337+K13337+K17879+K17879+K13339
Cellular Processes	Transport and catabolism	Phagosome	15	0.253057	0.978742	ko04145	GH_A05G1537(sec61a);GH_A05G1848(RAC1);GH_A08G0629(RAC2);GH_A08G1121(VHA-c''1);GH_A08G1637(At2g45070);GH_A08G1664(RAC2);GH_A12G2500(VATE);GH_D02G0682(RABG3A);GH_D02G0886(TUBA);GH_D02G1013(ARAC3);GH_D02G1082(TUBB5);GH_D02G1520(TUBA);GH_D03G1927(SYP22);GH_D06G2308(sec61a);GH_D06G2327(RAC9)	K10956+K04392+K04392+K03661+K09481+K04392+K02150+K07897+K07374+K04392+K07375+K07374+K08488+K10956+K04392
Metabolism	Amino acid metabolism	Glycine, serine and threonine metabolism	9	0.31672	0.978742	ko00260	GH_A02G0328(At1g31672);GH_A02G0329(At1g31672);GH_A05G1720(GDCST);GH_A12G2476(SR);GH_D02G0832(SHM7);GH_D02G0879(SHM2);GH_D02G1143(PGM1);GH_D03G1758(HPR3);GH_D04G0081(At4g29890)	K00276+K00276+K00605+K12235+K00600+K00600+K15633+K15919+K00499
Metabolism	Amino acid metabolism	Lysine degradation	5	0.336404	0.978742	ko00310	GH_A08G0552(SETD3);GH_A08G0927(--);GH_A12G2339(SUVH6);GH_D02G0786(ASHH2);GH_D02G0803(ALDH3H1)	K19199+K19199+K11420+K11423+K00128
Metabolism	Global and overview maps	Carbon metabolism	29	0.340395	0.978742	ko01200	GH_A02G0419(MD1);GH_A02G0523(IBR3);GH_A02G0557(AAE7);GH_A05G1429(ALAAT2);GH_A05G1486(GLO1);GH_A05G1489(E1-BETA-2);GH_A05G1609(CIT);GH_A05G1720(GDCST);GH_A05G1797(CAT1);GH_A08G0581(At3g02360);GH_A08G0889(At4g26390);GH_A08G0999(CHY1);GH_A08G1061(PKP4);GH_A08G1231(PKP2);GH_A08G1695(PGK3);GH_A12G2304(PRS1);GH_D02G0715(CYFBP);GH_D02G0832(SHM7);GH_D02G0879(SHM2);GH_D02G1058(POPTRDRAFT_831870);GH_D02G11…	K00025+K00249+K01913+K00814+K11517+K00162+K01647+K00605+K03781+K00033+K00873+K05605+K00873+K00873+K00927+K00948+K03841+K00600+K00600+K01961+K15633+K00863+K01057+K01681+K15919+K00616+K00051+K01895+K00162
Metabolism	Nucleotide metabolism	Purine metabolism	18	0.348482	0.978742	ko00230	GH_A02G0311(RNR2A);GH_A02G0365(APS1);GH_A08G0530(AAK6);GH_A08G0608(NRPB11);GH_A08G0889(At4g26390);GH_A08G1061(PKP4);GH_A08G1166(NRPB6A);GH_A08G1231(PKP2);GH_A08G1659(NDPK1);GH_A12G2304(PRS1);GH_A12G2333(UGLYAH);GH_A12G2395(APT4);GH_A12G2485(rpoA);GH_D02G1287(APY7);GH_D02G1536(POL2A);GH_D03G1912(--);GH_D04G0131(polr1c);GH_D06G2347(RPB2)	K10808+K13811+K18532+K03008+K00873+K00873+K03014+K00873+K00940+K00948+K14977+K00759+K03040+K01510+K02324+K03005+K03027+K03010
Metabolism	Amino acid metabolism	Tyrosine metabolism	6	0.35947	0.978742	ko00350	GH_A02G0328(At1g31672);GH_A02G0329(At1g31672);GH_A05G1750(FAH);GH_A08G0876(--);GH_D02G0728(ADH1);GH_D06G2351(AS1)	K00276+K00276+K01555+K07253+K18857+K00422
Genetic Information Processing	Replication and repair	DNA replication	6	0.35947	0.978742	ko03030	GH_A05G1505(MCM3);GH_A05G1604(At4g28440);GH_A08G0566(Wrnip1);GH_D02G1104(OsI_36121);GH_D02G1536(POL2A);GH_D06G2335(At4g28440)	K02541+K07466+K10755+K02540+K02324+K07466
Metabolism	Carbohydrate metabolism	Pentose phosphate pathway	6	0.382692	0.978742	ko00030	GH_A08G0581(At3g02360);GH_A12G2304(PRS1);GH_D02G0715(CYFBP);GH_D02G1053(PFP-ALPHA);GH_D02G1425(At1g13700);GH_D03G1813(tal)	K00033+K00948+K03841+K00895+K01057+K00616
Metabolism	Metabolism of cofactors and vitamins	Porphyrin and chlorophyll metabolism	5	0.388054	0.978742	ko00860	GH_A08G0565(CPX);GH_D02G0761(SGRL);GH_D02G0806(CAO);GH_D02G1398(HEMH);GH_D06G2322(CHLI)	K00228+K22013+K13600+K01772+K03405
Genetic Information Processing	Transcription	RNA polymerase	6	0.429088	0.978742	ko03020	GH_A08G0608(NRPB11);GH_A08G1166(NRPB6A);GH_A12G2485(rpoA);GH_D03G1912(--);GH_D04G0131(polr1c);GH_D06G2347(RPB2)	K03008+K03014+K03040+K03005+K03027+K03010
Metabolism	Biosynthesis of other secondary metabolites	Flavone and flavonol biosynthesis	1	0.429107	0.978742	ko00944	GH_D06G2326(FG3)	K22794
Metabolism	Lipid metabolism	Fatty acid elongation	4	0.429763	0.978742	ko00062	GH_A08G1650(ppt-1);GH_A12G2354(ppt-1);GH_D02G0974(KCS4);GH_D02G1442(ABHD17B)	K01074+K01074+K15397+K01076
Metabolism	Metabolism of cofactors and vitamins	Riboflavin metabolism	2	0.442203	0.978742	ko00740	GH_A05G1663(FHY);GH_D02G1304(PAP3)	K20884+K14379
Metabolism	Metabolism of cofactors and vitamins	One carbon pool by folate	3	0.449137	0.978742	ko00670	GH_A05G1720(GDCST);GH_D02G0832(SHM7);GH_D02G0879(SHM2)	K00605+K00600+K00600
Metabolism	Lipid metabolism	Steroid biosynthesis	4	0.487006	0.978742	ko00100	GH_A05G1501(CYP710A1);GH_A05G1826(SMT2);GH_A08G0610(SMT1);GH_A12G2421(SMO1-1)	K09832+K08242+K00559+K14423
Metabolism	Metabolism of cofactors and vitamins	Ubiquinone and other terpenoid-quinone biosynthesis	4	0.494005	0.978742	ko00130	GH_A02G0368(VTE3);GH_A05G1439(4CL2);GH_A08G0699(VTE3);GH_D02G1446(PHYLLO)	K12502+K01904+K12502+K14759
Metabolism	Amino acid metabolism	Arginine and proline metabolism	6	0.508584	0.978742	ko00330	GH_A05G1830(P4H3);GH_A08G1060(SPMS);GH_A08G1697(PAO1);GH_D02G0803(ALDH3H1);GH_D02G1015(P4H3);GH_D02G1453(SAMDC)	K00472+K00797+K13366+K00128+K00472+K01611
Metabolism	Global and overview maps	Fatty acid metabolism	8	0.513946	0.978742	ko01212	GH_A02G0523(IBR3);GH_A05G1506(KAS1);GH_A08G1256(KAS1);GH_A08G1650(ppt-1);GH_A12G2354(ppt-1);GH_A12G2360(ACX1);GH_D02G1058(POPTRDRAFT_831870);GH_D02G1157(ACPD)	K00249+K09458+K09458+K01074+K01074+K00232+K01961+K03921
Organismal Systems	Environmental adaptation	Circadian rhythm - plant	5	0.520419	0.978742	ko04712	GH_A02G0417(CRY2);GH_A08G1665(CKB1);GH_A12G2329(CKB1);GH_D02G0687(GI);GH_D03G1878(CKB1)	K12119+K03115+K03115+K12124+K03115
Metabolism	Lipid metabolism	alpha-Linolenic acid metabolism	5	0.538415	0.978742	ko00592	GH_A12G2360(ACX1);GH_D02G0728(ADH1);GH_D02G0959(AOS1);GH_D02G1019(4CLL5);GH_D06G2275(LCAT4)	K00232+K18857+K01723+K10526+K22389
Metabolism	Energy metabolism	Photosynthesis	6	0.546816	0.978742	ko00195	GH_A02G0327(psaD);GH_A05G1450(PSAF);GH_A08G0519(PSAEB);GH_A08G1187(psbA);GH_A12G2294(FDC2);GH_A12G2486(psbB)	K02692+K02694+K02693+K02703+K02639+K02704
Metabolism	Biosynthesis of other secondary metabolites	Isoquinoline alkaloid biosynthesis	3	0.554592	0.978742	ko00950	GH_A02G0328(At1g31672);GH_A02G0329(At1g31672);GH_D06G2351(AS1)	K00276+K00276+K00422
Metabolism	Metabolism of other amino acids	Phosphonate and phosphinate metabolism	1	0.575802	0.978742	ko00440	GH_A08G0878(PECT1)	K00967
Metabolism	Energy metabolism	Sulfur metabolism	3	0.577177	0.978742	ko00920	GH_A02G0365(APS1);GH_A05G1669(SAL2);GH_A05G1718(APR2)	K13811+K01082+K05907
Metabolism	Biosynthesis of other secondary metabolites	Phenylpropanoid biosynthesis	15	0.578995	0.978742	ko00940	GH_A02G0332(GT5);GH_A05G1439(4CL2);GH_A05G1582(PER19);GH_A05G1708(PER42);GH_A05G1838(PER64);GH_A05G1840(CAD6);GH_A08G0848(HRPN);GH_A08G0854(pod);GH_A12G2311(PER20);GH_D02G0691(PER12);GH_D02G1175(PER61);GH_D02G1451(PER11);GH_D02G1472(PER3);GH_D02G2271(CAD1);GH_D04G0154(PER52)	K12356+K01904+K00430+K00430+K00430+K00083+K00430+K00430+K00430+K00430+K00430+K00430+K00430+K00083+K00430
Genetic Information Processing	Folding, sorting and degradation	Sulfur relay system	1	0.589576	0.978742	ko04122	GH_A05G1816(NCS6)	K14168
Metabolism	Lipid metabolism	Fatty acid biosynthesis	5	0.590416	0.978742	ko00061	GH_A05G1506(KAS1);GH_A08G0531(FATA);GH_A08G1256(KAS1);GH_D02G1058(POPTRDRAFT_831870);GH_D02G1157(ACPD)	K09458+K10782+K09458+K01961+K03921
Metabolism	Carbohydrate metabolism	Butanoate metabolism	2	0.592804	0.978742	ko00650	GH_A12G2448(HMGS);GH_D03G1746(HMGS)	K01641+K01641
Metabolism	Metabolism of cofactors and vitamins	Biotin metabolism	2	0.592804	0.978742	ko00780	GH_A05G1506(KAS1);GH_A08G1256(KAS1)	K09458+K09458
Metabolism	Global and overview maps	Biosynthesis of secondary metabolites	107	0.599671	0.978742	ko01110	GH_A02G0328(At1g31672);GH_A02G0329(At1g31672);GH_A02G0353(HMT3);GH_A02G0368(VTE3);GH_A02G0419(MD1);GH_A02G0523(IBR3);GH_A02G0526(PLDZETA1);GH_A02G0557(AAE7);GH_A05G1439(4CL2);GH_A05G1446(--);GH_A05G1486(GLO1);GH_A05G1489(E1-BETA-2);GH_A05G1501(CYP710A1);GH_A05G1572(PDC1);GH_A05G1582(PER19);GH_A05G1600(glpV);GH_A05G1609(CIT);GH_A05G1663(FHY);GH_A05G1681(ANR);GH_A05G1708(PER42);GH_A05G1711(SS3);GH_…	K00276+K00276+K00547+K12502+K00025+K00249+K01115+K01913+K01904+K01792+K11517+K00162+K09832+K01568+K00430+K00688+K01647+K20884+K08695+K00430+K00703+K00605+K05933+K00981+K10047+K00787+K03781+K08242+K00430+K00083+K18532+K05933+K00228+K00033+K00559+K12502+K00547+K00430+K00430+K00873+K01662+K00873+K01792+K00873+K13832+K13508+K00789+K17497+K00606+K01714+K00940+K00927+K00948+K00430+K00232+K14423+K05277+…
Metabolism	Metabolism of cofactors and vitamins	Thiamine metabolism	2	0.610441	0.978742	ko00730	GH_A05G1689(THI1-2);GH_A08G0948(TKT2)	K03146+K01662
Genetic Information Processing	Transcription	Spliceosome	17	0.612403	0.978742	ko03040	GH_A02G0420(Os08g0127700);GH_A05G1656(Xab2);GH_A08G0551(RNP1);GH_A08G0590(SRL1);GH_A08G0642(MAGO2);GH_A08G0689(U2AF35B);GH_A08G0729(Prpf18);GH_A08G0750(SMD1B);GH_A08G0825(U1A);GH_A12G2497(SR45A);GH_D02G1036(SMD3B);GH_D02G1473(At1g14650);GH_D02G1493(THO2);GH_D03G1817(HSP70);GH_D04G0057(U2AF65B);GH_D08G0743(SMD1B);GH_D08G0765(LSM2)	K12819+K12867+K12741+K12850+K12877+K12836+K12817+K11087+K11091+K12897+K11088+K12825+K12879+K03283+K12837+K11087+K12621
Metabolism	Amino acid metabolism	Tryptophan metabolism	4	0.617908	0.978742	ko00380	GH_A05G1797(CAT1);GH_A08G0781(YUC10);GH_D02G0803(ALDH3H1);GH_D02G1113(NSI)	K03781+K11816+K00128+K22450
Metabolism	Metabolism of cofactors and vitamins	Pantothenate and CoA biosynthesis	3	0.62013	0.978742	ko00770	GH_A08G1595(KPHMT2);GH_D02G1358(DHAD);GH_D04G0045(COAE)	K00606+K01687+K00859
Metabolism	Amino acid metabolism	Valine, leucine and isoleucine biosynthesis	2	0.627489	0.978742	ko00290	GH_D02G1217(IPMS2);GH_D02G1358(DHAD)	K01649+K01687
Metabolism	Lipid metabolism	Fatty acid degradation	5	0.628546	0.978742	ko00071	GH_A02G0394(ECI2);GH_A02G0523(IBR3);GH_A12G2360(ACX1);GH_D02G0728(ADH1);GH_D02G0803(ALDH3H1)	K07517+K00249+K00232+K18857+K00128
Metabolism	Global and overview maps	2-Oxocarboxylic acid metabolism	6	0.628699	0.978742	ko01210	GH_A05G1429(ALAAT2);GH_A05G1609(CIT);GH_D02G1217(IPMS2);GH_D02G1358(DHAD);GH_D02G1459(ACO3);GH_D03G1904(At4g17830)	K00814+K01647+K01649+K01687+K01681+K01438
Metabolism	Amino acid metabolism	Lysine biosynthesis	1	0.640351	0.978742	ko00300	GH_A08G1598(DHDPS2)	K01714
Environmental Information Processing	Membrane transport	ABC transporters	3	0.647069	0.978742	ko02010	GH_A08G1091(ABCB28);GH_A08G1455(ABCB11);GH_D03G1924(ABCB2)	K05657+K05658+K05658
Genetic Information Processing	Folding, sorting and degradation	Ubiquitin mediated proteolysis	12	0.649371	0.978742	ko04120	GH_A02G0488(MIEL1);GH_A02G0504(CUL1);GH_A05G1752(UPL5);GH_A08G0794(MIEL1);GH_A08G0810(CUL1);GH_A08G1122(SINAT4);GH_A08G1154(UBC10);GH_A12G2494(UBC4);GH_D02G0752(SKP2B);GH_D06G2282(CUL4);GH_D08G0788(MIEL1);GH_D08G0802(CUL1)	K10144+K03347+K10591+K10144+K03347+K04506+K06689+K10576+K03875+K10609+K10144+K03347
Metabolism	Amino acid metabolism	Cysteine and methionine metabolism	9	0.671351	0.978742	ko00270	GH_A02G0353(HMT3);GH_A02G0361(VIT_05s0020g04080);GH_A02G0419(MD1);GH_A05G1744(ACO);GH_A08G0563(ACO3);GH_A08G0719(HMT-2);GH_A08G1060(SPMS);GH_A08G1451(SAMS2);GH_D02G1453(SAMDC)	K00547+K08967+K00025+K05933+K05933+K00547+K00797+K00789+K01611
Metabolism	Lipid metabolism	Glycerolipid metabolism	8	0.671813	0.978742	ko00561	GH_A05G1633(Os10g0493600);GH_A08G1437(GPAT2);GH_D02G0803(ALDH3H1);GH_D02G0937(PAH2);GH_D02G1101(LPLAT1);GH_D02G1307(TKFC);GH_D02G1476(AKR4C10);GH_D03G1940(ATS1)	K07407+K13508+K00128+K15728+K13519+K00863+K00002+K00630
Metabolism	Glycan biosynthesis and metabolism	Glycosaminoglycan degradation	2	0.675145	0.978742	ko00531	GH_A08G0995(At5g34940);GH_A08G1696(NAGLU)	K07964+K01205
Environmental Information Processing	Signal transduction	Plant hormone signal transduction	31	0.675413	0.978742	ko04075	GH_A02G0372(AUX22B);GH_A02G0373(IAA14);GH_A02G0389(ETR2);GH_A05G1593(ARF15);GH_A05G1807(BSK1);GH_A08G0687(AUX22D);GH_A08G0792(TIR1);GH_A08G1389(TIR1);GH_A08G1458(IAA20);GH_A08G1490(SAUR32);GH_A08G1516(PYL9);GH_A08G1518(GH3.5);GH_A12G2288(PYL1);GH_A12G2482(BSK7);GH_D02G0698(GBF4);GH_D02G0835(TGA3);GH_D02G0850(SAPK2);GH_D02G0919(CYCD3-3);GH_D02G0931(ABF2);GH_D02G0967(BZR1);GH_D02G1020(BSK1);GH_D02G…	K14484+K14484+K14509+K14486+K14500+K14484+K14485+K14485+K14484+K14488+K14496+K14506+K14496+K14500+K14432+K14431+K14498+K14505+K14432+K14503+K14500+K14504+K14512+K14491+K14487+K14505+K14496+K13422+K14492+K14502+K14485
Metabolism	Global and overview maps	Metabolic pathways	203	0.678012	0.978742	ko01100	GH_A02G0311(RNR2A);GH_A02G0327(psaD);GH_A02G0328(At1g31672);GH_A02G0329(At1g31672);GH_A02G0353(HMT3);GH_A02G0361(VIT_05s0020g04080);GH_A02G0365(APS1);GH_A02G0368(VTE3);GH_A02G0419(MD1);GH_A02G0514(UXS2);GH_A02G0523(IBR3);GH_A02G0526(PLDZETA1);GH_A02G0557(AAE7);GH_A05G1429(ALAAT2);GH_A05G1431(PMEU1);GH_A05G1439(4CL2);GH_A05G1446(--);GH_A05G1450(PSAF);GH_A05G1462(IMPL1);GH_A05G1463(IMPL1);GH_A05G14…	K10808+K02692+K00276+K00276+K00547+K08967+K13811+K12502+K00025+K08678+K00249+K01115+K01913+K00814+K01051+K01904+K01792+K02694+K01092+K01092+K11517+K00162+K01230+K01000+K09832+K09458+K16055+K16055+K01568+K00430+K00688+K01647+K07407+K04718+K20884+K01082+K03146+K12669+K00430+K00703+K00605+K11147+K05933+K00981+K01555+K10047+K00787+K00472+K00430+K00083+K05309+K03943+K02693+K18532+K05933+K00228+K00033+…
Genetic Information Processing	Replication and repair	Homologous recombination	4	0.68032	0.978742	ko03440	GH_A05G1604(At4g28440);GH_A05G1791(Brip1);GH_A08G1617(RAD51C);GH_D06G2335(At4g28440)	K07466+K15362+K10870+K07466
Metabolism	Carbohydrate metabolism	Ascorbate and aldarate metabolism	4	0.685625	0.978742	ko00053	GH_A05G1754(VTC4);GH_D02G0803(ALDH3H1);GH_D02G1409(UGD5);GH_D02G1513(GALUR)	K10047+K00128+K00012+K19642
Genetic Information Processing	Replication and repair	Nucleotide excision repair	5	0.707186	0.978742	ko03420	GH_A05G1604(At4g28440);GH_A08G0566(Wrnip1);GH_D02G1536(POL2A);GH_D06G2282(CUL4);GH_D06G2335(At4g28440)	K07466+K10755+K02324+K10609+K07466
Metabolism	Nucleotide metabolism	Pyrimidine metabolism	11	0.711081	0.978742	ko00240	GH_A02G0311(RNR2A);GH_A08G0608(NRPB11);GH_A08G1166(NRPB6A);GH_A08G1659(NDPK1);GH_A12G2485(rpoA);GH_D02G1287(APY7);GH_D02G1536(POL2A);GH_D03G1912(--);GH_D04G0069(UMK3);GH_D04G0131(polr1c);GH_D06G2347(RPB2)	K10808+K03008+K03014+K00940+K03040+K01510+K02324+K03005+K13800+K03027+K03010
Environmental Information Processing	Signal transduction	Phosphatidylinositol signaling system	6	0.71383	0.978742	ko04070	GH_A05G1462(IMPL1);GH_A05G1463(IMPL1);GH_A05G1748(CDS2);GH_A05G1754(VTC4);GH_A08G1524(PIP5K10);GH_D02G2281(PTEN2A)	K01092+K01092+K00981+K10047+K00889+K01110
Metabolism	Amino acid metabolism	Phenylalanine metabolism	4	0.721017	0.978742	ko00360	GH_A02G0328(At1g31672);GH_A02G0329(At1g31672);GH_A05G1439(4CL2);GH_A08G0876(--)	K00276+K00276+K01904+K07253
Metabolism	Biosynthesis of other secondary metabolites	Tropane, piperidine and pyridine alkaloid biosynthesis	2	0.724349	0.978742	ko00960	GH_A02G0328(At1g31672);GH_A02G0329(At1g31672)	K00276+K00276
Metabolism	Biosynthesis of other secondary metabolites	Flavonoid biosynthesis	3	0.725083	0.978742	ko00941	GH_A05G1681(ANR);GH_A12G2441(ANS);GH_D04G0140(CHI3)	K08695+K05277+K01859
Genetic Information Processing	Replication and repair	Mismatch repair	3	0.730486	0.978742	ko03430	GH_A05G1604(At4g28440);GH_A08G0566(Wrnip1);GH_D06G2335(At4g28440)	K07466+K10755+K07466
Metabolism	Carbohydrate metabolism	Galactose metabolism	6	0.73385	0.978742	ko00052	GH_A05G1633(Os10g0493600);GH_A08G1014(RFS6);GH_A08G1266(UGE5);GH_A12G2389(INVA);GH_A12G2464(UGE1);GH_D02G1323(Galm)	K07407+K06617+K01784+K01193+K01784+K01785
Metabolism	Carbohydrate metabolism	Citrate cycle (TCA cycle)	5	0.737692	0.978742	ko00020	GH_A02G0419(MD1);GH_A05G1489(E1-BETA-2);GH_A05G1609(CIT);GH_D02G1459(ACO3);GH_D06G2281(E1-BETA-2)	K00025+K00162+K01647+K01681+K00162
Metabolism	Glycan biosynthesis and metabolism	Glycosphingolipid biosynthesis - globo and isoglobo series	1	0.749918	0.978742	ko00603	GH_A05G1633(Os10g0493600)	K07407
Metabolism	Metabolism of cofactors and vitamins	Vitamin B6 metabolism	1	0.773521	0.978742	ko00750	GH_A08G1190(PLR1)	K05275
Metabolism	Metabolism of other amino acids	Selenocompound metabolism	1	0.780883	0.978742	ko00450	GH_A02G0365(APS1)	K13811
Metabolism	Metabolism of terpenoids and polyketides	Terpenoid backbone biosynthesis	4	0.782773	0.978742	ko00900	GH_A05G1770(FPS1);GH_A08G0948(TKT2);GH_A12G2448(HMGS);GH_D03G1746(HMGS)	K00787+K01662+K01641+K01641
Metabolism	Lipid metabolism	Biosynthesis of unsaturated fatty acids	2	0.783599	0.978742	ko01040	GH_A12G2360(ACX1);GH_D02G1157(ACPD)	K00232+K03921
Genetic Information Processing	Folding, sorting and degradation	RNA degradation	10	0.78928	0.978742	ko03018	GH_A05G1781(SKI3);GH_A08G1013(--);GH_A08G1564(RH8);GH_A08G1720(PAPD5);GH_D02G0924(PAB2);GH_D02G1263(rrp40);GH_D02G2287(PAB8);GH_D03G1919(PSRP2);GH_D04G0058(EXOSC7);GH_D08G0765(LSM2)	K12600+K12607+K12614+K03514+K13126+K03681+K13126+K13126+K12589+K12621
Metabolism	Lipid metabolism	Cutin, suberine and wax biosynthesis	2	0.794015	0.978742	ko00073	GH_A08G1579(CYP86A2);GH_A12G2491(CYP86A22)	K15398+K15398
Genetic Information Processing	Translation	mRNA surveillance pathway	12	0.796891	0.978742	ko03015	GH_A02G0416(Os03g0268000);GH_A02G0441(RNP1);GH_A02G0445(RNP1);GH_A05G1758(RNP1);GH_A08G0553(RNP1);GH_A08G0642(MAGO2);GH_A08G1095(PP2AA2);GH_A08G1212(CFIS2);GH_D02G0924(PAB2);GH_D02G2287(PAB8);GH_D03G1884(UPF1);GH_D03G1919(PSRP2)	K06269+K14411+K14411+K14411+K14411+K12877+K03456+K14397+K13126+K13126+K14326+K13126
Metabolism	Glycan biosynthesis and metabolism	Other types of O-glycan biosynthesis	1	0.801568	0.978742	ko00514	GH_A08G1748(XEG113)	K20784
Metabolism	Amino acid metabolism	Histidine metabolism	1	0.814264	0.978742	ko00340	GH_D02G0803(ALDH3H1)	K00128
Metabolism	Carbohydrate metabolism	Fructose and mannose metabolism	4	0.816401	0.978742	ko00051	GH_A08G1561(PMM);GH_D02G0715(CYFBP);GH_D02G1053(PFP-ALPHA);GH_D02G1307(TKFC)	K17497+K03841+K00895+K00863
Metabolism	Metabolism of terpenoids and polyketides	Carotenoid biosynthesis	2	0.822649	0.978742	ko00906	GH_A08G1746(CYP707A1);GH_D02G0719(Z-ISO)	K09843+K15744
Metabolism	Carbohydrate metabolism	Inositol phosphate metabolism	5	0.824517	0.978742	ko00562	GH_A05G1462(IMPL1);GH_A05G1463(IMPL1);GH_A05G1754(VTC4);GH_A08G1524(PIP5K10);GH_D02G2281(PTEN2A)	K01092+K01092+K10047+K00889+K01110
Metabolism	Lipid metabolism	Linoleic acid metabolism	1	0.826148	0.978742	ko00591	GH_A02G0326(LOX5)	K15718
Environmental Information Processing	Signal transduction	MAPK signaling pathway - plant	15	0.826722	0.978742	ko04016	GH_A02G0389(ETR2);GH_A05G1724(MAPKKK18);GH_A05G1797(CAT1);GH_A08G1516(PYL9);GH_A08G1584(MPK4);GH_A08G1594(WRKY22);GH_A08G1659(NDPK1);GH_A12G2288(PYL1);GH_D02G0707(VIP1);GH_D02G0828(MEKK1);GH_D02G0850(SAPK2);GH_D02G0986(NTF3);GH_D02G1138(NTF4);GH_D03G1905(PYL1);GH_D03G1910(MYC2)	K14509+K20716+K03781+K14496+K20600+K13425+K00940+K14496+K20557+K13414+K14498+K20535+K14512+K14496+K13422
Genetic Information Processing	Folding, sorting and degradation	SNARE interactions in vesicular transport	3	0.843456	0.978742	ko04130	GH_A02G0457(--);GH_A05G1592(SYP61);GH_D03G1927(SYP22)	K08497+K08498+K08488
Metabolism	Global and overview maps	Biosynthesis of amino acids	19	0.844368	0.978742	ko01230	GH_A05G1429(ALAAT2);GH_A05G1609(CIT);GH_A08G0889(At4g26390);GH_A08G1061(PKP4);GH_A08G1231(PKP2);GH_A08G1387(--);GH_A08G1451(SAMS2);GH_A08G1598(DHDPS2);GH_A08G1695(PGK3);GH_A12G2304(PRS1);GH_D02G0832(SHM7);GH_D02G0879(SHM2);GH_D02G1143(PGM1);GH_D02G1217(IPMS2);GH_D02G1358(DHAD);GH_D02G1459(ACO3);GH_D02G1500(ASB1);GH_D03G1813(tal);GH_D03G1904(At4g17830)	K00814+K01647+K00873+K00873+K00873+K13832+K00789+K01714+K00927+K00948+K00600+K00600+K15633+K01649+K01687+K01681+K01658+K00616+K01438
Metabolism	Lipid metabolism	Ether lipid metabolism	2	0.84766	0.978742	ko00565	GH_A02G0526(PLDZETA1);GH_D02G1101(LPLAT1)	K01115+K13519
Metabolism	Amino acid metabolism	Arginine biosynthesis	2	0.866007	0.980479	ko00220	GH_A05G1429(ALAAT2);GH_D03G1904(At4g17830)	K00814+K01438
Metabolism	Metabolism of cofactors and vitamins	Folate biosynthesis	1	0.875107	0.980479	ko00790	GH_D03G1745(FLACCA)	K15631
Metabolism	Energy metabolism	Carbon fixation in photosynthetic organisms	5	0.875428	0.980479	ko00710	GH_A02G0419(MD1);GH_A05G1429(ALAAT2);GH_A08G1695(PGK3);GH_D02G0715(CYFBP);GH_D04G0073(MDH1)	K00025+K00814+K00927+K03841+K00051
Metabolism	Carbohydrate metabolism	Amino sugar and nucleotide sugar metabolism	10	0.888457	0.98522	ko00520	GH_A02G0514(UXS2);GH_A05G1777(GAUT4);GH_A08G1266(UGE5);GH_A08G1543(GAUT1);GH_A08G1561(PMM);GH_A08G1616(GAE3);GH_A12G2464(UGE1);GH_D02G1192(GAUT7);GH_D02G1409(UGD5);GH_D03G1747(NRS/ER)	K08678+K13648+K01784+K13648+K17497+K08679+K01784+K13648+K00012+K12451
Metabolism	Glycan biosynthesis and metabolism	Glycosylphosphatidylinositol(GPI)-anchor biosynthesis	1	0.910297	0.985995	ko00563	GH_D03G1920(pigw)	K05283
Metabolism	Energy metabolism	Oxidative phosphorylation	11	0.914476	0.985995	ko00190	GH_A08G0509(At4g02580);GH_A08G0620(MTACP1);GH_A08G0625(At5g47030);GH_A08G0996(AVP1);GH_A08G1101(At3g18410);GH_A08G1121(VHA-c''1);GH_A08G1670(At5g47030);GH_A12G2323(At5g47030);GH_A12G2340(At4g02580);GH_A12G2500(VATE);GH_D02G1519(At2g02050)	K03943+K03955+K02134+K01507+K03966+K03661+K02134+K02134+K03943+K02150+K03963
Metabolism	Metabolism of cofactors and vitamins	Nicotinate and nicotinamide metabolism	1	0.918778	0.985995	ko00760	GH_A08G1252(At1g55090)	K01950
Genetic Information Processing	Translation	Aminoacyl-tRNA biosynthesis	3	0.92437	0.985995	ko00970	GH_A12G2479(At5g38830);GH_D02G1153(At3g11710);GH_D06G2359(At3g62120)	K01883+K04567+K01881
Metabolism	Amino acid metabolism	Phenylalanine, tyrosine and tryptophan biosynthesis	2	0.937897	0.988034	ko00400	GH_A08G1387(--);GH_D02G1500(ASB1)	K13832+K01658
Metabolism	Metabolism of terpenoids and polyketides	Diterpenoid biosynthesis	1	0.945419	0.988034	ko00904	GH_D02G1484(GA2OX6)	K04125
Metabolism	Metabolism of other amino acids	Cyanoamino acid metabolism	2	0.952747	0.988034	ko00460	GH_D02G0832(SHM7);GH_D02G0879(SHM2)	K00600+K00600
Genetic Information Processing	Replication and repair	Base excision repair	1	0.97982	0.99996	ko03410	GH_D02G1536(POL2A)	K02324
Metabolism	Amino acid metabolism	Alanine, aspartate and glutamate metabolism	1	0.990283	0.99996	ko00250	GH_A05G1429(ALAAT2)	K00814
Organismal Systems	Environmental adaptation	Plant-pathogen interaction	26	0.997251	0.99996	ko04626	GH_A02G0367(CML11);GH_A08G0583(MYB20);GH_A08G1057(CNGC1);GH_A08G1065(CNGC1);GH_A08G1130(SGT1);GH_A08G1213(LAF1);GH_A08G1248(MYB111);GH_A08G1565(MYB17);GH_A08G1584(MPK4);GH_A08G1594(WRKY22);GH_A08G1713(MYB83);GH_A12G2411(ODO1);GH_A12G2415(CML13);GH_D02G0828(MEKK1);GH_D02G0961(CML41);GH_D02G0974(KCS4);GH_D02G0993(RD19A);GH_D02G1138(NTF4);GH_D02G1161(BETVIII);GH_D02G1235(MYB88);GH_D02G1332(CML27);GH…	K13448+K09422+K05391+K05391+K12795+K09422+K09422+K09422+K20600+K13425+K09422+K09422+K13448+K13414+K13448+K15397+K01373+K14512+K13448+K09422+K13448+K09422+K09487+K09422+K09422+K09422
Metabolism	Carbohydrate metabolism	Pentose and glucuronate interconversions	3	0.99996	0.99996	ko00040	GH_A05G1431(PMEU1);GH_D02G1409(UGD5);GH_D02G1476(AKR4C10)	K01051+K00012+K00002
