# Supplementary material for: Identification of Candidate Genes for Lint Percentage and Fiber Quality Through QTL Mapping and Transcriptome Analysis in an Allotetraploid Interspecific Cotton CSSLs Population
Source: Front Plant Sci. 2022 Apr 29;13:882051. doi: 10.3389/fpls.2022.882051 (PMC9100888; doi:10.3389/fpls.2022.882051)
Supplement: Supplementary Table S11 — KEGG annotation information of candidate genes in QTL for each trait. [file Table_11.XLSX]

## Sheet: Sheet1
Table S18 SNP variation in the upstream and coding region of candidate genes.
Candidate genes	Start postion	End position	Strand	Arabidopsis homologue	Annotation	Allelic variation		Associated QTL
						Nonsynonymous	Upstream (< 3kb)
GH_A08G1681	105733875	105736675	+	AT3G63470	serine carboxypeptidase-like 40	exon5: c.G1071T: p.R357S	105733855, G :A	qFL-Chr08-2
GH_A12G2328	101607284	101608895	-	AT5G47070	probable receptor-like protein kinase At5g47070	exon3: c.T254C: p.L85P; exon4: c.A494G: p.D165G		qFL-Chr12-1
GH_D02G0370	4626070	4626633	+	AT4G10250	18.1 kDa class I heat shock protein-like	exon1: c.A146C: p.N49T; exon1: c.A365T: p.N122I; exon1: c.C489G: p.H163Q	4625905, C: A; 4625924, A: C; 4625933, T: C; 4626041, A: G; 4626063, G: A	qFL-Chr14-1
GH_D05G1346	11207081	11208509	-	AT3G16370	GDSL esterase/lipase APG-like	exon5: c.T1038A: p.D346E	11208632, A: T	qFM-Chr19-1
